# Supplementary material for: High-resolution structural study on pyri­din-3-yl ebselen and its N-methyl­ated tosyl­ate and iodide derivatives
Source: Acta Crystallogr C Struct Chem. 2023 Feb 17;79(Pt 2):43–51. doi: 10.1107/S2053229623000062 (PMC9899513; doi:10.1107/S2053229623000062)
Supplement: Supplementary file 1 [file c-79-00043-sup1.cif]

##############################################################################
#                                                                            #
# This CIF contains the data in a paper accepted for publication in          #
# Acta Crystallographica Section C. It conforms to the requirements of       #
# Notes for Authors for Acta Crystallographica Section C, and has been       #
# peer reviewed under the auspices of the IUCr Commission on Journals.       #
#                                                                            #
# Full details of the Crystallographic Information File format               #
# are given in the paper "The Crystallographic Information File (CIF):       #
# a New Standard Archive File for Crystallography" by S. R. Hall, F. H.      #
# Allen and I. D. Brown [Acta Cryst. (1991), A47, 655-685].                  #
#                                                                            #
# The current version of the core CIF dictionary is obtainable from          #
# ftp://ftp.iucr.org/pub/cif_core.dic.                                       #
#                                                                            #
# Software is freely available for graphical display of the structure(s)     #
# in this CIF. For information consult the CIF software page                 #
# http://www.iucr.org/resources/cif/software.                                #
#                                                                            #
# This file may be used for bona fide research purposes within the           #
# scientific community so long as proper attribution is given to the journal # 
# article from which it was obtained.                                        #
#                                                                            #
##############################################################################
data_2
_audit_creation_method     'SHELXL-2018/3'
_chemical_name_systematic
;
2-(Pyridin-3-yl)-2,3-dihydro-1,2-benzoselenazol-3-one
;
_chemical_name_common     ?
_chemical_formula_moiety     'C12 H8 N2 O Se'
_chemical_formula_sum     'C12 H8 N2 O Se'
_chemical_formula_iupac     'C12 H8 N2 O Se'
_chemical_formula_weight     275.16
_chemical_melting_point     ?
_space_group_crystal_system     monoclinic
_space_group_name_H-M_alt     'P 21/n'
_space_group_name_Hall     '-P 2yn'
loop_
    _space_group_symop_operation_xyz
    'x, y, z'
    '-x+1/2, y+1/2, -z+1/2'
    '-x, -y, -z'
    'x-1/2, -y-1/2, z-1/2'
_cell_length_a     6.10870(10)
_cell_length_b     14.2241(2)
_cell_length_c     12.0630(2)
_cell_angle_alpha     90
_cell_angle_beta     103.5940(10)
_cell_angle_gamma     90
_cell_volume     1018.80(3)
_cell_formula_units_Z     4
_cell_measurement_reflns_used     30338
_cell_measurement_theta_min     3.3420
_cell_measurement_theta_max     56.9180
_cell_measurement_temperature     100.0(2)
_exptl_crystal_description     plate
_exptl_crystal_colour     colourless
_exptl_crystal_size_max     0.476
_exptl_crystal_size_mid     0.154
_exptl_crystal_size_min     0.049
_exptl_crystal_density_diffrn     1.794
_exptl_crystal_density_meas     ?
_exptl_crystal_density_method     ?
_exptl_crystal_F_000     544
_exptl_absorpt_coefficient_mu     3.661
_exptl_absorpt_correction_type     gaussian
_exptl_absorpt_process_details
;
(CrysAlis PRO; Rigaku OD, 2020)
;
_exptl_absorpt_correction_T_min     0.147
_exptl_absorpt_correction_T_max     1.000
_diffrn_ambient_temperature     100.0(2)
_diffrn_source     'micro-focus sealed X-ray tube'
_diffrn_radiation_type     'Mo K\a'
_diffrn_radiation_wavelength     0.71073
_diffrn_radiation_monochromator     mirror
_diffrn_measurement_device_type
           'Rigaku XtaLAB Synergy diffractometer with a Dualflex HyPix detector'
_diffrn_measurement_device     'four-circle diffractometer'
_diffrn_measurement_method     '\w scans'
_diffrn_detector     'Hybrid Pixel Array Detector'
_diffrn_detector_area_resol_mean     ?
_diffrn_reflns_number     98437
_diffrn_reflns_av_R_equivalents     0.0441
_diffrn_reflns_av_unetI/netI     0.0324
_diffrn_reflns_theta_min     2.864
_diffrn_reflns_theta_max     57.866
_diffrn_reflns_theta_full     25.242
_diffrn_measured_fraction_theta_max     0.990
_diffrn_measured_fraction_theta_full     0.999
_diffrn_reflns_limit_h_min     -8
_diffrn_reflns_limit_h_max     14
_diffrn_reflns_limit_k_min     -33
_diffrn_reflns_limit_k_max     33
_diffrn_reflns_limit_l_min     -28
_diffrn_reflns_limit_l_max     28
_diffrn_radiation_probe     x-ray
_refine_special_details     ?
_reflns_number_total     14308
_reflns_number_gt     9929
_reflns_threshold_expression     'I > 2\s(I)'
_refine_ls_structure_factor_coef     Fsqd
_refine_ls_matrix_type     full
_refine_ls_R_factor_all     0.0594
_refine_ls_R_factor_gt     0.0308
_refine_ls_wR_factor_gt     0.0645
_refine_ls_wR_factor_ref     0.0724
_refine_ls_goodness_of_fit_ref     1.001
_refine_ls_restrained_S_all     1.001
_refine_ls_number_reflns     14308
_refine_ls_number_parameters     145
_refine_ls_number_restraints     0
_refine_ls_hydrogen_treatment     constr
_refine_ls_weighting_scheme     calc
_refine_ls_weighting_details
              'w=1/[\s^2^(Fo^2^)+(0.0317P)^2^+0.1363P] where P=(Fo^2^+2Fc^2^)/3'
_atom_sites_solution_hydrogens     geom
_atom_sites_solution_primary     ?
_atom_sites_solution_secondary     ?
_refine_ls_shift/su_max     0.003
_refine_ls_shift/su_mean     0.000
_refine_diff_density_max     1.252
_refine_diff_density_min     -0.611
_refine_ls_extinction_method     none
_refine_ls_extinction_coef     .
loop_
    _atom_type_symbol
    _atom_type_description
    _atom_type_scat_dispersion_real
    _atom_type_scat_dispersion_imag
    _atom_type_scat_source
    'C' 'C' 0.0033 0.0016
                         'International Tables Vol C Tables 4.2.6.8 and 6.1.1.4'
    'H' 'H' 0.0000 0.0000
                         'International Tables Vol C Tables 4.2.6.8 and 6.1.1.4'
    'N' 'N' 0.0061 0.0033
                         'International Tables Vol C Tables 4.2.6.8 and 6.1.1.4'
    'O' 'O' 0.0106 0.0060
                         'International Tables Vol C Tables 4.2.6.8 and 6.1.1.4'
    'Se' 'Se' -0.0929 2.2259
                         'International Tables Vol C Tables 4.2.6.8 and 6.1.1.4'
_computing_data_collection
;
CrysAlis PRO (Rigaku OD, 2020)
;
_computing_cell_refinement
;
CrysAlis PRO (Rigaku OD, 2020)
;
_computing_data_reduction
;
CrysAlis PRO (Rigaku OD, 2020)
;
_computing_structure_solution
;
SHELXT (Sheldrick, 2015<i>a</i>)
;
_computing_structure_refinement
;
SHELXL2016 (Sheldrick, 2015<i>b</i>)
;
_computing_molecular_graphics
;
Mercury (Macrae <i>et al.</i>,  2020)
;
_computing_publication_material
;
WinGX (Farrugia, 2012)
;
loop_
    _atom_site_type_symbol
    _atom_site_label
    _atom_site_fract_x
    _atom_site_fract_y
    _atom_site_fract_z
    _atom_site_U_iso_or_equiv
    _atom_site_adp_type
    _atom_site_calc_flag
    _atom_site_occupancy
    _atom_site_disorder_assembly
    _atom_site_disorder_group
    C C1 0.26249(10) 0.37655(4) 0.82196(5) 0.01345(8) Uani d 1 . .
    C C2 0.22987(10) 0.38609(5) 0.70430(5) 0.01411(8) Uani d 1 . .
    C C3 0.04598(12) 0.43527(5) 0.64009(6) 0.01785(10) Uani d 1 . .
    H H3 0.024785 0.439826 0.561371 0.021 Uiso calc 1 . .
    C C4 -0.10516(12) 0.47734(5) 0.69429(7) 0.01963(11) Uani d 1 . .
    H H4 -0.227956 0.510676 0.652367 0.024 Uiso calc 1 . .
    C C5 -0.07114(12) 0.46915(5) 0.81243(7) 0.01897(11) Uani d 1 . .
    H H5 -0.171888 0.497917 0.848747 0.023 Uiso calc 1 . .
    C C6 0.11003(11) 0.41894(5) 0.87719(6) 0.01672(9) Uani d 1 . .
    H H6 0.129605 0.413606 0.955755 0.020 Uiso calc 1 . .
    C C7 0.39425(10) 0.34091(5) 0.64974(5) 0.01428(8) Uani d 1 . .
    C C8 0.72947(9) 0.24140(4) 0.70329(5) 0.01212(7) Uani d 1 . .
    C C9 0.76909(10) 0.23588(5) 0.59317(5) 0.01581(9) Uani d 1 . .
    H H9 0.674954 0.268736 0.534047 0.019 Uiso calc 1 . .
    C C10 1.07923(10) 0.13875(5) 0.65417(6) 0.01567(9) Uani d 1 . .
    H H10 1.197223 0.104522 0.637531 0.019 Uiso calc 1 . .
    C C11 1.05314(11) 0.14100(5) 0.76542(6) 0.01576(9) Uani d 1 . .
    H H11 1.152740 0.108503 0.822798 0.019 Uiso calc 1 . .
    C C12 0.87733(10) 0.19211(5) 0.79026(5) 0.01420(8) Uani d 1 . .
    H H12 0.857647 0.193657 0.864376 0.017 Uiso calc 1 . .
    N N1 0.55251(9) 0.29334(4) 0.72854(4) 0.01310(7) Uani d 1 . .
    N N2 0.93777(10) 0.18491(4) 0.57066(5) 0.01584(8) Uani d 1 . .
    O O1 0.38464(10) 0.34697(5) 0.54659(4) 0.02162(10) Uani d 1 . .
    Se Se1 0.51666(2) 0.30054(2) 0.88714(2) 0.012580(10)
                                                       Uani d 1 . .
loop_
    _atom_site_aniso_label
    _atom_site_aniso_U_11
    _atom_site_aniso_U_22
    _atom_site_aniso_U_33
    _atom_site_aniso_U_12
    _atom_site_aniso_U_13
    _atom_site_aniso_U_23
    C1 0.01388(18) 0.0148(2) 0.01338(19) -0.00130(15) 0.00657(15) -0.00112(15)
    C2 0.01445(18) 0.0160(2) 0.01307(19) 0.00038(16) 0.00561(15) -0.00028(16)
    C3 0.0185(2) 0.0189(3) 0.0166(2) 0.00339(19) 0.00498(18) 0.00089(19)
    C4 0.0189(2) 0.0183(3) 0.0226(3) 0.00408(19) 0.0068(2) 0.0003(2)
    C5 0.0188(2) 0.0173(3) 0.0235(3) 0.00215(19) 0.0105(2) -0.0017(2)
    C6 0.0176(2) 0.0180(2) 0.0172(2) 0.00016(18) 0.00939(18) -0.00212(18)
    C7 0.01411(18) 0.0193(2) 0.01015(17) 0.00110(16) 0.00421(14) -0.00046(16)
    C8 0.01216(17) 0.0159(2) 0.00940(16) -0.00061(14) 0.00477(13) -0.00053(14)
    C9 0.0155(2) 0.0232(3) 0.01025(18) 0.00377(18) 0.00613(15) 0.00085(17)
    C10 0.0151(2) 0.0182(2) 0.0149(2) 0.00194(17) 0.00587(16) 0.00007(18)
    C11 0.0157(2) 0.0182(2) 0.0136(2) 0.00178(17) 0.00384(16) 0.00163(17)
    C12 0.01507(19) 0.0179(2) 0.01033(17) 0.00031(16) 0.00445(14) 0.00064(15)
    N1 0.01263(15) 0.0189(2) 0.00877(14) 0.00072(13) 0.00457(11) -0.00021(13)
    N2 0.01594(18) 0.0218(2) 0.01158(17) 0.00286(15) 0.00685(14) 0.00052(15)
    O1 0.0222(2) 0.0338(3) 0.00945(15) 0.00891(19) 0.00474(14) 0.00144(17)
    Se1 0.01163(2) 0.01794(3) 0.00946(2) -0.00148(2) 0.005070(10)
                                                                -0.00106(2)
_geom_special_details
;
 All esds (except the esd in the dihedral angle between two l.s. planes)
 are estimated using the full covariance matrix.  The cell esds are taken
 into account individually in the estimation of esds in distances, angles
 and torsion angles; correlations between esds in cell parameters are only
 used when they are defined by crystal symmetry.  An approximate (isotropic)
 treatment of cell esds is used for estimating esds involving l.s. planes.
;
loop_
    _geom_bond_atom_site_label_1
    _geom_bond_atom_site_label_2
    _geom_bond_site_symmetry_2
    _geom_bond_distance
    _geom_bond_publ_flag
    C1 C2 . 1.3927(9) y
    C1 C6 . 1.4023(8) ?
    C1 Se1 . 1.9037(6) y
    C2 C3 . 1.3936(9) ?
    C2 C7 . 1.4715(8) y
    C3 C4 . 1.3863(10) ?
    C3 H3 . 0.9300 ?
    C4 C5 . 1.3959(11) ?
    C4 H4 . 0.9300 ?
    C5 C6 . 1.3925(10) ?
    C5 H5 . 0.9300 ?
    C6 H6 . 0.9300 ?
    C7 O1 . 1.2349(8) y
    C7 N1 . 1.3653(8) y
    C8 N1 . 1.4007(7) y
    C8 C12 . 1.4009(9) ?
    C8 C9 . 1.4073(8) y
    C9 N2 . 1.3388(8) y
    C9 H9 . 0.9300 ?
    C10 N2 . 1.3354(9) y
    C10 C11 . 1.3885(9) ?
    C10 H10 . 0.9300 ?
    C11 C12 . 1.3867(9) ?
    C11 H11 . 0.9300 ?
    C12 H12 . 0.9300 ?
    N1 Se1 . 1.9788(5) y
    Se1 N2 4_566 2.3831(6) y
loop_
    _geom_angle_atom_site_label_1
    _geom_angle_atom_site_label_2
    _geom_angle_atom_site_label_3
    _geom_angle_site_symmetry_1
    _geom_angle_site_symmetry_3
    _geom_angle
    _geom_angle_publ_flag
    C2 C1 C6 . . 119.37(6) ?
    C2 C1 Se1 . . 112.57(4) y
    C6 C1 Se1 . . 128.04(5) y
    C1 C2 C3 . . 121.26(6) ?
    C1 C2 C7 . . 117.65(5) y
    C3 C2 C7 . . 121.09(6) ?
    C4 C3 C2 . . 119.59(7) ?
    C4 C3 H3 . . 120.2 ?
    C2 C3 H3 . . 120.2 ?
    C3 C4 C5 . . 119.31(7) ?
    C3 C4 H4 . . 120.3 ?
    C5 C4 H4 . . 120.3 ?
    C6 C5 C4 . . 121.58(6) ?
    C6 C5 H5 . . 119.2 ?
    C4 C5 H5 . . 119.2 ?
    C5 C6 C1 . . 118.88(6) ?
    C5 C6 H6 . . 120.6 ?
    C1 C6 H6 . . 120.6 ?
    O1 C7 N1 . . 126.47(6) ?
    O1 C7 C2 . . 122.98(6) ?
    N1 C7 C2 . . 110.55(5) y
    N1 C8 C12 . . 119.72(5) ?
    N1 C8 C9 . . 123.19(5) ?
    C12 C8 C9 . . 117.09(5) ?
    N2 C9 C8 . . 122.20(6) ?
    N2 C9 H9 . . 118.9 ?
    C8 C9 H9 . . 118.9 ?
    N2 C10 C11 . . 121.12(6) ?
    N2 C10 H10 . . 119.4 ?
    C11 C10 H10 . . 119.4 ?
    C12 C11 C10 . . 119.44(6) ?
    C12 C11 H11 . . 120.3 ?
    C10 C11 H11 . . 120.3 ?
    C11 C12 C8 . . 119.76(5) ?
    C11 C12 H12 . . 120.1 ?
    C8 C12 H12 . . 120.1 ?
    C7 N1 C8 . . 124.50(5) y
    C7 N1 Se1 . . 115.23(4) y
    C8 N1 Se1 . . 120.27(4) y
    C10 N2 C9 . . 120.38(5) y
    C1 Se1 N1 . . 83.97(2) ?
    C1 Se1 N2 . 4_566 90.65(2) y
    N1 Se1 N2 . 4_566 174.44(2) y
loop_
    _geom_torsion_atom_site_label_1
    _geom_torsion_atom_site_label_2
    _geom_torsion_atom_site_label_3
    _geom_torsion_atom_site_label_4
    _geom_torsion_site_symmetry_1
    _geom_torsion_site_symmetry_2
    _geom_torsion_site_symmetry_3
    _geom_torsion_site_symmetry_4
    _geom_torsion
    _geom_torsion_publ_flag
    C6 C1 C2 C3 . . . . -1.39(10) ?
    Se1 C1 C2 C3 . . . . 176.78(5) ?
    C6 C1 C2 C7 . . . . 179.72(6) ?
    Se1 C1 C2 C7 . . . . -2.11(7) ?
    C1 C2 C3 C4 . . . . 1.42(11) ?
    C7 C2 C3 C4 . . . . -179.73(7) ?
    C2 C3 C4 C5 . . . . -0.42(11) ?
    C3 C4 C5 C6 . . . . -0.60(12) ?
    C4 C5 C6 C1 . . . . 0.63(11) ?
    C2 C1 C6 C5 . . . . 0.36(10) ?
    Se1 C1 C6 C5 . . . . -177.50(5) ?
    C1 C2 C7 O1 . . . . -178.07(7) ?
    C3 C2 C7 O1 . . . . 3.03(11) ?
    C1 C2 C7 N1 . . . . 1.84(8) ?
    C3 C2 C7 N1 . . . . -177.05(6) ?
    N1 C8 C9 N2 . . . . -179.21(6) ?
    C12 C8 C9 N2 . . . . 1.01(10) ?
    N2 C10 C11 C12 . . . . -0.06(11) ?
    C10 C11 C12 C8 . . . . -0.52(10) ?
    N1 C8 C12 C11 . . . . -179.72(6) ?
    C9 C8 C12 C11 . . . . 0.06(9) ?
    O1 C7 N1 C8 . . . . -1.40(11) ?
    C2 C7 N1 C8 . . . . 178.69(6) ?
    O1 C7 N1 Se1 . . . . 179.21(6) ?
    C2 C7 N1 Se1 . . . . -0.70(7) ?
    C12 C8 N1 C7 . . . . -177.43(6) ?
    C9 C8 N1 C7 . . . . 2.81(10) ?
    C12 C8 N1 Se1 . . . . 1.93(8) ?
    C9 C8 N1 Se1 . . . . -177.84(5) ?
    C11 C10 N2 C9 . . . . 1.12(11) ?
    C8 C9 N2 C10 . . . . -1.62(11) ?
_shelx_space_group_comment
;
The symmetry employed for this shelxl refinement is uniquely defined
by the following loop, which should always be used as a source of
symmetry information in preference to the above space-group names.
They are only intended as comments.
;
_shelx_estimated_absorpt_T_min     ?
_shelx_estimated_absorpt_T_max     ?
_shelx_hkl_file
;
   0   0   2 57975.0 1833.49  12
   0   0   3-5.68430 21.4478  12
   0   0   4 109362. 3371.48  12
   0   0   4 104416. 3363.33   1
   0   0   5 23.6567 34.3204  12
   0   0   5 17.7331 33.1525   1
   0   0   6 8159.57 304.645  12
   0   0   6 8318.00 293.821   1
   0   0   7 33.1933 49.0245  12
   0   0   7 2.03293 20.0001  33
   0   0   7 49.5892 47.6100   1
   0   0   8 10977.5 383.600  12
   0   0   8 9998.90 330.022  33
   0   0   8 10664.0 368.432   1
   0   0   9-68.0073 70.8644  12
   0   0   9 18.9885 61.0842   1
   0   0   9 11.2868 27.6688  33
   0   0 -10 13652.8 439.609  10
   0   0  10 13469.5 488.053   1
   0   0  10 13520.1 446.257  33
   0   0 -10 14078.7 439.426  24
   0   0  11-22.8051 70.0566   1
   0   0  11 14.8294 40.9446  33
   0   0 -11 7.31005 20.9770  24
   0   0  12 16264.0 554.381   1
   0   0  12 16586.4 503.546  33
   0   0 -12 14839.4 491.494  24
   0   0 -13 9.39559 82.5596  11
   0   0  13 78.4123 76.3176   1
   0   0  13 119.623 56.5151  33
   0   0 -13-22.1471 28.1002  24
   0   0 -14 5874.75 268.505  11
   0   0  14 6099.96 213.581  33
   0   0  15 77.6159 67.6701  33
   0   0  15-41.2454 91.4325   2
   0   0  16 675.121 89.7694  31
   0   0  16 675.001 84.6741  33
   0   0  16 711.129 119.099   2
   0   0  17 54.5192 82.0663  33
   0   0  17-59.2442 90.3931  31
   0   0  17-40.7621 118.644   2
   0   0  18 4703.34 195.152  33
   0   0  18 4352.45 190.801  31
   0   0  18 4586.79 218.997   2
   0   0  19 25.8756 100.841  31
   0   0  19 214.939 143.681   2
   0   0  20 187.122 108.822  31
   0   0  20 177.227 149.811   2
   0   0  21-178.533 113.611  31
   0   0  21 155.442 155.269   2
   0   0  22 2363.88 149.446  31
   0   0  22 2155.14 194.405   2
   0   0  23 29.7692 115.236  31
   0   0  23 75.6048 167.217   2
   0   0  24 17.1620 164.650   9
   0   0  24 125.345 108.238  31
   0   0  24 117.918 164.043   2
   0   0  25 91.6847 158.531   9
   0   0  25-201.287 96.1929  31
   0   0  25-126.892 169.044  34
   0   0  25 127.039 152.257   2
   0   0  26 1324.89 165.433   9
   0   0  26 1326.94 166.157  34
   0   0  26 1531.74 154.547   2
   0   0  27-12.8603 132.350   9
   0   0  27-109.952 132.303  34
   0   0  27-25.2300 116.121   2
   0   1  -2 11723.7 380.784  11
   0  -1   2 11799.0 384.619  12
   0   1   2 11881.1 384.853  13
   0   1   2 11792.7 380.110   1
   0   1   3 2596.89 102.641  13
   0  -1   3 2608.50 102.839  12
   0   1   3 2441.14 94.4009   1
   0  -1   4 208.285 35.4354  12
   0   1   4 195.655 33.9722  13
   0   1   4 245.829 30.1458   1
   0  -1   5 23184.6 738.974  12
   0   1   5 21773.8 726.997   1
   0   1   6 77051.5 2413.15  12
   0  -1   6 74595.1 2408.31  12
   0   1   6 74829.1 2396.22   1
   0   1   7 3312.35 163.431  12
   0  -1   7 3549.61 161.306  12
   0  -1   7 3515.13 120.115  33
   0   1   7 3569.20 119.339  33
   0   1   7 3350.10 148.249   1
   0  -1   8 14452.9 492.623  12
   0  -1  -8 13357.9 485.256  13
   0  -1   8 14625.9 482.438   1
   0   1   8 14162.8 474.783   1
   0   1   8 14509.6 440.249  33
   0  -1   9 2102.31 125.598  12
   0  -1  -9 1826.12 67.2455  10
   0   1   9 1972.19 112.749   1
   0  -1   9 2080.92 115.588   1
   0   1   9 1741.45 73.6629  33
   0  -1   9 1874.84 75.8439  33
   0   1  -9 1936.13 68.0529  24
   0  -1  10 17775.2 612.325  12
   0  -1 -10 17759.0 542.215  10
   0   1  10 16897.1 588.047   1
   0  -1  10 17712.2 597.360   1
   0   1  10 16860.6 547.730  33
   0  -1  10 17423.2 549.274  33
   0   1 -10 16108.8 542.068  24
   0  -1 -11 2236.64 81.0734  10
   0  -1  11 1978.85 147.638  12
   0   1 -11 2304.97 137.856  11
   0  -1  11 2395.01 138.174   1
   0   1  11 2170.42 132.965   1
   0  -1  11 2161.25 93.7300  33
   0   1  11 2100.91 90.5951  33
   0   1 -11 2206.48 81.3863  24
   0  -1 -11 2309.22 78.7626  24
   0  -1  12 20793.0 759.139  12
   0  -1 -12 21467.5 681.074  10
   0   1 -12 22365.9 742.890  11
   0  -1  12 22097.8 744.667   1
   0   1  12 21086.2 734.243   1
   0  -1  12 22921.9 692.163  33
   0   1  12 21528.0 689.699  33
   0   1 -12 20557.2 681.127  24
   0   1 -13 2290.59 149.633  11
   0  -1  13 2311.65 150.606   1
   0   1  13 2138.16 99.6163  33
   0  -1  13 2377.02 104.416  33
   0   1 -13 2288.08 85.8073  24
   0   1 -14 4734.19 217.793  11
   0  -1  14 4326.39 211.574   1
   0   1  14 4226.29 162.471  33
   0  -1  14 4061.99 163.059  33
   0   1 -14 4136.02 144.443  24
   0   1  15 275.566 96.7795   2
   0  -1  15 239.155 94.0826   2
   0  -1  15 333.888 105.361   1
   0   1  15 329.940 71.5345  31
   0   1  15 246.842 69.0330  33
   0  -1  15 334.220 76.9155  33
   0   1  16 11712.1 417.329   2
   0  -1  16 11725.9 414.918   2
   0  -1  16 11806.2 404.427  33
   0   1  16 11897.3 401.117  31
   0   1  16 11867.3 401.884  33
   0  -1  17 2172.42 147.559   2
   0   1  17 2134.52 152.100   2
   0  -1  17 1942.57 125.267  31
   0   1  17 1969.23 118.078  33
   0  -1  17 2005.16 124.079  33
   0   1  17 2089.65 118.914  31
   0   1  18 2354.07 165.789   2
   0  -1  18 2384.45 169.354   2
   0  -1  18 2350.72 139.547  31
   0  -1  18 2545.71 141.869  33
   0   1  18 2367.15 132.486  31
   0  -1  19 5.12814 140.523   2
   0   1  19-78.0096 145.679   2
   0  -1  19 54.2532 104.851  31
   0   1  19-3.50707 98.1791  31
   0  -1  19-23.9717 105.137  33
   0  -1  20 4631.43 231.532   2
   0   1  20 4590.04 231.689   2
   0  -1  20 4161.68 195.817  31
   0   1  20 4187.83 192.076  31
   0   1  21 1077.97 167.331   2
   0  -1  21 741.518 166.360   2
   0  -1  21 905.570 122.822  31
   0   1  21 1037.01 121.152  31
   0  -1  22 238.993 159.494   2
   0   1  22 451.150 165.466   2
   0   1  22 221.907 109.873  31
   0  -1  22 81.1640 119.702  31
   0   1  23-92.0162 167.785   2
   0  -1  23 169.548 154.460   2
   0   1  23 115.737 103.199  31
   0  -1  23 196.212 117.593  31
   0  -1  24 1296.90 169.321   2
   0   1  24 1154.50 175.416   2
   0  -1  24 951.227 126.255  31
   0   1  24 1117.51 117.026  31
   0  -1  24 1124.12 168.655   9
   0  -1  25 138.304 142.829   2
   0   1  25 10.4480 148.306   2
   0  -1  25-100.189 104.637  31
   0  -1  25-102.943 162.851  34
   0   1  25-21.3257 156.304  34
   0  -1  25-115.303 156.349   9
   0  -1  26 273.497 137.109   2
   0   1  26 4.73434 134.509   2
   0   1  26 310.154 148.147  34
   0  -1  26 203.402 90.1339  31
   0  -1  26 247.536 145.827   9
   0  -1 -27 83.3297 95.4562  29
   0  -1  27 45.6308 126.713   9
   0   1  27 253.763 127.301  34
   0  -1  27 360.112 118.079   2
   0   1  27 285.707 119.105   2
   0   2   0 150718. 4738.43  14
   0   2   1 69604.1 2128.53  13
   0   2  -1 65835.8 2126.79  14
   0   2  -2 2751.47 95.3154  11
   0  -2   2 2653.67 100.081  12
   0   2   2 2681.20 101.548  13
   0  -2   3 41114.2 1268.89  12
   0   2  -3 40826.5 1262.10  11
   0   2   4 20326.5 660.980  13
   0   2  -4 21245.1 651.920  11
   0  -2   4 19195.5 658.123  12
   0  -2  -4 19443.3 650.631   1
   0  -2   5 10946.7 369.499  12
   0   2   5 10226.7 370.502  13
   0   2  -5 10578.6 359.933  11
   0   2  -6 39659.6 1245.93  11
   0   2   6 39431.9 1260.67  13
   0  -2   6 39190.4 1256.36  12
   0   2   6 36922.9 1241.81   1
   0   2  -7 3579.34 153.024  11
   0  -2   7 3444.19 162.755  12
   0  -2   7 3872.72 124.547  32
   0   2   7 3541.36 123.242  33
   0   2   7 3633.60 150.530   1
   0  -2  -8 16518.7 572.872  13
   0   2  -8 16288.3 562.031  11
   0  -2   8 16905.3 577.505  12
   0   2   8 17037.8 527.443  33
   0  -2   8 15928.0 528.769  33
   0   2   8 16405.8 559.644   1
   0   2  -9 962.242 82.8241  11
   0  -2  -9 901.452 40.3882  10
   0  -2   9 1035.40 93.4146  12
   0  -2  -9 827.059 88.3027  13
   0   2   9 921.732 77.1614   1
   0  -2   9 995.992 89.0078   1
   0   2   9 959.010 45.7370  33
   0  -2   9 977.534 51.4810  33
   0   2 -10 10806.7 385.141  11
   0  -2  10 10123.5 398.444  12
   0  -2 -10 10524.5 336.102  10
   0  -2  10 10842.9 393.063   1
   0  -2  10 10525.6 343.827  33
   0   2  10 10800.5 341.797  33
   0   2 -10 10045.8 337.024  24
   0   2 -11 14002.1 519.536  11
   0  -2 -11 14694.3 469.254  10
   0  -2  11 15068.7 541.448  12
   0  -2  11 14972.1 530.619   1
   0   2  11 15218.2 476.058  33
   0  -2  11 14465.6 478.047  33
   0   2 -11 14449.4 470.416  24
   0  -2  12 5172.20 235.494  12
   0   2 -12 5093.94 216.103  11
   0  -2 -12 4494.72 155.322  10
   0  -2  12 4933.33 222.777   1
   0  -2  12 4815.63 169.456  33
   0   2  12 4333.81 164.946  33
   0   2 -12 4597.57 157.214  24
   0   2 -13 110.887 82.5312  11
   0  -2 -13-10.8939 30.2126  10
   0  -2  13 11.3719 98.3510  12
   0  -2  13-19.4318 86.9596   1
   0  -2  13 58.8313 56.3587  33
   0   2  13-52.4327 53.7857  33
   0   2  13 10.3710 53.1181  31
   0   2 -13 4.13182 32.4734  24
   0   2 -14 3674.42 192.443  11
   0   2  14 3690.09 144.880  33
   0   2  14 3797.75 144.092  31
   0  -2  14 3752.23 149.483  33
   0   2 -14 3430.23 130.283  24
   0  -2  15 7875.60 280.229  33
   0   2  15 7879.93 273.666  31
   0   2  15 7727.00 274.749  33
   0  -2  15 7933.83 288.052   2
   0   2  16 163.330 74.4478  31
   0  -2  16 135.602 82.1477  33
   0  -2  16 130.961 102.662   2
   0   2  17 688.966 90.1924  31
   0  -2  17 890.121 102.118  33
   0  -2  17 775.161 122.251   2
   0   2  18 5571.55 215.400  31
   0  -2  18 5457.70 225.010  33
   0  -2  18 5290.07 223.072  31
   0  -2  18 5659.75 241.036   2
   0   2  19 626.317 102.679  31
   0  -2  19 631.897 115.892  31
   0  -2  19 561.292 114.771  33
   0  -2  19 545.424 138.783   2
   0  -2  20-38.8317 112.234  33
   0  -2  20 92.5450 112.883  31
   0   2  20 267.770 99.8429  31
   0  -2  20 10.5398 147.292   2
   0   2  21 242.698 106.981  31
   0  -2  21 149.617 121.386  31
   0  -2  21 333.004 154.258   2
   0   2  22 1956.95 133.980  31
   0  -2  22 2058.87 154.973  31
   0  -2  22 2074.68 186.082   2
   0  -2  23 53.6192 114.239  31
   0   2  23 111.639 104.629  31
   0  -2  23 43.6666 153.714   2
   0  -2  24 80.7723 166.670   9
   0   2  24 18.2773 90.6668  31
   0  -2  24-139.740 116.058  31
   0  -2  24-226.029 147.978   2
   0  -2  25 257.746 154.550   9
   0  -2  25 267.961 103.914  31
   0   2  25 271.655 153.964  34
   0  -2  25 44.3275 148.118   2
   0  -2  26 693.943 142.084   9
   0  -2  26 905.408 135.506   2
   0   2  26 677.336 145.301  34
   0  -2  26 544.633 95.9761  31
   0  -2  27 226.145 121.166   9
   0   2  27 20.1383 123.131  34
   0  -2 -27 59.4191 91.3301  29
   0  -2  27 23.1295 107.277   2
   0   3   0-1.90184 19.5960  14
   0   3   1 38056.2 1178.62  14
   0   3  -1 36442.9 1175.39  14
   0  -3  -2 13335.8 415.269  18
   0   3   2 12008.9 426.294  13
   0  -3   2 13150.3 424.390  12
   0  -3  -3 16594.0 532.789  18
   0   3   3 16654.0 546.143  13
   0   3  -3 17139.6 536.041  11
   0  -3   3 15819.1 541.979  12
   0  -3  -4 1365.70 67.3554   1
   0  -3   4 1454.96 74.3341  12
   0   3   4 1396.93 75.7840  13
   0   3  -4 1461.75 66.8283  11
   0  -3  -5 77336.2 2513.76   1
   0   3   5 83264.8 2530.08  13
   0   3  -5 78501.6 2512.59  11
   0  -3   5 79705.3 2523.75  12
   0  -3  -6 20682.6 705.862   1
   0  -3   6 22201.9 681.292  32
   0   3  -6 20373.7 703.486  11
   0  -3   6 20595.2 714.814  12
   0   3   6 20817.5 720.564  13
   0  -3   7 7453.44 239.293  32
   0   3   7 6884.97 237.537  33
   0   3   7 7609.69 237.655  31
   0  -3  -7 7181.63 276.995  13
   0  -3   7 7360.76 280.782  12
   0   3   7 8169.45 290.641  13
   0   3  -7 7796.90 269.234  11
   0   3  -7 6819.64 283.031  12
   0   3   8 211.867 24.8035  33
   0  -3   8 210.732 28.5977  32
   0   3   8 179.370 25.8128  31
   0   3  -8 214.463 23.3364  15
   0   3  -8 122.962 50.4739  11
   0  -3  -8 182.194 59.4416  13
   0  -3   8 233.364 62.2621  12
   0   3   9 13233.3 454.201  33
   0   3   9 14343.3 454.167  31
   0   3  -9 14532.8 454.468  15
   0  -3   9 13897.0 506.583  12
   0   3  -9 14731.3 492.968  11
   0  -3  -9 13785.9 503.416  13
   0  -3  -9 14404.3 451.544  10
   0   3  10 5561.11 196.562  33
   0  -3  10 5953.47 202.207  33
   0   3  10 5849.37 196.563  31
   0  -3  10 6118.77 255.252  12
   0   3 -10 6236.25 240.462  11
   0  -3 -10 5898.30 192.418  10
   0  -3 -10 5731.54 251.079  13
   0   3 -11 5078.66 211.702  11
   0  -3 -11 4935.19 161.530  10
   0  -3  11 5074.13 230.590  12
   0  -3  11 4632.31 222.766   1
   0   3  11 4742.87 166.838  31
   0  -3  11 4637.64 172.328  33
   0   3  11 4709.79 168.162  33
   0  -3  12 2561.52 157.056  12
   0   3 -12 2392.72 138.366  11
   0  -3 -12 2315.80 83.8156  10
   0  -3  12 2326.25 151.860   1
   0   3  12 2122.19 93.7132  33
   0   3  12 2003.04 92.1342  31
   0  -3  12 2381.64 100.821  33
   0   3 -12 2144.76 86.8011  24
   0   3  13 10182.6 422.232  12
   0   3 -13 9986.89 385.705  11
   0  -3 -13 10259.5 329.916  10
   0  -3  13 10816.6 412.286  12
   0  -3  13 10198.0 402.953   1
   0  -3  13 9824.72 343.478  33
   0   3  13 10457.5 338.094  31
   0   3  13 10284.0 339.147  33
   0   3 -13 9809.59 332.352  24
   0  -3 -14 2310.31 88.7023  10
   0   3 -14 2231.96 148.319  11
   0  -3  14 2550.60 167.611   1
   0  -3  14 2238.26 114.863  33
   0   3  14 2318.69 105.393  31
   0   3 -14 2257.95 92.6924  24
   0  -3  15 239.545 89.8694   2
   0   3  15 229.268 65.9868  31
   0  -3  15 227.622 76.9962  33
   0   3 -15 171.126 44.7216  24
   0  -3  16 757.348 95.1464  33
   0   3  16 897.781 83.6511  31
   0  -3  16 972.895 112.491   2
   0  -3  17 4089.12 178.545  33
   0   3  17 3888.11 164.068  31
   0  -3  17 3904.92 190.864   2
   0  -3  18 305.393 104.571  33
   0   3  18 276.668 88.0521  31
   0  -3  18 314.715 124.803   2
   0  -3  19 579.293 119.850  31
   0   3  19 536.925 94.1993  31
   0  -3  19 525.248 116.624  33
   0  -3  19 588.807 138.443   2
   0  -3  20 2328.26 155.226  31
   0   3  20 2132.17 132.289  31
   0  -3  20 2239.29 149.897  33
   0  -3  20 2086.52 173.961   2
   0  -3  21 1993.71 154.020  31
   0   3  21 2399.06 136.199  31
   0  -3  21 2187.75 152.875  33
   0  -3  21 2228.60 179.526   2
   0  -3  22-155.463 127.419  31
   0   3  22-38.3698 101.266  31
   0  -3  22 79.8816 150.553   2
   0   3  23 1127.31 111.883  31
   0  -3  23 1144.65 136.542  31
   0  -3  23 1460.60 165.355   2
   0  -3  24 719.535 158.709   9
   0   3  24 281.181 154.986   9
   0  -3  24 674.857 127.747  31
   0  -3  24 478.639 142.950   2
   0  -3  25 145.191 150.805   9
   0   3  25 100.221 151.709   9
   0  -3  25 89.3571 140.068   2
   0  -3  25 166.561 111.271  31
   0   3  25-24.4935 150.657  34
   0  -3  25 135.121 155.665  34
   0   3  26-85.6508 129.758   9
   0  -3  26 95.6819 130.662   9
   0   3  26 105.801 138.700  34
   0  -3  26 275.095 91.6684  31
   0  -3  26 198.635 143.241  34
   0  -3  26 164.418 119.840   2
   0  -3 -26-47.8641 110.386  29
   0   3  27 443.023 119.744   9
   0  -3  27 739.978 119.428   9
   0   3  27 536.168 121.492  34
   0  -3  27 839.306 129.549  34
   0  -3  27 700.621 83.8724  31
   0  -3 -27 684.552 98.4183  29
   0  -3  27 640.721 107.289   2
   0   4   0 116.208 27.7930  14
   0   4  -1 817.493 41.7949  14
   0   4   1 812.168 46.2686  14
   0   4   2 11.6815 15.3557  18
   0   4  -2 2.87875 27.9265  12
   0   4   2-2.74479 24.6415  13
   0   4  -2 10.2335 20.5559  14
   0   4  -3 32286.4 1149.14  12
   0   4   3 35428.4 1149.85  13
   0  -4   3 33523.7 1143.33  12
   0  -4   3 35029.3 1140.01  11
   0  -4  -4 2620.55 99.1174  18
   0  -4   4 2598.39 108.551  11
   0  -4   4 2561.69 110.867  12
   0   4   4 2763.68 119.556  13
   0   4  -4 2639.51 103.431  11
   0  -4   5 2522.06 118.659  12
   0   4   5 2753.63 126.548  13
   0   4  -5 2651.59 109.072  11
   0  -4  -5 2653.69 113.044   1
   0   4  -6 4884.93 180.496  11
   0  -4   6 4940.57 193.366  12
   0   4   6 5606.81 207.456  13
   0  -4   6 4501.90 157.712  32
   0  -4  -6 5231.33 186.345   1
   0  -4   7 37997.4 1249.28  12
   0   4   7 38769.6 1258.55  13
   0   4  -7 36589.5 1232.52  11
   0   4  -7 37381.7 1258.18  12
   0  -4  -7 39205.8 1246.76  13
   0  -4  -7 39299.5 1238.61   1
   0   4   7 37986.8 1205.58  31
   0  -4   7 38716.3 1208.60  32
   0  -4   8 1073.28 91.5958  12
   0  -4  -8 1198.83 90.4643  13
   0   4  -8 1112.86 80.5424  11
   0   4  -8 985.939 98.0406  12
   0   4   8 1423.81 102.201  13
   0  -4   8 1192.47 47.8206  30
   0   4   8 1153.16 49.2723  31
   0  -4   8 1279.28 54.7245  32
   0   4  -8 1127.65 49.4103  15
   0   4   9 4177.17 139.156  31
   0  -4   9 4088.27 142.761  32
   0   4  -9 3828.84 139.149  15
   0  -4  -9 3733.40 184.356  13
   0  -4   9 4216.38 192.389  12
   0   4  -9 4181.57 201.887  12
   0   4  -9 4022.74 176.469  11
   0  -4  -9 4195.70 137.349  10
   0   4  10 11986.4 393.442  31
   0   4 -10 11861.7 393.853  15
   0  -4  10 12498.2 453.159  12
   0  -4 -10 12608.8 391.636  10
   0   4 -10 11965.7 430.812  11
   0  -4 -10 12108.6 447.853  13
   0   4  11 16695.5 530.810  31
   0  -4  11 15662.6 535.879  33
   0  -4 -11 16803.6 527.713  10
   0   4 -11 17164.7 574.566  11
   0  -4 -11 15188.9 584.824  13
   0  -4  11 17158.5 596.694  12
   0   4  12 722.107 123.107  12
   0  -4 -12 648.947 41.6092  10
   0   4 -12 667.758 86.0223  11
   0  -4  12 835.765 112.876  12
   0  -4  12 665.357 107.432   1
   0  -4  12 618.829 63.4775  33
   0   4  12 591.985 52.8650  31
   0   4 -13 1879.99 159.999  13
   0  -4 -13 2073.83 81.3518  10
   0   4 -13 2311.25 136.736  11
   0   4  13 1744.78 162.659  12
   0  -4  13 2258.40 157.636   1
   0   4  13 1926.52 91.3900  31
   0  -4  13 2137.98 104.135  33
   0   4 -13 2032.25 87.2041  24
   0   4 -14 719.832 100.914  11
   0  -4 -14 848.153 50.7965  10
   0  -4  14 1139.79 128.884   1
   0  -4  14 931.196 87.6255   2
   0   4  14 825.695 68.6446  31
   0  -4  14 754.023 83.6381  33
   0   4 -14 985.861 59.3104  24
   0  -4  15 10248.7 356.356   2
   0   4  15 10244.2 357.599   2
   0  -4  15 9451.72 353.108  33
   0   4  15 10259.3 343.118  31
   0   4 -15 10398.8 337.572  24
   0  -4  16 83.1692 100.537   2
   0   4  16 85.1500 100.620   2
   0  -4  16 184.836 88.6486  33
   0   4  16 52.3324 69.7979  31
   0   4 -16 116.663 49.3303  24
   0  -4  17 5442.45 217.364  33
   0   4  17 5092.32 198.737  31
   0  -4  17 5096.67 222.461   2
   0   4  17 5269.44 223.716   2
   0  -4  18-55.0797 100.065  33
   0   4  18 141.609 81.1900  31
   0  -4  18 133.006 119.433   2
   0   4  18 136.207 119.258   2
   0  -4  19 3059.18 166.270  33
   0   4  19 2679.60 141.692  31
   0   4  19 3033.67 180.584   2
   0  -4  19 2632.55 174.920   2
   0  -4  20-167.368 121.805  33
   0   4  20-87.7153 93.1637  31
   0  -4  20 59.6096 123.713  31
   0  -4  20 4.94769 137.969   2
   0   4  20-101.304 138.768   2
   0  -4  21 994.188 137.393  31
   0   4  21 971.393 103.125  31
   0  -4  21 768.872 135.003  33
   0   4  21 1042.72 155.031   2
   0  -4  21 1068.49 152.591   2
   0  -4  22 32.4628 128.252  31
   0   4  22 121.690 95.2806  31
   0  -4  22 301.503 152.586   2
   0   4  22 178.289 153.057   2
   0  -4  23 164.813 152.181   9
   0   4  23 157.723 151.285   9
   0  -4  23 130.634 123.734  31
   0  -4  23 130.579 141.898   2
   0   4  23 15.4678 156.005   2
   0  -4  24 123.627 147.915   9
   0   4  24-229.123 151.222   9
   0  -4  24-8.49025 126.498  31
   0   4  24 85.0406 150.112  34
   0  -4  24-229.701 156.625  34
   0   4  24 118.274 146.609   2
   0  -4  24 33.5857 136.695   2
   0   4  25 1326.12 159.649   9
   0  -4  25 1393.53 159.206   9
   0  -4  25 1165.23 152.272   2
   0   4  25 1406.48 156.542   2
   0   4  25 911.362 152.663  34
   0  -4  25 1420.96 129.739  31
   0  -4  25 1308.91 160.274  34
   0   4  26-4.03537 123.320   9
   0  -4  26-143.828 124.865   9
   0   4  26 24.9555 131.433  34
   0  -4  26 179.060 134.917  34
   0  -4  26 23.6584 95.0623  31
   0  -4  26 15.8722 112.352   2
   0   4  26-155.463 118.966   2
   0  -4 -26-221.402 103.577  29
   0  -4  27 401.830 110.580   9
   0   4  27 349.187 110.783   9
   0   4  27 335.040 115.175  34
   0  -4  27 521.883 84.4395  31
   0  -4  27 289.564 117.820  34
   0  -4 -27 722.392 95.8955  29
   0  -4  27 299.537 101.201   2
   0   4  27 429.350 105.112   2
   0   5   0 23.4203 28.5348  14
   0   5  -1 42402.0 1402.93  14
   0   5   1 46821.6 1411.94  14
   0   5   2 733.847 35.2038  18
   0   5   2 668.179 48.6365  13
   0   5  -2 611.333 41.0727  14
   0  -5   3 5549.23 201.872  11
   0   5  -3 5682.57 204.213  14
   0  -5  -4 3986.10 142.692  18
   0  -5   4 4220.21 156.444  11
   0   5   4 4417.77 170.116  13
   0  -5   4 4049.80 158.476  12
   0  -5  -5 73461.1 2236.85  18
   0  -5   5 69510.6 2224.93  32
   0   5   5 71380.5 2263.07  13
   0   5  -5 71083.9 2240.83  11
   0  -5   5 71198.2 2254.09  12
   0  -5   5 70040.2 2249.68  11
   0  -5   6 101.797 22.7166  32
   0   5   6 138.950 56.1964  13
   0  -5   6 146.095 46.6668  12
   0   5  -6 104.933 38.3379  11
   0   5  -6 47.5391 50.9108  12
   0  -5  -6 74.3755 33.8728  18
   0  -5  -6 118.106 43.4790   1
   0  -5   7 767.168 36.3058  30
   0  -5   7 759.141 40.6409  32
   0   5   7 791.029 35.0578  31
   0  -5  -7 759.242 73.3785  13
   0  -5   7 795.113 77.3361  12
   0   5  -7 754.783 85.3175  12
   0   5   7 719.926 80.5663  13
   0   5  -7 709.871 62.3557  11
   0  -5  -7 819.621 58.4467  18
   0  -5  -7 801.540 69.8502   1
   0   5   8 6061.97 203.494  31
   0  -5   8 6457.53 208.715  32
   0  -5  -8 5874.72 245.946  13
   0   5  -8 5613.31 260.108  12
   0  -5   8 6477.80 253.337  12
   0   5  -8 5856.93 233.020  11
   0   5   8 6424.83 265.471  13
   0  -5   8 6319.28 204.716  30
   0  -5  -8 6267.98 240.207   1
   0   5  -8 6324.41 205.051  15
   0  -5   9 23298.6 750.146  30
   0  -5   9 24503.0 754.911  32
   0   5   9 22331.0 749.325  31
   0   5  -9 24458.6 751.559  15
   0   5  -9 24393.4 822.057  12
   0   5  -9 24621.5 785.566  11
   0   5   9 24539.9 821.050  13
   0  -5  -9 23017.7 798.194  13
   0  -5   9 24581.9 805.305  12
   0   5  10 374.512 36.8382  31
   0  -5  10 295.119 43.3206  32
   0   5 -10 318.381 35.3982  15
   0   5 -10 454.375 67.8351  11
   0  -5 -10 393.838 80.3936  13
   0  -5 -10 344.428 31.3581  10
   0  -5  10 286.517 73.2050  12
   0   5  11 1234.60 61.5677  31
   0   5 -11 1348.60 61.4386  15
   0   5 -11 1442.26 101.039  11
   0  -5  11 1361.65 117.868  12
   0  -5 -11 1207.93 56.7398  10
   0   5  12 548.947 48.9836  31
   0  -5  12 554.164 62.9735  33
   0   5 -12 477.928 83.7865  11
   0  -5 -12 463.680 39.6450  10
   0  -5  12 427.539 94.5074  12
   0   5  12 479.000 110.155  12
   0   5 -12 632.382 117.695  13
   0  -5 -13 14138.4 450.882  10
   0   5 -13 13133.7 496.078  11
   0  -5  13 14730.9 466.209  33
   0   5  13 13640.9 453.995  31
   0   5 -13 13529.8 455.181  24
   0  -5 -13 14341.7 494.196  18
   0  -5  13 14849.9 532.670   1
   0  -5 -14 140.636 39.2743  10
   0   5 -14 364.132 88.1205  11
   0  -5  14 74.9054 76.0892  33
   0   5  14 231.111 56.8538  31
   0  -5 -14 298.135 80.7697  18
   0   5 -14 93.3242 49.5540  24
   0   5  14 245.972 78.2159   2
   0  -5  14 230.160 77.9839   2
   0   5 -15 233.694 54.3833  24
   0  -5  15 345.609 85.6423  33
   0   5  15 298.958 63.6680  31
   0  -5  15 395.414 87.9350   2
   0   5  15 234.316 91.6259   2
   0   5 -16 79.7519 54.4965  24
   0  -5  16-92.8176 92.6774  33
   0   5  16-63.4140 68.7775  31
   0   5  16-11.3626 97.4573   2
   0  -5  16 33.0816 94.2698   2
   0   5 -17 3468.05 137.635  24
   0  -5  17 3445.51 171.766   2
   0   5  17 3496.31 175.414   2
   0   5  17 3397.42 146.465  31
   0  -5  17 3434.21 169.136  33
   0  -5  18 17.1796 114.867   2
   0   5  18 207.604 121.548   2
   0   5  18 167.490 81.2801  31
   0  -5  18 163.356 107.000  33
   0  -5  19 1504.58 142.570   2
   0   5  19 1729.88 148.011   2
   0   5  19 1308.34 105.099  31
   0  -5  19 1572.59 134.729  33
   0  -5  20-152.510 132.200   2
   0   5  20 210.744 137.261   2
   0   5  20 135.317 87.0809  31
   0  -5  20 67.3809 120.197  33
   0  -5  20 33.4263 129.431  31
   0   5  21 1105.48 158.431   2
   0  -5  21 1139.84 153.343   2
   0  -5  21 1163.31 139.088  33
   0  -5  21 1103.10 143.304  31
   0  -5  22 92.7933 139.230   2
   0   5  22-145.773 140.941   2
   0  -5  22 217.500 136.185  31
   0  -5  22 4.89831 128.637  33
   0  -5  23 2134.45 167.130   2
   0   5  23 1608.60 168.232   2
   0   5  23 1922.31 171.876   9
   0  -5  23 1820.94 174.119   9
   0  -5  23 1846.78 156.067  31
   0  -5  24 249.662 138.061   2
   0   5  24 37.4507 140.585   2
   0   5  24 175.507 148.245   9
   0  -5  24 243.892 149.623   9
   0  -5  24 130.791 147.327  34
   0   5  24 194.473 142.824  34
   0  -5  24-198.420 120.746  31
   0   5  25 159.716 125.486   2
   0  -5  25 338.239 122.095   2
   0  -5  25 237.775 134.984   9
   0   5  25 267.647 134.317   9
   0  -5  25 60.1298 115.692  31
   0   5  25 336.817 138.020  34
   0  -5  25 174.683 144.870  34
   0   5  26 3.83701 117.045   2
   0  -5  26-177.720 115.348   2
   0   5  26 18.8176 123.190   9
   0  -5  26 130.431 118.768   9
   0  -5  26 158.347 102.965  31
   0  -5  26 167.278 121.082  34
   0   5  26-11.6714 121.804  34
   0  -5  27 519.689 100.539   2
   0   5  27 530.714 102.946   2
   0  -5  27 395.080 114.069  34
   0   5  27 598.901 110.409  34
   0  -5  27 537.933 90.1784  31
   0  -5  27 647.594 106.191   9
   0   5  27 390.885 105.072   9
   0   6   0 21283.8 691.246  14
   0   6   1 36783.5 1192.65  14
   0   6  -1 37050.2 1182.73  14
   0   6   2 264.634 24.8984  18
   0   6  -2 117.832 31.2553  14
   0   6   3 15335.6 517.731  18
   0  -6   3 17114.2 528.543  11
   0   6  -3 15567.3 526.539  14
   0   6   3 17103.1 542.358  13
   0   6   4 912.428 70.2155  13
   0  -6   4 842.000 57.3959  11
   0   6  -4 768.936 58.0856  14
   0  -6  -5 11770.2 393.513  18
   0   6   5 12638.8 428.476  13
   0  -6   5 12191.5 411.471  11
   0  -6   5 12037.4 413.441  12
   0  -6   6 453.193 28.3999  30
   0   6  -6 543.197 28.7131  26
   0  -6   6 481.992 32.9506  32
   0   6   6 638.451 73.9230  13
   0  -6   6 425.677 58.7376  12
   0  -6  -6 527.489 57.8526  13
   0   6  -6 395.724 46.8700  11
   0  -6  -6 461.689 42.8724  18
   0  -6  -6 641.222 58.6342   1
   0  -6  -7 46318.9 1457.29   1
   0  -6   7 45960.0 1424.12  30
   0   6   7 46096.0 1421.48  31
   0  -6   7 44039.1 1426.48  32
   0   6  -7 46295.2 1447.70  11
   0  -6  -7 45204.7 1461.23  13
   0  -6   7 44820.5 1464.10  12
   0   6   7 45174.1 1479.58  13
   0  -6  -7 46490.8 1442.09  18
   0   6  -7 43080.5 1423.18  15
   0  -6  -8 33.1484 56.1556   1
   0  -6   8 127.819 26.7865  30
   0   6   8 132.104 23.5194  31
   0  -6   8 132.567 34.7152  32
   0   6  -8 112.573 44.8928  11
   0  -6  -8 208.651 60.8346  13
   0  -6   8 160.679 61.1264  12
   0   6   8-35.7527 72.7863  13
   0  -6  -8 200.016 46.6307  18
   0   6  -8 128.592 25.2846  15
   0  -6   9 4540.82 150.099  30
   0   6   9 4278.59 147.789  31
   0  -6   9 4223.49 154.862  32
   0  -6  -9 4305.17 174.711  18
   0   6  -9 4504.96 150.278  15
   0   6   9 4857.41 222.102  13
   0  -6   9 4722.38 203.032  12
   0   6  -9 4244.23 181.343  11
   0  -6  -9 4093.44 193.585  13
   0  -6  10 233.883 45.5360  32
   0   6  10 394.324 34.7442  31
   0  -6 -10 350.098 60.3638  18
   0   6 -10 218.288 33.9258  15
   0   6 -10 239.612 65.6794  11
   0  -6  10 370.847 83.3170  12
   0  -6 -10 455.205 82.7199  13
   0   6  10 414.304 98.3445  13
   0  -6  11 13924.2 452.260  32
   0   6  11 13931.4 444.063  31
   0  -6 -11 14970.2 479.358  18
   0   6 -11 13604.4 445.876  15
   0  -6 -11 13474.1 443.940  10
   0  -6 -11 14439.1 504.038  13
   0   6 -11 12832.1 479.868  11
   0  -6  11 13901.8 506.417  12
   0  -6 -12 283.269 69.4888  18
   0   6  12 254.007 43.7576  31
   0  -6  12 163.215 60.2010  33
   0  -6 -12 135.250 86.8819  13
   0   6 -12 181.147 74.0824  11
   0  -6 -12 274.085 37.7430  10
   0  -6  12 281.611 90.0523  12
   0   6  12 155.951 98.3482  12
   0  -6  13 1193.93 92.1361  33
   0   6  13 1133.35 68.2699  31
   0   6 -13 1364.14 107.419  11
   0  -6 -13 1253.36 62.6505  10
   0  -6 -13 1083.38 94.1197  18
   0  -6  13 1433.20 137.048   1
   0  -6  13 1228.36 87.3468   2
   0  -6  14 821.292 87.7372  33
   0   6  14 700.495 61.0656  31
   0   6 -14 707.681 63.3831  24
   0  -6 -14 676.293 51.4042  10
   0   6 -14 697.083 92.3902  11
   0  -6 -14 654.328 83.6375  18
   0   6  14 639.010 85.9088   2
   0  -6  14 748.535 84.6769   2
   0  -6  15 7925.43 277.682   2
   0   6  15 7622.32 276.820   2
   0  -6  15 7608.52 281.157  33
   0   6  15 7386.51 260.259  31
   0   6 -15 7542.08 263.010  24
   0  -6  16-74.8131 93.7493   2
   0   6  16 29.4461 97.0966   2
   0   6  16 81.5602 64.0960  31
   0  -6  16-93.0689 96.0687  33
   0   6 -16 19.7932 58.5387  24
   0  -6  17 1280.66 123.239   2
   0   6  17 1468.69 124.736   2
   0   6  17 1258.18 90.1470  31
   0  -6  17 1349.39 124.987  33
   0   6 -17 1455.64 85.6921  24
   0  -6  18 1068.64 128.360  33
   0   6  18 1079.40 90.5149  31
   0   6  18 1212.50 131.175   2
   0   6  19 2768.97 136.555  31
   0  -6  19 3030.68 173.296  33
   0   6  19 3045.10 177.658   2
   0  -6  19 3010.01 173.354   2
   0  -6  20-44.8704 126.409  33
   0   6  20-47.2193 135.015   2
   0  -6  20-45.6569 128.176   2
   0  -6  21 814.594 148.170  31
   0  -6  21 553.178 136.403  33
   0   6  21 643.730 140.396   2
   0  -6  21 632.195 137.969   2
   0  -6  22 35.1853 136.367  31
   0  -6  22 273.370 133.735  33
   0  -6  22 264.099 135.641   2
   0   6  22 359.935 142.991   2
   0   6  23 197.203 142.838   9
   0  -6  23 204.832 140.188   9
   0  -6  23-94.5965 135.723   2
   0   6  23 27.9537 136.207   2
   0  -6  23-92.3449 138.064  31
   0  -6  24 185.496 136.151   9
   0   6  24 243.200 134.118   9
   0  -6  24 27.3883 141.606  34
   0  -6  24 77.7193 130.721  31
   0   6  24-17.8683 141.569  34
   0  -6  24 119.489 131.190   2
   0   6  24-8.83371 130.114   2
   0  -6 -24 235.708 119.869  29
   0   6  25 2151.12 160.586   2
   0  -6  25 2393.93 154.695   2
   0   6  25 2279.24 165.583   9
   0  -6  25 2027.09 163.109   9
   0  -6  25 2476.39 163.345  34
   0   6  25 2384.22 161.167  34
   0  -6  25 2533.39 154.577  31
   0  -6  26 305.014 107.854   2
   0   6  26 370.800 109.684   2
   0  -6  26 530.514 114.185   9
   0   6  26 582.458 113.511   9
   0  -6  26 619.743 110.430  31
   0   6  26 573.083 120.451  34
   0  -6  26 510.642 119.420  34
   0  -6  27 318.233 91.2032   2
   0   6  27 392.515 93.5810   2
   0   6  27 36.4936 97.8961  34
   0  -6  27 247.207 98.2342  34
   0  -6  27 315.513 90.2066  31
   0  -6  27 490.691 96.3722   9
   0   6  27 326.693 94.1536   9
   0   7   0 12.9984 33.3327  14
   0   7   1 36527.4 1194.79  14
   0   7  -1 36978.8 1183.62  14
   0   7  -2 14804.3 487.470  14
   0   7   2 14673.2 477.963  18
   0  -7   3 2688.65 105.542  11
   0   7  -3 2344.53 100.758  14
   0   7   3 2548.30 117.188  13
   0   7  -3 2642.10 82.2617  26
   0  -7   4 563.061 53.9400  11
   0   7   4 629.724 65.3428  13
   0   7  -4 469.676 52.9244  14
   0   7  -4 616.579 31.0246  26
   0   7  -5 36295.1 1150.68  14
   0   7   5 36780.6 1171.12  13
   0  -7  -5 33836.1 1148.88  14
   0   7  -5 35677.2 1124.17  26
   0   7  -6 6987.50 234.200  26
   0  -7   6 7487.80 237.212  32
   0   7   6 7464.53 286.150  13
   0  -7  -6 6963.18 244.248  18
   0   7  -6 7186.62 233.018  15
   0  -7  -7 78.2194 52.5143   1
   0  -7   7 61.8521 24.8312  30
   0   7  -7 56.6764 24.1979  26
   0  -7   7-9.08099 32.2156  32
   0  -7  -7 93.5239 49.4080  13
   0  -7   7 28.9763 54.4792  12
   0   7   7-33.7071 68.7823  13
   0  -7  -7 60.4129 34.7356  18
   0   7  -7 42.7309 22.4902  15
   0  -7  -8 12608.5 428.253   1
   0  -7   8 12371.8 389.749  30
   0  -7   8 11558.6 393.128  32
   0  -7  -8 11936.1 429.251  13
   0  -7   8 12655.5 435.594  12
   0   7   8 12836.0 457.240  13
   0   7  -8 12147.5 413.383  11
   0  -7  -8 12065.4 405.975  18
   0   7  -8 11849.3 388.523  15
   0  -7  -9 17192.9 601.470   1
   0  -7   9 17573.5 563.192  30
   0   7   9 17913.2 559.671  31
   0  -7   9 18152.5 568.482  32
   0  -7   9 17788.1 611.882  12
   0   7  -9 16408.5 588.201  11
   0  -7  -9 16680.5 605.492  13
   0   7   9 17686.5 636.417  13
   0  -7  -9 18165.8 584.166  18
   0   7  -9 17123.2 562.607  15
   0  -7  10 6895.39 227.393  30
   0  -7  10 6940.94 234.919  32
   0   7  10 6739.83 223.914  31
   0  -7 -10 6481.72 249.066  18
   0   7 -10 6830.53 227.219  15
   0  -7 -10 6706.64 275.260  13
   0  -7  10 6450.63 278.094  12
   0   7 -10 6829.31 258.353  11
   0   7  10 7164.99 305.239  13
   0   7  11 32.5139 34.6262  31
   0  -7  11 35.2341 49.9160  32
   0  -7 -11 150.496 57.7449  18
   0   7 -11 8.17504 36.7622  15
   0  -7  11 96.3583 77.7044  12
   0   7 -11 78.6759 61.8656  11
   0  -7 -11 40.9779 73.8070  13
   0   7  11 12.3077 95.6010  13
   0  -7  12 8621.50 286.085   2
   0   7  12 8202.57 275.557  31
   0  -7  12 7891.69 286.678  32
   0  -7 -12 8983.19 309.517  18
   0   7 -12 8115.19 278.092  15
   0  -7 -12 8577.66 277.101  10
   0  -7  12 8332.58 342.127  12
   0  -7 -12 8236.33 335.753  13
   0   7 -12 8435.85 315.461  11
   0  -7  13 13020.2 427.978  33
   0   7  13 11819.2 409.388  31
   0  -7 -13 12683.1 443.247  18
   0  -7 -13 12855.5 410.905  10
   0   7 -13 12771.0 450.168  11
   0  -7  13 12690.3 420.824   2
   0   7  13 13042.0 422.629   2
   0  -7 -14 1949.02 83.7525  10
   0   7 -14 1765.13 121.887  11
   0   7  14 1720.37 107.157   2
   0  -7  14 1815.61 107.430   2
   0   7  14 1916.50 87.6522  31
   0  -7  14 1632.03 115.319  33
   0  -7  15 564.388 88.1779   2
   0   7  15 556.845 89.2154   2
   0  -7  15 447.719 95.7659  33
   0   7  15 546.049 62.2321  31
   0   7 -15 571.645 69.9651  24
   0  -7  16 679.511 98.9669   2
   0   7  16 754.257 105.053   2
   0   7  16 725.291 71.2235  31
   0  -7  16 695.858 107.106  33
   0   7 -16 749.017 77.9647  24
   0   7  17 2833.80 155.516   2
   0  -7  17 2936.33 152.057   2
   0  -7  17 2767.73 160.826  33
   0   7 -17 2693.30 126.617  24
   0   7  18 616.707 120.779   2
   0  -7  18 487.297 115.991   2
   0  -7  18 504.626 127.597  33
   0   7 -18 402.522 74.3942  24
   0  -7  19 1306.63 143.462  33
   0  -7  19 1196.13 134.188   2
   0   7  19 1340.08 141.176   2
   0  -7  20 2011.01 161.064  33
   0   7  20 1867.76 154.072   2
   0  -7  20 1751.04 149.446   2
   0  -7  21 231.266 136.493  31
   0  -7  21 424.777 142.006  33
   0   7  21 320.814 133.709   2
   0  -7  21 309.260 129.395   2
   0   7  22 17.8242 139.758   9
   0  -7  22-4.52118 141.522   9
   0  -7  22 67.7293 134.267  33
   0  -7  22 88.7540 137.066  31
   0   7  22-104.633 137.112   2
   0  -7  22 302.490 133.908   2
   0  -7  23 684.976 142.383   9
   0   7  23 885.247 141.616   9
   0  -7  23 741.376 137.969   2
   0   7  23 892.951 136.850   2
   0  -7  23 1078.12 147.807  34
   0  -7  23 762.015 151.344  31
   0  -7  23 1014.58 142.208  33
   0   7  24 410.361 128.702   9
   0  -7  24 541.868 130.019   9
   0  -7 -24 411.295 118.128  29
   0  -7  24 648.260 130.272   2
   0   7  24 571.825 126.762   2
   0   7  24 267.649 133.126  34
   0  -7  24 468.383 141.540  31
   0  -7  24 286.445 135.380  34
   0   7  25 809.347 130.223   9
   0  -7  25 608.280 128.328   9
   0  -7 -25 706.053 112.668  29
   0   7  25 585.743 119.258   2
   0  -7  25 389.050 110.382   2
   0  -7  25 658.662 124.778  31
   0   7  25 505.221 122.026  34
   0  -7  25 420.239 124.315  34
   0  -7  26 16.3833 103.420   9
   0   7  26-16.0221 101.311   9
   0  -7 -26 137.337 94.7424  29
   0  -7  26-47.5871 107.905  34
   0   7  26-39.7177 105.873  34
   0  -7  26 41.4527 108.324  31
   0  -7  26 216.837 100.144   2
   0   7  26 3.28765 96.7968   2
   0  -7  27 210.957 86.9136   9
   0   7  27 286.317 88.0599   9
   0   7  27 179.368 82.9240   2
   0  -7  27 256.612 92.8392  31
   0  -7  27 259.295 92.0646  34
   0   7  27 252.233 89.1801  34
   0   8   0 23666.5 731.840  14
   0   8   0 22093.1 707.023  25
   0   8  -1 4740.29 177.819  14
   0   8   1 4566.77 187.991  14
   0   8  -1 4974.92 152.412  25
   0   8   1 4290.63 151.932  25
   0   8  -2 6621.91 243.553  14
   0   8  -2 6812.42 219.706  25
   0  -8  -3 3907.10 128.985  29
   0   8  -3 4003.07 133.941  26
   0   8  -3 4120.00 155.429  14
   0  -8   3 4060.50 158.917  11
   0   8   3 3871.88 173.318  13
   0   8  -3 3968.43 131.701  25
   0   8   3 4166.73 144.941  18
   0  -8  -3 3564.11 151.618  14
   0   8   4 32253.0 1090.52  13
   0   8  -4 32783.9 1067.13  14
   0  -8  -4 29109.1 1063.86  14
   0   8  -4 31384.7 1045.80  26
   0  -8  -4 34994.6 1042.48  29
   0   8   5 1047.12 90.0844  13
   0   8  -5 1034.24 72.3213  14
   0   8  -5 961.070 41.5007  15
   0   8  -5 979.742 44.9572  26
   0   8  -6 10975.0 373.073  14
   0   8   6 10606.7 398.021  13
   0   8  -6 10461.6 340.504  15
   0   8  -6 10637.1 342.515  26
   0   8  -7 25667.3 796.122  26
   0  -8   7 23430.3 795.371  30
   0  -8   7 24821.7 798.851  32
   0   8   7 25474.5 858.606  13
   0   8  -7 25968.8 794.647  15
   0  -8  -7 25392.1 830.990   1
   0  -8  -8 21022.4 715.647   1
   0  -8   8 21341.3 679.233  30
   0  -8   8 21397.3 683.341  32
   0  -8  -8 20527.9 715.535  13
   0   8   8 21712.4 747.480  13
   0  -8  -8 20578.1 690.176  18
   0   8  -8 21596.4 677.926  15
   0  -8  -9 1586.02 105.387   1
   0  -8   9 1436.07 67.2581  30
   0  -8   9 1428.89 75.5448  32
   0  -8   9 1648.24 115.107  12
   0  -8  -9 1354.77 105.443  13
   0   8   9 1825.30 143.269  13
   0  -8  -9 1584.73 82.5110  18
   0   8  -9 1544.30 65.3634  15
   0  -8 -10 3068.78 152.249   1
   0  -8  10 2802.72 108.836  30
   0  -8  10 2851.88 117.935  32
   0  -8  10 2972.74 158.756  12
   0   8  10 3105.10 188.076  13
   0  -8 -10 2475.49 151.256  13
   0  -8 -10 3031.58 127.122  18
   0   8 -10 2929.88 107.636  15
   0  -8  11 4572.45 163.610   2
   0  -8  11 4588.87 158.585  30
   0  -8  11 4581.70 168.963  32
   0  -8 -11 4449.56 178.800  18
   0   8 -11 4366.02 157.861  15
   0   8  11 4642.35 241.544  13
   0  -8 -11 4650.01 208.900  13
   0  -8  11 3984.88 208.620  12
   0   8 -11 4242.65 186.721  11
   0   8  12 5796.58 203.799   2
   0  -8  12 5764.77 202.308   2
   0  -8  12 5731.65 207.592  32
   0  -8 -12 5733.38 218.689  18
   0   8 -12 5309.28 194.522  15
   0   8 -12 5916.68 230.929  11
   0  -8 -12 5540.91 194.562  10
   0   8 -13 202.592 74.0866  11
   0  -8 -13 73.9307 45.9123  10
   0  -8  13 107.028 63.7127   2
   0   8  13 173.661 70.0932   2
   0  -8 -14 1858.59 84.7625  10
   0  -8  14 1799.09 105.875   2
   0   8  14 1554.22 106.690   2
   0  -8  14 1921.96 118.904  33
   0  -8 -15 1594.47 79.1173  10
   0   8  15 1586.89 108.257   2
   0  -8  15 1408.65 105.552   2
   0  -8  15 1528.61 117.390  33
   0   8 -15 1370.82 94.1181  24
   0  -8  16 1033.12 104.296   2
   0   8  16 1175.07 108.639   2
   0  -8  16 1047.59 118.654  33
   0   8 -16 854.542 87.1176  24
   0   8  17 538.959 108.125   2
   0  -8  17 424.510 102.492   2
   0  -8  17 466.358 121.813  33
   0   8 -17 429.712 79.0425  24
   0   8  18 3571.65 181.354   2
   0  -8  18 3665.19 179.229   2
   0  -8  18 3889.65 192.792  33
   0   8 -18 3542.37 155.145  24
   0   8  19 2997.51 172.457   2
   0  -8  19 3421.98 172.608   2
   0  -8  19 3127.68 185.417  33
   0   8 -19 3056.21 141.417  24
   0  -8  20 703.186 127.931   2
   0   8  20 421.868 126.331   2
   0  -8  20 772.729 139.452  33
   0   8  21 82.6955 130.326   2
   0  -8  21 237.863 127.197   2
   0  -8  21 60.1798 142.398  31
   0  -8  21 276.045 137.276  33
   0  -8  22 1444.08 142.203   2
   0   8  22 1079.31 144.761   2
   0  -8  22 1464.29 152.865  33
   0  -8  22 1316.25 160.112  31
   0   8  22 1473.81 147.083   9
   0  -8  22 1424.57 151.833   9
   0  -8 -23 369.191 118.827  29
   0   8  23 160.952 127.417   2
   0  -8  23 269.195 116.185   2
   0  -8  23 67.9054 132.307  34
   0   8  23 199.710 128.127  34
   0  -8  23 397.412 141.554  31
   0  -8  23 228.156 124.606  33
   0  -8  23 288.040 135.117   9
   0   8  23 238.581 129.541   9
   0  -8 -24 96.2060 114.298  29
   0  -8  24-106.772 107.699   2
   0   8  24 92.3382 113.208   2
   0  -8  24 11.9110 124.393  34
   0  -8  24 225.076 132.782  31
   0   8  24-11.6461 120.092  34
   0   8  24-7.52988 124.146   9
   0  -8  24-3.83764 124.960   9
   0  -8 -25 682.901 113.219  29
   0  -8  25 655.041 110.660   2
   0   8  25 415.943 112.960   2
   0  -8  25 466.391 122.880  31
   0   8  25 761.088 121.574  34
   0  -8  25 650.678 125.062  34
   0   8  25 735.728 112.255   9
   0  -8  25 721.018 114.745   9
   0  -8 -26 741.799 98.4487  29
   0   8  26 655.013 99.0560   2
   0  -8  26 593.569 92.6879   2
   0   8  26 790.092 102.153   9
   0  -8  26 695.868 105.208   9
   0  -8  26 687.525 112.762  31
   0   8  26 570.201 101.863  34
   0  -8  26 866.282 106.599  34
   0  -8  27 65.4465 87.4954  31
   0  -8 -27 38.4098 78.2436  29
   0  -9   0-3.96003 43.9355  14
   0   9   0 5.17946 19.6855  25
   0  -9   1 7609.85 280.584  14
   0  -9  -1 7806.46 270.376  14
   0   9  -1 7814.26 270.743  14
   0   9   1 7991.69 281.288  14
   0   9   1 7231.06 243.164  25
   0   9  -1 7564.80 243.062  25
   0  -9   2 67754.3 1951.28  14
   0  -9  -2 57283.6 1916.48  14
   0   9  -2 55200.0 1916.48  14
   0  -9  -2 58568.7 1886.79  29
   0   9  -2 63507.5 1890.43  25
   0   9  -3 2459.33 86.4182  26
   0  -9  -3 2256.04 79.6467  29
   0   9  -3 2302.46 108.783  14
   0   9   3 2172.03 130.420  13
   0   9  -3 2273.06 83.5249  25
   0   9   3 2385.57 97.8024  18
   0   9  -3 2382.15 82.8308  15
   0   9  -4 1911.67 95.9360  14
   0   9   4 2029.03 120.067  13
   0   9  -4 1900.46 68.6858  15
   0   9  -4 1941.45 72.6428  26
   0  -9  -4 1695.58 65.5127  29
   0   9  -5 4498.19 184.043  14
   0   9   5 4778.34 212.984  13
   0   9  -5 4650.34 157.384  15
   0  -9  -5 4696.73 155.498  29
   0   9  -5 4897.98 161.437  26
   0   9  -6 24301.7 805.376  14
   0  -9   6 25247.4 814.499  11
   0   9   6 23401.8 834.641  13
   0   9  -6 24065.9 775.880  15
   0  -9   6 24364.6 773.161   2
   0   9  -6 23834.4 778.193  26
   0  -9  -6 25269.6 774.335  29
   0   9  -7 1968.88 83.8868  26
   0  -9   7 2096.54 83.8737  30
   0  -9   7 2402.18 91.1197  32
   0   9   7 2224.41 145.353  13
   0   9  -7 2172.75 115.829  14
   0  -9   7 2357.08 124.896  11
   0  -9   7 2130.63 78.8958   2
   0   9  -7 2151.10 81.1786  15
   0  -9   8 5737.81 201.031  30
   0   9  -8 5850.33 201.102  26
   0  -9   8 6303.89 207.460  32
   0   9   8 5820.52 267.763  13
   0   9  -8 6146.30 237.224  14
   0  -9  -8 5914.22 238.051   1
   0  -9   8 5770.50 197.300   2
   0   9  -8 6089.12 199.339  15
   0  -9   9 200.744 40.4768  30
   0  -9   9 265.302 52.3972  32
   0   9   9 80.1471 93.6598  13
   0   9  -9 179.345 35.6629  15
   0  -9  -9 255.897 66.3094   1
   0  -9   9 218.654 38.7022   2
   0  -9  10 12480.9 395.455   2
   0  -9 -10 12170.3 439.031   1
   0   9  10 12317.5 396.015   2
   0  -9  10 11487.6 395.304  30
   0  -9  10 11321.0 401.873  32
   0   9  10 12849.1 482.876  13
   0  -9 -10 11999.6 408.234  18
   0   9 -10 12644.1 395.152  15
   0   9  11 120.530 51.5597   2
   0  -9  11-24.5052 47.9880   2
   0  -9  11 3.81336 44.0491  30
   0  -9  11-41.0472 60.4733  32
   0  -9 -11-34.5600 48.5317  18
   0   9 -11-1.76972 40.7923  15
   0   9  11 53.5220 105.980  13
   0  -9 -11-77.1237 84.0303  13
   0   9  12 11288.1 373.913   2
   0  -9  12 10875.5 372.419   2
   0  -9  12 11421.7 381.655  32
   0  -9 -12 10977.5 387.230  18
   0   9 -12 11444.6 369.593  15
   0  -9  13 684.516 81.1171  32
   0   9  13 860.861 77.8349   2
   0  -9  13 672.232 72.5120   2
   0   9 -13 770.762 58.6979  15
   0  -9 -13 587.601 59.3904  10
   0  -9 -14 5383.02 193.502  10
   0  -9  14 5467.65 222.543  33
   0  -9  14 5432.47 205.370   2
   0   9  14 5581.48 206.772   2
   0  -9 -15 432.794 58.8902  10
   0  -9  15 578.486 105.872  33
   0  -9  15 382.583 85.1796   2
   0   9  15 359.434 87.6913   2
   0   9 -16 2017.28 121.212  24
   0  -9  16 2184.75 127.570   2
   0   9  16 2369.66 130.464   2
   0   9 -17-101.845 83.2908  24
   0  -9  17-49.9380 115.899  33
   0   9  17 79.2084 98.7325   2
   0  -9  17-79.3151 96.3116   2
   0   9 -18 1348.60 106.519  24
   0  -9  18 1530.31 146.586  33
   0   9  18 1625.75 134.722   2
   0  -9  18 1361.87 122.808   2
   0   9 -19 205.230 83.2250  24
   0  -9  19 324.136 111.970   2
   0   9  19 271.786 118.341   2
   0  -9  19 398.276 138.280  33
   0  -9  20 4357.65 206.751   2
   0   9  20 4587.00 210.549   2
   0  -9  20 4797.26 231.440  33
   0  -9 -21-104.662 113.826  29
   0   9  21 205.222 127.457   2
   0  -9  21 113.569 125.802   2
   0  -9  21 111.990 139.259  33
   0   9  21 144.077 120.011   9
   0  -9  21 195.203 125.144   9
   0  -9 -22 43.5163 120.495  29
   0   9  22 55.0349 125.261   9
   0  -9  22-87.9817 129.950   9
   0   9  22 205.137 119.434   2
   0  -9  22-65.3383 111.724   2
   0  -9  22 94.7984 124.937  34
   0  -9  22 22.0749 136.892  33
   0   9  22-93.0353 123.095  34
   0  -9  22-39.3929 154.109  31
   0  -9 -23-56.7971 113.085  29
   0   9  23-86.3608 119.227   9
   0  -9  23 164.594 115.641   9
   0   9  23 60.6094 69.6802  25
   0   9  23 257.792 118.282   2
   0  -9  23-18.3077 109.827   2
   0   9  23 23.2079 123.377  34
   0  -9  23 51.3384 120.903  34
   0  -9  23-75.8265 142.387  31
   0  -9  23 133.157 129.139  33
   0   9  24 1262.61 129.598   9
   0  -9  24 1236.25 124.140   9
   0  -9 -24 1056.65 120.632  29
   0  -9  24 967.674 113.940   2
   0   9  24 1150.38 120.334   2
   0  -9  24 1425.11 154.990  31
   0  -9  24 1319.32 133.262  34
   0  -9  24 1213.54 139.952  33
   0   9  24 1314.85 128.213  34
   0  -9  25-34.5571 105.460   9
   0   9  25 162.712 98.2010   9
   0  -9 -25 53.3202 99.6101  29
   0   9  25 28.5208 95.0491   2
   0  -9  25 75.0135 94.1041   2
   0   9  25-114.330 101.657  34
   0  -9  25 152.924 104.955  34
   0  -9  25-114.519 126.412  31
   0  -9  26-255.117 90.6113   9
   0   9  26-167.599 88.4727   9
   0  -9 -26 216.496 90.4071  29
   0   9  26 16.2874 82.5479   2
   0  -9  26-46.0119 77.9354   2
   0   9  26 8.14714 87.6422  34
   0  -9  26-80.0535 109.791  31
   0  -9  26 97.5884 89.7112  34
   0 -10   0 23878.8 716.027  14
   0  10   0 23295.8 715.427  14
   0  10   1 274.654 27.7065  25
   0  10  -1 268.578 27.3607  25
   0  10   1 295.768 61.0855  14
   0 -10  -1 241.453 53.1461  14
   0  10  -1 242.666 51.7817  14
   0 -10  -1 300.473 21.7963  29
   0 -10   1 272.560 20.0521   4
   0  10  -2 105.138 26.1364  25
   0  10   2 84.9964 27.2936  25
   0  10  -2 33.9999 50.3928  14
   0 -10   2 48.3192 84.1731  14
   0 -10  -2 142.012 19.8562  29
   0 -10  -3 3625.02 118.345  29
   0  10  -3 3587.93 125.976  26
   0  10  -3 3800.52 186.052  12
   0  10  -3 3314.33 151.109  14
   0  10  -3 3339.88 122.553  25
   0  10   3 3264.44 136.024  18
   0  10  -3 3728.67 123.072  15
   0  10  -4 21011.1 726.578  12
   0  10  -4 20359.3 689.414  14
   0 -10   4 20638.5 700.653  11
   0 -10  -4 20950.3 659.541  29
   0  10  -4 20570.0 666.267  26
   0  10  -4 21011.2 663.437  15
   0  10   5 1090.25 109.514  13
   0  10  -5 1313.65 82.1879  14
   0 -10   5 1392.19 91.4812  11
   0  10  -5 1297.39 115.381  12
   0  10  -5 1150.54 58.9821  26
   0 -10  -5 1152.27 50.3319  29
   0  10  -5 1227.24 53.7150  15
   0  10  -6 9217.24 329.564  14
   0 -10   6 9616.09 341.669  11
   0  10   6 9502.04 367.395  13
   0  10  -6 9487.78 303.469  26
   0 -10  -6 8729.41 296.336  29
   0  10   6 9301.90 295.501   2
   0  10  -6 9280.28 299.610  15
   0 -10   7 3138.34 155.209  11
   0  10   7 3239.03 181.540  13
   0  10  -7 2884.05 142.279  14
   0 -10  -7 2937.84 107.413  29
   0  10  -7 2967.42 112.581  26
   0  10   7 2991.22 105.524   2
   0 -10   7 2989.61 104.248   2
   0  10  -7 3129.23 109.627  15
   0 -10   8 13888.1 432.761  32
   0  10  -8 13690.4 461.882  14
   0  10   8 13175.9 502.979  13
   0 -10   8 13427.5 428.081  30
   0  10  -8 12416.5 426.707  26
   0 -10  -8 13945.0 469.220   1
   0  10   8 12748.4 421.714   2
   0 -10   8 13199.3 421.392   2
   0  10  -8 12991.5 424.325  15
   0 -10   9 5022.80 177.374  32
   0  10   9 5009.26 248.970  13
   0  10  -9 4365.96 205.258  14
   0 -10   9 4768.60 170.565  30
   0 -10   9 4795.21 164.973   2
   0 -10  -9 4961.04 213.165   1
   0  10   9 4865.96 166.076   2
   0  10  -9 4717.97 166.649  15
   0 -10  10 15421.6 513.835  32
   0  10  10 16683.6 600.804  13
   0  10 -10 15836.6 547.654  14
   0 -10  10 15367.0 502.845   2
   0 -10 -10 15306.8 548.554   1
   0  10  10 15510.6 503.668   2
   0  10 -10 16140.5 504.807  15
   0 -10  10 15288.0 506.524  30
   0 -10  11 83.3611 62.4155  32
   0  10  11 152.551 50.8115   2
   0 -10 -11 115.696 73.5177   1
   0 -10  11 45.1699 47.9229   2
   0  10 -11 26.1323 43.5019  15
   0 -10  11 145.423 50.6866  30
   0 -10  12 5535.66 210.909  32
   0 -10  12 5420.21 197.634  30
   0  10  12 5772.85 200.049   2
   0 -10  12 5523.58 198.163   2
   0  10 -12 5540.09 195.149  15
   0 -10  13 73.1520 77.1425  32
   0 -10  13 41.5387 62.4722   2
   0  10  13 43.5884 64.9246   2
   0  10 -13 14.5927 49.9306  15
   0 -10 -13 52.6822 53.6247  10
   0 -10 -14 4857.49 177.392  10
   0 -10  14 4745.21 184.265   2
   0  10  14 4794.41 186.777   2
   0 -10 -15 110.136 57.4196  10
   0 -10  15 106.837 113.887  33
   0  10  15 71.0156 83.4614   2
   0 -10  15 36.6692 76.8152   2
   0  10 -16 1218.93 107.015  24
   0 -10  16 1458.17 136.938  33
   0  10  16 1199.11 107.871   2
   0 -10  16 1416.32 107.071   2
   0  10 -17 186.140 88.7848  24
   0 -10  17 325.982 128.840  33
   0 -10  17 160.928 94.9203   2
   0  10  17 100.001 97.0795   2
   0  10 -18 4928.93 203.588  24
   0 -10  18 5032.33 236.483  33
   0 -10  18 4807.61 205.097   2
   0  10  18 4948.83 210.977   2
   0  10 -19 164.247 91.3685  24
   0 -10  19 363.223 111.188   2
   0  10  19-11.3365 114.197   2
   0 -10  19 74.0568 142.658  33
   0 -10 -20 672.111 119.931  29
   0  10  20 885.530 127.072   2
   0 -10  20 883.338 121.112   2
   0 -10  20 986.828 155.095  33
   0  10  20 685.568 120.511   9
   0 -10 -21 21.4664 115.530  29
   0 -10  21 73.0377 108.287   2
   0  10  21-99.8119 120.539   2
   0 -10  21-57.9951 150.150  33
   0 -10  21 194.175 112.555   9
   0  10  21-78.5621 116.136   9
   0 -10 -22 2559.13 152.390  29
   0 -10  22 2612.91 161.116   9
   0  10  22 2562.08 156.068   9
   0 -10  22 2262.03 147.902   2
   0  10  22 2100.68 144.508   2
   0 -10  22 2490.62 185.448  31
   0 -10  22 2517.52 158.339  34
   0  10  22 2260.49 152.424  34
   0 -10  22 2437.11 186.198  33
   0 -10 -23 83.1990 111.411  29
   0  10  23-141.076 118.410   9
   0 -10  23 161.703 113.388   9
   0  10  23 14.6209 73.5933  25
   0  10  23 42.4960 106.922   2
   0 -10  23 10.0384 97.7383   2
   0  10  23-39.0556 110.661  34
   0 -10  23-173.459 142.765  31
   0 -10  23 3.62779 113.686  34
   0 -10  23-185.583 129.920  33
   0 -10 -24-90.8768 106.985  29
   0  10  24-6.48105 97.9945   2
   0 -10  24-6.11107 93.5874   2
   0 -10  24-55.9865 130.629  33
   0 -10  24 106.206 105.202  34
   0 -10  24-20.8113 130.365  31
   0  10  24 55.1566 101.899  34
   0 -10  24-218.084 109.167   9
   0  10  24 169.211 108.009   9
   0 -10 -25-12.1897 95.2646  29
   0 -10  25 72.3584 80.6370   2
   0  10  25-51.4549 87.5125   2
   0 -10  25 9.39962 129.447  31
   0  10  25 128.324 95.3147  34
   0 -10  25 90.5489 99.3239  34
   0 -10  25-70.5727 92.0855   9
   0  10  25-5.50605 88.2032   9
   0 -10 -26 686.327 92.4375  29
   0  10  26 589.627 80.8279   9
   0 -10  26 408.366 82.2676   9
   0  10  26 500.580 79.3766   2
   0 -10  26 424.227 85.8759  34
   0 -10  26 357.005 110.898  31
   0  10  26 565.019 85.0125  34
   0  11   0 43.4016 55.5590  14
   0  11   0 17.4519 27.4988  25
   0 -11   0 59.4740 17.7642   4
   0 -11   0-4.30986 17.2013  35
   0  11  -1 2804.40 99.6310  25
   0  11   1 2911.73 99.9862  25
   0 -11  -1 2716.07 93.2045  35
   0 -11   1 2918.43 140.561  14
   0  11  -1 3049.03 131.368  14
   0  11   1 2735.98 140.186  14
   0 -11   1 2768.42 93.1323   4
   0  11   2 47514.8 1413.36  25
   0  11  -2 48108.0 1413.23  25
   0 -11  -2 43357.7 1408.19  29
   0  11  -2 43204.6 1442.25  14
   0  11  -2 44168.8 1409.21  16
   0 -11   2 43733.8 1407.70   4
   0 -11  -3 251.656 28.7630  29
   0  11  -3 222.898 37.3645  26
   0  11  -3 250.561 64.8186  14
   0  11  -3 277.735 93.0843  12
   0  11  -3 291.351 34.9318  25
   0  11   3 300.538 46.5134  18
   0  11  -3 290.333 28.2707  16
   0  11  -3 357.115 35.9589  15
   0  11  -4 1679.83 102.951  14
   0 -11   4 1890.62 116.619  11
   0  11  -4 1835.85 78.4821  26
   0 -11  -4 1927.53 67.6815  29
   0  11  -5 6892.41 266.814  14
   0  11  -5 7471.71 314.864  12
   0 -11   5 7456.95 283.431  11
   0 -11  -5 7138.82 234.627  29
   0  11  -5 7241.87 243.824  26
   0  11  -5 7336.19 240.140  15
   0 -11   6 18469.0 613.310  11
   0  11   6 16381.5 638.799  13
   0  11  -6 17208.3 596.355  14
   0  11  -6 18509.5 648.585  12
   0 -11  -6 18234.4 563.855  29
   0  11  -6 16930.4 571.301  26
   0  11   6 17400.8 561.606   2
   0  11  -6 18245.3 568.306  15
   0  11  -7 69.3812 64.5102  14
   0 -11   7 71.8793 69.9804  11
   0  11  -7 222.465 106.722  12
   0  11   7 91.3876 102.294  13
   0 -11  -7 92.0879 36.4834  29
   0  11  -7 157.912 45.1547  26
   0  11   7 109.911 27.3972   2
   0 -11   7 90.5071 24.4320   2
   0  11  -7 101.862 35.9939  15
   0 -11   8 811.047 68.9473  32
   0  11  -8 985.553 130.200  12
   0  11  -8 882.768 86.3236  14
   0  11   8 789.045 121.402  13
   0 -11   8 878.495 61.4221  30
   0 -11  -8 858.851 52.8725  29
   0  11  -8 820.365 60.0504  26
   0 -11  -8 868.196 91.9731   1
   0 -11   8 849.950 45.0168   2
   0  11   8 849.129 46.4174   2
   0  11  -8 927.261 52.6331  15
   0 -11   9 2390.34 112.730  32
   0  11   9 2591.16 185.318  13
   0  11  -9 2660.91 180.746  12
   0  11  -9 2243.44 134.062  14
   0 -11  -9 2433.45 140.504   1
   0  11   9 2276.94 93.2166   2
   0 -11   9 2380.29 92.2539   2
   0  11  -9 2572.24 98.1772  15
   0 -11  -9 2575.16 98.2942  29
   0 -11   9 2339.50 102.094  30
   0 -11  10 3291.74 143.216  32
   0  11  10 3244.50 123.802   2
   0 -11  10 3403.38 122.721   2
   0 -11 -10 3356.68 170.603   1
   0  11 -10 3308.91 126.390  15
   0 -11 -10 3339.46 127.524  29
   0 -11  10 3391.77 131.538  30
   0 -11  11 1177.12 94.2806  32
   0 -11 -11 1388.73 109.886   1
   0  11  11 1321.77 72.6599   2
   0 -11  11 1289.53 69.0595   2
   0  11 -11 1308.81 70.8176  15
   0 -11  11 1226.06 76.2463  30
   0 -11  12 6080.92 233.367  32
   0 -11  12 6313.67 215.183   2
   0  11  12 6434.39 216.695   2
   0  11 -12 5778.87 213.430  15
   0 -11  12 6141.08 218.676  30
   0 -11  13 533.905 88.7004  32
   0  11  13 569.876 70.9116   2
   0 -11  13 582.866 69.3362   2
   0 -11 -14 1970.27 97.8097  10
   0 -11  14 1902.82 122.510  32
   0 -11  14 1925.59 103.744   2
   0  11  14 1857.32 105.590   2
   0 -11 -15-111.809 65.0468  10
   0 -11  15 61.6702 76.2592   2
   0  11  15 2.83099 80.5395   2
   0 -11  15 14.8449 115.401  33
   0  11  16 3109.52 146.459   2
   0 -11  16 2977.44 142.055   2
   0 -11  16 3122.59 181.929  33
   0  11 -16 2990.02 155.424  24
   0 -11 -17 2353.00 134.029  29
   0 -11  17 2314.89 129.264   2
   0  11  17 2040.57 131.852   2
   0 -11  17 2320.07 166.829  33
   0  11 -17 2045.57 134.995  24
   0 -11 -18 165.516 104.794  29
   0 -11  18 380.494 100.154   2
   0  11  18 158.108 102.643   2
   0 -11  18 144.868 139.922  33
   0  11 -18 388.054 96.5276  24
   0 -11 -19 132.355 107.016  29
   0  11 -19 3.89707 92.6078  24
   0  11  19-17.7773 102.797   2
   0 -11  19 87.2983 102.555   2
   0 -11  19-41.8036 149.122  33
   0 -11 -20 1528.54 132.256  29
   0 -11  20 1628.10 136.062   9
   0  11  20 1685.40 134.100   9
   0  11 -20 1532.43 116.920  24
   0 -11  20 1830.47 128.389   2
   0  11  20 1641.30 129.229   2
   0 -11  20 1778.23 178.867  33
   0 -11 -21 286.860 111.823  29
   0  11  21 145.460 111.400   9
   0 -11  21 173.054 117.065   9
   0 -11  21 138.031 106.924   2
   0  11  21 67.7409 105.594   2
   0 -11  21 98.1364 118.604  34
   0  11  21 345.801 111.185  34
   0 -11  21 84.2940 148.742  33
   0 -11 -22 164.265 111.534  29
   0  11  22-26.6795 109.019   9
   0 -11  22 177.110 106.033   9
   0  11  22 85.9449 84.9176  25
   0  11  22-89.5605 110.238   2
   0 -11  22 32.3573 95.2467   2
   0 -11  22 217.177 138.302  33
   0 -11  22 210.769 113.264  34
   0  11  22 20.6481 115.627  34
   0 -11  22 264.951 153.436  31
   0 -11 -23 230.553 111.675  29
   0 -11  23 251.556 105.399   9
   0  11  23 59.0304 95.6891   9
   0  11  23 180.307 76.4853  25
   0  11  23 86.9537 97.7798   2
   0 -11  23 175.163 91.7139   2
   0 -11  23 207.531 112.385  34
   0 -11  23 305.083 146.866  31
   0  11  23 296.418 110.019  34
   0 -11  23 67.3321 138.087  33
   0 -11  24 583.200 98.6281   9
   0  11  24 381.231 94.6913   9
   0 -11  24 560.789 143.616  31
   0  11  24 374.258 102.199  34
   0 -11  24 459.330 132.386  33
   0 -11  24 522.830 102.275  34
   0  11  24 355.862 94.4978   2
   0 -11  24 323.583 85.1633   2
   0 -11 -24 472.103 104.904  29
   0 -11  25 4.98012 86.0610   9
   0  11  25-14.5491 79.0340   9
   0  11  25 221.008 77.1489   2
   0 -11  25 14.0908 72.4370   2
   0  11  25 95.6263 83.5325  34
   0 -11  25 59.3305 85.1937  34
   0 -11  25 105.551 131.864  31
   0 -11 -25 37.0953 93.0308  29
   0 -11  26-41.6829 112.445  31
   0 -11 -26 43.1842 82.9166  29
   0 -12   0 18755.8 583.663  35
   0 -12   0 18400.9 583.999   4
   0  12   0 18859.2 624.320  14
   0  12   0 17843.2 589.426  25
   0 -12   1 9657.52 301.679  35
   0 -12  -1 9443.82 301.474  35
   0  12   1 9666.25 351.080  14
   0  12  -1 9196.02 336.272  14
   0 -12   1 9492.90 301.354   4
   0  12   1 9043.25 307.409  25
   0  12  -1 9341.27 307.549  25
   0  12  -2 1493.05 95.0942  14
   0 -12  -2 1393.46 55.6702  29
   0  12  -2 1464.27 62.9867  25
   0  12   2 1430.47 63.4530  25
   0  12  -2 1451.17 55.9550  16
   0 -12   2 1396.58 53.7256   4
   0  12   3 548.638 44.5494  25
   0 -12  -3 580.892 37.6836  29
   0  12  -3 660.822 48.9813  26
   0  12  -3 570.580 75.4432  14
   0  12  -3 647.836 104.150  12
   0  12  -3 641.887 45.3607  25
   0  12   3 641.404 55.3675  18
   0  12  -3 666.468 37.2866  16
   0  12  -3 673.996 45.2137  15
   0  12  -4 6017.31 262.124  12
   0  12  -4 5119.16 209.360  14
   0 -12   4 5762.08 230.500  11
   0  12  -4 5129.87 174.575  15
   0  12  -4 5014.08 168.636  16
   0 -12  -4 4748.46 166.664  29
   0  12  -4 5063.48 177.273  26
   0 -12   5 1985.04 129.727  11
   0  12  -5 2230.24 161.930  12
   0  12  -5 1969.24 113.888  14
   0 -12  -5 1894.24 73.9850  29
   0  12  -5 1782.92 87.1805  26
   0  12  -5 1960.19 73.5672  16
   0  12  -5 1953.85 82.8321  15
   0  12  -6 1597.65 103.802  14
   0 -12   6 1569.08 118.561  11
   0  12  -6 1852.29 158.299  12
   0 -12  -6 1646.61 68.8249  29
   0  12  -6 1618.67 82.1459  26
   0  12   6 1654.59 60.4745   2
   0  12  -6 1698.82 74.9338  15
   0  12  -7 6316.04 250.493  14
   0  12  -7 7204.16 314.407  12
   0 -12   7 7056.25 273.379  11
   0 -12  -7 6413.20 213.818  29
   0  12  -7 6357.68 224.607  26
   0  12   7 6378.05 210.104   2
   0  12  -7 6420.15 219.031  15
   0 -12   8 3479.63 149.410  32
   0 -12   8 3718.05 142.520  30
   0 -12   8 4109.99 192.295  11
   0  12  -8 3874.76 171.012  14
   0  12   8 3629.29 222.786  13
   0  12  -8 3540.29 218.352  12
   0 -12  -8 3934.00 132.448  29
   0  12  -8 3461.31 141.567  26
   0 -12   8 3637.32 125.712   2
   0  12   8 3541.45 126.647   2
   0  12  -8 3725.77 136.063  15
   0 -12   9 638.654 72.3621  32
   0  12  -9 431.572 125.890  12
   0  12   9 492.811 43.2291   2
   0 -12   9 558.199 41.4430   2
   0 -12  -9 345.441 84.1980   1
   0  12  -9 500.407 51.3088  15
   0  12  -9 581.861 59.8423  26
   0 -12  -9 553.185 55.3966  29
   0 -12   9 465.919 61.1509  30
   0 -12  10 4774.00 189.124  32
   0 -12 -10 4726.88 216.908   1
   0 -12  10 4724.48 164.088   2
   0  12  10 4557.43 165.549   2
   0  12 -10 4876.01 171.222  15
   0 -12  10 4684.77 176.921  30
   0 -12 -10 4863.92 169.647  29
   0 -12  11 6252.96 247.538  32
   0 -12 -11 6951.50 280.685   1
   0  12  11 6607.99 227.246   2
   0 -12  11 6810.54 226.303   2
   0  12 -11 6540.79 230.835  15
   0 -12 -11 6834.84 230.408  29
   0 -12  11 6553.72 236.186  30
   0 -12  12 641.286 69.4271  30
   0 -12 -12 837.303 74.0178  29
   0 -12  12 672.131 61.5187   2
   0  12  12 617.198 64.2945   2
   0 -12  12 862.374 98.6946  32
   0 -12 -13 1339.83 92.7867  29
   0 -12  13 1199.71 85.7987  30
   0 -12  13 1322.31 114.588  32
   0 -12  13 1467.62 83.2548   2
   0  12  13 1399.80 84.3863   2
   0 -12 -14 4019.22 163.275  29
   0 -12  14 4176.43 185.364  32
   0  12  14 4105.70 162.574   2
   0 -12  14 3994.69 158.732   2
   0 -12 -14 4021.39 161.951  10
   0 -12 -15 2397.91 121.377  29
   0 -12 -15 2403.02 113.704  10
   0 -12  15 2238.44 162.363  33
   0 -12  15 2223.93 116.132   2
   0  12  15 2181.60 118.004   2
   0 -12 -16 147.716 93.0451  29
   0 -12  16 454.470 130.363  33
   0 -12  16 108.427 81.1618   2
   0  12  16 338.803 87.2861   2
   0  12 -16 286.951 105.209  24
   0 -12 -17 257.299 100.021  29
   0  12 -17 147.221 104.960  24
   0 -12  17 323.610 144.098  33
   0 -12  17 228.138 88.7689   2
   0  12  17 202.853 91.9982   2
   0 -12 -18 2462.73 140.084  29
   0 -12  18 2224.47 135.305   9
   0  12  18 2575.41 135.359   9
   0  12 -18 2231.89 145.062  24
   0 -12  18 2701.59 190.045  33
   0  12  18 2387.42 136.329   2
   0 -12  18 2329.68 131.313   2
   0 -12 -19 408.620 109.607  29
   0 -12  19 188.606 107.155   9
   0  12  19 309.288 103.177   9
   0  12 -19 267.526 103.477  24
   0 -12  19 150.490 149.335  33
   0 -12  19 306.403 100.588   2
   0  12  19 326.321 100.769   2
   0 -12 -20-34.6525 110.603  29
   0 -12  20 265.764 109.067   9
   0  12  20 118.926 105.794   9
   0  12 -20 119.694 92.4072  24
   0  12  20 317.713 105.349  34
   0 -12  20 50.5485 148.916  33
   0 -12  20 178.981 106.232  34
   0  12  20 103.037 104.305   2
   0 -12  20 118.349 101.115   2
   0 -12 -21 426.751 114.304  29
   0 -12  21 431.679 110.512   9
   0  12  21 330.684 102.668   9
   0  12  21 425.656 104.979  34
   0 -12  21 541.120 112.899  34
   0 -12  21 237.759 143.163  33
   0 -12  21 329.434 97.5308   2
   0  12  21 543.133 104.568   2
   0 -12 -22 609.036 114.058  29
   0 -12  22 657.432 103.193   9
   0  12  22 624.440 106.192   9
   0  12  22 348.992 88.0944  25
   0 -12  22 530.979 163.386  31
   0 -12  22 370.934 154.088  33
   0 -12  22 469.633 106.575  34
   0  12  22 493.715 108.795  34
   0 -12  22 481.757 98.0843   2
   0  12  22 567.723 99.5940   2
   0 -12 -23 113.589 105.646  29
   0 -12  23 124.667 93.8274   9
   0  12  23 66.3521 88.2362   9
   0  12  23 219.966 71.4956  25
   0 -12  23 158.027 101.708  34
   0 -12  23 121.469 138.993  33
   0 -12  23 11.7459 152.624  31
   0  12  23 48.6426 99.0727  34
   0 -12  23 285.954 84.6133   2
   0  12  23 242.740 89.8926   2
   0 -12 -24 148.972 96.6875  29
   0 -12  24 391.011 146.783  31
   0 -12  24 182.305 130.519  33
   0  12  24 96.7637 85.2169  34
   0 -12  24 151.258 85.3124  34
   0  12  24 43.8408 79.9702   2
   0 -12  24-32.7482 83.1887   9
   0  12  24 157.048 86.9379   9
   0 -12  25 336.050 78.1654  34
   0 -12  25 135.917 123.707  31
   0 -12 -25 341.470 90.2159  29
   0 -12  26 400.191 107.242  31
   0 -12 -26 393.655 78.3566  29
   0  13   0-57.6815 71.2305  14
   0  13   0 8.13331 33.8494  25
   0 -13   0 12.0755 21.0643  35
   0 -13   0 19.4489 22.7701   4
   0 -13   1 10829.2 349.567   4
   0  13  -1 11639.6 357.360  25
   0  13   1 10842.6 356.738  25
   0 -13  -1 10888.9 349.716  35
   0  13  -1 10857.5 352.149  16
   0  13   1 11422.6 403.849  14
   0  13  -1 11373.6 390.413  14
   0 -13   2 6325.09 206.752   4
   0 -13  -2 6231.63 207.193  35
   0  13   2 6469.10 215.318  25
   0  13  -2 6353.10 214.631  25
   0  13   2 6678.45 227.703  18
   0  13  -2 6569.86 209.385  16
   0  13  -2 6358.36 246.714  14
   0  13  -3 1850.90 78.0661  15
   0  13   3 1952.98 81.3823  25
   0 -13  -3 1834.44 71.4302  29
   0  13  -3 1815.70 83.8620  26
   0  13  -3 1807.16 111.775  14
   0  13  -3 2067.39 144.839  12
   0  13  -3 1801.14 78.7101  25
   0  13   3 1870.33 91.3688  18
   0  13  -3 1900.84 71.8699  16
   0 -13   3 1890.96 69.6121   4
   0  13   4 436.017 48.6694  25
   0  13  -4 412.868 80.8890  14
   0 -13   4 591.599 104.841  11
   0  13  -4 633.717 120.475  12
   0 -13  -4 493.338 39.5979  29
   0  13  -4 522.272 55.9014  26
   0  13  -4 514.126 41.6572  16
   0  13  -4 577.157 52.3255  15
   0 -13   5 13651.3 454.896  11
   0  13  -5 11947.2 426.833  14
   0  13  -5 14201.8 496.305  12
   0 -13  -5 11148.1 383.116  29
   0  13  -5 12478.6 396.897  26
   0  13  -5 12422.0 393.129  15
   0  13  -5 11868.8 385.287  16
   0  13  -6 1194.66 96.2653  14
   0  13  -6 1396.68 146.859  12
   0 -13   6 1127.17 113.322  11
   0  13  -6 1143.60 74.7063  26
   0 -13  -6 1081.15 56.0729  29
   0  13  -6 1225.99 68.4000  15
   0  13  -7 2960.24 201.516  12
   0  13  -7 2247.84 135.222  14
   0 -13   7 2560.11 155.279  11
   0 -13  -7 2665.50 99.1829  29
   0  13  -7 2480.16 114.075  26
   0  13   7 2552.50 90.2203   2
   0  13  -7 2783.35 108.793  15
   0 -13   8 3363.49 150.439  32
   0 -13   8 3301.72 142.702  30
   0 -13   8 3597.46 189.603  11
   0  13  -8 3924.91 233.564  12
   0  13   8 3526.98 121.219   2
   0  13  -8 3346.94 133.610  15
   0  13  -8 3529.25 141.221  26
   0 -13  -8 3697.63 128.823  29
   0 -13   9 1278.97 97.5413  32
   0  13   9 1110.85 56.7141   2
   0 -13  -9 1174.26 112.862   1
   0  13  -9 1103.14 69.7847  15
   0  13  -9 1109.89 80.8320  26
   0 -13   9 1138.41 82.5137  30
   0 -13  -9 1262.82 69.1979  29
   0 -13  10 510.531 93.5573  32
   0 -13 -10 323.375 91.5465   1
   0  13  10 457.385 45.9032   2
   0  13 -10 382.492 57.5748  15
   0 -13 -10 333.741 60.9964  29
   0 -13  10 389.595 68.4916  30
   0 -13  11 75.9153 85.3246  32
   0  13  11-11.3714 46.9787   2
   0 -13  11-20.6961 44.3137   2
   0 -13 -11-8.75875 86.4769   1
   0  13 -11 13.9719 54.4987  15
   0 -13 -11-22.1232 62.5334  29
   0 -13  11-35.1102 66.2367  30
   0 -13 -12 3339.70 137.284  29
   0 -13  12 3225.34 143.479  30
   0 -13  12 3416.45 163.035  32
   0 -13  12 3376.71 128.106   2
   0  13  12 3382.81 130.952   2
   0 -13  13 2880.30 131.606  30
   0 -13 -13 2772.47 126.641  29
   0 -13  13 2756.00 156.240  32
   0 -13  13 3014.84 117.853   2
   0  13  13 2697.71 119.916   2
   0 -13 -14 740.140 85.7338  29
   0 -13  14 651.512 71.3176   2
   0  13  14 558.371 74.3779   2
   0 -13  14 612.307 114.817  32
   0 -13 -15 894.578 97.4568  29
   0 -13  15 859.783 81.5476   2
   0  13  15 780.778 83.3115   2
   0 -13  15 816.599 122.749  32
   0 -13 -15 881.051 83.7894  10
   0 -13 -16 693.727 100.483  29
   0  13  16 692.303 89.0815   2
   0 -13  16 655.000 82.2025   2
   0 -13  16 755.214 148.072  33
   0 -13 -17 3768.27 171.679  29
   0  13  17 3817.57 164.422   9
   0 -13  17 3836.02 166.661   9
   0  13 -17 3727.69 192.625  24
   0 -13  17 3822.87 161.471   2
   0  13  17 3967.74 166.937   2
   0 -13  17 3747.24 217.908  33
   0 -13 -18-87.2321 103.966  29
   0 -13  18-11.6562 94.8225   9
   0  13  18 22.8161 87.3348   9
   0  13 -18 33.5092 114.090  24
   0 -13  18 55.1218 84.1584   2
   0  13  18-142.327 94.4405   2
   0 -13  18-122.958 147.399  33
   0 -13 -19-145.170 106.511  29
   0 -13  19-98.2424 97.3327   9
   0  13  19 195.243 97.3609   9
   0  13 -19-32.1592 106.752  24
   0 -13  19 208.216 91.4987   2
   0  13  19 203.181 91.9466   2
   0 -13  19 159.350 94.3397  34
   0 -13  19-79.2503 165.250  33
   0  13  19 270.011 96.8163  34
   0 -13 -20 758.769 113.636  29
   0  13  20 528.432 100.615   9
   0 -13  20 475.242 97.5315   9
   0  13 -20 661.820 104.318  24
   0  13  20 366.374 92.8765   2
   0 -13  20 581.116 97.5661   2
   0 -13  20 434.553 100.824  34
   0  13  20 620.125 106.199  34
   0 -13  20 602.708 168.594  33
   0 -13 -21 195.743 113.451  29
   0  13  21 191.587 96.9275   9
   0 -13  21 236.564 93.4853   9
   0  13  21 155.371 89.1053  25
   0  13  21 294.231 91.3511   2
   0 -13  21 165.305 92.0616   2
   0 -13  21 78.3771 150.710  33
   0 -13  21 262.008 94.8994  34
   0  13  21 329.076 98.4181  34
   0 -13 -22 53.3308 108.377  29
   0  13  22-124.350 86.2661   9
   0 -13  22 84.1074 95.0080   9
   0  13  22-101.874 81.9345  25
   0  13  22 91.7569 91.4390   2
   0 -13  22-50.3310 158.426  31
   0 -13  22-78.3807 98.7748  34
   0  13  22 106.809 92.1695  34
   0 -13  22-126.003 145.550  33
   0  13  23 503.203 78.8137  25
   0  13  23 613.947 89.6114   2
   0 -13  23 755.633 157.170  31
   0 -13  23 649.786 147.865  33
   0 -13  23 499.852 93.4317  34
   0 -13 -23 629.716 108.161  29
   0 -13  24 280.646 136.866  33
   0 -13  24 308.012 77.7867  34
   0 -13  24 328.454 138.266  31
   0 -13 -24 354.280 96.1059  29
   0 -13  25-87.7912 121.842  31
   0 -13 -25 122.322 86.0066  29
   0 -14   0 1605.70 59.4708  35
   0  14   0 1516.37 109.044  14
   0  14   0 1557.58 72.1517  25
   0 -14   1 5438.71 176.685   4
   0 -14  -1 5313.57 176.771  35
   0  14  -1 5342.03 185.783  25
   0  14   1 5516.31 186.480  25
   0  14  -1 5319.92 179.892  16
   0  14   1 6194.10 238.555  14
   0  14  -1 6124.74 225.475  14
   0 -14  -2 93.2461 27.2802  35
   0  14  -2 153.933 46.2481  26
   0  14  -2 134.783 41.5122  25
   0  14   2 85.3913 44.1688  25
   0  14  -2 99.6737 28.4720  16
   0  14   2 159.531 43.7446  18
   0 -14   2 98.9140 24.4029   4
   0  14  -3 7472.67 257.157  15
   0  14  -3 7577.66 292.433  14
   0  14  -3 7646.25 263.318  26
   0  14   3 7623.48 258.815  25
   0 -14  -3 8182.15 251.009  29
   0  14  -3 8538.91 333.092  12
   0 -14   3 7900.89 303.470  11
   0  14  -3 7230.74 258.211  25
   0  14  -3 7781.01 252.695  16
   0  14   3 7479.66 267.877  18
   0 -14   3 7679.59 249.473   4
   0  14  -4 1296.80 105.532  14
   0  14  -4 1953.90 162.226  12
   0 -14   4 1922.84 133.352  11
   0  14  -4 1714.82 80.1359  15
   0  14  -4 1723.46 71.0887  16
   0  14  -4 1538.90 85.6052  26
   0  14   4 1654.08 81.1041  25
   0 -14  -4 1669.38 68.7414  29
   0  14  -5 2086.56 97.6238  15
   0  14  -5 1902.67 129.687  14
   0 -14   5 2318.91 154.002  11
   0  14  -5 2132.18 182.741  12
   0  14   5 1839.82 92.2849  25
   0  14  -5 2219.20 99.6397  26
   0 -14  -5 2075.58 82.0590  29
   0  14  -6 483.020 61.3604  15
   0 -14   6 469.729 103.771  11
   0  14  -6 433.032 82.2571  14
   0  14  -6 362.531 133.781  12
   0 -14  -6 364.732 46.2767  29
   0  14  -6 422.988 67.4089  26
   0  14  -7 13760.3 442.374  15
   0  14  -7 14307.9 551.718  12
   0 -14   7 14124.4 502.321  11
   0 -14  -7 12790.0 430.590  29
   0  14  -7 13825.8 447.543  26
   0 -14   8 5831.72 264.471  11
   0  14  -8 5656.71 214.787  26
   0 -14  -8 6040.75 198.538  29
   0 -14   8 5614.32 225.072  32
   0 -14   8 5682.77 216.904  30
   0  14  -8 5737.83 208.958  15
   0 -14   9-64.3499 88.9674  32
   0  14   9 0.98620 32.5636   9
   0  14   9 1.06142 32.8694   2
   0 -14  -9-47.4625 87.4826   1
   0  14  -9 14.9595 56.3377  15
   0 -14  -9-13.0040 53.0946  29
   0 -14   9-35.6852 72.5023  30
   0  14  -9-83.2379 71.4161  26
   0 -14  10 1266.02 112.432  32
   0  14  10 1105.18 59.7754   2
   0 -14 -10 1096.94 116.795   1
   0  14 -10 1211.83 78.4591  15
   0 -14 -10 1197.89 75.5444  29
   0 -14  10 1400.69 94.7257  30
   0 -14  11 7095.81 269.864  30
   0  14  11 7184.15 250.337   2
   0 -14  11 7648.08 288.512  32
   0 -14  12 93.7126 77.9225  30
   0 -14 -12 26.4643 70.1134  29
   0  14  12 40.7410 51.3213   2
   0 -14  12-37.6166 106.253  32
   0 -14  13 1093.85 95.1057  30
   0 -14 -13 1253.71 90.8370  29
   0 -14  13 1100.59 131.054  32
   0  14  13 1073.64 74.1334   2
   0 -14 -14 349.851 85.5147  29
   0 -14  14 474.829 125.128  32
   0  14  14 359.721 67.3705   2
   0  14  14 236.763 66.1444   9
   0 -14  14 317.736 67.3025   9
   0 -14 -15 3207.52 142.949  29
   0 -14  15 2991.76 178.911  32
   0 -14  15 2971.51 125.983   2
   0  14  15 2902.18 130.450   2
   0 -14  15 2938.72 130.654   9
   0 -14 -15 2938.65 140.679  10
   0  14  15 2886.27 129.799   9
   0 -14 -16 61.9927 93.8391  29
   0 -14  16 127.644 79.4605   9
   0  14  16 42.4249 75.6335   9
   0 -14  16-109.024 152.737  33
   0  14  16 113.534 73.2777   2
   0 -14  16 133.396 70.6627   2
   0 -14 -17 768.036 106.730  29
   0  14  17 806.443 90.3024   9
   0 -14  17 702.682 87.5205   9
   0  14 -17 1041.09 138.319  24
   0  14  17 680.898 93.3348  34
   0 -14  17 520.901 89.3369  34
   0 -14  17 805.455 164.439  33
   0  14  17 768.653 88.4930   2
   0 -14 -18 551.886 112.207  29
   0  14  18 636.716 93.7292   9
   0 -14  18 596.087 90.3431   9
   0  14 -18 771.223 134.299  24
   0 -14  18 977.048 94.1485  34
   0 -14  18 938.793 166.553  33
   0  14  18 565.230 94.9247  34
   0  14  18 615.865 89.6746   2
   0 -14 -19 1249.60 122.356  29
   0  14  19 1487.29 103.911   9
   0 -14  19 1475.54 109.920   9
   0  14 -19 1238.37 135.522  24
   0 -14  19 1271.84 109.721  34
   0  14  19 1255.00 102.706  34
   0 -14  19 1146.64 175.738  33
   0  14  19 1194.56 104.209   2
   0 -14 -20 174.191 108.514  29
   0  14  20-140.894 89.7050   9
   0  14 -20 83.5721 109.580  24
   0  14  20 104.540 96.0589  25
   0 -14  20 56.8905 86.4647  34
   0 -14  20-48.5155 166.585  33
   0  14  20 143.065 80.1715   2
   0 -14 -21 270.183 111.666  29
   0  14  21 265.238 86.1106   9
   0 -14  21 382.105 91.4452  34
   0 -14  21 400.654 161.067  33
   0  14  21 384.538 83.2748   2
   0  14  21 242.486 90.5414  25
   0  14 -21 395.098 99.0803  24
   0  14  22-114.139 81.9858  25
   0 -14  22-106.222 82.5042  34
   0 -14  22-52.1444 149.639  33
   0 -14 -22 116.033 107.699  29
   0  14  23 214.903 71.6146  25
   0 -14 -23 160.221 101.519  29
   0 -14  23 61.2727 142.928  33
   0 -14  23 107.694 153.197  31
   0 -14 -24 91.4503 87.9187  29
   0 -14  24 179.596 131.354  33
   0 -14 -25 332.157 79.8248  29
   0 -14  25 314.505 113.011  33
   0 -14  25 497.351 118.393  31
   0  15   0 8.28075 44.6474  25
   0  15   0-40.8046 73.6449  14
   0 -15   0 9.62597 25.6198  35
   0 -15   1 7420.43 238.053   4
   0 -15  -1 7383.60 238.033  35
   0  15   1 6982.45 247.879  25
   0  15  -1 7540.68 248.082  25
   0  15  -1 7228.16 241.389  16
   0  15  -1 7760.74 288.502  14
   0  15   1 7819.31 301.183  14
   0 -15   2-17.0871 27.0965   4
   0 -15  -2 14.4769 29.4298  35
   0  15  -2 6.79623 48.2508  26
   0  15  -2 82.3339 69.0909  14
   0  15  -2 53.8231 82.6722  12
   0  15   2 3.50851 47.7931  25
   0  15  -2 36.1617 45.0467  25
   0  15   2 49.3531 41.6067  18
   0  15  -2-52.8407 41.9682  15
   0  15  -2 39.8033 30.8507  16
   0 -15   3 2714.67 96.5911   4
   0 -15  -3 2757.88 98.2888  35
   0  15   3 2841.96 111.907  25
   0  15  -3 2978.92 117.255  26
   0  15  -3 2720.02 173.994  12
   0 -15   3 3161.90 151.800  11
   0  15  -3 2863.20 111.112  25
   0  15   3 2622.84 114.116  18
   0  15  -3 2744.77 100.230  16
   0  15  -3 2458.88 139.024  14
   0  15  -3 2530.30 107.184  15
   0 -15  -4 287.992 39.2036  29
   0  15  -4 335.753 61.1448  26
   0  15  -4 282.461 75.3018  14
   0 -15   4 287.791 88.7691  11
   0  15  -4 342.922 111.298  12
   0  15   4 294.209 52.9321  25
   0 -15   4 285.186 34.5980   4
   0  15  -4 317.164 52.9625  15
   0  15  -4 253.268 39.1936  16
   0  15  -5 10883.8 434.432  14
   0 -15   5 13313.1 463.129  11
   0  15  -5 12706.0 497.838  12
   0  15  -5 12303.0 400.091  15
   0  15   5 12436.8 397.622  25
   0  15  -5 12037.8 403.000  26
   0 -15  -5 11614.4 387.386  29
   0  15   6 95.1454 61.1325  25
   0  15  -6 60.4503 64.8909  15
   0 -15   6 236.088 109.581  11
   0 -15  -6 43.3987 46.1062  29
   0  15  -6 20.6673 63.6141  26
   0  15  -7 3503.70 148.885  15
   0  15  -7 3468.46 153.565  26
   0 -15  -7 3511.17 130.911  29
   0 -15   8 609.835 113.703  11
   0 -15   8 783.101 106.647  32
   0  15  -8 728.803 76.1857  15
   0 -15  -8 822.099 60.6761  29
   0  15  -8 873.561 87.8901  26
   0 -15   9 3236.99 157.243  32
   0 -15  -9 2840.84 178.393   1
   0  15  -9 2928.83 127.780  15
   0 -15  -9 2724.33 115.090  29
   0 -15   9 2814.86 141.866  30
   0  15  -9 2734.40 138.282  26
   0 -15  10 192.226 106.205  32
   0  15 -10 22.8643 62.2581  15
   0 -15 -10-8.28840 62.1723  29
   0 -15  10 41.7206 84.0306  30
   0 -15  11 64.8375 83.6764  30
   0 -15 -11 161.007 68.8424  29
   0 -15  11 116.047 116.246  32
   0  15  11 185.100 43.2716   2
   0 -15  12 76.1903 86.3268  30
   0 -15 -12 1.92684 73.7580  29
   0 -15  12 11.9158 49.5012  34
   0 -15  12-142.512 121.557  32
   0  15  12 146.194 48.7631   2
   0  15  12-35.7063 46.3867   9
   0 -15 -13 4802.34 181.247  29
   0 -15  13 5085.82 195.529  30
   0 -15  13 4590.21 168.252  34
   0 -15  13 4935.97 222.457  32
   0  15  13 4670.21 167.862   2
   0  15  13 4318.48 166.096   9
   0 -15 -14 99.5999 85.1917  29
   0 -15  14 5.70359 123.619  32
   0 -15  14-26.4139 61.9499  34
   0  15  14 101.103 60.9295   2
   0  15  14 185.446 59.4265   9
   0 -15 -15 507.569 94.2077  29
   0 -15  15 470.370 69.4536  34
   0 -15  15 425.077 137.694  32
   0  15  15 359.697 68.4234   2
   0  15  15 432.015 68.9144   9
   0 -15 -15 468.366 89.0418  10
   0 -15 -16 318.552 98.0799  29
   0  15  16 476.795 73.6846   9
   0 -15  16 349.211 73.7805  34
   0  15  16 302.852 73.1058   2
   0 -15 -17 2190.87 129.560  29
   0  15  17 2037.92 108.401   9
   0  15 -17 2013.83 164.618  24
   0 -15  17 2017.30 112.903  34
   0  15  17 1957.85 108.221   2
   0 -15 -18-121.557 104.965  29
   0  15  18 108.522 77.9085   9
   0  15 -18-49.4223 128.806  24
   0  15  18 39.0064 107.552  25
   0 -15  18 2.38940 80.7483  34
   0 -15  18 79.5028 169.897  33
   0  15  18 129.379 77.1672   2
   0 -15 -19 920.968 117.077  29
   0  15  19 1067.45 87.3991   9
   0  15 -19 674.242 129.948  24
   0  15  19 952.732 116.835  25
   0 -15  19 787.329 179.157  33
   0 -15  19 861.661 94.7940  34
   0  15  19 1061.17 85.7889   2
   0  15 -20-54.2848 118.415  24
   0  15  20 22.7779 93.6733  25
   0 -15  20-100.270 79.9429  34
   0 -15  20 21.6876 165.499  33
   0 -15 -20-7.97471 109.112  29
   0  15  21 904.328 99.0963  25
   0  15 -21 825.546 113.710  24
   0 -15 -21 1038.81 112.203  29
   0  15  22-7.99822 82.1832  25
   0 -15  22-133.991 158.237  33
   0 -15 -22 24.9801 101.424  29
   0  15  23 602.573 74.9007  25
   0 -15  23 526.276 148.990  33
   0 -15 -23 638.303 100.814  29
   0 -15  24 62.6858 126.249  33
   0 -15 -24 10.6826 83.8044  29
   0 -15  25 75.6904 110.313  33
   0 -15  25 262.473 107.454  31
   0  16   0 2638.71 100.804  16
   0  16   0 2970.21 155.161  14
   0  16   0 2762.79 109.988  25
   0 -16   1 4787.80 162.061   4
   0 -16  -1 4869.11 161.722  35
   0  16   1 5019.52 175.484  25
   0  16  -1 4809.46 173.678  25
   0  16  -1 4972.37 166.097  16
   0  16   1 5180.64 230.734  14
   0  16  -1 4964.90 214.595  14
   0 -16   2 6.11778 29.4221   4
   0 -16  -2 34.4128 30.5837  35
   0  16  -2-22.4544 59.8163  26
   0  16  -2-12.6820 68.5276  14
   0  16  -2 9.47773 87.0995  12
   0  16   2 18.6512 91.3892  13
   0  16   2-1.91783 53.0275  25
   0  16  -2 73.5668 49.1042  25
   0  16   2-3.07815 43.7748  18
   0  16  -2 18.6732 45.3405  15
   0  16  -2 46.3638 33.5934  16
   0 -16   3 10582.7 342.001   4
   0  16   3 11037.8 354.830  25
   0  16  -3 10468.5 359.642  26
   0 -16  -3 10727.1 343.014  35
   0 -16   3 11050.3 396.004  11
   0  16  -3 10929.2 427.078  12
   0  16  -3 10732.2 345.669  16
   0  16   3 10361.3 358.091  18
   0  16  -3 10420.3 351.812  15
   0 -16  -4 1737.83 69.2567  35
   0  16  -4 1575.13 93.1622  26
   0  16   4 1589.98 86.9235  25
   0 -16  -4 1644.89 70.8197  29
   0 -16   4 1701.91 128.092  11
   0 -16   4 1519.93 65.6925   4
   0  16  -4 1556.01 82.8594  15
   0 -16  -5 891.744 54.5482  29
   0  16  -5 780.040 82.1344  26
   0  16   5 760.785 71.9143  25
   0 -16   5 810.089 49.1116   4
   0  16  -5 812.534 72.6254  15
   0  16   6 357.655 69.0043  25
   0 -16   6 448.408 111.946  11
   0 -16  -6 282.617 50.0018  29
   0  16  -6 289.420 76.7809  26
   0  16  -6 346.299 72.3108  15
   0 -16   7 10028.6 386.843  11
   0  16  -7 9141.30 321.724  15
   0 -16  -7 8754.67 302.009  29
   0  16   7 9483.86 313.941  25
   0  16  -7 9096.27 322.319  26
   0  16  -8 364.108 90.0539  26
   0 -16  -8 334.097 58.7190  29
   0 -16   8 428.303 117.321  11
   0 -16   8 249.882 110.956  32
   0  16  -8 200.512 77.7186  15
   0  16   8 302.124 72.8887  25
   0 -16  -9 14.7514 60.5104  29
   0 -16   9 182.430 92.3791  30
   0  16  -9 93.6809 89.1355  26
   0  16  -9 33.1868 73.4411  15
   0 -16   9 106.988 113.271  32
   0 -16  10 986.788 132.204  32
   0 -16  10 946.111 108.494  30
   0 -16 -10 891.801 76.2920  29
   0 -16  11 6424.76 285.841  32
   0 -16  11 6834.00 267.560  30
   0 -16 -11 6995.85 240.296  29
   0 -16  12 212.412 131.128  32
   0 -16 -12 262.396 78.3793  29
   0 -16  12 231.857 96.4993  30
   0 -16  13 92.0955 137.392  32
   0 -16  13 120.309 99.1512  30
   0 -16 -13 247.107 82.6192  29
   0 -16  14-209.143 145.087  32
   0 -16 -14 132.464 86.6001  29
   0 -16  14-100.193 95.9663  30
   0 -16 -15 2777.35 151.898  10
   0 -16  15 3063.82 199.293  32
   0 -16 -15 3164.21 144.382  29
   0  16  16 72.6812 105.790  25
   0 -16 -16 91.5605 96.7456  29
   0  16 -17 355.467 139.035  24
   0  16  17 257.705 109.966  25
   0 -16 -17 500.393 105.485  29
   0  16  18 99.8559 108.334  25
   0  16 -18 180.077 140.938  24
   0 -16 -18 99.6331 105.736  29
   0  16  19 930.049 115.949  25
   0  16 -19 705.777 141.328  24
   0 -16  19 623.305 178.269  33
   0 -16 -19 963.802 111.997  29
   0  16 -20 166.085 115.607  24
   0  16  20-67.6359 95.9545  25
   0 -16  20 194.713 167.211  33
   0 -16 -20 7.82537 103.166  29
   0  16 -21 131.289 105.181  24
   0  16  21 64.7058 87.5553  25
   0 -16  21 115.574 168.285  33
   0 -16 -21 246.085 101.880  29
   0  16  22 392.158 81.6988  25
   0 -16  22 396.609 157.473  33
   0 -16 -22 488.486 96.4634  29
   0  16  23 98.2365 64.7578  25
   0 -16 -23 42.4154 86.3782  29
   0 -16  24-213.055 126.759  33
   0 -16 -24 10.2359 79.1486  29
   0  17   0-40.9372 40.1153  16
   0  17   0 39.9685 56.0503  25
   0  17  -1 2148.28 97.4931  25
   0 -17  -1 2208.04 80.8937  35
   0  17  -1 2151.01 86.1476  16
   0  17  -1 2131.11 105.018  26
   0  17   1 2206.12 99.6896  25
   0 -17   2 3903.83 134.754   4
   0 -17  -2 4093.75 135.366  35
   0  17   2 4022.59 151.535  25
   0  17  -2 4067.12 158.945  26
   0  17  -2 4179.13 151.715  25
   0  17  -2 3956.20 138.951  16
   0  17   2 3776.37 151.858  18
   0  17  -2 3749.78 146.758  15
   0 -17   3 1842.89 73.9431   4
   0 -17  -3 1957.26 76.0915  35
   0  17  -3 1989.25 106.177  26
   0  17   3 1970.76 95.7639  25
   0 -17   3 1975.54 131.433  11
   0  17  -3 1921.05 78.9652  16
   0  17   3 1882.63 87.4514  18
   0  17  -3 1906.23 90.4345  15
   0 -17  -4 80.4009 39.6692  35
   0  17  -4 95.3996 63.1758  26
   0 -17   4 185.322 91.5212  11
   0  17   4 209.201 63.0355  25
   0 -17   4 118.339 34.8058   4
   0  17  -4 21.9073 56.2620  15
   0  17   5 5104.96 194.792  25
   0 -17  -5 5243.74 179.489  29
   0  17  -5 5358.62 202.248  26
   0 -17   5 5180.79 177.080   4
   0  17  -5 5319.56 194.589  15
   0 -17   5 5844.07 245.430  11
   0  17   6 1985.36 107.390  25
   0 -17  -6 2168.06 90.7355  29
   0  17  -6 2151.15 120.413  26
   0 -17   6 2064.97 86.3219   4
   0 -17   6 2278.04 157.747  11
   0  17  -6 2034.03 109.316  15
   0  17  -7 2601.96 130.954  15
   0 -17  -7 2618.22 107.095  29
   0  17   7 2349.50 123.795  25
   0  17  -7 2600.82 136.847  26
   0 -17  -8 894.017 72.1268  29
   0  17  -8 936.885 102.986  26
   0 -17   8 1077.04 119.549  32
   0  17  -8 942.531 95.7243  15
   0  17   8 862.164 92.5532  25
   0  17   9 2574.44 136.543  25
   0 -17  -9 2801.00 119.058  29
   0 -17   9 2622.59 155.680  30
   0  17  -9 2886.94 153.924  26
   0  17  -9 2819.71 141.711  15
   0 -17   9 2855.93 173.930  32
   0 -17  10 2303.01 172.411  32
   0 -17 -10 2373.13 112.125  29
   0 -17  10 2487.67 153.189  30
   0 -17  11 56.7843 134.035  32
   0 -17  11 79.8382 107.138  30
   0 -17 -11 55.0131 72.8768  29
   0  17  12 648.419 105.366  25
   0 -17  12 717.126 151.034  32
   0 -17  12 789.451 117.933  30
   0 -17 -12 756.218 87.7316  29
   0 -17  13 2943.51 203.953  32
   0 -17  13 3022.54 164.526  30
   0 -17 -13 2883.35 136.290  29
   0  17  13 2634.03 153.270  25
   0  17  14 183.491 104.153  25
   0 -17  14 464.597 107.976  30
   0 -17 -14 336.146 92.2948  29
   0 -17  14 231.883 154.752  32
   0  17  15 194.207 107.760  25
   0 -17 -15 101.076 104.606  10
   0 -17 -15-142.261 96.5183  29
   0 -17  15 35.9898 156.056  32
   0  17  16 1486.43 127.712  25
   0 -17 -16 1364.82 115.135  29
   0  17 -17 138.053 137.785  24
   0 -17 -17 266.455 104.209  29
   0  17  18 10.7078 106.133  25
   0  17 -18 96.2576 142.896  24
   0 -17 -18 36.5469 106.229  29
   0  17  19 336.978 103.477  25
   0  17 -19 283.847 136.510  24
   0 -17 -19 651.512 107.837  29
   0  17 -20 449.532 128.026  24
   0  17  20 348.720 96.6435  25
   0 -17 -20 417.201 107.093  29
   0  17 -21 292.140 113.499  24
   0  17  21 481.736 89.2561  25
   0 -17 -21 466.213 101.390  29
   0 -17  21 464.457 169.624  33
   0  17  22 24.9115 73.4689  25
   0 -17 -22 55.8052 89.2269  29
   0 -17  22 25.3387 127.423  31
   0 -17  22 20.6007 149.489  33
   0  17  23 288.341 65.4308  25
   0 -17  23 131.244 115.303  31
   0 -17  23 386.719 138.466  33
   0 -17 -23 327.185 85.3494  29
   0 -17  24 83.5776 114.817  33
   0 -17  24 155.631 97.9416  31
   0  18   0 12715.2 399.232  16
   0  18   0 11607.3 406.408  25
   0  18  -1 1585.05 88.7513  25
   0  18  -1 1546.45 99.1688  26
   0  18   1 1543.50 86.5545  25
   0  18   1 1640.05 76.5931  16
   0  18  -1 1726.00 73.4011  16
   0 -18  -1 1585.30 66.9900  35
   0  18  -2 249.361 76.0163  26
   0  18  -2 125.783 62.0666  25
   0  18   2 120.404 61.9328  25
   0 -18  -2 132.470 36.2352  35
   0  18  -2 128.912 55.7298  15
   0  18  -2 152.209 42.3967  16
   0 -18  -3 2250.47 87.4350  35
   0 -18   3 2366.69 140.472  11
   0  18   3 2311.67 111.554  25
   0  18  -3 2389.34 120.281  26
   0 -18   3 2264.86 86.4048   4
   0  18  -3 2292.01 103.295  15
   0 -18  -4 3787.17 130.300  35
   0  18   4 3396.43 149.336  25
   0  18  -4 3768.38 158.592  26
   0 -18   4 3812.47 191.161  11
   0 -18   4 3657.80 128.035   4
   0  18  -4 3603.47 145.577  15
   0 -18  -5 155.851 46.9483  35
   0  18  -5 20.2849 80.5991  26
   0 -18   5 283.127 94.7012  11
   0  18   5 171.433 75.2187  25
   0 -18   5 87.8281 39.8122   4
   0  18  -5 121.543 66.4613  15
   0 -18   6 1021.96 124.513  11
   0 -18   6 990.300 58.7377   4
   0  18   6 1127.01 89.8896  25
   0 -18  -6 1069.47 65.9452  29
   0  18  -6 979.401 98.4672  26
   0  18  -6 926.937 85.3373  15
   0 -18   7 1942.43 86.7006   4
   0  18   7 2007.89 113.694  25
   0  18  -7 2128.66 128.134  26
   0 -18  -7 1943.61 91.7818  29
   0  18  -7 2038.96 115.302  15
   0  18   8 2005.67 119.008  25
   0 -18  -8 1704.50 92.0294  29
   0  18  -8 1975.49 128.073  26
   0 -18   8 2056.73 146.599  32
   0  18  -8 1907.48 119.360  15
   0  18   9 37.2806 87.8053  25
   0 -18   9-172.107 110.154  30
   0 -18  -9 229.147 68.8946  29
   0  18  -9 17.7068 104.967  26
   0  18  -9-32.1655 89.6473  15
   0 -18   9-83.0157 123.990  32
   0 -18  10 1843.59 151.830  30
   0 -18 -10 2086.40 106.204  29
   0 -18  10 1703.51 169.788  32
   0 -18 -11 869.399 86.7330  29
   0 -18  11 596.273 134.866  30
   0 -18  11 797.834 162.487  32
   0 -18 -12 1434.01 100.855  29
   0 -18  12 1155.40 143.232  30
   0 -18  12 1066.00 174.793  32
   0  18  13 43.2798 105.419  25
   0 -18  13-89.3329 123.820  30
   0 -18 -13-121.783 88.7719  29
   0 -18  13 60.5645 165.563  32
   0  18  14 1406.51 124.783  25
   0 -18  14 1278.76 135.264  30
   0 -18 -14 1356.31 109.858  29
   0 -18  14 1227.62 189.482  32
   0  18  15 18.6339 109.568  25
   0 -18 -15 130.871 95.3508  29
   0 -18  15 347.837 172.572  32
   0  18  16 380.173 116.699  25
   0 -18 -16 528.187 103.730  29
   0  18 -17 487.381 144.090  24
   0  18  17 293.062 110.912  25
   0 -18 -17 539.541 109.401  29
   0  18  18 944.429 121.277  25
   0  18 -18 1108.67 151.785  24
   0 -18 -18 1034.62 115.243  29
   0  18  19 63.5238 100.464  25
   0  18 -19 259.426 135.510  24
   0 -18 -19-12.8959 106.855  29
   0  18  20 104.592 95.5730  25
   0  18 -20 74.2557 117.909  24
   0 -18 -20-78.1439 97.9573  29
   0  18  21 201.098 87.7787  25
   0  18 -21 251.450 109.943  24
   0 -18 -21 218.461 98.1684  29
   0  18  22 628.381 78.7906  25
   0 -18 -22 720.146 91.8899  29
   0 -18  22 623.328 148.563  33
   0 -18  22 568.401 119.117  31
   0 -18 -23 143.746 75.4148  29
   0 -18  23 5.35126 114.606  33
   0 -18  23 32.2345 100.292  31
   0  19   0 73.8848 48.7581  16
   0  19   0 45.3201 67.9103  25
   0  19   0-25.1265 75.7513  26
   0  19   1 513.165 72.5573  25
   0  19  -1 386.299 71.8487  25
   0  19   1 497.142 56.1229  16
   0  19  -1 425.033 48.6146  16
   0  19  -1 570.549 67.5498  15
   0  19  -1 448.106 82.1761  26
   0 -19  -2 6490.18 217.325  35
   0  19  -2 6475.82 246.064  26
   0  19   2 6388.85 235.315  25
   0  19  -2 6923.08 222.563  16
   0  19  -2 6527.12 231.950  15
   0 -19  -3 376.695 44.0789  35
   0  19  -3 364.382 83.4150  26
   0 -19   3 443.698 94.2902  11
   0  19   3 370.601 76.3098  25
   0 -19   3 343.899 42.5925   4
   0  19  -3 337.265 65.9682  15
   0  19  -4 286.138 82.3966  26
   0 -19  -4 102.048 43.3676  35
   0  19   4 112.984 72.7427  25
   0 -19   4 103.540 39.2489   4
   0  19  -4 107.770 64.5190  15
   0  19  -5 221.615 92.0955  26
   0 -19  -5 195.256 47.9313  35
   0  19   5 245.969 79.2215  25
   0 -19   5 295.703 43.1644   4
   0  19  -5 166.145 69.2742  15
   0  19   6 3531.15 154.796  25
   0  19  -6 3087.43 160.696  26
   0 -19  -6 3421.54 129.552  35
   0 -19   6 3480.16 125.392   4
   0  19  -6 3577.87 150.663  15
   0  19  -7 72.0440 93.9782  26
   0 -19  -7 65.6928 58.4953  29
   0 -19  -7 55.8818 57.6023  35
   0  19   7-23.8936 86.4674  25
   0 -19   7 69.1075 49.2118   4
   0  19  -7 99.5344 77.6028  15
   0 -19  -8 2490.30 107.184  29
   0  19  -8 2190.64 141.653  26
   0  19   8 2272.20 131.227  25
   0 -19   8 2541.01 162.892  32
   0 -19   8 2162.20 143.728  30
   0 -19   8 2303.98 100.865   4
   0  19  -8 2617.58 132.419  15
   0  19   9 503.638 101.205  25
   0 -19   9 449.646 137.868  32
   0 -19   9 440.354 64.9580   4
   0 -19  -9 547.610 73.1500  29
   0  19  -9 259.256 110.996  26
   0 -19   9 495.242 116.669  30
   0 -19  10 2613.91 191.203  32
   0 -19 -10 3062.49 128.557  29
   0 -19  10 2751.49 170.239  30
   0  19  10 2746.62 153.262  25
   0 -19  11-53.9673 151.574  32
   0 -19  11 115.673 128.332  30
   0 -19 -11 74.3751 77.8998  29
   0 -19  12 1483.20 185.657  32
   0 -19 -12 1415.83 106.037  29
   0 -19  12 1301.34 151.267  30
   0  19  13 180.999 112.456  25
   0 -19  13 239.001 173.817  32
   0 -19  13 227.524 133.909  30
   0 -19 -13 215.432 92.3216  29
   0  19  14 843.713 117.761  25
   0 -19  14 616.258 201.334  32
   0 -19 -14 798.264 104.834  29
   0 -19  14 806.516 145.015  30
   0  19  15-143.188 115.109  25
   0 -19  15 52.0063 192.146  32
   0 -19 -15-130.103 101.228  29
   0  19  16 466.387 114.835  25
   0 -19  16 631.280 183.488  33
   0 -19 -16 563.713 107.969  29
   0  19  17 178.762 111.975  25
   0  19 -17 164.038 132.953  24
   0 -19  17 65.7576 173.818  33
   0 -19 -17 130.845 103.415  29
   0  19  18-45.3620 103.840  25
   0  19 -18 142.393 133.888  24
   0 -19 -18-117.985 105.925  29
   0  19 -19 151.395 121.058  24
   0  19  19 3.26168 101.636  25
   0 -19 -19 177.006 102.501  29
   0  19  20 568.848 95.3923  25
   0  19 -20 490.514 118.298  24
   0 -19 -20 473.454 98.5853  29
   0  19  21 92.6526 78.0601  25
   0  19 -21 129.835 99.3597  24
   0 -19 -21 24.4129 87.3442  29
   0  19  22-70.2007 68.8115  25
   0 -19  22 49.2437 101.114  31
   0 -19 -22-25.4119 76.0981  29
   0 -19  23 35.4715 90.7388  31
   0 -19 -23-3.60963 67.7386  35
   0  20   0 3797.49 153.311  25
   0  20   0 3708.35 136.126  16
   0  20   0 3317.43 160.810  26
   0  20  -1 2463.85 118.366  25
   0  20  -1 2079.88 108.978  15
   0  20  -1 2163.29 95.2071  16
   0  20   1 2363.30 100.407  16
   0  20   1 2337.16 117.358  25
   0  20   1 2396.35 128.002  26
   0  20  -1 2586.36 132.359  26
   0  20   2 133.208 75.2605  25
   0  20  -2 120.665 65.0191  15
   0  20   2 95.9644 55.9568  16
   0  20  -2 209.509 86.7818  26
   0  20   3 81.9033 75.4989  25
   0  20  -3 98.4545 91.4761  26
   0  20  -3 130.225 66.2303  15
   0 -20  -3 127.277 42.8176  35
   0  20   4 2070.07 121.211  25
   0  20  -4 2401.89 135.584  26
   0 -20  -4 2238.26 90.0597  35
   0 -20   4 2258.60 87.2159   4
   0  20  -4 1993.87 110.464  15
   0  20  -5 163.118 94.9698  26
   0 -20  -5 113.939 50.9353  35
   0  20   5 148.588 86.3655  25
   0 -20   5 65.7366 43.9808   4
   0  20  -5 25.0059 71.4692  15
   0  20  -6 1566.20 125.790  26
   0  20   6 1559.74 112.770  25
   0 -20  -6 1644.68 80.8638  35
   0 -20   6 1680.46 76.0069   4
   0  20  -6 1597.50 104.411  15
   0  20  -7 80.0681 100.347  26
   0 -20  -7-57.9639 60.1406  35
   0  20   7 18.8225 91.1647  25
   0 -20   7 73.8528 51.7226   4
   0  20  -7-94.9780 84.7010  15
   0  20  -8 3475.85 173.453  26
   0 -20  -8 3306.48 131.761  29
   0  20   8 3485.41 162.586  25
   0 -20   8 3216.29 172.858  30
   0 -20  -8 3173.02 132.028  35
   0 -20   8 2979.91 186.714  32
   0 -20   8 3328.81 126.184   4
   0  20  -8 3249.85 152.667  15
   0  20   9 111.942 98.9775  25
   0 -20   9 188.648 131.414  32
   0 -20   9-19.4818 59.5677   4
   0 -20   9 98.5788 112.269  30
   0  20  -9 93.4777 111.679  26
   0 -20  -9-16.8004 68.8960  29
   0  20  10 473.354 107.952  25
   0 -20  10 787.480 154.783  32
   0 -20 -10 681.912 80.0663  29
   0 -20  10 681.440 130.801  30
   0 -20  10 539.429 69.4783   4
   0 -20  11 200.721 159.869  32
   0 -20 -11-39.8163 79.7726  29
   0 -20  11 62.1965 126.982  30
   0 -20  11 88.8427 71.3994   4
   0 -20  12 1033.94 150.151  30
   0 -20 -12 1168.10 96.7601  29
   0 -20  12 910.569 178.443  32
   0 -20 -13 111.560 87.7245  29
   0 -20  13 419.943 142.438  30
   0 -20  13 38.2742 176.126  32
   0 -20  14 716.499 151.963  30
   0 -20 -14 674.597 98.3498  29
   0 -20  14 671.030 184.021  32
   0  20  14 435.709 115.563  25
   0 -20 -15 638.237 102.096  29
   0 -20  15 724.086 198.320  32
   0  20  15 608.306 117.969  25
   0 -20 -16-17.4699 95.4251  29
   0 -20  16-13.7943 153.326  33
   0  20  16 37.1690 112.674  25
   0  20 -16 192.989 130.008  24
   0 -20 -17 44.8755 96.0687  29
   0 -20  17-82.2391 156.093  33
   0  20  17 39.4396 107.389  25
   0  20 -17-91.7767 129.976  24
   0 -20 -18 1406.45 111.195  29
   0 -20  18 1156.39 174.275  33
   0  20  18 1084.26 123.340  25
   0  20 -18 1371.21 148.134  24
   0 -20 -19 281.660 90.8169  29
   0 -20  19 165.959 148.237  33
   0  20  19 255.881 97.2704  25
   0  20 -19 138.968 118.208  24
   0 -20 -20-4.23556 87.4004  29
   0  20  20 122.903 87.3805  25
   0  20 -20 46.8134 104.484  24
   0 -20 -21-81.5226 76.3765  29
   0  20  21 72.8158 73.4255  25
   0  20 -21 61.8122 89.7978  24
   0 -20  22 377.097 96.4324  31
   0 -20 -22 537.133 79.2713  35
   0  21   0 36.5103 78.1910  25
   0  21   0 17.3457 71.2508  15
   0  21   0 28.6703 52.6892  16
   0  21   0 44.5559 99.7008  26
   0  21  -1 913.680 90.2992  25
   0  21   1 908.018 92.0194  25
   0  21  -1 1011.82 84.0176  15
   0  21   1 770.943 69.1556  16
   0  21  -1 904.873 63.0827  16
   0  21   1 1000.41 109.222  26
   0  21  -1 1063.46 113.008  26
   0  21   2 937.296 94.4954  25
   0  21  -2 870.014 83.3728  15
   0  21   2 1016.88 73.2947  16
   0  21  -2 1153.90 109.890  26
   0  21   3 430.135 88.9557  25
   0  21  -3 589.917 78.8533  15
   0  21  -3 662.758 105.380  26
   0  21   3 565.885 68.0027  16
   0  21   4 1616.84 109.533  25
   0  21  -4 1261.41 122.556  26
   0  21  -4 1348.29 95.0492  15
   0  21   5 666.107 98.1198  25
   0  21  -5 542.911 81.9605  15
   0 -21  -5 603.710 57.9504  35
   0  21  -6 2985.77 155.762  26
   0  21   6 2693.26 147.323  25
   0 -21  -6 2804.08 112.464  35
   0 -21   6 2858.73 108.424   4
   0  21  -6 2695.45 134.661  15
   0  21  -7 163.364 106.836  26
   0 -21  -7 67.2560 59.0631  35
   0  21   7-6.60770 96.2167  25
   0 -21   7 41.2539 49.1249   4
   0  21  -7 32.5496 84.4990  15
   0  21   8 981.373 113.941  25
   0 -21  -8 848.357 75.3170  35
   0 -21   8 664.374 138.158  32
   0  21  -8 717.277 126.554  26
   0 -21   8 704.230 122.548  30
   0 -21   8 853.276 65.2167   4
   0  21   9 263.440 106.576  25
   0 -21   9 336.763 143.855  32
   0 -21  -9 386.125 73.8823  35
   0 -21   9 170.346 119.190  30
   0  21  -9 110.181 114.139  26
   0 -21   9 303.991 61.6338   4
   0  21  10 241.717 109.740  25
   0 -21 -10 282.154 79.0613  35
   0 -21  10 498.350 152.964  32
   0 -21 -10 304.590 74.6330  29
   0 -21  10 121.007 122.274  30
   0 -21  10 318.422 65.8675   4
   0  21  11-11.0988 110.840  25
   0 -21 -11 79.9709 78.9274  35
   0 -21  11 39.7851 157.493  32
   0 -21  11 6.70453 66.7581   4
   0 -21  11 38.7672 124.487  30
   0 -21 -11-29.9254 79.8939  29
   0 -21  12 1079.88 173.691  32
   0 -21  12 1129.26 85.2489   4
   0 -21  12 1102.00 140.568  30
   0 -21 -12 1043.60 93.2027  29
   0 -21  13 257.993 173.871  32
   0 -21  13 190.528 133.990  30
   0 -21 -13 266.020 86.3274  29
   0 -21  13 53.5357 74.0008   4
   0  21  14-133.075 113.514  25
   0 -21  14 99.5491 166.189  32
   0 -21  14-166.838 129.447  30
   0 -21 -14 43.5561 90.5593  29
   0 -21  14 140.113 80.9845   4
   0  21  15 161.662 114.568  25
   0 -21  15 125.910 165.729  32
   0 -21 -15-84.6070 89.5079  29
   0 -21  15 86.4331 81.3760   4
   0  21 -16 534.612 148.144  24
   0  21  16 538.195 113.157  25
   0 -21  16 312.138 146.552  33
   0 -21 -16 523.110 98.6457  29
   0 -21  16 599.762 87.1368   4
   0  21 -17-5.57084 130.631  24
   0  21  17 73.7840 105.295  25
   0 -21  17 236.025 142.793  33
   0 -21 -17 54.9164 91.0325  29
   0 -21  17 92.2730 83.4754   4
   0  21  18 99.1235 101.636  25
   0  21 -18-121.390 125.500  24
   0 -21  18-79.8557 145.743  33
   0 -21 -18-181.628 87.4421  29
   0 -21  18-134.493 78.6509   4
   0  21 -19-14.5181 109.989  24
   0  21  19 63.7787 88.5380  25
   0 -21 -19 116.251 88.4026  35
   0 -21  19 225.536 136.487  33
   0 -21 -19 126.653 84.2137  29
   0 -21  19-9.27434 75.5407   4
   0  21 -20 708.303 107.047  24
   0  21  20 652.852 91.8913  25
   0 -21  20 609.058 127.472  33
   0 -21 -20 890.872 90.6227  35
   0 -21 -20 864.295 82.1309  29
   0 -21  20 781.469 76.4766   4
   0  21  21-14.1861 70.8299  25
   0  21 -21-60.0193 83.0731  24
   0 -21 -21 63.6670 72.2629  35
   0 -21  21 66.0471 105.187  33
   0 -21  21 10.9127 94.0512  31
   0 -21 -21 157.990 66.1231  29
   0  22   0 3697.77 161.666  25
   0  22   0 3616.92 154.063  15
   0  22   0 3718.33 139.160  16
   0  22   0 3267.05 174.439  26
   0  22   1 203.239 88.7622  25
   0  22  -1 82.9444 76.3155  15
   0  22   1 144.949 60.2348  16
   0  22   1 300.329 104.681  26
   0  22  -1 109.575 102.659  26
   0  22   2-101.126 88.0965  25
   0  22  -2 160.255 76.7613  15
   0  22  -2 202.212 106.259  26
   0  22   2 98.7919 62.5659  16
   0  22  -3 1284.64 96.8447  15
   0  22   3 1280.86 87.4782  16
   0  22  -3 1314.34 122.859  26
   0  22   3 1466.20 110.629  25
   0  22   4 1139.58 109.949  25
   0  22  -4 994.745 93.5314  15
   0  22   4 1324.75 87.7213  16
   0  22  -4 1319.20 124.820  26
   0  22  -5-74.7240 83.1984  15
   0  22   5 160.563 97.7610  25
   0  22  -5 149.188 110.504  26
   0  22   6 127.827 99.1678  25
   0  22  -6-4.48925 109.751  26
   0 -22  -6 98.5461 54.6282  35
   0  22  -6 21.7611 80.7196  15
   0  22   7 888.260 115.863  25
   0  22  -7 890.117 125.078  26
   0 -22  -7 998.002 72.9980  35
   0 -22   7 1128.97 141.604  32
   0  22  -7 1141.64 97.4653  15
   0 -22   8 641.687 123.633  30
   0  22  -8 465.267 119.797  26
   0 -22  -8 577.850 70.4188  35
   0  22   8 372.915 108.675  25
   0 -22   9 375.354 125.171  30
   0  22  -9 210.367 124.668  26
   0 -22   9 300.410 59.0689   4
   0 -22   9 347.796 144.336  32
   0 -22  -9 421.069 72.9291  35
   0  22   9 497.926 114.602  25
   0 -22  10 723.470 134.287  30
   0 -22  10 864.023 69.4626   4
   0 -22  10 867.763 155.751  32
   0 -22 -10 932.336 82.3065  35
   0  22  10 710.009 119.784  25
   0 -22  11 178.777 119.659  30
   0 -22  11 258.301 68.0957   4
   0 -22 -11 330.788 82.9367  35
   0 -22  11 177.163 160.878  32
   0  22  11 94.4512 115.810  25
   0 -22  12 912.391 134.731  30
   0 -22 -12 1000.12 88.1874  29
   0 -22 -12 1049.89 95.8553  35
   0 -22  12 832.154 162.293  32
   0 -22  12 902.146 80.4524   4
   0 -22 -13 77.1768 78.2383  29
   0 -22  13-72.6513 132.284  30
   0 -22  13 27.5394 73.1373   4
   0 -22 -13 15.0232 85.8178  35
   0 -22  13 7.07801 169.618  32
   0 -22 -14 231.219 86.4801  29
   0 -22  14 426.837 128.729  30
   0  22  14 387.018 119.459  25
   0 -22  14 400.177 75.6510   4
   0 -22 -14 291.462 93.1054  35
   0 -22  14 318.994 162.369  32
   0 -22 -15 616.722 90.2438  29
   0 -22 -15 380.461 110.975  10
   0  22  15 409.232 118.621  25
   0 -22  15 305.544 76.1065   4
   0 -22  15 337.216 166.237  32
   0 -22 -15 292.827 91.9474  35
   0 -22  15 302.416 144.751  33
   0  22 -16-162.071 132.751  24
   0  22  16 39.5660 111.396  25
   0 -22  16 36.5500 139.467  33
   0 -22 -16-42.2802 89.5451  35
   0 -22  16 173.384 75.6251   4
   0  22  16 69.4538 73.3648  26
   0 -22 -16 130.630 85.6759  29
   0  22  17 88.7188 107.854  25
   0  22 -17-32.0498 124.853  24
   0 -22 -17 10.8691 88.6551  35
   0 -22  17 47.1447 140.750  33
   0 -22  17 7.04433 70.5650   4
   0 -22 -17 113.445 84.4770  29
   0  22 -18 358.664 119.713  24
   0  22  18 146.004 97.8094  25
   0 -22  18 145.532 134.988  33
   0 -22 -18 203.504 85.4868  35
   0 -22  18 183.792 70.8645   4
   0 -22 -18 131.530 75.9468  29
   0 -22 -19 48.5791 76.8340  35
   0 -22  19 134.900 120.797  33
   0  22 -19 207.533 105.988  24
   0  22  19 66.4029 86.7055  25
   0 -22 -19 203.325 72.8876  29
   0 -22  20-14.0372 108.852  33
   0 -22 -20-72.5804 73.0982  35
   0  22 -20 7.96297 92.9193  24
   0  22  20 92.0936 74.9663  25
   0 -22 -20 231.968 64.3852  29
   0 -22  21 114.690 93.0587  33
   0  23   0-42.7486 113.757  26
   0  23   0-68.0047 81.7030  15
   0  23   1 343.154 97.4576  25
   0  23  -1 455.068 112.417  26
   0  23   1 316.995 113.298  26
   0  23   1 367.038 64.5394  16
   0  23   1 377.766 86.6984  15
   0  23  -1 461.235 85.0588  15
   0  23   2 934.365 108.582  25
   0  23   2 1314.19 128.666  26
   0  23  -2 1279.93 130.068  26
   0  23   2 1255.44 84.4152  16
   0  23  -2 1301.26 98.4703  15
   0  23   3 3.30985 94.6337  25
   0  23  -3-17.8334 113.161  26
   0  23   3 10.8259 68.2504  16
   0  23  -3 5.85016 82.1130  15
   0  23   4 427.201 99.2070  25
   0  23  -4 172.586 118.578  26
   0  23  -4 65.9095 80.4456  15
   0  23   4 168.280 74.3169  16
   0  23   5 1651.68 137.644  26
   0  23   5 1747.84 133.264  25
   0  23  -5 1957.31 144.143  26
   0  23   5 1928.79 107.830  16
   0  23  -5 1810.74 113.659  15
   0  23  -6 1226.25 97.4287  15
   0  23  -6 1164.38 131.595  26
   0  23   6 1090.01 119.341  25
   0  23   7-100.945 106.132  25
   0 -23   7-19.5532 112.216  30
   0  23  -7-239.503 119.886  26
   0 -23   7-69.9831 136.323  32
   0  23   8 91.8457 114.376  25
   0 -23   8 205.696 124.653  30
   0  23  -8 200.207 120.757  26
   0 -23   8 5.67468 146.717  32
   0 -23  -8-25.7440 66.1906  35
   0  23   9 1235.69 127.622  25
   0 -23   9 1256.45 146.669  30
   0  23  -9 1485.25 145.926  26
   0 -23   9 1544.19 168.285  32
   0 -23  -9 1190.05 84.7581  35
   0  23  10 49.3312 114.767  25
   0 -23  10 130.358 124.283  30
   0 -23  10-62.2979 161.879  32
   0 -23 -10 62.1018 71.3622  35
   0  23  11 107.460 120.250  25
   0 -23  11-128.954 157.351  32
   0 -23 -11 126.039 75.0348  35
   0 -23  11-95.1759 128.412  30
   0 -23 -12 603.711 83.5670  35
   0 -23  12 550.248 160.639  32
   0 -23  12 546.097 131.952  30
   0 -23  13 318.330 166.478  32
   0 -23 -13 500.800 87.4520  35
   0 -23  13 506.646 129.548  30
   0 -23  14 102.425 150.642  32
   0 -23 -14 133.684 83.5437  35
   0  23  14 12.7751 85.1370  26
   0 -23  14 275.200 119.605  30
   0  23  15 43.7712 110.727  25
   0 -23 -15 133.986 102.260  10
   0 -23  15 156.736 141.049  33
   0 -23  15 135.975 154.058  32
   0 -23 -15 148.326 85.7455  35
   0  23  15 222.547 78.5597  26
   0 -23  16-22.6072 135.488  33
   0 -23 -16 196.313 86.0408  35
   0  23 -16 129.201 128.352  24
   0  23  16 55.8825 110.954  25
   0  23  16 122.618 71.6067  26
   0 -23  17 151.011 121.366  33
   0 -23 -17 269.266 80.8198  35
   0  23 -17 314.672 124.650  24
   0  23  17 245.993 98.8405  25
   0 -23  18 25.2251 115.388  33
   0 -23 -18-104.196 76.3930  35
   0  23  18 133.138 92.0329  25
   0  23 -18-9.33149 111.338  24
   0 -23  19 119.868 111.109  33
   0 -23 -19 253.888 72.3256  35
   0  23  19 84.3805 78.6142  25
   0  23 -19-12.4578 93.2944  24
   0 -23  20 143.207 93.5933  33
   0 -23  20 71.8159 81.2592  31
   0  23  20-11.8916 69.5239  25
   0  23 -20 28.7545 81.4205  24
   0  24   0-31.8314 117.286  26
   0  24   0 131.682 86.9509  15
   0  24   1 1835.47 129.208  25
   0  24   1 1730.13 144.957  26
   0  24  -1 1719.94 148.017  26
   0  24   1 1862.39 118.044  15
   0  24  -1 2104.99 117.089  15
   0  24   2-165.758 103.432  25
   0  24   2 88.7173 117.622  26
   0  24  -2 88.3274 119.793  26
   0  24   2-24.9265 64.6770  16
   0  24  -2-12.0657 86.9290  15
   0  24   2 105.954 92.1948  15
   0  24   3 1314.92 119.173  25
   0  24  -3 1094.98 133.398  26
   0  24   3 1188.86 89.2540  16
   0  24  -3 1078.55 99.2750  15
   0  24   4 190.945 103.989  25
   0  24  -4 100.033 119.457  26
   0  24   4 67.7761 75.4901  16
   0  24  -4 136.172 84.1995  15
   0  24   5 377.007 110.877  25
   0  24  -5 298.287 123.311  26
   0  24   5 334.779 116.615  26
   0  24   5 632.440 83.8243  16
   0  24  -5 407.617 90.3278  15
   0  24   6-39.2673 84.2247  16
   0  24   6 80.4021 106.266  25
   0  24   6 42.4557 111.490  26
   0  24  -6 4.87307 120.639  26
   0  24   7 539.270 117.876  25
   0  24   7 710.825 121.032  26
   0  24  -7 848.745 134.856  26
   0 -24   7 669.400 132.306  30
   0  24   7 806.678 93.5500  16
   0 -24   7 802.633 148.007  32
   0 -24   8 23.1028 147.984  32
   0  24   8 83.2439 116.543  25
   0 -24   8 35.7265 122.996  30
   0  24   8 45.2961 109.665  26
   0  24  -8 199.391 125.451  26
   0 -24   9 114.105 149.554  32
   0  24   9 263.719 118.356  25
   0  24   9 266.027 107.123  26
   0 -24   9 56.6121 130.033  30
   0 -24 -10-135.395 67.5938  35
   0 -24  10 161.173 147.233  32
   0  24  10 146.511 114.889  25
   0 -24  10 72.1685 128.766  30
   0  24  10 90.2570 102.544  26
   0 -24 -11 381.194 74.9412  35
   0 -24  11 493.968 163.297  32
   0  24  11 308.894 119.374  25
   0  24  11 522.765 111.820  26
   0 -24  11 452.057 120.085  30
   0 -24 -12 17.7463 72.9968  35
   0 -24  12-51.3732 157.087  32
   0  24  12-92.0959 116.988  25
   0  24  12 93.9792 99.2394  26
   0 -24  12-136.214 115.227  30
   0 -24  13 290.141 150.309  32
   0 -24 -13 83.5036 79.9399  35
   0 -24  13 48.4982 112.314  30
   0  24  13-27.3000 88.4998  26
   0 -24  14 269.142 152.726  32
   0 -24 -14 183.814 81.3724  35
   0  24  14 205.106 85.3620  26
   0 -24 -15 840.976 82.4747  35
   0 -24  15 599.301 140.293  33
   0 -24  15 583.716 151.092  32
   0  24 -15 528.088 137.807  24
   0  24  15 656.561 114.611  25
   0  24  15 484.817 81.2234  26
   0 -24  16 5.18503 127.195  33
   0 -24 -16 49.8277 72.8659  35
   0  24 -16-10.2438 122.845  24
   0  24  16-6.71198 101.220  25
   0 -24  17-29.2934 111.978  33
   0 -24 -17 64.7433 69.3967  35
   0  24  17-12.5118 95.0944  25
   0  24 -17 95.1629 112.970  24
   0 -24 -18 31.7836 66.0656  35
   0 -24  18 63.0095 101.149  33
   0  24  18 144.875 84.9839  25
   0  24 -18 124.689 99.9462  24
   0 -24  19 141.708 96.8201  33
   0  24 -19 86.9274 87.6863  24
   0  24  19 211.816 74.2091  25
   0  25   0 71.3682 126.334  26
   0  25   0-31.2318 89.9270  15
   0  25   1 1062.18 136.644  26
   0  25  -1 1092.49 136.157  26
   0  25  -1 1095.48 103.965  15
   0  25   1 859.052 105.456  15
   0  25   2-209.294 108.288  25
   0  25  -2-111.892 128.690  26
   0  25   2-9.31454 125.179  26
   0  25   2 39.8397 64.4759  16
   0  25   2-18.9464 91.3745  15
   0  25  -2 9.37829 91.4699  15
   0  25   3 904.685 113.300  25
   0  25  -3 647.169 133.652  26
   0  25   3 734.901 80.4376  16
   0  25   3 782.568 104.882  15
   0  25  -3 631.907 93.0344  15
   0  25   4 3.68450 107.691  25
   0  25  -4-49.4741 131.148  26
   0  25   4 21.0786 79.1658  16
   0  25  -4 135.582 86.7155  15
   0  25   5 956.997 120.917  25
   0  25  -5 960.618 139.693  26
   0  25   5 784.208 131.677  26
   0  25   5 1029.91 92.8557  16
   0  25  -5 798.639 95.6047  15
   0  25   6-109.499 85.1990  16
   0  25   6 116.800 112.638  25
   0  25   6 154.092 116.701  26
   0  25  -6-25.0459 126.426  26
   0  25   7-41.8318 113.445  25
   0  25   7-77.9464 117.167  26
   0  25  -7-105.566 121.876  26
   0 -25   7-5.12638 123.210  30
   0  25   7 123.042 86.9415  16
   0 -25   7-174.622 139.067  32
   0  25   8 61.4621 115.667  25
   0 -25   8 46.3579 125.004  30
   0  25   8 131.214 110.983  26
   0  25  -8 95.5397 127.557  26
   0  25   8 68.3609 89.7086  16
   0 -25   8 46.5604 144.668  32
   0  25   9 1276.49 133.466  25
   0  25   9 1432.34 132.688  26
   0 -25   9 1420.69 146.087  30
   0  25   9 1310.68 115.408  16
   0 -25   9 1215.92 166.142  32
   0  25  10 96.6378 115.787  25
   0  25  10-11.9290 109.389  26
   0 -25  10 106.358 122.392  30
   0 -25  10-24.4132 151.279  32
   0  25  11 218.911 116.775  25
   0  25  11 68.5560 100.986  26
   0 -25  11 238.271 115.850  30
   0 -25  11 30.8103 142.879  32
   0  25  12-136.837 118.301  25
   0 -25  12-85.9073 114.427  30
   0  25  12-54.0864 100.797  26
   0 -25  12 191.333 146.036  32
   0  25  13 1108.15 106.968  26
   0 -25  13 1096.25 119.887  30
   0 -25  13 1185.67 166.005  32
   0 -25 -13 1350.23 87.6847  35
   0  25  14-6.12639 83.0359  26
   0 -25 -14-129.757 72.7602  35
   0 -25  14 35.8961 136.971  32
   0 -25  14-25.6865 120.983  33
   0  25 -15 15.3456 121.395  24
   0  25  15-98.6399 106.441  25
   0  25  15 79.0447 74.6283  26
   0 -25 -15 188.651 67.9692  35
   0 -25  15-213.028 121.097  33
   0 -25  15-40.3304 140.829  32
   0 -25  16-75.0287 105.958  33
   0 -25 -16 97.9597 65.2233  35
   0  25 -16-139.173 115.149  24
   0  25  16 12.7674 93.8896  25
   0 -25  17 248.334 100.137  33
   0 -25 -17 521.893 65.6443  35
   0  25  17 518.334 93.5614  25
   0  25 -17 140.487 103.892  24
   0  25  18 39.4860 78.5242  25
   0  25 -18 167.939 92.6776  24
   0  25  18 180.241 78.3347  16
   0 -25  18-75.1639 92.4550  33
   0  26   0 474.176 137.734  26
   0  26   0 270.345 93.4468  15
   0  26   1 517.602 135.643  26
   0  26  -1 713.083 137.163  26
   0  26  -1 660.084 99.9951  15
   0  26   1 446.834 97.6235  15
   0  26   2 28.9783 133.336  26
   0  26  -2-10.0633 133.573  26
   0  26  -2-41.4878 94.2381  15
   0  26   2 250.946 96.6341  15
   0  26   3 714.330 116.690  25
   0  26  -3 758.039 136.749  26
   0  26   3 551.857 100.924  15
   0  26   3 641.556 79.4693  16
   0  26  -3 417.636 94.3835  15
   0  26   4 204.952 114.386  25
   0  26  -4 289.148 131.948  26
   0  26   4 106.293 101.801  15
   0  26  -4 231.557 89.0529  15
   0  26   4 277.818 78.1846  16
   0  26   5 53.6071 83.1560  16
   0  26   5 137.637 112.854  25
   0  26   5-4.61630 122.255  26
   0  26  -5 66.1291 128.401  26
   0  26   6-2.55462 80.5482  16
   0  26   6 84.5749 114.524  25
   0  26   6 54.2635 119.329  26
   0  26  -6-25.4505 124.917  26
   0 -26   6 15.4527 122.081  30
   0  26   7 796.467 99.4838  16
   0  26   7 1085.72 125.533  25
   0 -26   7 851.058 141.170  30
   0  26  -7 588.160 136.055  26
   0  26   7 754.529 126.237  26
   0  26   8 34.8474 114.275  25
   0 -26   8-10.2490 125.232  30
   0  26  -8-80.3142 124.687  26
   0  26   8 17.2045 116.903  26
   0  26   8-210.796 93.9186  16
   0 -26   8-197.329 140.849  32
   0  26   9 235.579 116.907  25
   0  26   9 241.012 114.325  26
   0 -26   9 226.921 122.892  30
   0  26   9 34.2779 90.6595  16
   0 -26   9 41.3336 143.816  32
   0  26  10-26.8167 114.825  25
   0  26  10 246.991 112.532  26
   0 -26  10 187.125 110.952  30
   0  26  10 49.6316 94.0354  16
   0 -26  10 101.045 146.722  32
   0  26  11-22.7157 113.939  25
   0  26  11 71.6177 98.0746  26
   0 -26  11 204.299 117.599  30
   0  26  11 50.2535 92.3491  16
   0 -26  11 130.533 143.395  32
   0  26  12 99.9074 112.371  25
   0  26  12 261.400 100.201  26
   0 -26  12 219.408 105.397  30
   0  26  12-26.6748 92.9901  16
   0 -26  12 246.832 146.075  32
   0  26  13 308.051 110.186  25
   0  26  13 25.9484 83.2006  26
   0 -26  13 214.999 102.644  30
   0  26  13 155.714 95.9303  16
   0 -26  13-34.4581 142.795  32
   0  26 -14 10.1289 118.109  24
   0  26  14 46.8432 75.9908  26
   0  26  14-48.8595 90.9708  16
   0 -26  14-33.2553 127.118  32
   0 -26  14 103.433 114.498  33
   0  26 -15 148.414 112.559  24
   0  26  15 146.418 68.2413  26
   0 -26  15 259.317 108.074  33
   0  26  15 146.832 88.6396  16
   0  26  16-80.6141 91.2673  25
   0  26 -16-154.888 104.980  24
   0 -26  16 54.2384 101.282  33
   0  26  16 21.0095 82.6895  16
   0  26 -17 147.477 91.2729  24
   0  26  17 189.937 79.2671  25
   0  26  17 56.2520 76.1955  16
   0 -26  17 57.2301 89.0463  33
   0  27   0-85.9491 132.907  26
   0  27   0 61.8483 92.8237  15
   0  27  -1 229.379 135.131  26
   0  27   1 170.099 132.951  26
   0  27  -1 262.090 92.9997  15
   0  27   1 62.4327 92.1208  15
   0  27   2 568.304 138.503  26
   0  27  -2 701.110 137.975  26
   0  27  -2 738.111 95.6845  15
   0  27   2 606.229 104.595  15
   0  27   3 246.879 99.6274  15
   0  27  -3 396.371 94.1892  15
   0  27   4 3.84765 114.978  25
   0  27  -4 82.1468 128.953  26
   0  27   4 84.0008 104.895  15
   0  27   5 301.593 116.950  25
   0  27   5 173.588 123.470  26
   0  27  -5 138.495 128.610  26
   0 -27   5 175.403 128.949  30
   0  27   5 199.698 106.386  15
   0  27   5 158.204 76.5128  16
   0  27   6 508.547 121.952  25
   0 -27   6 407.489 121.697  30
   0  27  -6 239.449 128.472  26
   0  27   6 663.391 126.683  26
   0  27   6 138.119 84.2537  16
   0  27   6 289.571 104.999  15
   0  27   7 43.5927 83.3241  16
   0  27   7-189.964 123.002  25
   0  27   7-53.2961 118.251  26
   0 -27   7 209.841 133.031  30
   0  27  -7 35.2511 125.208  26
   0  27   8-26.9947 115.025  25
   0  27   8-81.5003 114.498  26
   0 -27   8 226.385 129.227  30
   0  27   8 127.126 89.1160  16
   0 -27   8 79.9342 140.860  32
   0  27   9 393.506 116.753  25
   0 -27   9 249.540 118.236  30
   0  27   9 653.952 118.792  26
   0  27   9 417.639 89.4449  16
   0 -27   9 487.892 142.915  32
   0  27  10 94.0825 112.267  25
   0  27  10 129.026 106.134  26
   0 -27  10 113.384 112.306  30
   0  27  10 168.181 87.2216  16
   0 -27  10 269.363 139.251  32
   0  27  11 7.36199 107.959  25
   0  27  11 73.5233 95.8750  26
   0 -27  11 26.8535 103.506  30
   0  27  11 94.3637 88.5379  16
   0 -27  11 62.2020 139.945  32
   0  27  12 67.7254 108.191  25
   0  27  12-23.8453 94.6283  26
   0 -27  12 107.970 100.928  30
   0  27  12 5.52315 85.3444  16
   0 -27  12-55.3272 135.888  32
   0  27  13 352.003 106.209  25
   0  27 -13 183.199 121.601  24
   0  27  13 390.343 88.1707  26
   0  27  13 187.089 88.1240  16
   0 -27  13 304.057 129.374  32
   0  27 -14-37.6734 113.506  24
   0  27  14 68.5416 71.6841  26
   0 -27  14-29.5042 101.221  33
   0 -27  14 157.386 120.107  32
   0  27  14 278.415 85.2083  16
   0  27 -15 144.970 100.943  24
   0 -27  15 15.7928 92.3658  33
   0  27  15-167.918 80.8462  16
   0  27  16 5.51982 79.8535  25
   0  27 -16 276.254 97.0584  24
   0  27  16 103.393 73.5365  16
   0 -27  16-14.5426 85.6843  33
   0  28   0 616.587 138.524  26
   0  28   0 683.942 99.4052  15
   0  28  -1 179.122 127.645  26
   0  28   1-40.3497 134.021  26
   0  28   1-62.1823 93.6473  15
   0  28  -1 316.989 85.8528  15
   0  28  -2 123.205 132.583  26
   0  28   2 54.7644 130.154  26
   0  28  -2 141.935 83.5952  15
   0  28   2-92.4890 99.3490  15
   0  28  -3 277.472 128.226  26
   0  28   3 63.2637 92.5336  15
   0  28  -4 578.797 139.063  26
   0  28   4 445.090 105.485  15
   0 -28   4 289.638 126.324  32
   0  28   5-4.69150 124.322  26
   0 -28   5-174.142 124.282  30
   0  28  -5-157.772 130.437  26
   0  28   5 94.0542 98.7885  15
   0  28   6-211.514 114.159  25
   0  28  -6-30.1539 128.749  26
   0 -28   6-5.08026 121.947  30
   0  28   6 50.0870 119.447  26
   0  28   6 158.058 104.841  15
   0  28   6 34.9897 71.0227  16
   0  28   7 160.853 114.273  25
   0 -28   7 79.8288 122.789  30
   0  28   7 211.209 121.594  26
   0  28  -7 73.8285 123.899  26
   0  28   7 77.2034 74.4199  16
   0  28   7 141.190 103.477  15
   0 -28   8-33.1307 143.073  32
   0  28   8 326.055 114.490  25
   0  28   8 308.102 115.273  26
   0 -28   8 145.450 121.101  30
   0  28   8 106.637 77.0424  16
   0  28   8 240.673 100.173  15
   0  28   9 220.034 114.813  25
   0  28   9-36.1385 106.947  26
   0 -28   9-130.909 111.613  30
   0  28   9-93.4030 82.6076  16
   0 -28   9 164.761 128.759  32
   0  28  10 105.744 111.529  25
   0  28  10 181.577 102.463  26
   0 -28  10 106.822 109.278  30
   0  28  10 244.495 83.4820  16
   0 -28  10 184.696 140.290  32
   0  28  11-10.5995 106.610  25
   0  28  11-10.5510 91.6989  26
   0 -28  11 120.223 92.5377  30
   0  28  11 94.2123 78.6157  16
   0 -28  11 143.173 127.302  32
   0  28  12 20.3524 102.586  25
   0 -28  12-64.1544 93.2510  30
   0  28  12 32.1766 83.8550  26
   0  28  12 155.750 80.5135  16
   0 -28  12 61.4470 120.374  32
   0  28  13 115.896 97.2426  25
   0  28 -13 31.9487 106.785  24
   0  28  13 20.1245 73.5389  26
   0  28  13 53.7638 75.8873  16
   0 -28  13 73.1932 112.592  32
   0 -28  13 90.2911 89.6821  33
   0  28 -14 205.815 100.167  24
   0  28  14 59.9932 64.5189  26
   0 -28  14 169.314 109.130  32
   0 -28  14 236.309 87.6562  33
   0  28  14 215.774 75.4869  16
   0  28 -15 79.0860 93.5237  24
   0  28  15-6.64106 68.3322  16
   0 -28  15 57.9359 78.6694  33
   0  29   0 60.3556 129.309  26
   0  29   0 107.366 85.7428  15
   0  29   1 104.687 131.000  26
   0  29  -1 15.1696 128.488  26
   0  29   1-131.169 88.5357  15
   0  29  -1 90.0440 83.1752  15
   0  29   2 447.282 130.907  26
   0  29  -2 633.288 138.739  26
   0  29   2 313.236 92.4513  15
   0  29  -3-126.375 129.459  26
   0  29   3-9.76838 94.3898  15
   0 -29   3-19.7761 126.944  32
   0 -29   4-85.5876 124.791  30
   0  29  -4-185.744 126.804  26
   0  29   4-32.6978 93.2212  15
   0 -29   4 152.231 131.382  32
   0 -29   5 59.8499 123.374  30
   0  29   5-4.59568 119.282  26
   0  29  -5 29.7352 127.194  26
   0  29   5 22.9317 93.4989  15
   0 -29   5-180.697 133.713  32
   0  29   6 48.9886 93.3802  15
   0 -29   6 215.954 121.830  30
   0  29   6 186.498 118.718  26
   0  29  -6 203.926 124.563  26
   0  29   7-32.4280 95.3630  15
   0  29   7-34.1785 112.193  26
   0 -29   7 14.3266 113.959  30
   0  29   8 145.270 75.1081  16
   0  29   8 57.6618 97.5475  15
   0  29   8 222.623 110.684  25
   0  29   8 228.003 109.652  26
   0 -29   8 335.187 111.509  30
   0  29   9-32.0995 109.746  25
   0 -29   9-56.9334 102.811  30
   0  29   9-7.68333 96.8493  26
   0 -29   9-98.1157 123.071  32
   0  29   9 140.219 70.8934  16
   0  29   9-170.045 94.6978  15
   0  29  10 124.573 100.914  25
   0  29  10-3.58134 92.3653  26
   0 -29  10 4.11020 96.7535  30
   0 -29  10-15.1505 126.158  32
   0  29  10 48.3917 69.9760  16
   0  29  10 104.482 89.0597  15
   0 -29  11-131.932 113.246  32
   0  29  11 3.33164 98.6294  25
   0  29  11 68.9995 83.9595  26
   0 -29  11-3.75651 88.8804  30
   0  29  11-4.56439 72.7408  16
   0  29  11-112.936 85.7504  15
   0 -29  12 177.012 110.736  32
   0 -29  12 143.679 86.1301  33
   0  29  12 47.5339 92.1283  25
   0  29  12 133.367 78.0477  26
   0 -29  12 114.201 77.1393  30
   0  29  12 221.053 72.2385  16
   0  29  12 179.154 84.8187  15
   0 -29  13 135.917 104.627  32
   0 -29  13-98.3668 78.6840  33
   0  29  13-29.7654 86.6749  25
   0  29  13 104.872 80.1312  15
   0  29  13-109.759 68.3840  16
   0  29  14 45.1840 70.9045  15
   0  29  14 79.7835 81.0636  25
   0  29 -14 76.4970 90.2832  24
   0  30   0 356.201 129.365  26
   0  30   0 323.921 88.5505  15
   0  30   1 77.4084 124.882  26
   0  30  -1 63.7533 124.645  26
   0  30   1 207.386 87.1545  15
   0  30  -2 220.625 125.138  26
   0  30   2 33.4124 124.421  26
   0  30   2-101.837 91.4801  15
   0 -30   2-60.5042 124.801  32
   0  30  -3-34.1524 124.670  26
   0 -30   3 9.75598 122.087  30
   0  30   3-105.653 89.0860  15
   0 -30   3 119.481 125.726  32
   0 -30   4 454.912 122.367  30
   0  30  -4 342.223 131.310  26
   0  30   4 255.980 93.8989  15
   0 -30   4 174.991 128.083  32
   0  30   5-132.358 117.947  26
   0 -30   5 114.147 121.305  30
   0  30  -5-4.72510 126.745  26
   0  30   5 24.9864 87.3546  15
   0 -30   5 4.92665 119.147  32
   0 -30   6-9.26250 118.253  30
   0  30   6-29.7619 110.907  26
   0  30   6 68.3326 92.2787  15
   0 -30   7 75.9246 106.444  30
   0  30   7-4.05625 104.156  26
   0  30   7 202.601 87.6991  15
   0 -30   8 234.373 104.074  30
   0  30   8 118.881 102.746  26
   0  30   8 72.3623 90.3331  15
   0  30   9-78.9167 90.2983  26
   0 -30   9-16.0427 92.7865  30
   0 -30   9-28.5171 117.434  32
   0  30   9 8.81793 84.5386  15
   0  30  10 66.1987 86.2424  26
   0 -30  10 166.201 88.4197  30
   0 -30  10-18.4393 106.422  32
   0  30  10-14.2269 83.2317  15
   0  30 -10 130.495 99.3168  24
   0 -30  11-6.64783 75.7779  30
   0  30  11 20.9748 76.3388  26
   0 -30  11 45.0747 74.6169  33
   0 -30  11-61.6320 106.422  32
   0  30  11 68.1499 79.0603  15
   0  30  11-5.98044 60.5381  16
   0  30 -11-20.3479 91.1694  24
   0 -30  12 83.0372 96.8302  32
   0  30  12 38.7598 71.6066  15
   0  30 -12-15.5251 90.1984  24
   0 -30  13 38.5524 86.2094  32
   0  31   0 32.4543 118.034  26
   0  31   1 68.8413 118.263  26
   0  31  -1-4.65375 119.002  26
   0  31   1-81.9855 81.1640  15
   0 -31   1 102.986 106.815  32
   0  31   2 329.867 120.703  26
   0  31  -2 288.035 120.679  26
   0 -31   2 213.227 115.667  30
   0  31   2 286.855 82.1577  15
   0 -31   2 44.1304 110.569  32
   0  31  -3 197.960 117.391  26
   0 -31   3 4.60792 115.209  30
   0  31   3 46.2984 81.5778  15
   0 -31   3 31.4675 112.569  32
   0  31  -4 180.899 114.751  26
   0  31   4 77.3838 110.425  26
   0 -31   4-22.6835 111.786  30
   0  31   4-52.3064 83.8738  15
   0 -31   4 86.6242 115.248  32
   0 -31   5 62.0578 108.695  30
   0  31   5 37.3862 109.352  26
   0  31   5 69.6065 79.3466  15
   0 -31   5-183.789 116.053  32
   0  31   6 182.836 105.328  26
   0 -31   6 8.54379 105.965  30
   0  31   6 86.3152 84.4500  15
   0 -31   6 119.176 115.375  32
   0  31   7 19.8458 78.0687  15
   0  31   7-11.2957 93.9853  26
   0 -31   7 98.0691 97.4724  30
   0  31   8 135.744 80.3422  15
   0  31   8 141.290 93.6551  26
   0 -31   8 30.8504 92.0806  30
   0  31   9-13.4190 77.4566  15
   0  31   9 22.8933 83.1046  26
   0 -31   9 50.0193 82.5044  30
   0  31  -9-3.82047 89.4130  24
   0  31  10 95.4144 73.8100  26
   0 -31  10 57.4324 96.7005  32
   0  31  10 36.0978 72.7371  15
   0  31 -10 44.6005 86.0794  24
   0 -31  11-159.126 92.6355  32
   0  31 -11 21.3660 81.8815  24
   0  32   0 68.9227 110.400  26
   0 -32   0 123.199 94.0022  32
   0 -32   1-99.0747 105.502  30
   0  32   1-42.6366 103.582  26
   0  32  -1-69.1353 109.181  26
   0 -32  -1 33.3172 89.4930  32
   0 -32   1 43.6459 94.3235  32
   0 -32   2 60.0042 104.170  30
   0  32  -2 25.7848 109.081  26
   0 -32   2 4.06306 100.946  32
   0 -32   3-4.24066 103.043  30
   0  32  -3 21.1806 104.395  26
   0  32   3 148.861 70.7397  15
   0 -32   3 20.6573 96.9261  32
   0 -32   4-4.15221 97.4388  30
   0  32   4-79.2958 98.1592  26
   0  32   4 65.5895 70.7598  15
   0 -32   4 145.760 100.557  32
   0 -32   5 120.355 95.4917  30
   0  32   5-26.6316 97.3989  26
   0 -32   5 50.0095 96.9708  32
   0  32   5 162.463 71.2813  15
   0  32   6 39.8043 87.8648  26
   0 -32   6 11.5498 90.2086  30
   0 -32   6 45.4016 101.841  32
   0  32   6 90.6559 70.4620  15
   0  32  -6 134.041 79.5882  24
   0  32   7 143.427 88.0729  26
   0 -32   7 171.310 86.3326  30
   0 -32   7 290.956 98.2339  32
   0  32   7 180.392 71.1810  15
   0  32  -7 192.502 78.5319  24
   0 -32   8 23.7759 79.8609  30
   0  32   8 206.234 84.0150  26
   0  32  -8 141.212 78.9856  24
   0 -33   0-17.2735 83.1694  32
   0  33   0 62.3842 99.1490  26
   0 -33   0-19.4211 93.9370  30
   0 -33  -1 13.3143 82.9613  32
   0 -33   1 81.8615 85.0492  32
   0 -33  -1-7.68222 92.1329  30
   0  33  -1 27.3325 97.2785  26
   0  33   1 123.674 93.8607  26
   0 -33   1-3.89133 93.2979  30
   0 -33   2 40.0021 89.7432  32
   0 -33  -2-76.3210 78.7258  32
   0 -33   2-38.6509 94.7384  30
   0  33  -2 81.2919 92.2568  26
   0 -33   3 117.927 91.7050  32
   0 -33  -3-168.216 76.8773  32
   0 -33   3 15.2075 88.6703  30
   0 -33   4-92.5147 86.6072  32
   0  33   4 46.3197 84.4472  26
   0 -33   4 92.1569 89.7737  30
   0 -33   5-25.7301 88.2790  32
   0 -33   5 188.030 87.3900  30
   0  33   5 115.760 82.9653  26
   0 -33   6 140.628 85.5371  32
  -1   0  28-166.408 120.677   9
   1   0 -28-33.5163 79.5521  29
  -1   0  28-212.871 123.248  34
  -1   0  28 44.7063 110.278   2
  -1   0  27 1155.27 151.996   9
   1   0 -27 1497.51 114.031  29
  -1   0  27 1188.76 162.954  34
  -1   0  27 1101.91 151.132   2
  -1   0  26-103.707 164.974   9
  -1   0  26 18.8968 84.8921  31
  -1   0  26-107.015 152.898   2
  -1   0  25 445.929 98.8912  31
  -1   0  25 296.947 165.536   2
  -1   0  24 44.2342 105.007  31
  -1   0  24 79.6682 165.984   2
  -1   0  23 1803.67 134.394  31
  -1   0  23 1911.91 193.382   2
  -1   0  22 181.547 103.687  31
  -1   0  22-179.927 168.330   2
  -1   0  21 4165.53 192.192  31
  -1   0  21 4229.68 233.068   2
  -1   0  20-69.0744 98.1372  31
  -1   0  20 196.288 154.547   2
  -1   0  19 2047.36 127.691  33
  -1   0  19 2012.86 128.570  31
  -1   0  19 2056.60 176.234   2
  -1   0  18 52.7248 86.1138  31
  -1   0  18-96.6230 83.6799  33
  -1   0  17 3500.11 154.337  33
  -1   0  16-19.9589 66.8793  33
   1   0 -15 561.196 44.4100   8
  -1   0  15 447.569 67.3782  33
  -1   0  15 486.703 88.5824   1
   1   0 -14 37.9495 33.1307   8
  -1   0  14 40.0884 54.8152  33
  -1   0  14 80.2031 76.2013   1
  -1   0  13 17604.5 580.351  33
  -1   0  13 18450.6 625.015   1
  -1   0  13 18520.7 659.053  12
   1   0 -13 18538.2 640.803  11
   1   0 -13 17507.4 644.267  13
   1   0 -12 19.2644 28.5491  24
  -1   0  12 7.52832 42.9273  33
  -1   0  12 42.3070 66.9831   1
   1   0 -12-28.8125 32.5741  10
  -1   0  12 54.9045 86.9745  12
   1   0 -12 77.0893 82.2573  13
   1   0 -12-26.2652 77.1713  11
   1   0 -11 218.696 28.3457  24
  -1   0  11 240.068 39.1590  33
  -1   0  11 291.322 72.0254   1
   1   0 -11 234.167 32.3481  10
   1   0 -11 243.320 79.9972  11
  -1   0  11 121.341 86.3237  12
   1   0 -11 186.262 77.7746  13
   1   0 -10 24.3091 22.1629  24
  -1   0  10 2.88253 30.8118  33
  -1   0  10-5.86068 56.2666   1
   1   0 -10-4.58525 24.4160  10
   1   0 -10-8.07430 64.9295  13
  -1   0  10 9.19773 73.6869  12
   1   0 -10 37.1933 68.1638  11
   1   0  -9 49232.2 1553.34  24
  -1   0   9 48246.4 1555.74  33
  -1   0   9 51914.2 1590.16   1
   1   0  -9 49511.4 1554.21  10
   1   0  -9 49342.2 1605.49  13
  -1   0   9 51153.5 1615.92  12
   1   0  -8-19.2894 56.6763  13
   1   0  -8 9.98575 18.6896  10
  -1   0   8 58.6785 59.4220  12
  -1   0   8 23.0887 22.2600  33
   1   0  -8 5.71700 17.4539  24
  -1   0   7 31403.2 1043.80  12
  -1   0   7 32127.0 998.886  33
   1   0  -7 31043.5 1000.33  15
  -1   0   6-21.7986 39.8911  12
   1   0  -4 9.35908 26.8955  11
   1   0  -3 15948.5 519.443  11
  -1   0   2 44.1711 18.2521  11
   1   0  -2 36.5090 18.6299  11
  -1   0   2-6.18056 13.5033  13
  -1   0   1 48525.4 1552.10  18
  -1   0   1 49843.8 1551.70  11
  -1   0  -1 57719.2 1814.50   1
  -1   0  -1 57093.1 1808.71  12
  -1   0  -2 40.8196 24.1372   1
  -1   0  -2-13.2820 20.8048  12
  -1   0  -3 22181.0 729.902   1
  -1   0  -3 22610.6 728.629  12
   1   0   4-24.3366 32.7384   1
  -1   0  -4 29.8088 32.9412  13
   1   0   5 71556.8 2222.21   1
  -1   0  -5 67560.8 2223.20  13
   1   0   6-38.1317 43.8067   1
   1   0   6-2.22274 23.3952   2
  -1   0  -6-24.1955 45.0631  13
   1   0   7 857.900 42.8275  33
   1   0   7 1036.41 80.2143   1
   1   0   7 941.580 47.6539   2
   1   0   7 909.945 87.9368  12
  -1   0  -7 782.212 79.1854  13
   1   0   8 19.4215 29.1400  33
   1   0   8 1.56721 36.7468   2
   1   0   8 20.4431 57.7857   1
   1   0   8 7.68830 62.9703  12
  -1   0  -8 62.2359 60.1812  13
   1   0   9 5901.95 198.231  33
   1   0   9 6179.98 245.719   1
   1   0   9 5681.06 201.429   2
  -1   0  -9 5831.65 252.148  13
   1   0   9 5749.75 252.373  12
   1   0  10 14.6442 40.8024  33
   1   0  10 97.4300 72.2359   1
   1   0  10-10.4951 47.8845   2
   1   0  10 56.6896 77.3882  12
  -1   0 -10 94.4074 76.4876  13
   1   0  11 8884.95 312.648  33
   1   0  11 9566.87 367.318   1
   1   0  11 9764.44 317.580   2
   1   0  11 9654.39 380.156  12
  -1   0 -11 9496.34 379.634  13
   1   0  12 18.6148 53.1557  33
   1   0  12 37.1411 80.0525   1
   1   0  12 54.2415 64.4517   2
   1   0  12 166.778 95.2306  12
  -1   0 -12-66.0273 95.4866  13
   1   0  13 11425.3 386.413  33
   1   0  13 11207.3 385.165  31
   1   0  13 11622.8 442.022   1
   1   0  13 12053.9 393.676   2
   1   0  14-40.2915 68.6807  33
   1   0  14-35.6790 69.1419  31
   1   0  14 16.9365 83.2638   2
   1   0  15 224.334 81.5108  33
   1   0  15 84.1898 80.1217  31
   1   0  15 33.7643 98.6273   2
   1   0  16-48.0538 85.1078  33
   1   0  16-6.51735 83.7583  31
   1   0  16 37.0353 108.251   2
   1   0  17 2782.38 150.694  31
   1   0  17 3123.68 172.816   2
   1   0  18-185.116 105.136  31
   1   0  18-4.80690 131.772   2
   1   0  19 1412.76 127.832  31
   1   0  19 1642.93 162.030   2
   1   0  20 123.104 109.356  31
   1   0  20 74.3865 150.149   2
   1   0  21 1621.28 136.408  31
   1   0  21 1467.57 173.924   2
   1   0  21 1633.61 180.824   9
   1   0  22-22.7973 167.699  34
   1   0  22 7.84395 119.482  31
   1   0  22-5.47061 151.732   2
   1   0  22-205.841 166.545   9
   1   0  23 2241.66 200.054  34
   1   0  23 2121.60 149.471  31
   1   0  23 1860.98 188.718   2
   1   0  23 2369.37 188.888   9
   1   0  24-16.0473 158.881  34
   1   0  24-13.8249 111.650  31
   1   0  24 61.3770 149.576   2
   1   0  24 270.881 162.690   9
   1   0  25 98.6918 154.333  34
   1   0  25-85.0016 134.419   2
   1   0  25 38.4569 152.409   9
   1   0  26 52.6497 138.502  34
   1   0  26 113.437 127.553   2
   1   0  26-136.840 134.467   9
   1   0  27 574.999 116.731  34
   1   0  27 510.325 109.705   2
   1   0  27 503.431 110.512   9
   1  -1 -28 156.709 80.5451  29
  -1   1  28 24.3819 119.802  34
  -1  -1  28-81.5589 104.980   2
  -1   1  28-135.602 112.986   2
  -1  -1  28 80.1039 112.781   9
   1  -1 -27 842.600 104.611  29
   1   1 -27 832.101 100.733  29
  -1   1  27 557.410 144.688  34
  -1  -1  27 667.950 134.669   2
  -1   1  27 749.841 141.645   2
  -1  -1  27 667.754 143.497   9
   1  -1 -26 228.208 107.406  29
  -1   1  26 99.9681 151.533   2
  -1  -1  26 221.337 146.692   2
  -1  -1  26 177.435 89.8072  31
  -1  -1  26 263.993 154.127   9
  -1   1  25 653.362 167.665   2
  -1  -1  25 743.774 111.589  31
  -1   1  25 977.994 99.6086  31
  -1  -1  24-47.4211 169.433   2
  -1   1  24-132.915 168.090   2
  -1  -1  24 98.0177 108.884  31
  -1   1  24 63.3742 91.7465  31
  -1  -1  23 333.151 162.633   2
  -1   1  23 302.091 168.372   2
  -1   1  23 289.949 99.3667  31
  -1  -1  23 463.901 115.846  31
  -1  -1  22 819.734 170.158   2
  -1   1  22 998.667 173.375   2
  -1   1  22 762.402 110.278  31
  -1  -1  22 682.995 125.560  31
  -1   1  21 934.860 168.577   2
  -1  -1  21 862.065 167.004   2
  -1  -1  21 1004.64 122.307  31
  -1   1  21 973.357 110.373  31
  -1   1  20-91.3230 152.278   2
  -1  -1  20 33.7606 150.221   2
  -1   1  20 99.2705 96.9150  31
  -1  -1  20 15.4680 97.2654  33
  -1  -1  20-145.722 103.723  31
  -1  -1  19 6223.47 268.579   2
  -1   1  19 5663.32 268.272   2
  -1  -1  19 6079.85 237.065  31
  -1  -1  19 5823.09 235.713  33
  -1   1  19 6262.75 233.480  31
  -1  -1  18 3264.88 153.277  33
  -1   1  18 3184.22 149.504  31
  -1   1  18 3315.11 150.451  33
  -1   1  17 4692.31 188.498  33
  -1   1  17 4903.67 190.880  31
  -1  -1  17 4962.06 193.772  33
  -1  -1  16 433.706 74.8223  33
  -1   1  16 469.798 70.6907  33
  -1  -1  15 11076.7 422.167   1
  -1   1  15 10868.2 372.984  33
  -1  -1  15 11414.3 375.709  33
   1   1 -14 468.070 97.0280  11
  -1   1  14 459.007 79.0047   1
  -1  -1  14 611.543 92.4823   1
   1   1 -14 444.893 42.9219  24
   1   1 -14 442.244 38.3075   8
  -1   1  14 464.905 57.8695  33
  -1  -1  14 500.555 61.9534  33
  -1   1  13 326.898 101.951  12
   1   1 -13 288.157 90.1510  11
  -1  -1  13 206.468 94.2956  12
   1  -1 -13 302.853 92.4165  11
   1  -1 -13 230.120 39.2147  10
   1   1 -13 371.662 96.5238  13
   1  -1 -13 274.295 89.6380  13
  -1  -1  13 430.225 83.2743   1
  -1   1  13 209.932 69.0560   1
   1   1 -13 232.035 36.1414  24
   1   1 -13 253.623 33.0802   8
  -1   1  13 273.654 49.0005  33
  -1  -1  13 271.922 55.2352  33
   1   1 -12-33.6282 77.4887  11
   1   1 -12 128.283 80.8291  13
  -1   1  12 11.2591 82.4135  12
   1  -1 -12 4.22987 31.4293  10
   1  -1 -12 63.9358 81.7585  11
   1  -1 -12 217.305 88.0650  13
  -1  -1  12-21.3420 82.5557  12
  -1  -1  12 60.4706 67.6651   1
  -1   1  12 26.0753 62.2689   1
   1   1 -12-7.96107 30.6241  24
   1   1 -12 57.8866 28.3747   8
  -1   1  12 60.7745 38.8727  33
  -1  -1  12 115.015 43.8408  33
   1   1 -11 16814.6 538.452  24
  -1   1  11 15735.6 540.768  33
  -1  -1  11 17422.6 543.858  33
  -1  -1  11 17346.8 586.395   1
  -1   1  11 17130.2 577.069   1
   1  -1 -11 16986.6 539.181  10
   1   1 -11 16586.2 601.472  13
   1  -1 -11 16797.6 598.283  13
  -1   1  11 17243.8 612.722  12
   1   1 -11 18024.8 595.723  11
  -1  -1  11 17295.1 608.874  12
   1   1 -10 41.3634 25.0830  24
  -1   1  10 19.1024 28.7937  33
  -1  -1  10 21.4057 32.9374  33
  -1  -1  10 57.0280 61.7876   1
  -1   1  10 70.3562 53.4406   1
  -1   1  10 206.504 77.9795  12
   1   1 -10 41.3601 70.6176  13
   1   1 -10-92.4587 68.2867  11
   1  -1 -10 18.7062 25.8635  10
  -1  -1  10 17.9809 66.9803  12
   1  -1 -10-31.6592 71.6928  13
  -1  -1   9 1629.74 111.443  12
   1   1  -9 1428.53 97.1657  11
   1   1  -9 1227.79 102.041  13
   1  -1  -9 1409.02 99.2050  13
   1  -1  -9 1287.90 53.7887  10
   1   1  -9 1329.81 53.8873  10
  -1   1   9 1286.25 108.872  12
  -1   1   9 1312.17 55.5996  33
  -1  -1   9 1426.80 58.7874  33
   1   1  -9 1375.73 54.0572  24
   1  -1  -9 1236.88 50.7654  24
  -1   1   9 1394.96 84.8894   1
   1   1  -9 1311.62 59.6294  15
   1   1  -8 4459.36 182.080  11
   1  -1  -8 4141.97 140.884  10
  -1  -1   8 4235.62 189.501  12
   1  -1  -8 4222.76 183.270  13
   1   1  -8 3942.76 182.591  13
  -1   1   8 4391.83 193.561  12
   1   1  -8 4167.96 140.762  10
  -1   1   8 4232.91 141.541  33
   1   1  -8 4102.87 140.598  24
   1   1  -8 4494.39 144.888  15
  -1   1   8 4494.08 169.188   1
   1   1  -7 23507.6 758.962  15
  -1   1   7 25285.0 780.761   1
  -1  -1   7 24153.3 801.837  12
   1   1  -7 23907.5 791.490  11
  -1   1   6 13893.0 453.741   1
   1   1  -6 13703.1 465.567  11
   1   1  -6 13533.4 468.878  13
  -1  -1   6 13583.8 473.170  12
   1   1  -5 4760.08 179.657  11
  -1  -1   5 4969.26 186.658  12
  -1   1   5 4626.74 181.863  13
  -1  -1   4 3889.26 146.618  12
  -1   1   4 3644.01 142.925  13
   1   1  -4 3753.01 142.553  11
   1  -1  -3 48556.7 1550.70  18
   1   1  -3 48900.7 1552.21  11
  -1  -1   3 49624.8 1554.29  12
  -1   1   3 48637.9 1551.96  13
  -1   1   2 2334.32 87.6841  18
  -1  -1   2 2398.29 86.7580  12
  -1   1   2 2310.93 85.2273  13
   1   1  -2 2367.04 87.0016  11
  -1  -1   1 16705.2 526.151  18
  -1   1   1 16333.2 522.648   1
  -1   1   0 9172.29 285.509   1
  -1  -1   0 8446.59 278.760  14
  -1  -1   0 8822.33 278.558  13
  -1  -1  -1 15954.8 515.307  13
  -1   1  -1 15833.4 515.417  12
   1  -1   1 16513.6 520.935   1
  -1   1  -2 2019.32 84.3722  12
  -1  -1  -2 1984.36 84.8641  13
  -1  -1  -2 2221.21 87.6263   1
  -1   1  -3 39391.7 1311.73  12
  -1  -1  -3 42703.2 1313.36  13
  -1   1  -4 232.494 40.4423  12
  -1  -1  -4 132.882 36.1229  13
   1   1   4 173.654 35.8065   1
   1  -1   4 191.433 38.4888   1
  -1  -1  -5 4422.33 172.414  13
  -1   1  -5 4003.26 169.411  12
   1  -1   5 4207.40 170.416   1
   1   1   5 3929.32 165.761   1
   1   1   6 2905.49 144.274  12
  -1  -1  -6 3203.01 147.522  13
   1   1   6 3198.73 142.247   1
   1  -1   6 3228.48 110.223   2
   1  -1   6 3014.70 143.442   1
  -1  -1  -7 46034.2 1550.68  13
   1   1   7 48526.7 1555.72  12
  -1   1  -7 46883.8 1554.12  13
   1  -1   7 47116.2 1549.85   1
   1   1   7 48127.7 1546.73   1
   1  -1   7 49581.6 1509.25   2
   1   1   7 50815.9 1508.06  33
   1  -1   7 43802.3 1507.38  33
  -1   1  -8 2212.88 130.589  13
   1   1   8 2283.61 131.730  12
  -1  -1  -8 1976.16 124.251  13
   1   1   8 1860.82 117.574   1
   1   1   8 2048.43 85.8284   2
   1  -1   8 2275.68 127.530   1
   1  -1   8 2239.12 85.4102   2
   1  -1   8 2122.57 82.5071  33
   1   1   8 2102.36 81.1884  33
  -1   1  -9 1937.87 134.818  13
   1  -1   9 2071.07 134.781  12
   1   1   9 2207.55 137.092  12
  -1  -1  -9 1894.75 127.413  13
   1   1   9 2016.59 88.2919   2
   1  -1   9 1979.98 86.4419   2
   1  -1   9 1862.81 126.623   1
   1   1   9 2210.38 128.011   1
   1  -1   9 1994.26 83.7840  33
   1   1   9 2198.04 82.7758  33
  -1  -1 -10 101.471 78.2652  13
  -1   1 -10 145.349 76.4982  13
   1   1  10-77.6757 80.9814  12
   1  -1  10 9.23597 79.6635  12
   1  -1  10 83.4934 39.9821  33
   1   1  10 76.4055 38.0555  33
   1   1  10 136.116 38.9810  31
   1   1  10 73.1456 47.3171   2
   1  -1  10 130.159 48.4866   2
   1   1  10-7.73700 67.3958   1
   1  -1  10 93.5510 70.4502   1
   1  -1  11 33647.8 1110.49  12
  -1   1 -11 31772.9 1108.73  13
   1   1  11 33831.9 1114.86  12
  -1  -1 -11 31780.0 1104.88  13
   1  -1  11 32338.0 1043.86  33
   1   1  11 33482.4 1042.36  31
   1   1  11 33875.6 1043.29  33
   1   1  11 33546.3 1046.47   2
   1  -1  11 34496.2 1103.88   1
   1  -1  11 32768.6 1046.42   2
  -1   1 -11 31541.6 1033.20  24
   1   1  12 410.158 58.9720  33
   1  -1  12 443.085 58.0947  33
   1   1  12 336.501 56.8900  31
   1   1  12 393.838 67.0191   2
   1  -1  12 243.373 89.2055   1
   1  -1  12 362.501 66.8650   2
   1  -1  12 250.093 98.3152  12
  -1   1 -12 270.715 97.6288  13
   1   1  12 545.898 105.760  12
  -1  -1 -12 397.851 98.0947  13
   1   1  13 1972.97 99.6207  33
   1   1  13 1972.68 97.3420  31
   1  -1  13 2059.21 103.227  33
   1  -1  13 2177.64 157.606   1
   1  -1  13 1992.82 110.581   2
   1   1  13 1881.90 112.139   2
  -1   1 -13 1714.61 134.387  11
   1  -1  14 681.117 81.9613  31
   1  -1  14 783.810 82.8767  33
   1   1  14 628.987 77.2435  33
   1   1  14 723.018 73.8432  31
   1  -1  14 763.197 94.6329   2
   1   1  14 631.239 94.1304   2
  -1   1 -14 977.801 115.227  11
   1  -1  15 11200.4 378.621  33
   1  -1  15 10814.9 376.805  31
   1   1  15 10969.0 376.117  33
   1   1  15 10910.0 374.459  31
   1   1  15 10804.0 384.498   2
   1  -1  15 11132.8 384.717   2
   1   1  16 84.3283 84.3715  31
   1  -1  16 99.1621 87.7408  33
   1  -1  16 115.441 86.7587  31
   1   1  16 32.7634 104.481   2
   1  -1  16 12.1244 109.554   2
   1  -1  17 2800.56 149.268  31
   1  -1  17 2733.91 147.967  33
   1   1  17 2667.45 140.025  31
   1  -1  17 2529.18 162.879   2
   1   1  17 2938.13 169.722   2
   1  -1  18 660.349 114.488  31
   1   1  18 436.546 104.058  31
   1  -1  18 770.193 116.511  33
   1  -1  18 805.759 137.981   2
   1   1  18 755.227 140.200   2
   1   1  19 677.057 110.340  31
   1  -1  19 621.523 115.947  31
   1  -1  19 433.153 141.865   2
   1   1  19 652.100 146.124   2
   1  -1  20 74.7297 115.866  31
   1   1  20 34.1212 111.831  31
   1  -1  20-213.172 151.740   2
   1   1  20-26.3964 146.558   2
   1   1  21 1270.65 126.790  31
   1  -1  21 1077.68 130.448  31
   1  -1  21 1072.77 162.548   2
   1   1  21 1138.57 171.135   2
   1   1  21 990.772 174.797   9
   1  -1  21 1291.45 173.893   9
   1   1  22 141.523 116.523  31
   1   1  22-88.8170 160.834  34
   1  -1  22-128.842 170.317  34
   1  -1  22 242.342 120.819  31
   1  -1  22 266.947 156.638   2
   1   1  22 244.267 153.803   2
   1   1  22 270.946 167.490   9
   1  -1  22 217.658 164.925   9
   1   1  23 163.615 168.045  34
   1   1  23 173.669 112.538  31
   1  -1  23-5.51020 175.007  34
   1  -1  23 282.783 121.607  31
   1  -1  23-5.23765 153.052   2
   1   1  23 202.506 158.038   2
   1  -1  23 42.7338 157.976   9
   1  -1  24-136.575 163.647  34
   1   1  24-46.7342 158.317  34
   1  -1  24-134.568 108.300  31
   1  -1  24 34.7968 151.006   2
   1   1  24 177.183 147.837   2
   1  -1  24-162.578 151.689   9
   1   1  25 1099.68 159.456  34
   1   1  25 1037.29 148.769   2
   1  -1  25 1236.34 152.987   2
   1  -1  25 1375.50 158.403   9
   1   1  26 313.998 133.328  34
   1  -1  26 345.700 121.289   2
   1   1  26 464.771 128.191   2
   1  -1  26 170.364 128.262   9
   1   1  27 206.653 110.727  34
   1  -1  27 3.46719 101.646   2
   1   1  27 42.5458 103.296   2
   1  -1  27 74.3028 108.982   9
   1  -2 -28 118.546 78.2605  29
  -1   2  28 30.7862 111.812  34
  -1  -2  28-3.67179 101.337   2
  -1  -2  28 7.60570 108.388   9
   1   2 -27 861.576 104.158  29
   1  -2 -27 1011.72 107.491  29
  -1  -2  27 876.180 88.7993  31
  -1   2  27 978.319 144.386  34
  -1  -2  27 652.614 127.704   2
  -1  -2  27 874.658 143.582   9
   1  -2 -26 84.4734 104.956  29
  -1  -2  26-34.4100 134.312   2
  -1  -2  26-37.2526 93.7053  31
  -1  -2  26 85.9950 152.811   9
  -1  -2  25 31.7169 101.722  31
  -1  -2  25 112.981 157.424   2
  -1   2  24 1003.99 98.6717  31
  -1  -2  24 934.982 125.058  31
  -1  -2  24 1183.39 168.541   2
  -1   2  23 425.984 94.3093  31
  -1  -2  23 716.425 124.999  31
  -1  -2  23 590.436 168.392   2
  -1   2  22-158.877 101.388  31
  -1  -2  22 4.14923 119.252  31
  -1  -2  22-5.83158 162.566   2
  -1  -2  21 2437.89 154.292  33
  -1   2  21 2435.54 139.984  31
  -1  -2  21 2512.80 154.382  31
  -1   2  20 736.053 99.9859  31
  -1  -2  20 701.597 120.837  31
  -1  -2  20 634.352 108.338  33
  -1  -2  20 524.327 153.630   2
  -1  -2  19 942.066 106.303  33
  -1   2  19 797.393 98.7168  31
  -1  -2  19 814.813 147.317   2
  -1  -2  18 473.229 98.8837  33
  -1   2  18 686.035 87.6571  31
  -1   2  17 6809.66 241.666  31
  -1  -2  17 6762.08 248.498  33
  -1   2  17 6402.25 239.847  33
  -1  -2  16 2561.84 129.335  33
  -1   2  16 2811.30 124.757  31
  -1   2  16 2788.73 125.756  33
   1   2 -16 2900.20 111.570  24
   1   2 -15 1349.58 70.7943  24
  -1  -2  15 1610.47 131.556   1
  -1  -2  15 1398.98 91.0684  33
  -1   2  15 1524.90 85.7234  33
   1   2 -14 1868.56 86.2046  24
  -1  -2  14 2342.28 144.794   1
   1   2 -14 2426.93 151.961  11
   1  -2 -14 2099.04 87.0021  10
  -1  -2  14 2011.18 101.496  33
  -1   2  14 2173.39 94.8534  33
  -1   2  13 12508.8 492.976  12
  -1  -2  13 12252.4 484.904  12
   1   2 -13 12206.5 481.730  13
   1  -2 -13 12598.5 410.042  10
   1  -2 -13 12730.8 477.527  13
   1   2 -13 13054.1 468.870  11
  -1  -2  13 12464.3 466.200   1
   1   2 -13 12136.7 409.511  24
   1   2 -13 13067.9 405.578   8
  -1   2  13 12363.4 413.630  33
  -1  -2  13 12858.9 418.109  33
   1  -2 -12 12399.8 406.655  10
  -1  -2  12 13198.5 481.436  12
   1   2 -12 12556.4 476.672  13
   1  -2 -12 12620.8 469.569  13
   1   2 -12 12262.8 459.071  11
  -1   2  12 13095.1 489.409  12
  -1  -2  12 13351.4 464.348   1
   1   2 -12 12571.1 406.992  24
   1   2 -12 12828.2 402.762   8
  -1  -2  12 11882.1 412.159  33
  -1   2  12 12542.7 409.371  33
  -1  -2  11 134.256 78.1044  12
   1  -2 -11 99.6810 32.3275  10
  -1   2  11 126.889 87.0307  12
   1  -2 -11 145.263 78.6546  13
   1   2 -11 130.685 77.9456  13
   1   2 -11 119.088 73.9869  11
  -1   2  11 301.189 60.0780   1
   1   2 -11 147.264 31.9405  24
   1   2 -11 132.830 24.7411   8
  -1   2  11 152.177 34.0444  33
  -1  -2  11 177.921 42.2779  33
  -1   2  10 9749.14 308.641  33
  -1  -2  10 9014.78 364.412  12
  -1   2  10 9558.42 375.612  12
   1   2 -10 9710.05 353.487  11
   1  -2 -10 9971.42 362.949  13
   1   2 -10 9320.04 364.782  13
   1  -2 -10 9628.34 307.851  10
  -1   2  10 9478.78 337.365   1
   1   2 -10 9062.26 307.614  24
   1   2 -10 9472.70 304.435   8
   1   2 -10 9376.75 311.551  15
  -1   2   9 23622.0 788.374  33
   1   2  -9 24467.2 842.138  13
   1  -2  -9 25090.8 788.674  10
   1   2  -9 25828.3 832.464  11
   1  -2  -9 25612.7 838.465  13
  -1  -2   9 26070.7 846.820  12
  -1   2   9 23973.3 814.727   1
   1   2  -9 24554.4 788.813  24
   1   2  -9 25291.8 786.095   8
   1   2  -9 25642.4 791.970  15
   1   2  -8 3936.34 169.508  11
  -1  -2   8 4225.72 180.207  12
   1  -2  -8 3866.24 131.529  10
   1   2  -8 4479.91 183.557  13
   1  -2  -8 3715.11 172.792  13
  -1   2   8 3852.04 131.044  33
  -1  -2   8 3693.83 130.621  32
   1   2  -8 4029.93 132.040  24
   1   2  -8 4113.98 135.112  15
  -1   2   8 3871.31 154.892   1
   1   2  -7 15498.8 496.658  24
   1   2  -7 16379.8 498.583  15
   1   2  -7 15861.0 497.147  16
  -1   2   7 15181.0 514.584   1
   1  -2  -7 15165.9 496.176  10
  -1   2   7 15421.1 538.780  13
  -1  -2   7 15289.0 538.089  12
   1   2  -7 15084.7 528.535  11
  -1   2   6 24997.4 830.091   1
  -1   2   6 26108.3 853.839  13
   1   2  -6 27522.0 846.259  11
  -1  -2   6 25429.0 852.064  12
  -1   2   5 91082.2 2919.35   1
  -1   2   5 92002.8 2939.76  13
  -1  -2   5 92115.0 2939.75  12
   1   2  -5 96839.6 2934.74  11
   1  -2  -4 240.581 30.1638  18
  -1  -2   4 188.102 37.4612  12
  -1  -2   4 160.426 34.9546  11
  -1   2   4 285.945 37.4431  13
   1   2  -4 221.656 31.9666  11
   1  -2  -3 14953.9 477.745  18
  -1  -2   3 14721.5 481.080  12
   1   2  -3 14457.1 478.866  11
  -1   2   3 14679.3 481.211  13
  -1   2   2 5902.83 195.043  13
  -1  -2   2 5672.61 193.826  12
  -1   2   1 8136.39 259.251  14
  -1  -2   1 7892.42 260.924  14
  -1  -2   0 39112.0 1173.14  18
  -1  -2   0 35971.8 1175.47  14
  -1   2   0 36077.9 1173.97  14
  -1   2  -1 79358.2 2449.00  12
  -1  -2  -1 76247.2 2445.45  13
  -1  -2  -2 4413.69 159.848  13
  -1   2  -2 4560.40 162.268  12
  -1   2  -3 1373.29 71.8533  12
  -1  -2  -3 1400.87 70.6960  13
  -1  -2  -4 430.417 45.7262  13
  -1   2  -4 428.080 47.8782  12
  -1  -2  -5 51505.1 1580.35  13
  -1   2  -5 47185.4 1580.42  12
  -1  -2  -5 48511.1 1576.26   1
  -1   2  -6 10045.5 376.008  12
  -1  -2  -6 10391.5 372.915  13
   1   2   6 11198.5 379.748  12
  -1  -2  -6 10139.2 369.321   1
   1  -2   6 10929.2 376.939   1
   1  -2   6 10295.0 335.375   2
   1   2   6 10377.7 334.200  33
   1   2   6 10434.3 333.742  31
  -1   2  -7 29.1917 57.5868  12
  -1  -2  -7 19.8243 52.5472  13
   1   2   7-42.7270 62.9693  12
   1  -2   7 1.28654 27.9338   2
   1  -2   7 6.72179 54.0595   1
   1  -2   7 47.7484 25.4178  33
   1   2   7 1.12862 23.2602  33
   1   2   7 75.5784 23.7786  31
  -1  -2  -8 23771.5 797.835  13
   1   2   8 24317.3 804.617  12
   1  -2   8 23659.0 749.628   2
   1  -2   8 22907.2 796.520   1
   1   2   8 23880.8 747.836  33
   1  -2   8 22863.4 748.934  33
   1   2   8 23450.3 747.008  31
  -1   2  -9 9292.82 361.682  13
   1   2   9 9045.03 361.298  12
  -1  -2  -9 8977.78 354.340  13
   1  -2   9 9184.59 304.853   2
   1  -2   9 9524.23 356.843   1
   1  -2   9 8889.75 303.626  33
   1   2   9 9310.41 302.342  33
   1   2   9 9360.55 301.711  31
   1   2  10 7513.15 305.459  12
   1  -2  10 6541.79 291.597  12
  -1   2 -10 6799.58 276.879  11
  -1   2 -10 7500.24 307.122  13
  -1  -2 -10 7121.00 296.043  13
   1  -2  10 7402.04 297.797   1
   1  -2  10 7229.01 242.737   2
   1  -2  10 6959.90 241.478  33
   1   2  10 7133.83 239.400  33
   1   2  10 7059.46 238.538  31
  -1  -2 -11 6368.27 274.856  13
   1  -2  11 6030.71 273.321  12
  -1   2 -11 6076.35 254.479  11
  -1   2 -11 5774.70 276.363  13
   1   2  11 6004.79 282.192  12
   1   2  11 6224.87 212.695  31
   1   2  11 6443.69 213.651  33
   1  -2  11 5943.85 215.482  33
   1  -2  11 6136.21 270.842   1
   1  -2  11 6198.94 218.241   2
   1  -2  12 4088.58 205.950  12
   1   2  12 3938.80 213.522  12
  -1   2 -12 4231.26 215.917  13
  -1  -2 -12 3716.93 202.404  13
  -1   2 -12 3471.68 177.987  11
   1  -2  12 3858.44 145.099  33
   1   2  12 3591.65 138.658  31
   1   2  12 3587.20 139.750  33
   1  -2  12 3602.64 146.693   2
   1  -2  12 4305.46 205.399   1
  -1   2 -12 3481.89 126.119  24
   1   2  13 12606.4 426.797  33
   1   2  13 12831.3 425.705  31
   1  -2  13 13249.2 430.345  33
   1  -2  13 12435.9 489.443   1
   1  -2  13 12872.5 432.861   2
  -1   2 -13 12968.1 473.445  11
   1   2  14 392.102 68.2946  31
   1  -2  14 503.086 79.7180  33
   1  -2  14 559.288 88.4965   2
  -1   2 -14 378.697 95.0528  11
   1  -2  15 127.746 82.3950  33
   1   2  15 113.306 70.9713  31
   1  -2  15 224.117 92.2406   2
   1  -2  16 1741.22 120.004  31
   1   2  16 2048.34 113.887  31
   1  -2  16 1910.87 123.393  33
   1  -2  16 1872.82 135.271   2
   1  -2  17 3533.53 175.274  31
   1  -2  17 3719.06 174.906  33
   1   2  17 3774.83 166.248  31
   1  -2  17 3747.37 188.199   2
   1  -2  18 28.1935 111.872  31
   1   2  18 128.754 90.8262  31
   1  -2  18 50.2930 109.428  33
   1  -2  18 73.6936 126.719   2
   1   2  19 948.334 107.059  31
   1  -2  19 760.153 123.973  33
   1  -2  19 803.269 121.403  31
   1  -2  19 583.333 141.517   2
   1  -2  20 1383.87 136.838  31
   1   2  20 1396.03 124.125  31
   1  -2  20 1475.75 164.395   2
   1  -2  21 1255.34 139.926  31
   1   2  21 941.280 118.487  31
   1  -2  21 1302.67 165.768   2
   1  -2  21 927.737 163.042   9
   1   2  22-81.0622 108.834  31
   1   2  22 113.388 160.104  34
   1  -2  22 94.2285 125.496  31
   1  -2  22 36.3131 145.492   2
   1  -2  22-158.938 158.640   9
   1  -2  23 1532.10 142.173  31
   1   2  23 1137.13 167.319  34
   1  -2  23 1196.72 165.429   2
   1  -2  23 1458.60 182.299   9
   1  -2  24 182.639 111.300  31
   1   2  24 80.3265 153.544  34
   1  -2  24 129.615 136.016   2
   1  -2  24 280.507 149.735   9
   1   2  25 175.067 145.688  34
   1  -2  25 337.147 107.555  31
   1  -2  25 304.344 129.893   2
   1  -2  25 401.746 141.792   9
   1   2  26 154.762 126.668  34
   1  -2  26-27.3589 115.817   2
   1  -2  26 236.000 128.289   9
  -1  -2 -27 451.612 92.1238  29
   1   2  27 436.606 111.833  34
   1  -2  27 328.388 98.5590   2
   1  -2  27 224.092 104.989   9
   1  -3 -28 57.6894 77.0743  29
  -1  -3  28 297.636 113.841  34
  -1   3  28 3.60819 107.730  34
  -1  -3  28 192.716 99.7032   2
  -1   3  28 35.5083 102.635   2
  -1   3  28-24.5411 104.535   9
  -1  -3  28 114.394 105.747   9
   1   3 -27 657.381 94.5705  29
   1  -3 -27 588.295 98.4875  29
  -1  -3  27 413.235 85.5944  31
  -1   3  27 414.572 128.539  34
  -1  -3  27 325.540 130.229  34
  -1  -3  27 335.621 118.416   2
  -1   3  27 474.756 126.323   9
  -1  -3  27 364.725 128.206   9
   1  -3 -26 1259.07 121.409  29
  -1  -3  26 1342.45 107.862  31
  -1  -3  26 861.780 143.415   2
  -1   3  26 1214.11 152.432   9
  -1  -3  26 1134.18 154.404   9
   1  -3 -25 1212.15 130.839  29
  -1  -3  25 860.128 121.958  31
  -1  -3  25 1206.63 158.545   2
  -1   3  24 16.0605 82.7123  31
  -1  -3  24 170.181 113.546  31
  -1  -3  24-65.1972 153.456   2
  -1  -3  23 68.2034 119.457  31
  -1   3  23-14.4173 91.8096  31
  -1  -3  23 263.616 161.930   2
  -1  -3  22 2775.57 167.947  31
  -1   3  22 2609.44 139.183  31
  -1  -3  22 2721.09 158.920  33
  -1  -3  22 2842.24 197.692   2
  -1  -3  21-82.6038 118.560  31
  -1   3  21 69.8952 88.0629  31
  -1  -3  21 99.8808 113.841  33
  -1  -3  21-49.5067 155.597   2
  -1  -3  20-101.307 110.342  33
  -1   3  20 81.0569 86.6669  31
  -1  -3  20-42.2813 144.079   2
  -1   3  19 566.836 90.8473  31
  -1  -3  19 694.128 108.904  33
  -1  -3  19 425.499 137.186   2
  -1  -3  18 6509.19 242.914  33
  -1   3  18 6024.45 229.260  31
  -1  -3  18 6274.27 260.331   2
   1   3 -17 398.368 56.0253  24
  -1   3  17 386.264 74.4552  31
  -1  -3  17 399.478 89.4054  33
   1   3 -16 637.176 59.3057  24
  -1  -3  16 621.065 85.4299  33
  -1   3  16 775.295 74.9528  31
   1   3 -15 5376.02 189.340  24
  -1  -3  15 5302.79 252.427   1
   1  -3 -15 5359.58 188.178  10
  -1   3  15 5185.76 193.656  31
  -1  -3  15 5604.02 202.991  33
  -1   3  15 5414.65 194.507  33
   1   3 -14 2770.69 107.751  24
  -1  -3  14 2994.39 171.708   1
   1  -3 -14 2719.10 106.642  10
   1   3 -14 2577.16 158.523  11
  -1   3  14 2713.19 112.549  33
  -1  -3  14 2473.42 118.945  33
  -1   3  14 2717.19 111.251  31
   1   3 -13 82.7234 77.7404  11
  -1  -3  13-10.9533 87.7530  12
  -1   3  13 76.2324 95.4707  12
   1   3 -13 78.5017 90.5186  13
   1  -3 -13 38.8589 87.2124  13
   1  -3 -13-6.54454 38.8812  10
  -1  -3  13 92.0214 79.3307   1
   1   3 -13-12.1410 40.4343  24
   1   3 -13 9.02675 27.5602   8
  -1   3  13 31.4412 45.6091  33
  -1  -3  13 37.1360 53.8970  33
   1   3 -12 6767.47 232.074  24
  -1   3  12 6587.49 232.169  33
  -1  -3  12 7259.52 239.329  33
   1   3 -12 6956.00 225.458   8
   1  -3 -12 7086.79 293.436  13
   1   3 -12 6426.71 296.943  13
  -1  -3  12 7094.47 299.560  12
   1   3 -12 7213.67 285.011  11
  -1   3  12 7376.63 315.689  12
   1  -3 -12 6916.46 231.149  10
   1   3 -11 10337.5 391.128  13
  -1   3  11 10033.0 398.979  12
   1   3 -11 10696.7 373.763  11
   1  -3 -11 9771.34 322.817  10
   1  -3 -11 9166.10 375.116  13
  -1  -3  11 10472.8 389.526  12
  -1   3  11 9799.66 323.655  33
   1   3 -11 9543.76 323.527  24
   1   3 -11 10088.8 318.432   8
   1   3 -11 10037.7 327.293  15
   1  -3 -10 2904.00 104.597  10
   1   3 -10 2865.90 162.752  13
  -1  -3  10 2941.13 160.368  12
   1   3 -10 3343.03 151.760  11
   1  -3 -10 2752.96 153.809  13
  -1   3  10 2840.37 104.675  33
   1   3 -10 2942.12 105.969  24
   1   3 -10 2843.49 99.8757   8
   1   3 -10 3100.45 109.172  15
   1   3  -9 1514.22 100.733  11
   1  -3  -9 1412.32 57.9153  10
  -1  -3   9 1278.60 101.779  12
   1  -3  -9 1429.52 101.187  13
  -1   3   9 1431.69 57.3543  33
  -1  -3   9 1419.93 58.2857  32
   1   3  -9 1218.01 58.0980  24
   1   3  -9 1470.88 53.1083   8
   1   3  -9 1440.15 61.7031  15
  -1  -3   8 13079.9 425.993  32
  -1   3   8 13239.2 425.184  33
   1   3  -8 13189.5 428.400  15
   1  -3  -8 13737.2 426.662  10
  -1   3   8 13681.2 478.799  13
   1   3  -8 13554.2 461.803  11
  -1  -3   8 13037.7 472.844  12
   1  -3  -7 7937.14 287.490  18
   1   3  -7 8098.97 261.137  16
   1   3  -7 8056.03 262.678  15
   1   3  -7 7979.37 291.296  11
  -1  -3   7 8215.13 302.194  12
  -1   3   7 8300.21 306.420  13
   1  -3  -6 10790.4 376.482  18
   1   3  -6 11372.5 380.445  11
  -1   3   6 11259.9 391.623  13
  -1  -3   6 10843.9 387.381  12
   1  -3  -5 16147.6 546.581  18
   1   3  -5 16669.6 550.625  11
  -1  -3   5 16978.5 557.247  12
  -1   3   5 17175.5 560.536  13
   1  -3  -4 71804.2 2398.20  18
   1  -3  -4 77614.5 2389.05   1
   1   3  -4 74543.6 2401.54  11
  -1  -3   4 75777.6 2405.92  12
  -1   3   4 78843.5 2409.96  13
   1  -3  -3 15218.1 490.153  18
   1   3  -3 14837.8 492.040  11
  -1  -3   3 14808.0 494.050  12
  -1   3   3 15752.7 497.473  13
  -1  -3   2 16183.9 526.250  12
  -1   3   2 16596.2 529.772  13
  -1   3   1 52829.8 1672.70  14
  -1  -3   1 53101.5 1675.68  14
   1   3   0 379233. 11903.1  18
  -1  -3   0 383659. 11911.2  14
  -1   3   0 376087. 11909.1  14
  -1  -3  -1 101711. 3211.75  14
  -1   3  -1 102211. 3210.62  14
  -1   3  -2 25.0531 11.6792  11
  -1  -3  -2 14.0726 23.2912  13
  -1  -3  -3 7227.57 260.023  13
  -1   3  -3 7650.23 247.166  11
  -1   3  -3 7357.33 265.066  12
  -1  -3  -4 11903.5 426.410  13
  -1   3  -4 12747.2 434.431  12
  -1   3  -4 12995.3 414.578  11
  -1   3  -5 4605.28 169.792  11
  -1   3  -5 4238.23 186.894  12
  -1  -3  -5 4494.59 183.941  13
   1   3   5 4521.35 152.885   2
  -1  -3  -5 4429.34 183.842   1
   1   3   5 4812.65 151.536  31
  -1  -3  -6 5708.38 234.441  13
  -1   3  -6 5869.71 220.821  11
  -1   3  -6 6202.08 244.104  12
  -1  -3  -6 6048.64 236.248   1
   1  -3   6 6090.22 200.319   2
   1   3   6 6042.53 200.570   2
   1  -3   6 6293.51 200.964  32
   1   3   6 6053.78 198.265  31
  -1   3  -7 27560.0 970.610  12
  -1  -3  -7 29992.4 966.549  13
  -1   3  -7 29439.7 947.970  11
   1   3   7 29357.6 923.064   2
   1  -3   7 29267.1 922.827   2
  -1  -3  -7 28855.4 961.990   1
   1   3   7 30493.1 920.955  31
   1  -3   7 27006.6 922.639  33
  -1   3  -8 7748.55 313.965  12
  -1  -3  -8 7846.02 305.613  13
  -1   3  -8 8271.24 289.585  11
   1   3   8 7828.88 313.277  12
   1   3   8 7489.12 259.163   2
   1  -3   8 7881.93 259.400   2
   1  -3   8 8619.36 313.622   1
   1   3   8 7806.46 255.846  31
   1  -3   8 7797.17 259.163  33
  -1  -3  -9 1513.44 113.509  13
  -1   3  -9 1506.55 97.5062  11
   1   3   9 1303.35 113.617  12
   1  -3   9 1626.70 118.582   1
   1  -3   9 1440.78 69.7114   2
   1   3   9 1485.43 71.4942   2
   1   3   9 1503.53 64.9850  31
   1  -3   9 1391.47 68.3895  33
   1   3  10 4964.56 228.874  12
  -1  -3 -10 4296.80 214.279  13
  -1   3 -10 4599.17 199.418  11
  -1   3 -10 4323.51 226.119  13
   1  -3  10 4724.81 167.106   2
   1  -3  10 5184.69 226.902   1
   1  -3  10 4692.09 166.674  33
   1   3  10 4425.11 160.940  31
  -1   3 -11 7676.48 307.105  11
  -1   3 -11 8613.87 346.214  13
  -1  -3 -11 8094.44 330.380  13
   1   3  11 8752.81 347.997  12
   1  -3  11 8338.22 335.636   1
   1  -3  11 8140.21 275.069   2
   1   3  11 8116.89 269.440  31
   1  -3  11 7579.19 273.458  33
  -1   3 -12 5108.04 220.826  11
  -1   3 -12 4869.45 249.499  13
   1   3  12 4880.48 250.922  12
  -1  -3 -12 5151.53 239.998  13
   1  -3  12 5233.31 246.360  12
   1   3  12 4770.98 175.946  31
   1  -3  12 4861.51 182.964  33
   1  -3  12 5015.60 183.544   2
   1  -3  12 4580.33 238.377   1
  -1   3 -13 368.711 88.1224  11
   1   3  13 268.370 58.3424  31
   1  -3  13 477.690 67.2221  33
   1  -3  13 408.462 77.6160   2
   1  -3  13 606.674 113.278   1
  -1   3 -13 428.619 40.1256  24
   1   3  14 5416.90 197.513  31
   1  -3  14 5330.67 205.779  33
   1  -3  14 5213.19 208.082   2
  -1   3 -14 5430.07 238.809  11
   1  -3  15 1764.10 111.955  33
   1   3  15 1747.11 103.609  31
   1  -3  15 1870.30 120.499   2
   1  -3  16 196.589 94.8769  33
   1   3  16 472.616 84.9873  31
   1  -3  16 414.204 109.108   2
   1  -3  17 2834.25 151.485  31
   1   3  17 2604.59 137.698  31
   1  -3  17 2887.21 152.593  33
   1  -3  17 2585.40 158.812   2
   1   3  18 2259.25 132.539  31
   1  -3  18 2355.26 150.859  33
   1  -3  18 2530.54 153.307  31
   1  -3  18 2285.98 161.347   2
   1  -3  19 1609.14 145.443  33
   1   3  19 1759.17 125.275  31
   1  -3  19 1729.64 144.837  31
   1  -3  19 1770.41 159.573   2
   1   3  20-341.503 107.609  31
   1  -3  20-186.800 141.261   2
   1  -3  21 575.624 132.670  31
   1   3  21 733.295 111.527  31
   1  -3  21 621.312 154.982   2
   1  -3  21 681.034 158.842   9
   1   3  22 569.852 163.822  34
   1  -3  22 673.548 130.892  31
   1  -3  22 546.540 151.215   2
   1  -3  22 718.563 164.400   9
   1   3  22 866.043 159.469   9
   1  -3  23-8.54396 125.577  31
   1   3  23 214.123 157.248  34
   1  -3  23 209.761 143.830   2
   1  -3  23-95.0525 150.703   9
   1   3  23 89.2800 152.482   9
   1  -3  24 382.413 159.941  34
   1   3  24 588.461 157.734  34
   1  -3  24 702.604 121.066  31
   1  -3  24 400.690 136.114   2
   1   3  24 421.633 144.711   9
   1  -3  24 284.069 144.741   9
   1  -3  25 286.882 147.935  34
   1   3  25 294.793 145.962  34
   1  -3  25 444.674 109.201  31
   1  -3  25 261.284 124.470   2
   1   3  25 461.262 135.680   9
   1  -3  25 350.336 135.271   9
   1  -3  26 1196.69 136.597  34
   1   3  26 1547.68 139.421  34
   1  -3  26 936.445 123.716   2
   1   3  26 1209.39 134.110   9
   1  -3  26 1390.45 134.257   9
   1   3  27 36.0635 99.8509  34
   1  -3  27-40.3258 103.354  34
   1   3  27 116.157 97.6288   2
   1  -3  27 188.188 93.6436   2
   1  -3  27-119.124 99.9258   9
   1   3  27-15.8464 97.7474   9
   1  -4 -28 312.919 81.1656  29
  -1  -4  28 400.518 107.106  34
  -1   4  28 287.557 102.216  34
  -1   4  28 195.346 96.4561   2
  -1  -4  28 15.9298 91.3414   2
  -1   4  28 58.4122 97.5623   9
  -1  -4  28 172.357 100.278   9
   1  -4 -27-11.9551 92.0613  29
  -1  -4  27-226.537 125.277  34
  -1   4  27 75.9413 117.275  34
  -1  -4  27-17.5474 81.8983  31
  -1  -4  27 186.968 111.012   2
  -1   4  27 15.8092 117.484   2
  -1  -4  27 23.8152 113.084   9
  -1   4  27 58.3288 117.188   9
   1  -4 -26 57.1271 106.444  29
  -1  -4  26 65.7512 95.6195  31
  -1   4  26 73.0078 138.009  34
  -1  -4  26 150.173 140.052  34
  -1  -4  26 8.75058 121.450   2
  -1   4  26 27.0661 134.334   2
  -1  -4  26 276.397 134.232   9
  -1   4  26 31.1190 134.103   9
   1  -4 -25 135.205 113.713  29
  -1  -4  25 11.7398 113.919  31
  -1   4  25 79.5252 143.697   2
  -1  -4  25-159.517 144.317   2
  -1  -4  24 1898.26 146.742  31
  -1  -4  24 2202.83 174.187   2
  -1   4  24 2172.12 178.621   2
  -1   4  23 255.117 84.6440  31
  -1  -4  23-138.622 128.161  31
  -1  -4  23 123.184 155.443   2
  -1   4  23 263.451 152.818   2
  -1  -4  22-13.7101 120.597  31
  -1  -4  22 81.8570 113.245  33
  -1   4  22-74.4572 84.9632  31
  -1  -4  22 215.463 154.102   2
  -1   4  22 38.5807 150.883   2
  -1   4  21 235.718 84.1988  31
  -1  -4  21 72.2648 110.134  33
  -1  -4  21-36.4006 120.033  31
  -1   4  21 135.346 144.268   2
  -1  -4  21 322.967 147.100   2
  -1   4  20 3615.23 155.618  31
  -1  -4  20 3473.60 178.974  33
  -1   4  20 3467.15 203.204   2
  -1  -4  20 3527.49 200.788   2
  -1   4  19 895.702 89.7887  31
  -1  -4  19 992.466 117.742  33
  -1   4  19 1004.68 143.346   2
  -1  -4  19 804.251 135.566   2
   1   4 -18 956.183 74.0555  24
  -1   4  18 909.378 86.8642  31
  -1  -4  18 792.457 106.606  33
  -1  -4  18 925.183 129.564   2
  -1   4  18 1033.36 132.244   2
  -1   4  17 1268.57 86.1193  31
  -1  -4  17 1209.42 108.478  33
   1   4 -17 1039.93 75.5200  24
   1   4 -16 7339.84 250.052  24
   1  -4 -16 6941.53 246.421  10
  -1  -4  16 7442.35 265.474  33
  -1   4  16 7315.76 251.621  31
   1   4 -15 181.762 52.8934  24
  -1  -4  15 173.295 92.0921   1
   1  -4 -15 304.453 50.5603  10
  -1   4  15 170.945 56.3915  31
  -1  -4  15 200.794 72.7074  33
   1  -4 -14 7781.33 260.999  10
   1   4 -14 8014.46 316.372  11
  -1  -4  14 8629.11 335.682   1
   1   4 -14 7546.03 262.163  24
   1  -4 -14 7762.83 308.323  18
  -1  -4  14 7529.38 272.616  33
  -1   4  14 7789.03 262.082  31
   1   4 -13 1848.81 86.0919  24
  -1  -4  13 1990.53 97.3351  33
  -1   4  13 1839.42 84.4917  31
   1  -4 -13 1953.02 125.402  18
   1   4 -13 2129.87 135.056  11
   1   4 -13 1979.32 153.772  13
   1  -4 -13 2004.93 84.3661  10
  -1  -4  13 1976.43 146.227  12
  -1   4  13 2245.44 168.051  12
   1  -4 -13 2048.48 142.740  13
   1   4 -12 23858.9 727.767   8
   1   4 -12 22862.2 780.965  11
   1   4 -12 22775.0 807.406  13
   1  -4 -12 22919.1 732.975  10
  -1  -4  12 22517.3 799.695  12
  -1   4  12 23573.9 821.748  12
   1  -4 -12 22334.1 789.555  13
  -1   4  12 22290.8 731.972  31
   1   4 -12 22552.9 734.714  24
   1  -4 -12 22015.0 772.799  18
   1   4 -12 22851.4 736.970  15
   1   4 -11 1687.05 61.8627   8
   1   4 -11 1893.60 115.564  11
   1   4 -11 1449.13 128.263  13
   1  -4 -11 1555.96 68.4081  10
  -1  -4  11 1655.45 126.432  12
   1  -4 -11 1588.33 116.962  13
  -1   4  11 1552.81 68.2142  33
  -1   4  11 1600.48 67.4613  31
   1   4 -11 1394.59 70.3099  24
   1  -4 -11 1915.68 111.717  18
   1   4 -11 1487.40 74.3426  15
   1   4 -10 19525.5 600.162   8
   1  -4 -10 18593.3 653.449  13
  -1  -4  10 18215.9 658.887  12
   1   4 -10 19120.2 645.669  11
   1  -4 -10 19341.6 604.802  10
  -1  -4  10 19834.0 605.731  32
  -1   4  10 18807.0 602.473  31
  -1   4  10 18146.1 602.846  33
   1   4 -10 17854.6 605.323  24
   1  -4 -10 18880.0 639.784  18
   1   4 -10 18758.6 607.037  15
   1   4  -9 8614.78 265.838   8
   1   4  -9 8319.23 306.560  11
  -1   4   9 9242.18 335.097  13
  -1  -4   9 8269.27 320.929  12
   1  -4  -9 8568.49 315.307  13
   1  -4  -9 8326.17 269.719  10
  -1  -4   9 7652.46 269.458  32
  -1   4   9 7851.36 267.572  33
   1  -4  -9 8174.56 302.024  18
   1   4  -9 8657.08 272.646  15
   1   4  -8 5583.02 218.001  11
  -1  -4   8 5878.05 231.087  12
  -1   4   8 6051.77 240.646  13
  -1  -4   8 5200.62 183.847  32
   1  -4  -8 5605.80 213.393  18
   1   4  -8 5660.43 186.305  15
   1   4  -8 5727.79 184.614  16
  -1  -4   7 2198.25 115.105  12
  -1   4   7 1857.79 116.989  13
   1   4  -7 2305.82 106.778  11
  -1  -4   7 2117.73 75.0687  32
   1  -4  -7 2138.28 101.643  18
   1   4  -7 2033.02 74.8059  16
   1   4  -7 2099.17 76.8687  15
   1  -4  -6 50874.0 1679.15  18
   1   4  -6 52597.7 1659.70  15
  -1  -4   6 52172.3 1692.69  12
  -1   4   6 52847.8 1699.12  13
   1   4  -6 55588.9 1685.71  11
   1  -4  -5 4469.84 163.009  18
   1  -4  -5 4498.88 154.799   1
  -1  -4   5 4295.17 171.810  12
  -1   4   5 4440.96 178.400  13
   1   4  -5 4312.30 165.535  11
  -1   4   4 63.4781 37.2754  13
   1   4  -4 81.5381 34.2062  12
  -1  -4   4 65.8718 33.3403  12
   1   4  -4 148.967 31.8741  11
   1  -4  -4 63.6375 26.9246  18
   1   4  -3 28.8049 31.8563  12
  -1  -4   3 66.6471 28.2020  12
  -1   4   3 50.5542 29.3908  13
  -1   4   3 12.3346 25.6767  18
   1   4  -2 31412.0 1004.81  12
  -1  -4   1 33816.4 1056.12  14
  -1   4   1 32273.0 1051.80  14
  -1  -4   0 1916.48 80.5207  14
  -1   4   0 1908.11 78.1979  14
  -1   4  -1 127207. 3964.60  14
  -1  -4  -1 124591. 3965.97  14
  -1  -4  -2 31276.2 1071.20  13
  -1   4  -2 34811.4 1082.17  12
   1  -4   2 34380.1 1062.81  11
  -1  -4  -2 33593.5 1073.25  14
  -1   4  -3-4.22419 32.7080  12
  -1   4  -3 57.1814 17.5412  11
  -1  -4  -3 56.5381 29.9522  13
  -1  -4  -4 3155.17 135.626  13
  -1   4  -4 3386.78 121.162  11
   1  -4   5 9108.72 297.795  30
   1   4   5 9165.26 296.034  31
   1   4   5 9354.98 297.608   2
  -1   4  -5 8959.81 336.976  12
  -1  -4  -5 9237.10 328.952  13
  -1   4  -5 9186.62 312.008  11
   1  -4   6 37850.3 1199.05  30
   1   4   6 37357.0 1197.30  31
   1  -4   6 40444.0 1201.07  32
   1  -4   6 37240.8 1198.98   2
  -1  -4  -6 37699.8 1236.28   1
   1   4   6 38446.6 1199.52   2
  -1  -4  -6 35982.9 1233.60  13
  -1   4  -6 38011.9 1218.08  11
  -1   4  -6 35213.8 1243.77  12
   1  -4   7 1939.21 73.5323  30
  -1   4  -7 1795.10 122.162  12
  -1   4  -7 1924.79 96.6984  11
  -1  -4  -7 1908.32 114.223  13
  -1  -4  -7 1958.32 115.217   1
   1  -4   7 1894.55 74.9501   2
   1   4   7 1973.97 76.4979   2
   1   4   7 1865.61 71.8924  31
   1  -4   7 2105.29 77.3882  32
  -1   4  -8 33234.5 1120.04  12
  -1   4  -8 33530.7 1085.50  11
  -1  -4  -8 31784.3 1103.19  13
   1  -4   8 33137.6 1060.22   2
  -1  -4  -8 33069.9 1103.71   1
   1   4   8 33321.6 1060.49   2
   1   4   8 34217.9 1057.76  31
   1  -4   8 33468.0 1061.92  33
   1  -4   8 33132.0 1061.15  32
   1   4   9 542.534 89.0675  12
  -1   4  -9 363.907 81.5029  12
  -1   4  -9 260.524 62.2945  11
  -1  -4  -9 315.741 73.0698  13
   1  -4   9 215.911 80.2153   1
   1   4   9 298.135 42.2653   2
   1  -4   9 345.107 43.5040   2
   1   4   9 369.619 37.4485  31
   1  -4   9 309.248 43.1147  33
   1   4  10 13615.9 505.773  12
  -1   4 -10 13047.0 466.222  11
  -1  -4 -10 13108.8 425.247  10
  -1  -4 -10 12762.4 486.784  13
   1  -4  10 13308.9 436.554   2
   1  -4  10 12671.1 493.945   1
   1   4  10 13721.0 437.364   2
   1  -4  10 14109.9 438.299  33
   1   4  10 13316.2 432.080  31
  -1   4 -11 292.283 70.2376  11
  -1   4 -11 148.766 94.0571  13
  -1  -4 -11 243.274 88.7608  13
   1   4  11 284.208 95.4244  12
   1   4  11 181.864 57.8106   2
   1  -4  11 322.792 96.0152   1
   1  -4  11 295.737 58.0482   2
   1   4  11 274.923 47.4066  31
   1  -4  11 226.549 55.2989  33
  -1   4 -12 20392.1 748.022  13
  -1  -4 -12 20960.7 731.877  13
   1   4  12 21859.0 753.036  12
  -1   4 -12 20388.1 705.734  11
   1  -4  12 20760.5 740.218   1
   1  -4  12 20573.7 672.246   2
   1   4  12 21168.1 673.348   2
   1   4  12 21090.4 666.636  31
   1  -4  12 19688.0 673.117  33
  -1   4 -13 1957.65 129.097  11
   1   4  13 2086.57 97.1038  31
   1  -4  13 1925.94 106.598  33
   1   4  13 1958.57 108.472   2
   1  -4  13 2198.76 109.919   2
  -1   4 -14 2634.14 150.868  11
   1   4  14 2618.44 114.893  31
   1  -4  14 2536.91 127.236  33
   1  -4  14 2557.65 129.941   2
   1   4  14 2424.95 130.496   2
  -1   4 -14 2460.91 100.382  24
   1   4  15 440.272 72.8276  31
   1  -4  15 119.616 88.7177  33
   1  -4  15 362.960 91.1905   2
   1   4  15 371.680 97.4410   2
   1   4  16 8045.87 287.369  31
   1  -4  16 8349.97 302.298  33
   1   4  16 8467.76 304.665   2
   1  -4  16 7911.77 301.808   2
   1  -4  17 311.312 107.777  33
   1  -4  17 381.323 109.136  31
   1   4  17 428.069 89.0962  31
   1   4  17 343.741 119.082   2
   1  -4  17 576.169 117.632   2
   1  -4  18 125.294 113.244  33
   1   4  18 48.9989 90.4167  31
   1  -4  18-100.186 115.865  31
   1  -4  18-8.71207 124.442   2
   1   4  18 134.382 125.444   2
   1  -4  19 32.8133 119.198  33
   1  -4  19 86.5174 122.673  31
   1   4  19 212.680 96.0925  31
   1  -4  19 50.4579 128.648   2
   1   4  19 23.5246 135.032   2
   1   4  20 5718.53 220.994  31
   1  -4  20 5376.70 241.700  31
   1  -4  20 5220.91 242.786  33
   1   4  20 5392.71 250.102   2
   1  -4  20 5338.20 248.398   2
   1  -4  21 183.385 128.327  31
   1  -4  21-4.83265 141.131   2
   1   4  21 29.7580 141.564   2
   1  -4  21 108.960 151.198   9
   1   4  21 305.004 150.259   9
   1  -4  22-171.470 131.770  31
   1   4  22-10.0654 154.433  34
   1  -4  22 45.9148 160.393  34
   1  -4  22-106.014 136.974   2
   1   4  22-64.3111 144.347   2
   1  -4  22 19.7935 147.544   9
   1   4  22-58.8217 145.001   9
   1  -4  23 48.7932 131.457  31
   1  -4  23-49.5992 148.638  34
   1   4  23-34.1992 148.714  34
   1   4  23 33.5705 144.988   2
   1  -4  23 56.0156 137.730   2
   1   4  23-152.087 152.875   9
   1  -4  23-4.80250 147.095   9
   1  -4  24 778.404 127.464  31
   1  -4  24 932.436 159.114  34
   1   4  24 994.667 158.864  34
   1  -4  24 1054.25 138.768   2
   1   4  24 781.280 141.466   2
   1  -4  24 1073.82 148.490   9
   1   4  24 757.922 146.566   9
   1  -4  25 110.874 137.544  34
   1  -4  25 132.822 103.586  31
   1   4  25 179.566 135.070  34
   1  -4  25 199.811 118.791   2
   1   4  25-119.184 121.963   2
   1   4  25-36.4838 129.171   9
   1  -4  25 477.157 131.101   9
   1  -4  26 104.967 95.3198  31
   1  -4  26 116.063 120.571  34
   1   4  26 201.291 117.562  34
   1  -4  26 202.768 109.405   2
   1   4  26 86.6026 110.530   2
   1  -4  26 32.4092 114.369   9
   1   4  26 102.707 117.305   9
   1  -4  27 9.47459 100.910  34
   1   4  27 92.3157 96.6818  34
   1   4  27 60.6514 91.6236   2
   1  -4  27 52.7191 86.3599   2
   1   4  27 20.7708 92.9548   9
   1  -4  27 75.6004 95.4518   9
   1  -5 -27-4.68272 91.4802  29
  -1  -5  27-64.9930 113.710  34
  -1   5  27-59.3190 112.973  34
  -1  -5  27 67.5871 88.3605  31
  -1  -5  27 141.350 100.203   2
  -1   5  27 165.140 103.652   2
  -1   5  27 32.4242 109.267   9
  -1  -5  27-58.9134 117.136   9
   1  -5 -26 1743.78 120.835  29
  -1  -5  26 1285.90 148.096  34
  -1  -5  26 1281.78 120.321  31
  -1   5  26 1232.59 143.796  34
  -1  -5  26 1469.18 138.487   2
  -1   5  26 1478.11 144.313   2
  -1  -5  26 1013.03 147.787   9
  -1   5  26 1379.26 149.013   9
   1  -5 -25 138.025 113.545  29
  -1  -5  25 81.7727 118.648  31
  -1   5  25 267.070 136.124   2
  -1  -5  25 131.558 130.668   2
  -1  -5  25 192.064 142.816   9
  -1   5  25 349.390 142.685   9
   1  -5 -24 220.913 119.889  29
  -1  -5  24-186.564 121.536  31
  -1   5  24 190.741 146.085   2
  -1  -5  24 29.2132 144.579   2
  -1  -5  23 149.719 124.490  31
  -1  -5  23-37.0208 124.091  33
  -1   5  23-31.3697 142.946   2
  -1  -5  23-223.572 142.903   2
  -1  -5  22 2591.22 169.014  31
  -1  -5  22 2507.88 168.656  33
  -1   5  22 2661.53 188.078   2
  -1  -5  22 2590.31 183.539   2
  -1   5  21 207.981 83.7760  31
  -1  -5  21 98.7648 122.099  33
  -1   5  21 57.3037 144.082   2
  -1  -5  21 263.959 138.439   2
  -1   5  20 271.664 80.5795  31
  -1  -5  20 399.452 117.061  33
  -1   5  20 176.114 133.737   2
  -1  -5  20 186.373 133.274   2
  -1  -5  19-17.6952 109.459  33
  -1   5  19 152.687 77.4919  31
  -1   5  19 95.8939 128.981   2
  -1  -5  19 9.35028 123.353   2
   1   5 -18 4741.45 186.201  24
  -1  -5  18 4803.50 221.199   2
  -1   5  18 5149.54 189.910  31
  -1  -5  18 4893.70 212.773  33
   1   5 -17 766.055 72.7990  24
  -1   5  17 704.435 73.3124  31
  -1  -5  17 736.456 103.078  33
   1  -5 -17 772.799 66.0468  10
   1   5 -16 2324.82 110.590  24
  -1  -5  16 2528.02 135.048  33
  -1   5  16 2456.20 108.996  31
   1  -5 -16 2456.06 105.427  10
   1   5 -15 110.455 56.4902  24
   1  -5 -15 198.906 52.3430  10
  -1  -5  15 238.547 77.8656  33
  -1   5  15 261.175 57.2160  31
   1  -5 -14 5927.98 203.718  10
  -1  -5  14 5930.53 274.309   1
   1   5 -14 5791.37 206.762  24
   1  -5 -14 6209.35 247.400  18
  -1   5  14 5508.07 201.648  31
  -1  -5  14 6200.12 218.452  33
  -1  -5  13 628.750 112.072  12
   1  -5 -13 637.053 96.6402  13
   1  -5 -13 648.615 51.2599  10
  -1   5  13 605.341 122.291  12
   1   5 -13 586.300 91.5074  11
   1   5 -13 777.461 120.232  13
  -1   5  13 641.631 51.8917  31
  -1  -5  13 539.173 68.4708  33
   1   5 -13 577.744 58.0810  24
   1  -5 -13 561.683 87.1473  18
   1   5 -13 613.807 58.9390  15
   1   5 -12 15309.0 466.950   8
   1  -5 -12 14537.7 473.619  10
   1  -5 -12 14440.5 528.869  13
  -1  -5  12 14862.5 540.142  12
   1   5 -12 15466.7 520.831  11
   1   5 -12 14412.4 547.281  13
  -1   5  12 14270.2 470.888  31
   1   5 -12 14155.5 475.818  24
   1  -5 -12 14555.4 511.984  18
   1   5 -12 14053.8 477.012  15
   1   5 -11 16.4446 23.4497   8
  -1  -5  11 81.0428 77.8790  12
   1  -5 -11 95.6763 76.1442  13
   1  -5 -11-34.1701 35.1788  10
   1   5 -11-65.8769 71.1908  11
  -1  -5  11-19.2322 41.0088  32
  -1   5  11-7.20520 31.4363  31
   1  -5 -11 41.2235 61.9083  18
   1   5 -11 65.7314 40.9252  15
   1   5 -10 15565.2 473.401   8
  -1   5  10 15434.2 548.487  13
   1  -5 -10 15176.8 478.720  10
  -1  -5  10 14910.7 532.653  12
   1  -5 -10 14526.0 524.932  13
   1   5 -10 14515.5 515.511  11
  -1  -5  10 13179.0 478.293  32
  -1   5  10 14808.9 474.870  31
   1  -5 -10 14992.4 511.495  18
   1   5 -10 15183.9 480.749  15
   1   5  -9 538.252 29.6180   8
  -1  -5   9 569.299 81.1184  12
  -1   5   9 521.705 84.9279  13
   1   5  -9 605.090 92.6094  12
   1   5  -9 431.974 67.9418  11
  -1  -5   9 570.241 37.8865  32
  -1   5   9 529.621 31.8721  31
   1  -5  -9 584.114 62.7241  18
   1   5  -9 634.851 41.4240  15
   1   5  -9 560.303 35.9074  16
  -1  -5   8 25973.0 867.204  12
  -1   5   8 26779.0 880.219  13
   1   5  -8 25901.2 853.425  11
   1   5  -8 26379.8 880.949  12
  -1  -5   8 26312.2 823.035  32
  -1   5   8 25631.6 818.657  31
   1  -5  -8 26052.0 848.455  18
   1   5  -8 26361.8 824.178  15
   1   5  -8 25460.4 821.618  16
  -1   5   7 388.190 67.2852  13
  -1  -5   7 384.275 62.8792  12
   1   5  -7 352.604 52.8775  11
   1   5  -7 500.172 71.0449  12
  -1  -5   7 331.374 27.6275  32
   1  -5  -7 360.605 49.7562  18
   1   5  -7 358.665 28.7129  15
   1   5  -7 367.276 25.7750  16
   1   5  -6 7526.91 242.597  15
  -1   5   6 7784.99 285.522  13
   1   5  -6 7212.17 265.080  11
  -1  -5   6 7350.11 274.608  12
   1  -5  -6 7579.99 260.861  18
   1  -5  -6 7308.40 255.537   1
  -1  -5   5 1688.52 87.7368  12
  -1   5   5 1564.93 93.1886  13
   1  -5  -5 1615.20 70.4553   1
   1   5  -5 1652.84 59.7963  26
   1  -5  -5 1500.24 75.0092  18
  -1   5   4 88170.7 2741.05  13
   1   5  -4 87617.6 2741.44  12
  -1  -5   4 87264.2 2731.62  12
  -1   5   4 83084.6 2729.11  18
   1   5  -3 2051.75 95.1224  12
  -1   5   3 2170.27 96.7082  13
  -1   5   3 1977.66 87.5479  18
   1   5  -2 362.841 37.2399  12
  -1  -5   2 392.822 44.6618  14
  -1   5   1 15370.8 514.665  14
  -1  -5   1 15932.1 518.563  14
  -1  -5   0 140032. 4378.68  14
  -1   5   0 137797. 4375.49  14
  -1  -5  -1 3401.24 123.249  14
  -1   5  -1 3206.97 121.020  14
  -1  -5  -2 13087.0 440.298  14
  -1   5  -2 12802.8 438.681  14
   1  -5   2 13899.0 431.661  11
  -1  -5  -3 9110.29 297.405  18
  -1  -5  -3 10031.3 320.047  13
   1  -5   3 9559.47 308.933  11
   1  -5   4 27093.4 861.810  30
  -1   5  -4 28091.4 869.808  11
  -1  -5  -4 26199.0 885.661  13
   1   5   5 2923.11 98.3425   2
   1  -5   5 2908.85 99.4893  30
  -1   5  -5 2646.04 109.401  11
  -1   5  -5 2766.82 139.309  12
  -1  -5  -5 2834.08 128.424  13
   1  -5   6 38532.9 1279.84  30
   1  -5   6 42823.7 1282.40  32
   1   5   6 40402.9 1277.65  31
   1  -5   6 41114.5 1279.53   2
  -1  -5  -6 39601.4 1317.55   1
   1   5   6 40871.8 1279.69   2
  -1   5  -6 40633.1 1296.34  11
  -1  -5  -6 39075.6 1313.86  13
  -1   5  -6 39603.8 1329.49  12
   1  -5   7 3802.87 133.358  30
   1   5   7 3866.54 131.067  31
   1  -5   7 3783.26 135.856  32
   1   5   7 4278.88 135.249   2
  -1  -5  -7 3999.40 175.411   1
   1  -5   7 3763.92 133.676   2
  -1  -5  -7 3569.34 169.855  13
  -1   5  -7 3883.90 153.754  11
  -1   5  -7 3702.87 186.984  12
   1  -5   8 32982.3 1002.20  30
  -1   5  -8 30767.7 1025.33  11
  -1  -5  -8 31476.9 1046.77  13
  -1   5  -8 30972.0 1064.97  12
  -1  -5  -8 32631.7 1049.44   1
   1  -5   8 31615.4 1002.46   2
   1   5   8 31006.9 1002.57   2
   1  -5   8 30835.1 1004.06  32
   1   5   8 31522.9 999.688  31
  -1   5  -9 4.83829 47.8903  11
  -1  -5  -9-76.6714 69.2421  13
  -1   5  -9 30.6994 75.5682  12
   1  -5   9-44.7405 41.8253   2
  -1  -5  -9-22.8805 70.4896   1
   1   5   9-5.10498 39.8632   2
   1  -5   9 10.0703 41.0096  33
   1  -5   9-1.92024 38.0852  32
   1   5   9-35.4023 31.4896  31
  -1  -5 -10 6501.23 285.341  13
  -1   5 -10 7463.35 311.567  12
   1   5  10 6883.29 302.706  12
  -1   5 -10 6955.38 263.841  11
  -1  -5 -10 6999.47 226.565  10
   1  -5  10 7040.44 302.485   1
   1   5  10 6994.32 238.149   2
   1  -5  10 6707.27 237.571   2
   1  -5  10 7194.60 241.847  33
   1   5  10 6899.49 232.312  31
   1   5  11 1028.39 124.651  12
  -1  -5 -11 893.240 42.6900  10
  -1  -5 -11 1052.33 107.968  13
  -1   5 -11 761.144 82.3513  11
   1  -5  11 858.632 67.7505   2
   1  -5  11 1185.68 124.987   1
   1   5  11 834.318 68.9534   2
   1  -5  11 932.496 68.6011  33
   1   5  11 837.556 58.2065  31
  -1  -5 -12 5438.37 254.087  13
  -1   5 -12 5645.53 232.866  11
   1   5  12 6109.06 283.576  12
   1  -5  12 5670.65 203.666   2
   1  -5  12 5436.56 267.321   1
   1   5  12 5715.23 204.723   2
   1  -5  12 5322.73 204.481  33
   1   5  12 5636.18 194.973  31
  -1   5 -13 68.9916 74.8754  11
   1   5  13 20.1795 54.4707  31
   1  -5  13 50.4574 69.8752  33
   1   5  13 124.421 73.7210   2
   1  -5  13-24.7668 68.5927   2
  -1   5 -14 4268.41 191.100  11
   1  -5  14 4198.40 170.760  33
   1   5  14 3874.43 155.798  31
   1  -5  14 4119.25 169.006   2
   1   5  14 4112.71 168.825   2
  -1   5 -14 3870.48 147.272  24
   1   5  15 634.820 75.4024  31
   1  -5  15 686.519 96.2169  33
   1   5  15 841.803 99.7792   2
   1  -5  15 623.138 93.5916   2
  -1   5 -15 713.311 59.3464  24
   1   5  16 85.7093 79.2505  31
   1  -5  16-24.4757 97.5139  33
   1   5  16 98.3523 99.4812   2
   1  -5  16-40.4537 95.7661   2
   1  -5  17 1251.69 122.660  33
   1   5  17 1066.85 98.9550  31
   1   5  17 1392.42 126.552   2
   1  -5  17 1126.32 124.671   2
   1   5  18 7432.45 275.559  31
   1  -5  18 7557.78 296.878  31
   1  -5  18 7781.27 298.061  33
   1  -5  18 7330.53 295.315   2
   1   5  18 7916.60 297.378   2
   1  -5  19 1330.58 141.535  33
   1  -5  19 1493.61 148.485  31
   1   5  19 1277.50 112.794  31
   1  -5  19 1415.06 145.267   2
   1   5  19 1433.93 148.873   2
   1  -5  20 174.770 139.142  31
   1  -5  20-19.9595 131.037  33
   1  -5  20 265.029 129.674   2
   1   5  20 273.742 137.450   2
   1  -5  20 196.851 136.847   9
   1   5  20 475.008 141.444   9
   1  -5  21 130.804 131.244  33
   1  -5  21 175.718 139.324  31
   1  -5  21 143.865 132.158   2
   1   5  21-14.3472 135.006   2
   1  -5  21 95.3998 140.365   9
   1   5  21 241.314 146.866   9
   1   5  22 2039.36 174.116  34
   1  -5  22 2050.36 182.201  34
   1  -5  22 2354.30 168.870  31
   1   5  22 1966.15 168.554   2
   1  -5  22 2082.19 167.070   2
   1  -5  22 2175.22 172.294   9
   1   5  22 2421.84 173.549   9
   1  -5  23 141.953 146.360  34
   1   5  23 116.360 140.364  34
   1  -5  23 87.1753 126.917  31
   1  -5  23 84.2041 135.659   2
   1   5  23-45.7984 140.801   2
   1  -5  23 238.039 148.121   9
   1   5  23-31.6696 143.703   9
   1  -5  24 177.396 138.403  34
   1  -5  24 310.921 127.377  31
   1   5  24 95.7550 135.295  34
   1  -5  24 166.057 132.266   2
   1   5  24 137.203 132.713   2
   1   5  24 46.4230 141.375   9
   1  -5  24 64.2039 136.399   9
   1  -5  25 337.442 127.974  34
   1  -5  25 38.1788 115.972  31
   1   5  25-334.312 124.579  34
   1  -5  25 30.0000 116.122   2
   1   5  25-85.3595 122.364   2
   1  -5  25 27.0881 122.248   9
   1   5  25 167.577 126.194   9
  -1  -5 -26 625.884 101.472  29
   1  -5  26 625.343 97.3534  31
   1   5  26 673.214 115.842  34
   1  -5  26 511.386 117.607  34
   1  -5  26 586.538 101.949   2
   1   5  26 513.624 106.194   2
   1   5  26 482.708 109.221   9
   1  -5  26 757.589 112.688   9
   1  -6 -27 256.153 90.3911  29
  -1  -6  27 76.8923 85.1280  31
  -1  -6  27 200.627 111.333  34
  -1   6  27 263.220 107.487  34
  -1  -6  27 158.854 94.8215   2
  -1   6  27 219.894 102.651   2
  -1   6  27 274.786 107.782   9
  -1  -6  27 430.160 105.906   9
   1  -6 -26-54.4996 104.432  29
  -1   6  26-35.3819 112.391   2
  -1  -6  26-158.916 116.268   2
  -1  -6  26-166.204 100.391  31
  -1   6  26-162.688 120.045  34
  -1  -6  26 126.454 123.277  34
  -1  -6  26-15.7543 116.229   9
  -1   6  26-30.8384 120.075   9
  -1  -6  25 355.020 129.977   2
  -1   6  25 288.740 134.079   2
  -1  -6  25 114.948 115.066  31
  -1  -6  25 175.301 138.593   9
  -1   6  25 335.147 140.561   9
  -1  -6  24 1627.25 153.115  31
  -1  -6  24 1730.09 151.364   2
  -1   6  24 1328.80 151.657   2
  -1  -6  23 224.471 136.203  31
  -1  -6  23 4.80109 128.846  33
  -1   6  23 381.873 144.422   2
  -1  -6  23 100.860 135.791   2
  -1  -6  22-79.8517 139.715  31
  -1  -6  22 58.8202 125.112  33
  -1   6  22-65.4838 143.427   2
  -1  -6  22 166.139 141.026   2
  -1  -6  21 743.355 129.785  33
  -1  -6  21 692.877 142.261   2
  -1   6  21 888.666 149.710   2
  -1   6  20 4431.30 167.817  31
  -1  -6  20 4081.45 204.743  33
  -1  -6  20 4053.54 209.986   2
  -1   6  20 3884.91 210.891   2
   1   6 -19 273.115 73.9491  24
  -1  -6  19 323.897 114.102  33
  -1   6  19 252.449 73.1080  31
  -1   6  19 236.530 126.722   2
  -1  -6  19 305.662 120.716   2
   1   6 -18 69.6039 69.1470  24
  -1   6  18 148.239 117.971   2
  -1  -6  18 165.124 110.648   2
  -1  -6  18 167.404 108.244  33
  -1   6  18 187.361 68.3124  31
   1   6 -17 372.647 70.9137  24
  -1  -6  17 433.095 105.081   2
  -1   6  17 158.543 62.5432  31
  -1  -6  17 550.504 105.083  33
   1  -6 -17 384.070 61.6837  10
   1   6 -16 1710.57 99.1374  24
  -1   6  16 1910.17 92.9546  31
  -1  -6  16 1847.37 122.072  33
   1  -6 -16 2068.34 93.2997  10
   1   6 -15 307.447 61.5917  24
  -1  -6  15 369.450 83.9297  33
  -1   6  15 324.077 54.9237  31
   1  -6 -15 277.691 56.0440  10
   1   6 -14 10103.4 344.819  24
  -1   6  14 9999.20 336.710  31
  -1  -6  14 10374.2 354.854  33
   1  -6 -14 10726.3 381.144  18
   1  -6 -14 10432.3 341.112  10
   1  -6 -13 1632.67 74.9044  10
   1   6 -13 1360.33 109.548  11
   1   6 -13 1483.91 144.267  13
  -1   6  13 1470.95 69.0238  31
   1   6 -13 1483.48 81.0034  24
   1  -6 -13 1433.03 107.653  18
   1   6 -13 1353.41 79.9419  15
   1  -6 -12 8333.78 335.214  13
  -1  -6  12 8492.43 344.457  12
   1  -6 -12 8757.61 283.828  10
   1   6 -12 7771.66 321.390  11
  -1   6  12 8106.93 277.806  31
  -1  -6  12 8780.57 287.280  32
   1   6 -12 8845.08 287.680  24
   1  -6 -12 8349.76 316.663  18
   1   6 -12 8535.30 286.929  15
   1   6 -11 200.087 26.4497   8
  -1  -6  11 130.586 43.0667  32
  -1   6  11 239.088 32.2754  31
  -1  -6  11 263.198 86.6557  12
   1  -6 -11 218.711 79.8350  13
  -1   6  11 124.602 93.9996  13
   1   6 -11 176.441 67.9934  11
   1  -6 -11 214.740 40.3479  10
   1  -6 -11 259.643 59.8151  18
   1   6 -11 246.736 42.8326  15
   1   6 -10 16743.1 515.470   8
  -1  -6  10 15928.3 516.602  30
  -1  -6  10 16089.2 523.029  32
  -1   6  10 15902.0 516.406  31
   1   6 -10 16055.9 556.671  11
  -1   6  10 15725.2 590.970  13
   1   6 -10 15411.3 590.135  12
   1  -6 -10 15532.6 566.385  13
  -1  -6  10 15882.7 573.619  12
   1  -6 -10 16790.6 550.814  18
   1   6 -10 16566.0 523.776  15
   1   6  -9 4471.62 146.353   8
  -1  -6   9 4353.26 147.561  30
  -1   6   9 4462.55 146.563  31
  -1  -6   9 4410.97 154.154  32
   1   6  -9 4147.40 182.437  11
   1   6  -9 4403.54 216.094  12
  -1   6   9 4096.46 210.609  13
   1  -6  -9 4557.30 179.025  18
   1   6  -9 4659.21 154.354  15
   1   6  -9 4465.03 150.783  16
   1   6  -8 5341.53 169.743   8
  -1  -6   8 5153.55 170.541  30
   1   6  -8 5637.28 234.754  12
  -1   6   8 5528.77 233.481  13
  -1  -6   8 5036.86 214.369  12
   1   6  -8 5034.01 203.139  11
  -1  -6   8 4984.75 175.234  32
  -1   6   8 5218.53 168.803  31
   1  -6  -8 5257.41 196.739  18
   1   6  -8 5025.22 172.309  16
   1   6  -8 5254.70 175.741  15
   1  -6  -7 695.367 52.6721   1
  -1   6   7 861.019 86.3260  13
  -1  -6   7 651.852 68.7595  12
   1   6  -7 651.680 82.2884  12
  -1  -6   7 747.528 73.3696  11
   1   6  -7 606.188 60.4729  11
  -1  -6   7 723.580 38.5458  32
   1  -6  -7 624.592 54.3868  18
   1   6  -7 658.946 34.3613  16
   1   6  -7 643.989 36.9979  15
   1   6  -6 33965.3 1103.27  15
  -1   6   6 38251.3 1152.97  13
   1   6  -6 35704.0 1150.02  12
  -1  -6   6 35799.2 1139.44  11
  -1  -6   6 35847.2 1135.24  12
   1  -6  -6 34456.7 1118.73  18
   1  -6  -6 35344.2 1117.86   1
  -1   6   5 4618.48 187.150  13
  -1  -6   5 4435.90 174.345  12
   1   6  -5 4458.72 148.062  15
   1   6  -5 4332.33 148.702  26
   1  -6  -5 4550.63 146.232  29
  -1   6   4 5236.84 202.879  13
   1   6  -4 5300.31 169.925  26
   1  -6  -4 5117.36 166.957  29
  -1   6   4 4882.52 189.861  18
  -1   6   3 309.686 40.4847  18
   1  -6  -3 363.183 38.9593  14
   1   6  -3 309.261 44.9779  12
  -1   6   3 436.625 51.0737  13
  -1   6   2 53458.3 1626.09  14
  -1  -6   2 57410.3 1631.61  14
  -1   6   1 1573.84 84.8672  14
  -1  -6   1 1951.13 89.1956  14
  -1  -6   0 3444.28 136.511  14
  -1   6   0 3500.72 133.748  14
  -1  -6  -1 3492.90 129.555  14
  -1   6  -1 3190.68 127.260  14
  -1   6  -2 80304.6 2551.50  14
   1  -6   2 84748.9 2545.16  11
  -1   6  -3 1724.12 82.7085  14
   1  -6   3 1705.79 73.6394  11
   1  -6   4 2327.66 102.233  11
  -1  -6  -4 2512.50 112.540  13
  -1  -6  -4 2471.00 86.3760  18
   1  -6   4 2568.62 88.0587  30
   1  -6   5 12976.7 419.603  30
   1  -6   5 12574.1 420.413  32
  -1   6  -5 13776.9 468.725  12
  -1  -6  -5 13562.9 449.396  13
  -1  -6  -5 12826.9 423.554  18
   1   6   5 13496.0 417.474   2
  -1  -6  -6 48312.2 1597.81  13
  -1   6  -6 48614.4 1617.24  12
  -1   6  -6 48278.0 1576.99  11
   1  -6   6 48521.1 1597.80  12
   1  -6   6 51114.7 1565.28  30
   1  -6   6 48785.5 1562.81   2
  -1  -6  -6 49091.5 1603.80   1
   1   6   6 49707.2 1563.33   2
   1  -6   6 50449.4 1566.68  32
  -1   6  -7 46.5007 40.6255  11
  -1  -6  -7 30.2104 56.7801  13
   1  -6   7 24.2952 56.9220  12
  -1   6  -7-87.8348 67.3953  12
   1  -6   7-21.6555 29.3290  30
   1   6   7-15.7211 30.2785   2
  -1  -6  -7 59.5118 57.1887   1
   1  -6   7 28.1086 26.8002   2
   1  -6   7 14.5066 32.6837  32
  -1   6  -8 977.468 107.466  12
  -1   6  -8 965.338 69.4372  11
  -1  -6  -8 907.378 88.2141  13
   1  -6   8 1029.39 52.0618  30
   1  -6   8 989.673 52.4849   2
  -1  -6  -8 835.279 88.7427   1
   1   6   8 859.673 51.9331   2
   1  -6   8 1035.33 56.7828  32
   1   6   8 1043.43 48.2178  31
   1  -6   9 2693.77 107.214  32
   1   6   9 2784.27 99.1515  31
  -1  -6  -9 2482.39 147.402   1
   1  -6   9 2694.06 104.281   2
   1   6   9 2577.82 103.560   2
  -1   6  -9 2683.69 94.1452  15
  -1  -6  -9 2466.71 146.515  13
  -1   6  -9 2603.19 123.140  11
  -1  -6 -10 6697.30 271.719  13
  -1   6 -10 6518.78 244.250  11
  -1   6 -10 6508.63 292.843  12
   1  -6  10 6187.94 219.212   2
   1   6  10 6363.72 220.299   2
   1   6  10 6136.79 213.659  31
   1  -6  10 6440.75 224.528  33
   1  -6  10 6802.20 224.213  32
   1   6  11 2178.88 161.351  12
  -1   6 -11 1211.71 137.142  12
  -1  -6 -11 1691.19 66.9190  10
  -1   6 -11 1725.91 102.087  11
  -1  -6 -11 1708.89 127.615  13
   1   6  11 1738.66 87.6453   2
   1  -6  11 1688.57 146.324   1
   1  -6  11 1646.37 87.0408   2
   1   6  11 1689.26 77.7223  31
   1  -6  11 1719.93 89.9971  33
  -1   6 -12 11471.1 439.224  11
   1   6  12 12697.3 497.145  12
   1   6  12 12056.4 415.760   2
   1  -6  12 11597.3 483.625   1
   1  -6  12 12600.1 415.188   2
   1  -6  12 12998.2 421.550  33
   1   6  12 12897.7 409.041  31
  -1   6 -13 2807.94 144.946  11
   1  -6  13 2914.16 130.132  33
   1   6  13 2617.87 112.565  31
   1  -6  13 2763.96 125.251   2
   1   6  13 2478.96 125.730   2
   1  -6  14 1292.14 106.840  33
   1   6  14 1306.73 83.5659  31
   1   6  14 1314.53 100.840   2
   1  -6  14 1559.48 100.857   2
   1   6  15 50.4737 68.2828  31
   1  -6  15-15.7538 97.4699  33
   1  -6  15-22.9122 87.8368   2
   1   6  15 64.2214 92.2418   2
  -1   6 -15 65.1535 54.2806  24
   1  -6  16 5006.67 210.529  33
   1   6  16 5153.08 189.622  31
   1  -6  16 4865.99 204.239   2
   1   6  16 5243.44 209.424   2
  -1   6 -16 4614.49 179.218  24
   1   6  17 2054.27 115.773  31
   1  -6  17 2155.75 147.554  33
   1  -6  17 2017.13 139.311   2
   1   6  17 2167.22 144.427   2
   1  -6  18 765.414 126.390  33
   1  -6  18 744.250 123.140   2
   1   6  18 862.934 128.553   2
   1  -6  19 549.819 137.655  31
   1  -6  19 794.267 133.956  33
   1  -6  19 489.977 126.313   2
   1   6  19 801.846 132.779   2
   1  -6  20 3621.68 202.965  33
   1  -6  20 3659.35 206.836  31
   1  -6  20 3811.61 196.414   2
   1   6  20 3933.41 201.958   2
   1   6  20 3926.90 205.358   9
   1  -6  20 4065.81 205.032   9
   1   6  21 1310.08 155.136  34
   1  -6  21 1054.54 153.682  34
   1  -6  21 1016.76 149.818  31
   1  -6  21 870.342 142.999  33
   1   6  21 1173.69 151.054   2
   1  -6  21 783.882 138.735   2
   1  -6  21 831.059 152.233   9
   1   6  21 1144.27 155.456   9
   1  -6  22 228.150 147.774  34
   1  -6  22 123.908 142.054  31
   1   6  22-128.467 140.792  34
   1  -6  22-109.128 127.623   2
   1   6  22-36.2489 137.826   2
   1   6  22-357.192 141.808   9
   1  -6  22-40.6396 139.625   9
   1  -6  23 721.131 132.940  31
   1   6  23 418.257 141.501  34
   1  -6  23 331.568 139.578  34
   1  -6  23 367.990 134.990   2
   1   6  23 386.029 130.263   2
   1   6  23 388.810 138.600   9
   1  -6  23 220.733 138.374   9
   1  -6  24 522.519 135.977  31
   1   6  24 478.514 140.244  34
   1  -6  24 709.060 141.486  34
   1   6  24 650.487 125.801   2
   1  -6  24 758.755 122.219   2
   1  -6  24 696.075 132.684   9
   1   6  24 879.231 133.183   9
  -1  -6 -25-2.79701 106.677  29
   1  -6  25-62.9877 115.320  31
   1   6  25 62.3371 121.370  34
   1  -6  25 44.9885 120.483  34
   1  -6  25 6.99042 108.400   2
   1   6  25-36.2827 107.266   2
   1   6  25 21.3076 111.074   9
   1  -6  25 281.925 114.545   9
  -1  -6 -26 85.0202 93.1475  29
   1  -6  26 234.226 94.9005  31
   1  -6  26 120.104 104.701  34
   1   6  26 53.8251 103.681  34
   1   6  26 191.315 98.0954   2
   1  -6  26 207.503 90.5942   2
   1  -6  26 46.7563 104.033   9
   1   6  26 167.929 100.507   9
   1  -7 -27 37.7509 88.9809  29
  -1  -7  27-36.6695 87.3963  31
  -1  -7  27 215.382 99.2042  34
  -1   7  27 71.8767 97.4642  34
  -1   7  27 154.862 93.2814   2
  -1  -7  27 156.551 88.2788   2
  -1  -7  27 120.823 98.6145   9
  -1   7  27 223.671 96.5820   9
  -1  -7  26 647.896 116.880  31
  -1   7  26 762.008 119.951  34
  -1  -7  26 809.278 124.627  34
  -1  -7  26 737.146 112.172   2
  -1   7  26 414.411 110.441   2
  -1   7  26 686.719 119.974   9
  -1  -7  26 869.085 119.385   9
  -1  -7  25 389.487 120.194  31
  -1   7  25 412.055 127.937   2
  -1  -7  25 325.699 116.093   2
  -1  -7  25 547.155 134.182   9
  -1   7  25 583.569 133.677   9
  -1  -7  24 196.639 125.171   2
  -1   7  24 168.749 132.490   2
  -1  -7  24 211.571 115.946  33
  -1  -7  24 24.1394 135.077  31
  -1  -7  23 27.0336 129.280   2
  -1   7  23 56.0678 142.186   2
  -1  -7  23-4.95878 130.630  33
  -1  -7  23 30.5341 130.710  31
  -1   7  22 1551.62 160.839   2
  -1  -7  22 1771.38 155.814   2
  -1  -7  22 1626.88 150.258  33
  -1  -7  21 733.935 135.828   2
  -1   7  21 834.600 143.875   2
  -1  -7  21 682.051 134.261  33
  -1  -7  20 607.990 128.529   2
  -1   7  20 539.779 128.744   2
  -1  -7  20 325.721 123.281  33
   1   7 -19 1436.52 99.4120  24
  -1  -7  19 1574.34 141.490   2
  -1   7  19 1520.16 140.594   2
  -1  -7  19 1294.37 141.272  33
   1   7 -18 3647.61 153.355  24
  -1  -7  18 4023.68 187.200  33
  -1   7  18 3347.79 141.087  31
  -1  -7  18 3506.38 175.648   2
  -1   7  18 3484.03 182.304   2
  -1   7  17 2141.76 102.860  31
  -1  -7  17 2439.33 142.274  33
   1  -7 -17 2364.12 107.082  10
  -1  -7  17 2485.77 139.099   2
  -1   7  17 2506.42 142.478   2
   1   7 -16 674.721 78.9111  24
   1  -7 -16 615.833 66.2121  10
  -1  -7  16 645.511 104.851  33
  -1   7  16 577.382 61.6366  31
   1   7 -15 4508.68 180.665  24
   1  -7 -15 4868.21 174.788  10
  -1   7  15 4606.34 167.803  31
  -1  -7  15 5093.14 196.557  33
  -1   7  14 7275.26 242.439  31
   1   7 -14 7022.34 254.308  24
   1  -7 -14 7438.79 249.705  10
   1  -7 -14 7394.25 283.428  18
   1   7 -14 7055.60 252.730  15
  -1   7  13 5.32613 38.2100  31
  -1  -7  13 59.7052 56.7510  32
   1   7 -13 27.9733 56.6791  24
   1  -7 -13 23.8830 69.0408  18
   1   7 -13 47.4054 52.6244  15
   1  -7 -13 79.5807 48.0408  10
   1   7 -13 6.92747 72.0328  11
  -1   7  12 7495.13 249.661  31
  -1  -7  12 7719.05 261.240  32
   1  -7 -12 7415.50 306.096  13
  -1   7  12 7459.67 337.242  13
  -1  -7  12 7574.52 314.990  12
   1  -7 -12 7520.80 257.031  10
   1   7 -12 7494.88 292.935  11
   1  -7 -12 8308.24 289.681  18
   1   7 -12 7585.75 260.048  15
   1   7 -11 8303.62 258.524   8
  -1  -7  11 8237.93 261.661  30
  -1   7  11 7523.26 259.525  31
  -1  -7  11 8175.86 270.691  32
  -1   7  11 8045.72 344.416  13
   1   7 -11 7822.00 302.439  11
   1  -7 -11 7537.84 311.271  13
  -1  -7  11 7703.30 319.621  12
   1  -7 -11 7530.86 291.615  18
   1   7 -11 7956.83 269.336  15
   1   7 -10 29665.9 926.701   8
  -1  -7  10 29266.3 928.877  30
  -1   7  10 28616.4 926.524  31
  -1  -7  10 29853.7 935.534  32
   1   7 -10 29370.2 965.597  11
  -1   7  10 29384.6 1007.20  13
   1   7 -10 31342.1 1012.59  12
  -1  -7  10 29812.7 984.496  12
   1  -7 -10 30168.6 958.354  18
   1   7 -10 28515.2 930.517  16
   1   7 -10 29960.8 935.098  15
   1   7  -9 4919.57 156.599   8
  -1   7   9 4575.99 155.148  31
  -1  -7   9 4724.18 165.189  32
  -1  -7   9 4593.96 158.300  30
  -1  -7   9 4595.20 208.019  12
   1   7  -9 4484.55 190.851  11
   1   7  -9 4822.51 228.901  12
  -1   7   9 5264.96 233.491  13
   1  -7  -9 4949.42 185.316  18
   1   7  -9 4914.42 160.600  16
   1   7  -9 4587.25 164.309  15
   1   7  -8 9185.55 287.398   8
  -1   7   8 8756.22 285.176  31
  -1  -7   8 8519.03 293.216  32
  -1  -7   8 9023.16 288.929  30
  -1   7   8 9664.43 356.867  13
   1   7  -8 9254.72 355.005  12
  -1  -7   8 9053.69 333.263  12
   1   7  -8 9239.34 290.067  16
   1   7  -8 9211.04 293.490  15
   1  -7  -8 8517.61 310.623  18
   1  -7  -8 7908.94 310.109   1
   1  -7  -7 18180.0 587.791   1
   1   7  -7 17363.8 569.137  15
   1   7  -7 18036.4 566.892  16
  -1  -7   7 17513.0 603.490  12
  -1   7   7 18020.4 623.764  13
   1   7  -7 17646.9 623.811  12
  -1  -7   7 17315.3 608.628  11
   1  -7  -7 17497.3 585.085  18
   1   7  -7 18002.9 565.250   8
   1   7  -6 4949.35 207.711  12
  -1  -7   6 5055.23 198.994  11
  -1   7   6 4683.16 206.210  13
   1  -7  -6 4567.03 157.557  29
   1   7  -6 4519.57 161.062  26
   1   7  -6 4770.53 160.418  15
   1   7  -6 4961.56 158.367  16
   1   7  -6 4960.00 157.264   8
  -1   7   5 4307.35 181.850  13
   1   7  -5 4463.60 185.213  12
  -1  -7   5 4236.80 173.139  11
   1  -7  -5 4337.32 137.280  29
   1   7  -5 4069.84 140.605  26
   1  -7  -5 4064.53 162.339  14
   1   7  -5 4015.99 139.321  15
   1   7  -5 4087.96 137.165   8
   1   7  -4 8347.10 282.717  26
   1  -7  -4 9264.07 279.827  29
  -1   7   4 9059.77 305.851  18
   1   7  -4 8431.53 281.492  15
  -1   7   4 8139.99 317.738  13
   1  -7  -3 5587.16 183.214  29
  -1   7   3 5750.23 222.195  13
  -1   7   3 5738.88 208.380  18
   1   7  -3 5782.53 185.262  15
   1   7  -2 472.576 26.1721  25
  -1   7   2 489.539 61.8919  14
  -1  -7   2 594.358 67.7208  14
   1   7  -2 453.354 26.1771  15
  -1  -7   1 14204.5 463.997  14
   1   7  -1 13667.5 438.228   8
  -1   7   1 13640.0 462.108  14
  -1  -7   0 13414.5 440.977  14
  -1   7   0 12892.5 437.901  14
  -1   7  -1 61.8768 38.1776  14
  -1  -7  -1 65.4943 39.5429  14
  -1   7  -2 418.421 44.3497  14
   1   7   2 480.588 57.6851  13
   1  -7   2 476.681 39.4177  11
  -1  -7  -2 444.516 44.8832  14
   1  -7   3 27462.5 876.136  11
  -1   7  -3 27380.2 882.099  14
  -1  -7  -3 26892.8 882.859  14
   1  -7   4 12897.1 439.264  11
  -1   7  -4 12956.6 468.891  12
  -1   7  -4 13684.9 447.428  14
  -1  -7  -4 12877.7 446.654  14
  -1   7  -4 13324.1 421.894  26
   1  -7   5 3020.53 104.583  30
  -1   7  -5 3061.63 100.901  26
   1  -7   5 3017.64 106.167  32
  -1   7  -5 3334.71 157.092  12
  -1  -7  -5 2723.80 101.768  18
   1   7   5 2863.09 99.9135   2
  -1   7  -6 15921.0 512.427  26
   1  -7   6 16632.0 516.831  30
   1  -7   6 15386.9 517.604  32
  -1  -7  -6 16416.2 548.912  13
  -1   7  -6 16907.7 575.394  12
  -1  -7  -6 15394.4 519.124  18
   1  -7   6 16018.1 512.755   2
   1   7   6 16745.4 513.545   2
   1  -7   7 16718.7 525.149  30
  -1   7  -7 16556.8 520.542  26
   1  -7   7 16957.5 527.861  32
  -1   7  -7 16564.8 587.892  12
  -1  -7  -7 16823.7 562.182  13
  -1  -7  -7 15137.1 531.020  18
   1   7   7 16162.0 522.613   2
  -1  -7  -7 15497.3 566.356   1
   1  -7   7 16197.1 522.248   2
   1  -7   8 5189.00 165.718  30
   1  -7   8 4364.71 168.063  32
  -1   7  -8 4634.81 228.766  12
   1  -7   8 4454.28 203.771  12
  -1  -7  -8 4857.57 206.221  13
  -1   7  -8 4470.69 179.308  11
  -1  -7  -8 5074.17 176.489  18
   1   7   8 4718.16 163.573   2
   1  -7   8 4787.38 162.871   2
  -1  -7  -8 4396.94 206.500   1
   1   7   9 2325.51 92.5063   2
  -1  -7  -9 2630.21 142.483   1
   1  -7   9 2137.67 91.4802   2
   1  -7   9 2356.35 91.5906  30
   1  -7   9 2234.99 98.1495  32
  -1  -7  -9 2291.96 104.674  18
  -1   7  -9 2262.34 82.2953  15
  -1  -7  -9 2203.65 134.174  13
  -1   7  -9 2195.52 157.267  12
  -1   7  -9 2311.57 110.780  11
   1  -7   9 2271.36 138.904  12
   1  -7  10 10979.5 356.144  32
  -1  -7 -10 10127.4 366.032  18
  -1  -7 -10 10543.0 401.901   1
   1   7  10 10605.4 351.168   2
   1  -7  10 10690.6 350.791   2
  -1   7 -10 10773.7 432.364  12
  -1  -7 -10 10878.2 401.068  13
  -1   7 -10 10300.1 371.073  11
   1  -7  11 3964.03 158.874  32
  -1  -7 -11 4103.47 171.460  18
   1   7  11 4033.04 155.656   2
   1  -7  11 4283.72 155.408   2
  -1  -7 -11 4217.24 142.245  10
  -1  -7 -11 4046.31 201.082  13
  -1   7 -11 4639.74 242.224  12
  -1   7 -11 3716.84 171.008  11
   1  -7  12 629.913 79.1535  33
  -1  -7 -12 605.298 70.1015  18
   1   7  12 758.970 129.137  12
  -1   7 -12 695.228 78.1527  11
   1  -7  12 698.199 69.3845   2
   1   7  12 612.267 70.6063   2
  -1   7 -13 977.080 89.4426  11
   1  -7  13 1112.42 96.6337  33
   1  -7  13 1093.84 85.2267   2
   1   7  13 1046.51 86.5843   2
   1  -7  14 4043.72 180.143  33
   1   7  14 4048.53 169.792   2
   1  -7  14 4140.86 168.370   2
   1  -7  15 1678.80 122.433  33
   1  -7  15 1426.07 108.894   2
   1   7  15 1598.20 112.394   2
   1  -7  16 676.798 120.245  33
   1  -7  16 664.142 102.487   2
   1   7  16 646.586 103.282   2
  -1   7 -16 590.519 69.8788  24
   1  -7  17 1480.12 137.344  33
   1   7  17 1562.66 127.158   2
   1  -7  17 1272.72 123.629   2
   1  -7  18 3140.67 180.855  33
   1  -7  18 3071.62 167.180   2
   1   7  18 3081.53 173.121   2
   1  -7  19 218.965 135.086  31
   1  -7  19 407.418 136.847  33
   1   7  19 381.548 120.025   2
   1  -7  19 333.769 120.595   2
   1  -7  19 192.925 127.438   9
   1   7  19 407.786 128.247   9
   1  -7  20 158.710 139.106  33
   1  -7  20-57.3741 139.990  31
   1   7  20 199.747 129.185   2
   1  -7  20 16.7197 124.186   2
   1  -7  20 120.763 130.772   9
   1   7  20 158.148 130.987   9
   1  -7  21-15.6808 143.586  31
   1   7  21 402.088 136.350  34
   1  -7  21 31.3743 138.128  34
   1  -7  21 543.031 143.980  33
   1   7  21 109.283 134.897   2
   1  -7  21 315.592 123.389   2
   1   7  21 133.315 138.346   9
   1  -7  21 264.950 138.941   9
   1  -7  22 1312.72 155.652  34
   1   7  22 1205.03 150.239  34
   1  -7  22 1320.78 160.472  31
   1  -7  22 1259.06 147.753  33
   1   7  22 1041.34 144.900   2
   1  -7  22 1143.49 138.972   2
   1  -7  22 1432.68 150.508   9
   1   7  22 1154.25 148.123   9
   1  -7  23 109.487 132.727  34
   1   7  23 268.912 133.221  34
   1  -7  23 97.7253 134.525  31
   1   7  23 114.362 121.867   2
   1  -7  23 137.296 124.911   2
   1  -7  23 202.952 126.318   9
   1   7  23 324.027 131.611   9
  -1  -7 -24 136.840 113.324  29
   1  -7  24-99.4213 132.575  31
   1   7  24-11.4275 126.572  34
   1  -7  24 50.5588 126.947  34
   1  -7  24 104.984 114.450   2
   1   7  24 241.498 114.650   2
   1   7  24 324.666 116.552   9
   1  -7  24 135.128 118.377   9
  -1  -7 -25 277.259 103.760  29
   1  -7  25 270.831 112.162  34
   1   7  25 315.808 113.587  34
   1  -7  25 299.222 118.673  31
   1   7  25 232.462 102.593   2
   1  -7  25 112.811 104.714   2
   1   7  25-65.6043 107.870   9
   1  -7  25 36.7671 105.046   9
  -1  -7 -26 505.695 93.3637  29
   1   7  26 389.384 96.4359  34
   1  -7  26 369.233 99.0280  31
   1  -7  26 422.994 98.7272  34
   1   7  26 288.334 93.4046   2
   1  -7  26 192.512 85.4551   2
   1  -7  26 131.484 95.1440   9
   1   7  26 128.650 90.5439   9
  -1   8  27 722.963 96.7751  34
  -1  -8  27 548.408 97.0928  34
  -1  -8  27 643.735 98.7934  31
  -1  -8  27 632.952 85.7818   2
  -1   8  27 737.067 90.6827   2
  -1  -8  27 508.837 92.8676   9
  -1   8  27 548.280 91.5550   9
  -1  -8  26 68.8019 109.930  34
  -1   8  26-107.251 103.367  34
  -1  -8  26-89.6869 106.115  31
  -1   8  26 36.6228 102.837   2
  -1  -8  26-12.6625 93.4041   2
  -1   8  26-48.6859 101.263   9
  -1  -8  26 46.5178 106.128   9
  -1  -8  25 230.114 128.973  34
  -1   8  25 235.777 123.073  34
  -1  -8  25 335.646 122.230  31
  -1   8  25 185.145 118.132   2
  -1  -8  25 343.703 112.549   2
  -1   8  25 254.776 114.338   9
  -1  -8  25 215.271 119.640   9
  -1  -8  24 532.418 145.208  31
  -1  -8  24 731.431 134.306  33
  -1   8  24 422.143 120.118   2
  -1  -8  24 697.444 128.218   2
  -1  -8  24 642.999 130.049   9
  -1   8  24 585.271 130.459   9
   1  -8 -23 582.586 125.144  29
  -1  -8  23 1113.36 138.903   2
  -1   8  23 960.926 141.384   2
  -1  -8  23 1071.64 154.992  31
  -1  -8  23 706.161 132.993  33
   1  -8 -22 210.938 117.518  29
  -1   8  22 72.4193 132.153   2
  -1  -8  22 309.401 127.134   2
  -1  -8  22 21.0469 132.843  33
   1  -8 -21 976.746 123.832  29
  -1   8  21 626.479 134.188   2
  -1  -8  21 858.246 138.778   2
  -1  -8  21 768.103 134.813  33
   1   8 -20 1143.30 97.8498  24
  -1  -8  20 1395.76 139.602   2
  -1   8  20 1313.97 140.388   2
  -1  -8  20 1239.99 145.379  33
   1   8 -19-42.8702 83.2680  24
  -1  -8  19-24.8111 114.080   2
  -1   8  19-42.8289 122.206   2
  -1  -8  19-10.1664 126.832  33
   1   8 -18-63.1856 82.4604  24
  -1  -8  18 29.1589 120.360  33
  -1  -8  18 90.0274 107.948   2
  -1   8  18 122.045 109.528   2
   1   8 -17 4722.82 198.535  24
  -1  -8  17 5236.88 219.889  33
   1  -8 -17 5091.01 189.629  10
  -1   8  17 5200.78 214.757   2
  -1  -8  17 5229.63 211.815   2
   1   8 -16 1482.52 100.874  24
  -1  -8  16 1505.76 125.687  33
   1  -8 -16 1505.68 88.2841  10
  -1  -8  16 1384.17 112.952   2
   1   8 -15 52.7957 71.0417  24
   1  -8 -15 21.6376 57.7476  10
  -1  -8  15 67.8059 95.3081  33
  -1   8  14 1690.27 75.8795  31
   1   8 -14 1697.90 98.4246  24
   1  -8 -14 1677.42 110.827  18
   1   8 -14 1605.58 92.4893  15
   1  -8 -14 1780.00 88.4760  10
  -1  -8  13 7081.91 244.042  32
  -1   8  13 6767.04 227.751  31
   1  -8 -13 6404.34 260.202  18
   1   8 -13 7237.86 241.635  15
   1   8 -13 6427.59 270.410  11
   1  -8 -13 6914.86 238.198  10
  -1   8  12 3342.22 117.221  31
  -1  -8  12 3235.00 133.460  32
   1  -8 -12 3309.91 128.326  10
  -1  -8  12 3005.37 177.153  12
   1  -8 -12 3237.11 173.874  13
  -1   8  12 2975.24 197.958  13
   1  -8 -12 3492.17 151.093  18
   1   8 -12 3473.10 132.401  15
   1   8 -11 38.3714 25.6582   8
  -1  -8  11 8.18410 31.5008  30
  -1  -8  11-29.2301 49.4535  32
   1   8 -11 74.5319 92.5440  12
  -1  -8  11 16.5655 79.7337  12
  -1   8  11 185.103 101.797  13
   1  -8 -11 29.6853 76.1257  13
   1  -8 -11 141.466 58.2405  18
   1   8 -11 22.9338 45.0963  15
   1   8 -10 298.501 28.7749   8
  -1  -8  10 303.531 51.3314  32
  -1  -8  10 251.136 34.5062  30
  -1   8  10 454.633 104.530  13
  -1  -8  10 363.445 76.2000  12
   1   8 -10 263.683 94.6527  12
   1  -8 -10 256.759 57.6427  18
   1   8 -10 291.725 45.3697  15
   1   8 -10 261.322 35.4290  16
   1   8  -9 14185.4 433.776   8
  -1  -8   9 13775.3 442.507  32
  -1  -8   9 13062.0 435.882  30
   1  -8  -9 13472.0 462.425   1
  -1   8   9 14345.6 513.174  13
  -1  -8   9 13374.2 481.943  12
   1   8  -9 13819.3 512.983  12
   1  -8  -9 13549.7 457.782  18
   1   8  -9 13279.8 436.369  16
   1   8  -9 13323.0 440.659  15
  -1  -8   8 338.471 39.2109  32
  -1  -8   8 324.352 30.9095  30
   1   8  -8 289.326 30.6306  16
   1   8  -8 241.136 36.4907  15
  -1  -8   8 292.521 66.7353  12
  -1  -8   8 287.453 74.3873  11
  -1   8   8 274.521 78.0471  13
   1   8  -8 412.617 89.3861  12
   1  -8  -8 219.973 48.1322   1
   1   8  -8 265.848 26.2298   8
   1  -8  -7 449.145 35.1841  29
   1   8  -7 399.622 37.5466  26
   1   8  -7 444.457 31.8346  16
   1   8  -7 412.695 36.0196  15
   1   8  -7 370.070 80.2034  12
  -1   8   7 575.670 87.1068  13
  -1  -8   7 533.043 80.3421  11
   1  -8  -7 388.082 61.5239  14
   1  -8  -7 389.719 50.3037   1
   1   8  -7 412.144 29.1148   8
  -1   8   6 10324.2 381.059  13
   1   8  -6 9628.44 376.737  12
  -1  -8   6 10413.5 368.672  11
   1  -8  -6 10372.6 324.607  29
   1   8  -6 9455.42 328.113  26
   1   8  -6 9685.10 327.205  15
   1   8  -6 10531.4 325.380  16
   1  -8  -6 10807.6 355.740  14
   1   8  -6 10049.7 324.519   8
   1  -8  -5 37211.4 1151.83  29
   1   8  -5 37240.0 1156.47  26
   1   8  -5 35948.6 1154.65  15
   1   8  -5 36456.4 1152.73  16
   1  -8  -5 36049.6 1176.60  14
  -1  -8   5 35782.8 1189.73  11
  -1   8   5 35653.5 1201.49  13
   1   8  -5 36211.4 1153.02   8
   1   8  -5 35955.9 1200.66  12
   1   8  -4 1801.37 68.3883  26
   1  -8  -4 1786.13 63.3225  29
  -1   8   4 1711.78 92.3371  18
   1   8  -4 1713.15 65.8559  15
   1  -8  -4 1590.31 85.5008  14
   1   8  -4 1782.24 104.553  12
  -1   8   4 1763.35 107.999  13
   1   8  -4 1756.24 64.7568   8
  -1  -8   4 1776.99 100.099  11
   1  -8  -3 1131.85 45.4669  29
   1   8  -3 1095.59 49.6684  26
   1   8  -3 1309.68 48.0458   8
  -1   8   3 1291.88 90.6369  13
  -1   8   3 1127.49 72.9887  18
   1   8  -3 1142.23 47.7637  15
   1  -8  -3 1027.83 68.7165  14
   1   8  -2 42050.9 1333.55  25
   1   8  -2 43470.4 1334.13   8
   1   8  -2 42223.6 1333.23  15
  -1   8   2 40983.7 1372.51  14
   1  -8  -2 41384.3 1330.90  29
   1   8  -1 11200.9 380.971  25
  -1   8   1 11478.9 406.956  14
   1   8  -1 12298.9 380.072  16
  -1  -8   1 12597.5 410.419  14
   1  -8  -1 12066.8 378.562   4
  -1  -8   0 899.698 62.5377  14
  -1   8   0 883.179 63.4111  14
   1  -8   0 942.631 36.3371   4
   1  -8   1 37754.3 1187.06   4
  -1  -8  -1 37024.8 1216.14  14
  -1   8  -1 37971.5 1216.31  14
  -1   8  -2 9666.87 336.556  14
   1   8   2 9137.68 351.691  13
  -1  -8  -2 9461.33 336.713  14
   1   8   2 10056.4 315.729  25
  -1   8  -3 5608.07 203.438  14
  -1   8  -3 5686.68 231.374  12
   1   8   3 4991.00 220.211  13
   1  -8   3 5713.29 198.910  11
  -1  -8  -3 5374.04 202.911  14
   1  -8   4 1974.61 94.2533  11
   1   8   4 2107.69 122.891  13
  -1   8  -4 1764.27 120.488  12
  -1   8  -4 2056.52 99.5370  14
  -1  -8  -4 2150.80 101.933  14
  -1   8  -4 1998.37 74.4037  26
  -1   8  -5 27468.0 895.509  26
   1  -8   5 26517.5 898.777  32
   1  -8   5 30367.3 899.164  30
  -1   8  -5 28021.6 922.780  14
   1  -8   5 29430.4 919.824  11
   1   8   5 28288.0 949.939  13
  -1   8  -5 28890.6 954.861  12
   1   8   5 28233.4 893.184   2
  -1  -8  -5 29980.2 925.941  14
   1  -8   6 6668.26 224.680  30
  -1   8  -6 6598.23 220.589  26
   1  -8   6 6627.67 226.572  32
  -1   8  -6 6795.57 282.728  12
  -1   8  -6 7155.02 257.352  14
  -1  -8  -6 6726.85 254.966  14
   1   8   6 6721.79 219.593   2
   1  -8   6 6818.56 219.041   2
  -1   8  -7 1741.93 70.4236  26
   1  -8   7 1908.49 78.4604  30
   1  -8   7 1923.10 82.6885  32
  -1   8  -7 1702.91 133.403  12
  -1  -8  -7 1818.38 108.582  13
  -1  -8  -7 1722.54 76.0177  18
  -1  -8  -7 1994.21 120.517   1
   1   8   7 2041.16 73.7883   2
   1  -8   7 1832.19 71.3398   2
   1  -8   8 449.898 40.4504   2
  -1  -8  -8 417.710 80.1995   1
   1   8   8 422.992 41.2019   2
   1  -8   8 425.304 44.5856  30
   1  -8   8 461.052 52.2344  32
  -1  -8  -8 380.379 73.8252  13
  -1   8  -8 467.297 100.839  12
  -1  -8  -8 392.988 41.7230  18
  -1   8  -8 491.995 30.3993  15
   1  -8   9 9352.96 301.172  32
  -1  -8  -9 8570.79 336.281  13
  -1   8  -9 8552.43 371.208  12
   1  -8   9 9033.30 296.083  30
  -1  -8  -9 8266.33 301.981  18
   1   8   9 8815.29 293.173   2
  -1  -8  -9 9049.29 345.857   1
   1  -8   9 8916.41 292.804   2
   1  -8  10 3909.03 152.859  32
  -1   8 -10 4271.89 229.826  12
  -1  -8 -10 3980.14 191.990  13
   1  -8  10 3915.23 146.483  30
  -1  -8 -10 3976.45 156.112  18
   1  -8  10 3898.59 144.963   2
  -1  -8 -10 3901.57 197.428   1
   1   8  10 4091.77 146.082   2
   1  -8  11 5.72139 58.3115  32
  -1  -8 -11-4.00284 49.5084  18
  -1   8 -11-27.4176 100.332  12
  -1  -8 -11 33.5743 79.5214  13
  -1   8 -11 51.9779 53.3347  11
   1   8  11-53.9635 55.5237   2
   1  -8  11 5.98764 51.5803   2
  -1   8 -12 2304.82 125.400  11
  -1  -8 -12 2619.43 98.3882  10
   1  -8  12 2526.72 113.463   2
   1   8  12 2732.02 116.235   2
   1   8  13 5602.80 205.339   2
   1  -8  13 5515.97 203.550   2
   1  -8  13 5290.02 215.518  33
   1   8  14 725.750 88.3871   2
   1  -8  14 867.421 88.0172   2
   1  -8  14 660.416 102.724  33
   1  -8  15 567.768 89.3048   2
   1   8  15 575.955 95.1478   2
   1  -8  15 422.149 106.008  33
   1   8  16 633.696 102.888   2
   1  -8  16 737.242 101.685   2
   1  -8  16 841.443 122.010  33
  -1   8 -16 632.065 77.6140  24
   1   8  17 2529.59 152.963   2
   1  -8  17 2858.71 151.551   2
   1  -8  17 2894.84 172.498  33
  -1   8 -17 2725.48 127.586  24
   1  -8  18 1285.79 124.343   2
   1   8  18 903.670 125.338   2
   1  -8  18 1000.10 141.651  33
   1   8  18 1247.79 126.304   9
   1  -8  18 970.502 127.725   9
   1   8  19 1100.79 128.549   2
   1  -8  19 1125.90 127.697   2
   1  -8  19 1141.82 148.365  31
   1  -8  19 1056.25 143.035  33
   1   8  19 1160.21 137.742   9
   1  -8  19 1019.19 135.623   9
   1   8  20 1228.98 137.296   2
   1  -8  20 1238.65 137.945   2
   1  -8  20 1100.99 152.049  33
   1  -8  20 1022.11 156.801  31
   1  -8  20 999.524 140.827  34
   1   8  20 1315.05 146.405  34
   1   8  20 1166.79 136.876   9
   1  -8  20 1093.00 140.868   9
   1  -8  21 432.012 126.371   2
   1   8  21 658.601 131.858   2
   1  -8  21 530.222 139.633  34
   1  -8  21 387.831 138.344  33
   1  -8  21 557.274 148.236  31
   1   8  21 388.496 134.819  34
   1   8  21 353.397 128.975   9
   1  -8  21 732.637 135.965   9
   1  -8  22-84.7871 124.745   2
   1   8  22 88.6351 121.771   2
   1  -8  22 49.6914 129.289  34
   1  -8  22 139.190 138.652  33
   1  -8  22-42.2236 147.117  31
   1   8  22-97.7147 131.845  34
   1   8  22-31.5879 126.562   9
   1  -8  22 120.146 124.046   9
   1   8  23 832.204 128.402   2
   1  -8  23 762.633 115.027   2
   1   8  23 1047.62 131.675  34
   1  -8  23 1009.31 144.637  31
   1  -8  23 1122.26 136.518  34
   1  -8  23 1007.47 136.374   9
   1   8  23 1222.53 136.544   9
  -1  -8 -24 144.092 111.271  29
   1  -8  24 220.342 101.923   2
   1   8  24 192.501 105.842   2
   1  -8  24 292.273 125.865  31
   1   8  24 193.589 112.075  34
   1  -8  24-7.18930 116.773  34
   1  -8  24 62.4913 113.173   9
   1   8  24 139.641 116.468   9
  -1  -8 -25 43.0027 99.6079  29
   1  -8  25-100.038 89.3303   2
   1   8  25 27.8367 93.0647   2
   1  -8  25 219.696 111.639  31
   1  -8  25-19.0907 101.964  34
   1   8  25-37.2932 103.381  34
   1  -8  25-79.5483 104.644   9
   1   8  25 206.685 103.041   9
  -1  -8 -26 134.068 84.0121  29
   1  -8  26 245.509 75.5799   2
   1   8  26 15.7205 79.8649   2
   1   8  26 128.875 86.6149  34
   1  -8  26 128.384 103.245  31
   1  -8  26 105.230 89.4849  34
   1   8  26 116.260 83.1450   9
   1  -8  26-33.6478 86.1265   9
  -1  -9  27 161.844 97.0248  31
  -1   9  26-90.5863 88.2550   2
  -1  -9  26 39.9191 84.7176   2
  -1  -9  26 62.2209 95.8064  34
  -1   9  26-63.6815 93.7895  34
  -1  -9  26-88.7234 114.430  31
  -1   9  26-114.280 93.0204   9
  -1  -9  26 9.01339 96.9390   9
   1  -9 -25 1712.21 128.612  29
  -1   9  25 1201.33 121.680   2
  -1  -9  25 1544.79 123.083   2
  -1  -9  25 1747.38 137.847  33
  -1  -9  25 2114.19 135.013  34
  -1   9  25 1857.28 133.307  34
  -1  -9  25 1493.50 153.709  31
  -1   9  25 1742.52 133.047   9
  -1  -9  25 1583.14 135.095   9
   1  -9 -24 59.3430 112.567  29
  -1  -9  24-18.2385 114.565   2
  -1   9  24-53.5497 120.397   2
  -1  -9  24-15.6828 135.735  31
  -1  -9  24 74.8886 119.392  33
  -1  -9  24 133.414 116.995   9
  -1   9  24 3.72754 115.574   9
   1  -9 -23 148.987 109.953  29
  -1  -9  23 279.817 137.463  33
  -1  -9  23 176.949 152.768  31
  -1  -9  23 27.3838 113.138   2
  -1   9  23 208.907 122.655   2
   1  -9 -22-242.375 117.596  29
  -1  -9  22 141.836 127.284  33
  -1  -9  22 248.091 117.927   2
  -1   9  22 59.5118 124.137   2
   1  -9 -21 695.752 123.085  29
  -1   9  21 688.629 136.046   2
  -1  -9  21 717.587 126.863   2
  -1  -9  21 910.973 150.840  33
   1  -9 -20 522.638 114.310  29
  -1   9  20 165.418 124.682   2
  -1  -9  20 281.016 123.106   2
  -1  -9  20 164.072 130.407  33
   1   9 -20 231.804 90.5351  24
   1  -9 -19 2846.46 153.952  29
   1   9 -19 2857.38 141.361  24
  -1  -9  19 2772.48 179.175  33
  -1   9  19 2675.28 162.436   2
  -1  -9  19 2751.87 160.608   2
   1   9 -18 1126.07 103.317  24
  -1   9  18 1091.60 123.038   2
  -1  -9  18 1202.43 123.080   2
  -1  -9  18 1089.85 136.197  33
   1   9 -17 2446.57 131.577  24
  -1  -9  17 2284.00 153.847  33
  -1   9  17 2333.64 139.754   2
  -1  -9  17 2346.53 139.338   2
   1  -9 -17 2395.83 114.688  10
   1   9 -16-3.52127 84.6714  24
  -1  -9  16 18.2543 105.824  33
  -1  -9  16 182.534 88.1487   2
  -1   9  16 200.342 93.3856   2
   1  -9 -16 145.501 64.6828  10
   1   9 -15 6891.80 260.117  24
   1   9 -15 7366.28 252.803  15
  -1  -9  15 6997.48 257.829   2
   1  -9 -15 6991.65 249.263  10
   1   9 -14 349.198 78.5416  24
  -1  -9  14 388.605 76.1053  32
   1   9 -14 470.898 65.3430  15
   1  -9 -14 468.253 65.2713  10
  -1  -9  13 1062.68 81.3118  32
   1  -9 -13 1046.88 71.2559  10
   1  -9 -13 878.937 79.8433  18
   1   9 -13 901.095 74.1240  15
  -1  -9  12 1302.77 64.0122  30
  -1  -9  12 1228.85 82.6230  32
   1  -9 -12 1335.23 88.9720  18
   1   9 -12 1263.93 75.8109  15
  -1  -9  11 20818.9 659.630  30
  -1  -9  11 20987.0 668.529  32
   1   9 -11 21574.0 755.130  12
  -1   9  11 20396.4 749.215  13
  -1  -9  11 19848.4 711.017  12
   1  -9 -11 20109.4 681.209  18
   1   9 -11 20312.5 665.297  15
  -1  -9  10 630.898 58.0238  32
  -1  -9  10 500.397 42.1354  30
  -1   9  10 502.276 108.948  13
   1   9 -10 565.493 110.548  12
   1   9 -10 522.955 35.5642   8
   1   9 -10 501.634 50.4335  15
   1   9 -10 532.843 41.8338  16
  -1  -9   9 2209.02 93.3984  32
  -1  -9   9 1977.02 83.1680  30
   1  -9  -9 2123.14 86.1051  29
   1   9  -9 2028.10 88.5775  15
   1   9  -9 2217.19 83.1063  16
   1  -9  -9 2235.92 126.153  14
  -1   9   9 2062.51 152.635  13
   1   9  -9 2204.50 156.121  12
   1  -9  -9 2270.27 111.924   1
   1   9  -9 2143.93 79.0001   8
  -1  -9   8 12334.9 443.042  11
  -1   9   8 12315.7 461.137  13
   1   9  -8 11972.2 388.153   8
   1   9  -8 12266.3 461.958  12
   1  -9  -8 11890.0 389.655  29
   1  -9  -8 11592.6 424.549  14
   1   9  -8 12141.5 394.315  15
   1   9  -8 12470.4 390.275  16
   1  -9  -8 11996.6 415.691   1
   1   9  -7 31452.3 1077.78  26
   1  -9  -7 34691.6 1073.16  29
   1  -9  -7 33701.2 1104.58  14
   1   9  -7 34955.2 1077.77  15
   1   9  -7 34047.8 1074.08  16
  -1  -9   7 34860.1 1123.82  11
  -1   9   7 34412.1 1141.40  13
   1   9  -7 33682.8 1138.65  12
   1   9  -7 33975.9 1073.18   8
   1  -9  -6 513.424 37.2105  29
   1   9  -6 580.984 42.8823  26
   1   9  -6 550.204 39.1311  15
   1   9  -6 517.527 34.0395  16
   1   9  -6 525.456 83.1067  12
  -1  -9   6 667.190 81.9430  11
   1   9  -6 589.586 35.0234   8
  -1   9   6 706.297 91.2725  13
   1  -9  -6 407.102 58.1369  14
   1   9  -5 3285.46 117.817  26
   1  -9  -5 3425.80 111.570  29
  -1   9   5 3053.02 142.370  18
   1   9  -5 3245.60 115.325  15
   1  -9  -5 3097.76 138.090  14
   1   9  -5 3256.47 112.287  16
   1   9  -5 3193.52 112.589   8
  -1   9   5 2996.82 164.363  13
  -1  -9   5 3498.78 156.400  11
   1   9  -5 3190.34 164.066  12
   1   9  -4 2426.46 88.9338  26
   1  -9  -4 2284.83 82.2935  29
  -1   9   4 2332.70 115.523  18
   1   9  -4 2421.03 83.4179  16
   1   9  -4 2301.51 86.0592  15
   1  -9  -4 2348.91 109.375  14
   1   9  -4 2437.95 133.166  12
   1   9  -4 2306.26 84.8004   8
  -1  -9   4 2361.71 125.003  11
  -1   9   4 2191.08 136.145  13
   1   9  -3 1387.70 59.6504  26
   1  -9  -3 1283.66 53.8081  29
   1  -9  -3 1393.84 82.1620  14
   1   9  -3 1464.89 97.9048  12
   1   9  -3 1401.45 56.9885   8
  -1   9   3 1394.04 88.0297  18
   1   9  -3 1450.14 54.9018  16
   1   9  -3 1457.31 57.4321  15
   1  -9  -2 40.9810 20.2283  29
   1   9  -2 64.9737 26.4736  26
   1  -9  -2 101.790 44.3234  14
  -1   9   2 93.2962 69.7803  14
  -1  -9   2 64.7577 66.1492  14
   1   9  -2 46.0493 25.2362  25
   1   9  -2 81.7302 20.8511  16
   1  -9  -2 88.9630 20.1292  35
   1  -9  -1 25957.3 810.324   4
   1   9  -1 24524.3 813.429  25
   1  -9  -1 26162.3 809.887  35
   1  -9  -1 26744.7 837.208  14
  -1  -9   1 27044.2 844.451  14
   1   9  -1 24919.2 811.705  16
  -1   9   1 26713.0 842.900  14
  -1   9   0 1990.78 73.2641  25
   1  -9   0 2030.69 72.5356  35
   1  -9   0 1966.94 104.725  14
  -1  -9   0 2033.99 101.826  14
   1  -9   0 2051.07 71.5824   4
  -1   9   0 2095.62 100.130  14
  -1  -9  -1 22321.7 745.678  14
  -1   9  -1 22430.2 743.832  14
   1   9   1 22269.7 717.196  25
  -1   9  -1 23514.9 715.339  25
   1  -9   1 21962.2 713.917   4
  -1  -9  -2 424.230 57.5068  14
  -1   9  -2 485.586 56.2682  14
   1   9   2 550.686 76.8112  13
   1   9   2 477.756 32.5896  25
  -1   9  -2 516.687 28.4219  25
   1   9   3 12626.0 457.211  13
  -1   9  -3 12837.0 470.988  12
  -1   9  -3 12116.5 432.062  14
   1  -9   3 12628.9 429.512  11
  -1  -9  -3 12131.4 432.831  14
  -1  -9  -3 12996.8 405.427  29
   1   9   4 3142.67 156.618  13
   1  -9   4 3151.62 126.252  11
  -1   9  -4 3090.72 129.598  14
  -1   9  -4 2892.21 163.718  12
  -1  -9  -4 3267.99 132.171  14
  -1  -9  -4 2759.16 98.1304  29
  -1   9  -4 2955.35 104.375  26
  -1   9  -5 6882.42 232.703  26
   1  -9   5 7191.47 237.143  32
  -1   9  -5 7727.23 300.924  12
   1  -9   5 7438.48 257.924  11
  -1   9  -5 7265.38 260.778  14
   1   9   5 6911.40 288.170  13
   1   9   5 6951.64 227.525   2
  -1  -9  -5 7078.28 260.823  14
  -1   9  -6 397.175 67.2242  14
  -1   9  -6 491.744 93.5148  12
  -1  -9  -6 480.889 66.7214  14
   1   9   6 631.027 92.7947  13
   1  -9   6 590.873 48.7412  32
   1   9   6 542.834 33.8037   2
   1  -9   6 586.832 32.1425   2
  -1   9  -6 508.751 38.0411  26
   1  -9   6 583.687 44.8226  30
  -1   9  -7 13920.2 458.319  26
   1  -9   7 14001.2 462.862  30
   1  -9   7 15185.0 466.566  32
   1   9   7 14061.1 528.178  13
  -1   9  -7 14600.6 495.570  14
  -1   9  -7 14420.3 534.077  12
   1  -9   7 14161.2 455.892   2
   1   9   7 14094.6 456.767   2
  -1   9  -7 14389.4 455.076  15
  -1  -9  -7 14356.1 495.057  14
   1  -9   8 179.979 45.8077  30
  -1   9  -8 139.275 32.8188  26
   1  -9   8 111.073 49.9799  32
   1   9   8 43.8494 94.9141  13
  -1   9  -8 219.501 90.5510  12
  -1  -9  -8 114.897 69.5498  14
  -1   9  -8 131.606 25.7426  15
   1  -9   8 150.637 34.4490   2
   1   9   8 156.551 34.9968   2
  -1  -9  -8 153.961 78.3287   1
   1  -9   9 463.493 59.1531  32
  -1   9  -9 702.676 121.433  12
   1   9   9 596.557 114.399  13
   1  -9   9 651.965 55.3486  30
  -1  -9  -9 507.093 45.4518  18
   1   9   9 549.471 48.8615   2
   1  -9   9 564.809 47.3803   2
  -1  -9  -9 738.032 95.8899   1
   1  -9  10 1625.75 92.3454  32
  -1   9 -10 1509.20 152.454  12
  -1  -9 -10 1629.06 119.974  13
   1   9  10 1767.60 157.272  13
  -1  -9 -10 1682.01 80.5951  18
   1  -9  10 1712.93 81.9899  30
  -1  -9 -10 1765.93 131.203   1
   1   9  10 1518.61 77.9350   2
   1  -9  10 1517.09 76.7457   2
   1  -9  11 6624.40 221.926   2
  -1  -9 -11 6440.91 280.076   1
   1   9  11 6414.50 222.097   2
   1  -9  11 5978.19 231.180  32
   1   9  12 95.2981 62.4862   2
   1  -9  12 26.0454 58.7604   2
   1  -9  12 143.536 71.9293  32
   1  -9  13 4285.14 163.502   2
   1   9  13 4004.99 163.997   2
   1  -9  14 738.625 84.6359   2
   1   9  14 891.286 89.6318   2
   1  -9  14 598.904 103.289  33
   1  -9  15 5256.23 209.469   2
   1   9  15 5301.79 210.237   2
   1  -9  15 5827.83 229.455  33
   1  -9  16 567.120 98.5846   2
   1   9  16 529.615 98.6121   2
   1  -9  16 541.715 120.098  33
  -1   9 -16 411.090 81.3020  24
   1   9  17 849.794 112.533   9
   1   9  17 710.330 111.750   2
   1  -9  17 750.246 109.516   2
   1  -9  17 706.461 132.180  33
  -1   9 -17 941.502 88.8612  24
   1  -9  18-58.8786 110.723   9
   1   9  18-120.095 111.695   9
   1  -9  18-28.4251 108.549   2
   1   9  18 78.0317 110.514   2
   1  -9  18 69.6640 126.624  33
  -1   9 -18-9.19551 76.3595  24
   1  -9  19 1336.82 135.701   9
   1   9  19 1487.15 133.025   9
   1  -9  19 1136.74 137.606  34
   1  -9  19 1580.89 159.834  33
   1   9  19 1412.05 139.428  34
   1   9  19 1379.75 134.005   2
   1  -9  19 1197.48 128.534   2
   1   9  20 126.693 118.947   9
   1  -9  20-97.1669 126.471   9
   1   9  20-39.2070 120.707   2
   1  -9  20-97.2544 115.658   2
   1  -9  20-112.281 143.349  33
   1  -9  20 16.7859 152.338  31
   1   9  20-55.2716 120.427  34
   1  -9  20 4.00644 127.999  34
   1  -9  21 745.084 133.477   9
   1   9  21 825.892 129.324   9
   1   9  21 922.153 127.407   2
   1  -9  21 667.744 119.607   2
   1  -9  21 673.719 134.075  34
   1  -9  21 673.057 153.688  33
   1  -9  21 681.592 161.526  31
   1   9  21 1157.13 130.751  34
   1   9  21 737.559 80.9968  25
   1  -9  22-64.5646 116.585   2
   1   9  22 79.0789 118.848   2
   1   9  22-128.770 122.422  34
   1  -9  22 115.665 126.510  34
   1  -9  22 71.2848 143.141  33
   1  -9  22-87.0601 143.391  31
   1  -9  22 175.171 120.585   9
   1   9  22 95.3752 115.550   9
  -1  -9 -23 99.2588 117.256  29
   1  -9  23 100.855 101.448   2
   1   9  23 127.295 106.920   2
   1  -9  23 92.7587 143.652  31
   1  -9  23 213.835 114.841  34
   1   9  23 117.250 114.676  34
   1   9  23 134.091 119.657   9
   1  -9  23 136.648 113.115   9
  -1  -9 -24 190.515 104.459  29
   1   9  24 48.2366 103.381   2
   1  -9  24 73.1197 95.6114   2
   1  -9  24 147.299 136.126  31
   1   9  24-25.7930 110.762  34
   1  -9  24 102.173 108.955  34
   1  -9  24 31.7587 102.978   9
   1   9  24 183.720 99.7579   9
  -1  -9 -25 1323.70 108.508  29
   1  -9  25 1021.34 95.4958   2
   1   9  25 1039.11 99.4730   2
   1  -9  25 852.926 107.866  34
   1  -9  25 989.636 128.009  31
   1   9  25 1026.99 104.267  34
   1  -9  25 908.930 103.079   9
   1   9  25 1135.23 106.293   9
  -1  -9 -26 91.1255 80.7378  29
   1  -9  26 72.6590 97.6478  31
   1 -10 -27 579.938 82.7205  29
   1 -10 -26 173.290 89.0356  29
  -1 -10  26 5.04246 75.3363   2
  -1  10  26 129.831 81.9432   2
  -1 -10  26-11.0708 92.1232  34
  -1 -10  26 74.4980 108.048  31
  -1  10  26 191.621 88.1163  34
  -1 -10  26 50.7504 84.7869   9
  -1  10  26 75.4808 82.9768   9
   1 -10 -25 837.991 111.393  29
  -1 -10  25 731.979 99.8957   2
  -1  10  25 638.012 101.354   2
  -1  10  25 717.396 107.831  34
  -1 -10  25 718.993 114.399  34
  -1 -10  25 625.435 121.000  33
  -1 -10  25 740.665 135.026  31
  -1 -10  25 976.842 113.335   9
  -1  10  25 1007.64 106.123   9
   1 -10 -24 212.193 113.038  29
  -1  10  24 200.077 110.561   2
  -1 -10  24 182.624 98.3015   2
  -1 -10  24 70.7658 149.030  31
  -1  10  24 49.2187 116.764  34
  -1 -10  24 89.9498 112.300  34
  -1 -10  24 138.389 123.205  33
  -1  10  24 98.8320 105.691   9
  -1 -10  24 104.674 106.948   9
   1 -10 -23 1803.83 133.495  29
  -1 -10  23 1663.99 136.976   2
  -1  10  23 1538.41 136.392   2
  -1 -10  23 1454.71 165.935  31
  -1 -10  23 1478.75 157.722  33
  -1  10  23 1718.35 134.170   9
  -1 -10  23 1553.77 142.395   9
   1 -10 -22 98.5714 115.792  29
  -1  10  22-51.4956 115.015   2
  -1 -10  22 75.4129 114.176   2
  -1 -10  22-181.235 139.323  33
   1 -10 -21 627.858 118.130  29
  -1 -10  21 545.885 121.704   2
  -1  10  21 521.610 125.576   2
  -1 -10  21 914.770 152.896  33
   1  10 -21 639.563 96.7796  24
   1 -10 -20-12.0180 116.902  29
  -1 -10  20 76.7197 110.197   2
  -1  10  20-36.1586 119.493   2
  -1 -10  20 57.3212 137.826  33
   1  10 -20 41.2122 94.4188  24
   1 -10 -19 615.193 113.630  29
  -1  10  19 386.688 112.626   2
  -1 -10  19 444.125 111.963   2
  -1 -10  19 442.762 140.620  33
   1  10 -19 528.588 98.3263  24
   1 -10 -18 143.615 108.418  29
   1  10 -18 82.4713 92.7719  24
  -1  10  18 74.6786 103.675   2
  -1 -10  18 74.9369 100.988   2
  -1 -10  18 172.808 130.263  33
   1 -10 -17 7429.93 261.870  29
   1 -10 -17 7045.37 251.791  10
   1  10 -17 6659.05 265.139  24
  -1  10  17 6641.71 264.763   2
  -1 -10  17 7086.12 263.732   2
  -1 -10  17 7323.99 289.393  33
   1 -10 -16-20.1386 93.7113  29
   1 -10 -16 92.5410 68.7249  10
   1  10 -16 23.0215 88.4141  24
  -1  10  16 117.669 90.9497   2
  -1 -10  16 49.9539 88.4318   2
  -1 -10  16-38.8382 115.169  33
   1 -10 -15 534.300 87.6721  29
   1 -10 -15 662.501 75.3122  10
   1  10 -15 592.116 92.6811  24
   1  10 -15 695.436 79.6927  15
  -1  10  15 570.885 88.1126   2
  -1 -10  15 676.910 85.1138   2
   1 -10 -14 67.0268 75.6757  29
  -1 -10  14 57.3305 67.5169   2
  -1 -10  14 54.1022 76.6429  32
   1  10 -14 81.8251 65.2992  15
   1 -10 -14 37.0797 61.1326  10
   1 -10 -13 9547.94 336.951  29
  -1 -10  13 10241.0 348.530  32
   1  10 -13 10444.7 342.393  15
   1 -10 -13 10167.9 341.080  10
  -1 -10  12 21.4526 42.7817  30
   1 -10 -12 95.2652 62.2034  29
  -1 -10  12 29.3243 64.6760  32
   1  10 -12 154.965 58.7628  15
  -1 -10  11 730.520 54.7181  30
   1 -10 -11 899.516 66.2568  29
   1  10 -11 843.031 131.298  12
   1 -10 -11 930.059 98.7845  14
  -1 -10  11 918.352 72.1281  32
   1  10 -11 786.093 50.9979  16
   1  10 -11 745.277 64.8481  15
  -1 -10  10 1380.54 67.5192  30
   1 -10 -10 1249.23 73.7700  29
   1 -10 -10 1674.02 95.0691   1
   1  10 -10 1527.49 147.023  12
  -1  10  10 1507.63 143.453  13
   1  10 -10 1423.13 59.7985   8
  -1 -10  10 1146.56 80.8250  32
   1  10 -10 1397.53 64.3646  16
   1  10 -10 1470.75 75.8546  15
   1 -10 -10 1478.92 109.937  14
  -1 -10   9 5202.57 191.566  30
   1 -10  -9 5401.33 191.062  29
   1 -10  -9 5752.79 219.318   1
   1  10  -9 6380.00 280.490  12
   1  10  -9 5785.54 187.581   8
  -1  10   9 5483.37 268.918  13
  -1 -10   9 5972.51 201.269  32
   1 -10  -9 5593.26 229.357  14
   1  10  -9 5637.51 196.495  15
   1  10  -9 5672.07 190.105  16
   1  10  -8 67.5634 45.1389  26
   1 -10  -8 74.9793 40.7381  29
   1  10  -8 98.2897 38.0012  15
   1  10  -8 139.729 32.1402  16
  -1 -10   8 140.369 83.3790  11
   1  10  -8-10.8301 86.4948  12
  -1  10   8 76.6493 91.3339  13
   1 -10  -8 86.6686 61.7969  14
   1 -10  -8 77.5397 50.7089   1
   1  10  -8 118.246 29.5580   8
   1  10  -7 1131.11 58.9808  15
   1  10  -7 1019.62 51.6522  16
   1 -10  -7 1065.69 83.1480  14
   1  10  -7 1047.81 50.8109   8
  -1 -10   7 1159.17 102.373  11
   1  10  -7 1132.00 112.971  12
  -1  10   7 937.389 107.810  13
   1 -10  -7 1147.05 53.5055  29
   1  10  -7 1113.87 62.8271  26
  -1 -10   6 196.073 73.1184  11
   1  10  -6 264.255 81.2335  12
  -1  10   6 85.7149 81.7358  13
   1 -10  -6 130.046 58.5145  14
   1 -10  -6 191.922 33.3271  29
   1  10  -6 174.080 38.3137  26
   1  10  -6 179.322 29.9372  16
   1  10  -6 164.056 35.5531  15
   1  10  -6 137.899 29.0055   8
   1 -10  -5 27045.9 862.257  29
   1  10  -5 28360.6 869.563  26
   1  10  -5 26589.7 863.905  16
  -1  10   5 27339.8 896.692  18
   1  10  -5 27955.8 867.103  15
   1 -10  -5 26948.3 889.894  14
   1  10  -5 26806.4 922.237  12
  -1  10   5 26626.9 928.738  13
  -1 -10   5 28305.4 915.236  11
   1  10  -5 26999.0 864.912   8
   1 -10  -4 344.941 31.8598  29
   1  10  -4 415.450 39.3043  26
  -1  10   4 462.374 65.4674  18
   1  10  -4 383.555 32.1166  16
   1  10  -4 469.650 36.9760  15
   1 -10  -4 415.333 58.1846  14
  -1  10   4 400.804 88.9582  13
  -1 -10   4 313.700 72.5913  11
   1  10  -4 467.869 84.5034  12
   1 -10  -3 8450.61 275.674  29
   1  10  -3 8492.09 282.280  26
   1  10  -3 8609.02 327.684  12
   1 -10  -3 7874.71 308.074  14
   1  10  -3 8619.37 277.476  16
  -1  10   3 8895.29 314.638  18
   1  10  -3 8804.96 280.122  15
   1 -10  -2 55.2705 22.1423  29
   1  10  -2 91.5010 32.2204  26
  -1  10   2 134.493 69.0090  14
   1 -10  -2 67.8135 50.3609  14
  -1 -10   2 32.6735 62.9403  14
   1  10  -2 106.722 30.8823  25
   1  10  -2 59.1250 24.9850  16
   1 -10  -2 67.6024 20.8612  35
   1 -10  -1 18214.5 587.548   4
   1 -10  -1 18778.0 587.116  35
   1  10  -1 16455.3 592.531  26
  -1  10   1 18680.8 622.322  14
   1  10  -1 18346.6 589.353  16
  -1 -10   1 18701.5 622.931  14
   1 -10  -1 18788.5 616.568  14
   1 -10   0 351.605 61.6021  14
  -1 -10   0 248.706 53.7141  14
  -1  10   0 373.104 54.7667  14
   1  10   0 201.637 29.7470  25
  -1  10   0 242.152 24.7650  25
   1 -10   0 213.277 21.7995   4
   1 -10   0 236.242 24.2935  35
   1 -10   1 32409.2 1001.12  14
  -1 -10  -1 28297.8 977.223  14
  -1  10  -1 29132.3 976.187  14
   1 -10   1 28568.2 946.164   4
  -1  10  -1 30797.0 948.214  25
   1  10   1 32025.2 950.957  25
  -1 -10  -2 59.0025 17.6906  29
   1  10   2 110.426 74.1517  13
  -1  10  -2 73.1070 54.5273  14
  -1 -10  -2 80.3573 53.0672  14
  -1  10  -2 82.6216 21.9532  25
   1  10   2 46.4907 27.8129  25
  -1  10  -3 1683.52 66.1897  25
   1 -10   3 1834.25 94.7188  11
  -1  10  -3 2092.99 140.788  12
   1  10   3 1373.00 115.636  13
  -1  10  -3 1487.68 94.3138  14
   1  10   3 1755.70 69.2811  25
  -1 -10  -3 1709.64 60.7865  29
  -1  10  -3 1700.08 65.0390  15
  -1 -10  -3 1776.16 97.1550  14
   1  10   4 1241.20 110.944  13
  -1  10  -4 1201.21 117.923  12
  -1  10  -4 1240.26 81.2159  14
   1 -10   4 1307.31 80.1074  11
  -1  10  -4 1085.33 55.6779  26
  -1 -10  -4 1151.31 46.9558  29
  -1 -10  -4 1110.63 80.9268  14
  -1  10  -4 1183.77 49.3312  15
  -1  10  -5 23872.5 783.968  12
   1  10   5 23180.4 772.749  13
  -1  10  -5 21570.6 733.079  14
  -1  10  -5 21785.6 708.404  26
  -1 -10  -5 23113.4 702.530  29
   1  10   5 20994.7 701.153   2
  -1  10  -5 22844.5 703.693  15
  -1 -10  -5 22739.8 736.085  14
   1 -10   6 130.307 42.3702  32
   1  10   6 68.0823 24.3389   9
  -1  10  -6 49.9001 60.0790  14
   1  10   6-59.3108 86.6157  13
   1 -10   6 67.7741 24.3481   9
  -1  10  -6 65.0784 90.7556  12
  -1 -10  -6 5.09498 60.3115  14
   1 -10   6 58.8789 39.1103  30
  -1  10  -6 41.3774 34.5638  26
   1  10   6 60.8884 24.1324   2
   1 -10   6 76.2414 22.5533   2
  -1  10  -6 95.7469 24.8547  15
   1 -10   7 266.195 52.5734  32
  -1  10  -7 103.825 90.5540  12
   1  10   7 128.456 91.3158  13
  -1 -10  -7 319.894 71.4510  14
  -1  10  -7 258.482 69.1919  14
   1 -10   7 64.5037 44.8830  30
  -1  10  -7 154.796 38.2000  26
   1  10   7 272.194 31.9533   2
   1 -10   7 195.005 28.9230   2
  -1  10  -7 244.868 28.5184  15
   1  10   8 650.074 112.381  13
  -1  10  -8 737.072 85.0779  14
  -1  10  -8 643.446 115.475  12
  -1 -10  -8 681.555 84.9792  14
  -1  10  -8 654.077 47.3761  26
   1 -10   8 574.514 55.0054  30
   1  10   8 647.947 44.3498   2
   1 -10   8 633.859 41.9883   2
  -1 -10  -8 710.931 96.3874   1
   1 -10   8 603.309 63.6657  32
   1 -10   9 17946.6 595.263  32
  -1  10  -9 18463.0 678.897  12
  -1  10  -9 18934.0 628.225  14
   1  10   9 19489.9 678.756  13
   1  10   9 17963.0 583.264   2
  -1 -10  -9 17234.2 639.955   1
   1 -10   9 18419.9 582.817   2
  -1 -10  -9 17651.1 626.477  14
   1 -10   9 18276.5 590.887  30
   1 -10  10 245.292 55.3236  30
   1 -10  10 151.261 63.4043  32
   1 -10  10 236.554 46.0779   2
   1  10  10 363.961 48.9111   2
  -1 -10 -10 375.191 86.3669   1
   1 -10  11 68.1994 57.4686  30
   1 -10  11 55.8849 70.9911  32
  -1 -10 -11 77.7730 86.7603   1
   1  10  11 48.3157 51.9991   2
   1 -10  11 7.32235 52.3745   2
   1 -10  12 189.057 83.0487  32
   1 -10  12 194.618 59.8497   2
   1  10  12 6.54840 59.7164   2
   1  10  13 10519.5 348.862   2
   1 -10  13 10057.2 345.992   2
   1 -10  14 199.523 75.3664   2
   1  10  14 190.597 75.7673   2
   1  10  15 768.228 91.9569   2
   1 -10  15 747.966 88.5968   2
   1 -10  16-56.1877 94.1729   9
   1  10  16-12.3204 94.8258   9
   1  10  16-104.351 90.6247   2
   1 -10  16-192.344 87.7635   2
   1 -10  16 147.062 121.390  33
   1 -10  17 1916.35 133.779   9
   1  10  17 2147.24 130.730   9
   1  10  17 2084.33 136.428   2
   1 -10  17 2229.75 130.822   2
   1 -10  17 1911.16 160.470  33
  -1  10 -17 2224.79 123.401  24
   1 -10  18 146.928 108.026   9
   1  10  18-148.406 106.279   9
   1 -10  18 53.8333 99.4377   2
   1  10  18-21.1905 106.377   2
   1 -10  18 5.57622 139.074  33
   1  10  18 46.0794 112.999  34
   1 -10  18 100.746 106.309  34
  -1  10 -18-81.7897 84.4993  24
   1 -10  19 1443.31 133.787   9
   1  10  19 1668.52 134.851   9
   1 -10  19 1462.93 124.678   2
   1  10  19 1623.09 132.750   2
   1 -10  19 1632.08 135.471  34
   1 -10  19 1295.06 158.853  33
   1  10  19 1529.86 132.710  34
   1 -10  20 61.9535 113.988   9
   1  10  20 28.6987 113.389   9
   1  10  20 44.8877 82.5533  25
   1  10  20 44.1507 112.030   2
   1 -10  20 108.233 110.543   2
   1  10  20 66.5442 120.245  34
   1 -10  20 86.5896 148.543  31
   1 -10  20 28.9813 146.574  33
   1 -10  20-67.6791 122.602  34
  -1 -10 -21 517.380 120.685  29
   1  10  21 575.762 117.457   9
   1 -10  21 387.906 123.367   9
   1  10  21 662.648 81.7880  25
   1 -10  21 433.548 116.828   2
   1  10  21 507.544 113.408   2
   1 -10  21 668.149 151.846  33
   1 -10  21 571.850 127.777  34
   1 -10  21 505.495 161.217  31
   1  10  21 495.881 121.588  34
  -1 -10 -22 20.6560 111.770  29
   1 -10  22-3.29594 106.165   2
   1  10  22-45.2912 110.086   2
   1  10  22 118.586 116.349  34
   1 -10  22 50.4309 142.650  33
   1 -10  22 211.849 146.809  31
   1 -10  22-96.0229 119.764  34
   1  10  22-77.6782 107.436   9
   1 -10  22-48.1564 112.103   9
  -1 -10 -23 934.032 117.273  29
   1 -10  23 695.540 105.888   2
   1  10  23 950.042 111.887   2
   1 -10  23 1023.42 149.102  33
   1 -10  23 1052.02 158.069  31
   1  10  23 950.449 113.396  34
   1 -10  23 960.402 118.162  34
   1 -10  23 662.739 116.492   9
   1  10  23 947.304 117.727   9
  -1 -10 -24 15.2005 97.9869  29
   1  10  24 64.1457 94.6787   2
   1 -10  24-175.491 84.6526   2
   1  10  24 2.91036 95.1945  34
   1 -10  24-29.0021 136.437  31
   1 -10  24 238.282 99.2955  34
   1  10  24-67.3059 97.6413   9
   1 -10  24-31.5414 91.3896   9
  -1 -10 -25 230.766 90.5649  29
   1  10  25 37.7389 78.7171   2
   1 -10  25 201.149 86.6273  34
   1 -10  25-8.56733 116.836  31
   1  10  25 103.147 83.6599  34
   1  10  25 156.575 79.7959   9
   1 -10  25 76.5871 85.9947   9
  -1 -10 -26-23.3481 75.3517  29
   1 -10  26-77.1390 99.1994  31
   1 -11 -26 228.342 85.3836  29
  -1  11  26 159.390 71.9566   2
  -1  11  26 259.128 78.0363  34
  -1 -11  26 4.83061 78.9061  34
  -1 -11  26 67.8279 110.207  31
  -1  11  26 147.654 73.2127   9
  -1 -11  26 72.3716 77.2531   9
   1 -11 -25 473.072 103.148  29
  -1 -11  25 497.446 88.6178   2
  -1  11  25 712.583 91.7196   2
  -1  11  25 310.480 93.5175  34
  -1 -11  25 581.346 96.0301  34
  -1 -11  25 426.900 133.392  31
  -1 -11  25 609.844 125.074  33
  -1 -11  25 518.060 93.3278   9
  -1  11  25 528.863 94.1064   9
   1 -11 -24 26.6190 109.446  29
  -1 -11  24 53.4113 93.8541   2
  -1  11  24 82.7082 95.1017   2
  -1 -11  24 110.269 107.083  34
  -1 -11  24-39.5787 151.462  31
  -1 -11  24-68.6496 130.887  33
  -1  11  24-85.6293 101.298  34
  -1  11  24 36.8515 94.8571   9
  -1 -11  24 15.7370 105.699   9
   1 -11 -23 307.781 111.396  29
  -1 -11  23 429.481 101.293   2
  -1  11  23 394.450 112.673   2
  -1 -11  23 422.928 148.124  33
  -1 -11  23 377.801 109.430  34
  -1 -11  23 260.583 107.310   9
  -1  11  23 421.876 113.088   9
   1 -11 -22 482.142 114.710  29
  -1  11  22 441.658 119.704   9
  -1 -11  22 310.806 112.584   9
  -1 -11  22 526.313 104.118   2
  -1  11  22 376.558 116.941   2
  -1 -11  22 688.813 142.639  33
   1 -11 -21 121.484 115.389  29
  -1  11  21-48.8390 112.566   2
  -1 -11  21 99.3674 105.876   2
  -1 -11  21 240.414 152.161  33
   1  11 -21-37.8688 98.3377  24
   1 -11 -20 164.941 109.533  29
  -1 -11  20 78.5403 109.315   2
  -1  11  20 230.021 108.882   2
  -1 -11  20 6.01510 144.669  33
   1  11 -20 40.3748 99.3009  24
   1 -11 -19 5145.97 207.672  29
  -1 -11  19 4779.63 206.089   2
  -1  11  19 4971.16 209.604   2
  -1 -11  19 4632.87 245.667  33
   1  11 -19 4731.62 211.092  24
   1 -11 -18 11.1466 103.273  29
   1  11 -18-157.589 104.692  24
  -1  11  18-85.1209 104.561   2
  -1 -11  18 262.670 99.2797   2
  -1 -11  18 74.3920 138.508  33
   1 -11 -17 2082.59 133.466  29
   1 -11 -17 2419.40 119.555  10
   1  11 -17 2249.02 144.204  24
  -1  11  17 2312.00 134.513   2
  -1 -11  17 2202.56 129.785   2
  -1 -11  17 2643.02 170.791  33
   1 -11 -16 728.182 99.6554  29
   1 -11 -16 604.726 82.0389  10
   1  11 -16 833.795 106.506  24
  -1  11  16 809.657 97.1250   2
  -1 -11  16 628.280 91.0419   2
  -1 -11  16 903.217 127.931  33
  -1 -11  15 2463.07 136.223  32
   1 -11 -15 2554.44 124.700  29
   1 -11 -15 2468.84 118.513  10
   1  11 -15 2264.42 136.275  24
   1  11 -15 2240.99 120.154  15
  -1  11  15 2267.03 122.343   2
  -1 -11  15 2392.22 121.131   2
   1 -11 -14 315.872 78.4400  29
  -1  11  14 312.437 75.4058   2
  -1 -11  14 365.565 72.8354   2
   1 -11 -14 336.367 69.8328  10
  -1 -11  14 480.603 90.0731  32
   1  11 -14 357.308 70.9267  15
   1 -11 -13-11.9175 72.7233  29
  -1 -11  13-91.2840 49.6192  30
  -1 -11  13-31.0185 77.6288  32
   1  11 -13-59.0659 64.6096  15
  -1 -11  13 31.3533 60.5080   2
   1 -11 -12 504.800 69.2932  29
  -1 -11  12 418.553 53.2507  30
   1  11 -12 595.957 65.7981  15
  -1 -11  12 422.981 77.9623  32
  -1 -11  11 11386.1 390.440  30
   1 -11 -11 12203.2 390.324  29
  -1 -11  11 11980.9 401.988  32
   1  11 -11 12014.5 396.636  15
  -1 -11  10 4403.66 160.733  30
   1 -11 -10 4186.87 159.469  29
   1 -11 -10 4257.18 185.388   1
   1  11 -10 4652.50 250.902  12
   1  11 -10 4641.89 153.007   8
  -1  11  10 4454.53 246.118  13
  -1 -11  10 4088.58 169.292  32
   1 -11 -10 4827.31 201.266  14
   1  11 -10 4381.05 165.412  15
   1  11 -10 4674.34 156.544  16
   1 -11  -9 9213.16 299.143  29
   1 -11  -9 8777.02 328.482   1
  -1 -11   9 10308.4 370.880  11
  -1  11   9 8912.06 384.674  13
   1  11  -9 9388.14 297.141   8
   1  11  -9 9830.19 392.419  12
  -1 -11   9 7936.87 301.516  30
  -1 -11   9 9046.19 311.815  32
   1  11  -9 9514.38 306.893  15
   1 -11  -9 8963.90 336.614  14
   1  11  -9 9269.48 299.320  16
   1 -11  -8 468.756 48.1924  29
   1  11  -8 385.303 53.6576  26
   1  11  -8 515.641 50.8043  15
   1  11  -8 461.292 40.8869  16
  -1  11   8 382.820 106.013  13
  -1 -11   8 304.144 91.5156  11
   1  11  -8 487.750 104.843  12
   1 -11  -8 405.103 71.7244  14
   1 -11  -8 381.527 62.0255   1
   1  11  -8 432.142 37.9506   8
   1 -11  -7 41607.7 1348.22  29
   1  11  -7 43820.6 1357.29  26
   1  11  -7 40969.3 1354.42  15
   1 -11  -7 42014.4 1379.72  14
   1  11  -7 42217.7 1350.60  16
  -1 -11   7 46160.8 1412.81  11
  -1  11   7 43863.6 1433.44  13
   1  11  -7 44412.9 1350.44   8
   1  11  -7 44343.9 1429.37  12
   1  11  -6 155.213 44.9357  26
   1 -11  -6 120.589 36.6200  29
   1  11  -6 164.827 41.6933  15
   1  11  -6 149.875 33.1336  16
   1  11  -6 70.1784 84.2889  12
   1 -11  -6 218.172 60.9422  14
  -1  11   6 87.2981 92.0339  13
  -1 -11   6 313.100 84.8400  11
   1  11  -5 4577.11 165.508  26
   1 -11  -5 4665.08 156.270  29
  -1  11   5 4604.98 194.254  18
   1  11  -5 4657.58 158.497  16
   1  11  -5 4487.72 162.329  15
   1 -11  -5 4512.33 188.259  14
   1  11  -5 4774.74 224.958  12
  -1 -11   5 5387.28 223.822  11
  -1  11   5 4726.47 234.615  13
   1  11  -4 2914.89 112.771  26
   1 -11  -4 2976.97 104.389  29
  -1  11   4 2950.08 144.562  18
   1  11  -4 2828.04 105.443  16
   1  11  -4 2917.55 110.255  15
  -1 -11   4 3104.67 163.299  11
   1  11  -4 3099.93 166.789  12
  -1  11   4 2756.93 175.903  13
   1 -11  -4 3156.49 141.764  14
   1 -11  -3 12233.1 380.978  29
   1  11  -3 11413.3 388.165  26
   1 -11  -3 11582.9 415.704  14
   1  11  -3 12933.4 446.221  12
   1  11  -3 11937.1 383.526  16
  -1  11   3 12198.5 416.073  18
   1  11  -3 11544.4 386.179  15
   1 -11  -2 989.584 45.0692  29
   1  11  -2 988.259 56.1475  26
  -1  11   2 978.912 95.1657  14
  -1 -11   2 1076.63 96.0240  14
   1 -11  -2 1082.57 79.8087  14
   1  11  -2 1161.70 55.2473  25
   1  11  -2 1098.74 47.8353  16
   1 -11  -2 1034.44 44.3164  35
   1 -11  -1 10147.0 338.609   4
  -1  11   1 10940.4 341.894  25
   1  11  -1 10637.1 346.326  26
   1  11  -1 11445.9 344.645  25
   1 -11  -1 10496.3 338.170  35
   1 -11  -1 11188.4 372.910  14
  -1 -11   1 10859.2 378.401  14
   1  11  -1 10253.2 340.489  16
  -1  11   1 10642.7 376.455  14
   1 -11   0 2178.19 74.7723  35
  -1  11   0 2217.38 78.0446  25
   1  11   0 1954.11 80.8386  25
   1 -11   0 2059.89 74.0961   4
  -1  11   0 2039.85 108.270  14
   1 -11   0 2117.35 116.494  14
  -1 -11   0 2131.67 109.911  14
  -1  11  -1 7552.97 251.898  25
   1  11   1 7421.84 254.800  25
  -1 -11  -1 7749.13 247.760  29
   1 -11   1 8555.16 307.557  14
  -1 -11  -1 7997.68 286.073  14
   1 -11   1 7958.69 249.930   4
  -1  11  -1 8161.57 283.690  14
   1  11   2 39.9944 33.0508  25
  -1  11  -2 25.8548 25.0626  25
   1  11   2 54.7718 81.7131  13
  -1  11  -2 109.805 56.9843  14
  -1 -11  -2 16.5993 56.8956  14
   1 -11   2 25.8578 25.7451   4
  -1 -11  -2 51.1652 20.0829  29
  -1  11  -3 19441.1 639.281  25
  -1  11  -3 20455.6 672.741  14
   1  11   3 19063.1 703.294  13
  -1 -11  -3 19627.2 672.598  14
   1  11   3 21179.7 641.655  25
  -1 -11  -3 19049.6 634.448  29
  -1  11  -3 22179.1 640.421  15
  -1  11  -4 3189.92 183.159  12
  -1  11  -4 2820.27 131.527  14
   1  11   4 2943.02 170.220  13
  -1 -11  -4 2611.48 93.7681  29
  -1  11  -4 2743.45 103.346  26
  -1  11  -4 2795.63 98.4878  15
  -1 -11  -4 2789.27 132.046  14
   1  11   5 2232.75 153.898  13
  -1  11  -5 2272.24 118.341  14
  -1  11  -5 2213.33 164.971  12
  -1 -11  -5 2355.44 83.7469  29
  -1  11  -5 2295.61 94.1062  26
  -1 -11  -5 2430.44 120.642  14
  -1  11  -5 2334.39 86.0454  15
   1 -11   6 1027.30 64.1278  30
   1 -11   6 991.816 43.7692  34
   1  11   6 933.799 42.6926  34
   1 -11   6 946.421 68.3832  32
   1  11   6 1007.36 120.846  13
   1 -11   6 1002.69 43.1442   9
   1 -11   6 1000.05 85.2010  11
  -1  11  -6 1118.97 85.0753  14
   1  11   6 1050.81 43.7086   9
  -1 -11  -6 1056.91 87.8776  14
  -1  11  -6 1247.42 130.753  12
  -1 -11  -6 854.402 48.2288  29
  -1  11  -6 1068.31 59.6175  26
   1  11   6 1011.53 43.8119   2
   1 -11   6 982.933 41.7860   2
  -1  11  -6 941.990 47.4019  15
   1 -11   7 20457.3 652.049  34
   1  11   7 20135.1 651.979  34
   1 -11   7 20655.2 666.595  32
   1  11   7 20294.2 651.614   9
  -1  11  -7 20806.2 748.591  12
   1  11   7 20832.8 737.301  13
   1 -11   7 20395.5 651.830   9
  -1  11  -7 20478.6 689.727  14
  -1  11  -7 20245.8 659.657  26
   1 -11   7 19301.5 662.782  30
   1  11   7 21059.3 652.337   2
   1 -11   7 20637.1 651.400   2
  -1 -11  -7 21007.9 692.216  14
  -1  11  -7 21393.0 654.073  15
   1 -11   8 1074.45 72.6125  30
  -1  11  -8 1236.04 64.1508  26
  -1 -11  -8 1453.96 121.871   1
   1  11   8 1124.88 54.7020   2
   1 -11   8 1173.80 53.8373   2
   1 -11   8 1093.88 79.3349  32
   1  11   8 1164.49 134.832  13
   1  11   8 1079.79 54.9366   9
   1 -11   8 1143.62 55.9215   9
  -1 -11  -8 1119.32 95.9440  14
  -1  11  -8 1299.64 96.7493  14
  -1  11  -8 1069.71 133.318  12
   1 -11   9-2.50741 55.0092  30
  -1  11  -9 69.1623 43.3300  26
  -1 -11  -9 104.291 87.8950   1
   1 -11   9 97.7281 37.2211   2
   1  11   9 73.5528 39.3555   2
   1 -11   9 33.3946 66.7884  32
  -1  11  -9 64.6020 74.4486  14
   1  11   9-13.2728 105.550  13
  -1 -11  -9 39.6989 76.9379  14
  -1  11  -9 128.041 108.282  12
   1 -11  10 614.014 67.2483  30
   1 -11  10 733.233 80.9492  32
   1 -11  10 832.677 54.1376   2
   1  11  10 706.553 55.9769   2
   1 -11  11 5914.73 217.360  30
   1 -11  11 5693.82 227.344  32
   1  11  11 6142.95 208.374   2
   1 -11  11 5928.58 206.997   2
  -1 -11 -11 6153.84 273.841   1
   1 -11  12 835.684 97.9371  32
   1  11  12 872.999 71.1914   2
   1 -11  12 809.713 67.5375   2
   1 -11  13 1644.12 119.427  32
   1  11  13 1687.85 93.9351   2
   1 -11  13 1622.30 92.3192   2
   1  11  14 35.8249 72.2082   2
   1 -11  14-62.8303 70.9257   2
   1 -11  14 85.7443 75.5766   9
   1  11  14 7.44147 74.6151   9
   1  11  15 4928.90 188.476   2
   1 -11  15 4878.92 186.187   2
   1 -11  15 4503.88 188.983   9
   1  11  15 4757.08 187.696   9
   1  11  16-26.9923 88.3595   2
   1 -11  16 176.276 85.7930   2
   1  11  16 183.924 90.3962   9
   1 -11  16 8.89773 89.4932   9
   1 -11  17 195.398 98.0262   9
   1  11  17 452.960 100.040   9
   1 -11  17 350.151 91.3344   2
   1  11  17 382.463 97.0451   2
   1  11  17 411.020 102.324  34
   1 -11  17 466.664 103.712  34
   1 -11  17 442.925 134.495  33
  -1  11 -17 257.193 93.8732  24
   1  11  18 404.975 103.271   9
   1 -11  18 760.445 113.896   9
  -1  11 -18 502.701 96.0405  24
   1  11  18 579.813 105.371   2
   1 -11  18 704.971 103.824   2
   1 -11  18 529.337 148.161  33
   1 -11  18 464.513 110.478  34
   1  11  18 609.591 107.400  34
   1  11  19 1311.56 109.998  25
   1  11  19 1458.83 123.341   9
   1 -11  19 1129.20 121.688   9
   1  11  19 1613.81 124.300   2
   1 -11  19 1487.39 117.582   2
   1  11  19 1761.78 132.034  34
   1 -11  19 1822.30 169.642  33
   1 -11  19 1473.89 131.900  34
  -1 -11 -20-89.1877 109.335  29
   1 -11  20-60.8155 111.691   9
   1  11  20 136.075 111.947   9
   1  11  20-78.3087 81.6353  25
   1 -11  20-22.5874 103.395   2
   1  11  20-150.512 110.608   2
   1 -11  20-124.547 155.154  31
   1 -11  20-167.661 147.722  33
   1  11  20-3.42781 109.680  34
   1 -11  20-73.3276 111.358  34
  -1 -11 -21 730.089 116.309  29
   1 -11  21 735.659 114.132   9
   1  11  21 575.945 115.412   9
   1  11  21 731.113 82.0236  25
   1 -11  21 601.729 108.147   2
   1  11  21 713.264 115.799   2
   1 -11  21 466.607 114.951  34
   1 -11  21 640.207 149.683  33
   1  11  21 505.028 113.780  34
   1 -11  21 734.394 165.215  31
  -1 -11 -22 400.429 113.850  29
   1 -11  22 331.966 101.668   2
   1  11  22 426.791 108.345   2
   1  11  22 326.910 102.854  34
   1 -11  22 323.542 148.813  31
   1 -11  22 522.333 141.541  33
   1 -11  22 589.879 109.185  34
   1  11  22 350.070 108.472   9
   1 -11  22 564.093 113.039   9
  -1 -11 -23 96.9432 104.192  29
   1 -11  23 21.9255 84.2026   2
   1  11  23 32.3012 89.6394   2
   1 -11  23-20.8855 102.340  34
   1  11  23 23.3391 102.260  34
   1 -11  23 54.1447 128.215  33
   1 -11  23-53.4003 146.329  31
   1  11  23-50.6681 89.7799   9
   1 -11  23-48.9566 93.0620   9
  -1 -11 -24-11.9992 98.2467  29
   1 -11  24 48.3560 74.6805   2
   1  11  24 62.5138 79.4307   2
   1 -11  24 14.6423 129.419  31
   1 -11  24-39.7488 91.6729  34
   1  11  24-77.6156 90.4540  34
   1 -11  24 73.9514 84.2886   9
   1  11  24-37.3049 82.6030   9
  -1 -11 -25 1037.62 94.8672  29
   1 -11  25 712.257 86.5531  34
   1 -11  25 1060.15 125.083  31
   1  11  25 670.203 83.5416  34
   1 -11  25 923.649 85.8945   9
   1  11  25 919.965 81.6423   9
  -1 -12  26-78.7705 119.009  31
   1 -12 -26 38.3017 84.1005  29
   1 -12 -25 383.892 97.5631  29
  -1  12  25 405.970 78.0331   2
  -1 -12  25 272.416 120.828  33
  -1 -12  25 302.975 84.9457  34
  -1 -12  25 518.604 144.720  31
   1 -12 -24 468.394 106.465  29
  -1  12  24 438.056 87.5336   9
  -1 -12  24 505.079 95.4743   9
  -1  12  24 347.779 76.7322  25
  -1  12  24 353.351 87.1009   2
  -1 -12  24 197.499 80.1754   2
  -1 -12  24 157.426 150.783  31
  -1 -12  24 458.770 101.005  34
  -1 -12  24 180.468 129.440  33
  -1  12  24 406.350 96.0640  34
   1 -12 -23 768.982 116.656  29
  -1 -12  23 718.173 100.551   2
  -1  12  23 599.944 106.799   2
  -1 -12  23 463.296 138.807  33
  -1  12  23 539.371 103.638  34
  -1 -12  23 637.303 105.954  34
  -1 -12  23 762.973 104.934   9
  -1  12  23 831.785 107.941   9
   1 -12 -22 71.1358 114.235  29
  -1  12  22 96.1762 106.113   9
  -1 -12  22 180.450 102.034   9
  -1 -12  22 204.798 96.0494   2
  -1  12  22 66.5419 103.984   2
  -1 -12  22-110.798 155.451  33
   1 -12 -21 335.488 114.646  29
  -1  12  21 566.991 112.440   2
  -1 -12  21 306.928 105.439   2
  -1 -12  21 618.611 156.991  33
   1  12 -21 539.013 100.492  24
   1 -12 -20 2455.50 146.858  29
  -1 -12  20 2197.51 134.614   2
  -1  12  20 2030.50 137.756   2
  -1 -12  20 2176.54 190.329  33
   1  12 -20 2344.88 147.707  24
   1 -12 -19 801.067 117.303  29
  -1 -12  19 1031.68 112.029   2
  -1  12  19 915.065 114.855   2
  -1 -12  19 902.134 158.456  33
   1  12 -19 715.051 117.254  24
   1 -12 -18 299.154 108.453  29
   1  12 -18 507.448 117.425  24
  -1 -12  18 241.912 96.4547   2
  -1 -12  18 469.206 147.896  33
   1 -12 -17 1615.66 119.166  29
   1 -12 -17 1362.23 100.205  10
   1  12 -17 1599.42 136.263  24
  -1 -12  17 1373.19 109.818   2
  -1  12  17 1420.31 114.138   2
  -1 -12  17 1724.41 157.863  33
   1  12 -16 1380.27 128.449  24
   1 -12 -16 1446.43 102.505  10
  -1 -12  16 1248.41 101.577   2
  -1  12  16 1483.14 104.553   2
   1 -12 -16 1610.58 111.717  29
  -1 -12  15 54.7643 99.4710  32
   1 -12 -15 9.37858 88.9908  29
   1 -12 -15 59.9534 76.8348  10
   1  12 -15-21.8754 98.7332  24
  -1  12  15 95.8227 76.9467   2
  -1 -12  15 113.325 73.4651   2
   1  12 -15 38.5349 76.0964  15
   1 -12 -14 2647.09 125.946  29
  -1 -12  14 2488.18 140.773  32
   1 -12 -14 2373.83 124.072  10
  -1 -12  14 2517.71 118.089   2
  -1  12  14 2776.33 120.839   2
   1  12 -14 2742.49 128.488  15
  -1 -12  13 5121.94 182.144  30
   1 -12 -13 5079.27 186.090  29
  -1  12  13 4838.97 183.015   2
  -1 -12  13 4962.54 181.561   2
   1  12 -13 4556.84 188.852  15
  -1 -12  13 5241.46 202.445  32
   1 -12 -12 2923.55 124.013  29
  -1 -12  12 2983.14 120.569  30
  -1 -12  12 2814.12 116.700   2
  -1  12  12 2886.65 120.014   2
   1  12 -12 3012.15 129.940  15
  -1 -12  12 2832.18 139.588  32
  -1 -12  11 2.24851 52.0177  30
   1 -12 -11 45.3492 61.2537  29
  -1 -12  11-28.0805 46.2282   2
   1  12 -11-108.505 63.6532  15
  -1 -12  11 67.9286 74.7981  32
  -1 -12  10 3776.44 145.298  30
   1 -12 -10 3845.99 140.743  29
  -1 -12  10 3632.80 158.624  32
   1 -12 -10 3770.54 169.324   1
   1  12 -10 3922.73 150.269  15
   1 -12  -9 1783.84 84.7457  29
  -1 -12   9 1789.82 101.742  32
  -1 -12   9 1907.00 89.6498  30
  -1 -12   9 2206.01 153.891  11
   1  12  -9 1877.92 167.223  12
  -1  12   9 2103.74 175.877  13
   1 -12  -9 1843.76 116.152  14
   1  12  -9 1908.12 80.7848  16
   1  12  -9 1768.62 92.1774  15
   1 -12  -9 2135.65 115.575   1
   1  12  -8 488.683 116.121  12
  -1  12   8 704.865 115.542  13
   1 -12  -8 556.109 81.0529  14
  -1 -12   8 640.312 98.2261  11
   1  12  -8 481.125 64.8098  26
   1 -12  -8 672.257 53.8173  29
   1  12  -8 645.103 48.0380  16
   1  12  -8 656.522 60.5848  15
  -1  12   7 6865.33 327.874  13
   1  12  -7 7807.79 328.356  12
  -1 -12   7 7292.05 306.824  11
   1 -12  -7 7376.29 240.955  29
   1  12  -7 6843.67 251.727  26
   1  12  -7 7539.44 243.486  16
   1 -12  -7 6991.98 273.624  14
   1  12  -7 7172.46 248.844  15
  -1  12   6 5106.41 269.791  13
  -1 -12   6 5669.90 254.709  11
   1 -12  -6 5571.20 185.322  29
   1  12  -6 5335.12 195.252  26
   1  12  -6 5466.01 193.562  15
   1 -12  -6 5242.41 218.578  14
   1  12  -6 5509.31 188.101  16
  -1 -12   5 17055.4 582.699  11
   1  12  -5 17664.2 593.442  12
   1 -12  -5 15271.1 544.374  14
  -1  12   5 14010.3 592.857  13
   1  12  -5 15898.1 519.267  26
   1 -12  -5 16136.6 510.132  29
   1  12  -5 16183.1 513.577  16
  -1  12   5 15326.7 545.616  18
   1  12  -5 15640.9 516.572  15
   1 -12  -4 180.692 69.7611  14
  -1  12   4 307.506 108.076  13
   1  12  -4 244.095 89.6639  12
  -1 -12   4 353.521 101.329  11
   1  12  -4 194.535 45.7552  26
   1 -12  -4 158.938 35.0720  29
  -1  12   4 228.474 63.9565  18
   1  12  -4 186.637 43.9300  15
   1  12  -4 164.109 35.4866  16
   1 -12  -3 8247.31 276.761  35
   1  12  -3 8213.73 287.347  26
   1 -12  -3 8902.74 277.756  29
   1 -12  -3 8510.34 313.553  14
   1  12  -3 9365.89 347.821  12
  -1  12   3 8838.61 310.491  18
   1  12  -3 8627.94 280.753  16
   1  12  -3 8697.13 284.940  15
  -1 -12   2 12190.7 390.387   4
   1 -12  -2 12084.0 393.300  35
   1  12  -2 13204.2 404.011  26
   1 -12  -2 12486.2 427.419  14
  -1 -12   2 12665.1 447.733  14
   1  12  -2 11848.7 400.304  25
   1  12  -2 12315.1 396.327  16
   1  12  -2 12645.1 399.458  15
  -1  12   1 13244.9 433.072  25
   1  12  -1 13225.9 437.864  26
   1  12  -1 14040.1 435.995  25
   1 -12  -1 13165.4 428.854  35
   1 -12  -1 13952.3 465.706  14
  -1 -12   1 14127.0 473.792  14
   1  12  -1 13574.9 432.033  16
  -1  12   1 14310.6 473.554  14
  -1  12   0 725.664 70.6772  14
   1 -12   0 563.140 77.5781  14
  -1 -12   0 767.972 73.2475  14
   1  12   0 556.463 43.6288  25
  -1  12   0 632.218 39.6125  25
   1 -12   0 654.375 34.8228   4
   1 -12   0 634.251 34.5717  35
   1  12   1 9014.19 306.847  25
  -1  12  -1 9408.73 304.321  25
   1 -12   1 9401.77 301.101   4
  -1  12  -1 9434.92 336.588  14
  -1 -12  -1 10045.5 340.237  14
   1 -12   1 10097.0 359.029  14
  -1  12  -2 6646.51 264.073  14
  -1 -12  -2 6600.11 266.289  14
   1  12   2 6777.83 296.516  13
   1 -12   2 6957.52 228.022   4
  -1 -12  -2 6909.07 226.278  29
   1  12   2 7776.77 235.335  25
  -1  12  -2 7027.11 230.739  25
  -1  12  -3 1468.76 62.2693  25
  -1 -12  -3 1117.28 97.3994  14
   1  12   3 1430.50 135.041  13
  -1  12  -3 1683.83 104.953  14
   1  12   3 1430.23 65.4326  25
  -1 -12  -3 1353.92 54.7055  29
  -1  12  -3 1373.31 60.7703  15
   1 -12   4 1167.61 92.0313  11
   1  12   4 1370.08 132.279  13
  -1  12  -4 1269.73 91.9725  14
  -1 -12  -4 1334.82 95.7988  14
   1  12   4 1307.89 63.7257  25
  -1 -12  -4 1104.20 50.0599  29
  -1  12  -4 1256.10 63.6962  26
  -1  12  -4 1268.52 58.9267  15
   1  12   5 14824.0 537.436  13
  -1  12  -5 14095.6 484.609  14
   1 -12   5 14973.4 488.163  11
  -1  12  -5 15052.8 458.445  26
  -1 -12  -5 13360.2 446.156  29
  -1  12  -5 14025.6 451.523  15
  -1 -12  -5 14192.9 485.319  14
   1 -12   6 4346.08 142.712  34
   1 -12   6 4363.35 166.441  32
   1 -12   6 4782.56 189.415  11
   1  12   6 4333.49 142.459   9
  -1  12  -6 3915.76 181.581  14
   1  12   6 4569.72 236.300  13
  -1 -12  -6 4141.48 146.211  29
  -1  12  -6 4517.50 159.286  26
   1  12   6 4277.43 142.895   2
  -1 -12  -6 4279.89 186.319  14
  -1  12  -6 4409.30 149.900  15
   1 -12   7 794.701 75.6158  32
   1  12   7 757.897 40.4756  34
   1 -12   7 759.888 41.0916  34
  -1  12  -7 710.113 82.4474  14
  -1 -12  -7 795.509 86.8593  14
   1  12   7 856.937 124.943  13
   1  12   7 779.682 40.6913   9
   1 -12   7 787.843 40.9126   9
  -1 -12  -7 755.424 50.0907  29
   1 -12   7 841.397 66.5187  30
  -1  12  -7 751.888 58.3690  26
   1 -12   7 801.463 39.1348   2
   1  12   7 787.346 40.8305   2
  -1  12  -7 725.325 46.6203  15
  -1  12  -8 924.592 65.4740  26
  -1 -12  -8 855.032 56.0413  29
   1 -12   8 936.605 72.5105  30
  -1 -12  -8 869.225 111.085   1
   1  12   8 948.494 48.2827   2
   1 -12   8 908.264 45.6714   2
   1 -12   8 921.386 49.3845  34
   1 -12   8 990.733 83.7498  32
   1  12   8 860.375 48.7138  34
   1  12   8 1065.97 137.726  13
   1  12   8 811.790 48.2872   9
  -1 -12  -8 924.207 93.0077  14
  -1  12  -8 885.326 90.9091  14
   1 -12   8 958.282 48.4153   9
  -1 -12  -9 9716.14 315.427  29
   1 -12   9 10052.0 329.226  30
  -1  12  -9 9472.80 321.583  26
   1 -12   9 9561.20 311.976   2
   1  12   9 9725.77 313.444   2
  -1 -12  -9 9745.41 385.564   1
   1  12   9 9417.93 313.092  34
   1 -12   9 9716.96 333.708  32
   1 -12   9 9696.85 313.470  34
   1 -12   9 9487.52 312.955   9
   1  12   9 9319.91 312.500   9
   1 -12  10 1970.52 102.800  30
  -1 -12 -10 1951.15 147.110   1
   1 -12  10 1808.34 79.6592   2
   1  12  10 1806.50 82.1827   2
   1 -12  10 1985.68 115.470  32
   1 -12  10 1958.29 82.8924   9
   1  12  10 1761.49 81.4240   9
   1 -12  11 87.5606 68.4077  30
   1 -12  11 38.7302 47.5485   2
   1  12  11 92.0246 49.6761   2
  -1 -12 -11 275.185 100.581   1
   1 -12  11 46.3716 87.2769  32
   1 -12  11 69.7754 51.6459   9
   1  12  11 123.802 51.0650   9
   1 -12  12 3185.24 139.705  30
   1 -12  12 3017.09 124.879   9
   1  12  12 3002.40 124.487   9
   1 -12  12 3216.72 158.595  32
   1  12  12 3094.08 124.622   2
   1 -12  12 3082.30 122.523   2
  -1 -12 -12 3012.34 185.460   1
   1 -12  13 5859.25 208.673   9
   1  12  13 5806.46 207.548   9
   1 -12  13 5673.31 238.103  32
   1 -12  13 5870.68 207.159   2
   1  12  13 5574.79 208.044   2
   1  12  14 247.955 73.0626   9
   1 -12  14 309.652 76.1049   9
   1 -12  14 301.209 75.8637  34
   1  12  14 260.963 74.3045   2
   1 -12  14 356.421 71.2052   2
   1  12  15 397.607 81.8700   9
   1 -12  15 469.755 85.6600   9
   1 -12  15 357.655 86.7856  34
   1  12  15 363.713 83.8641  34
   1 -12  15 386.181 78.5611   2
   1  12  15 376.181 82.9655   2
   1  12  16 1357.05 103.200   9
   1 -12  16 1343.76 106.523   9
   1  12  16 1392.99 105.895   2
   1 -12  16 1202.80 98.1517   2
   1  12  16 1318.58 103.989  34
   1 -12  16 1190.01 106.848  34
  -1 -12 -17 435.401 100.310  29
   1  12  17 661.895 97.8707   9
   1 -12  17 498.073 97.8855   9
  -1  12 -17 309.361 98.9474  24
   1  12  17 379.926 94.1018   2
   1 -12  17 358.781 91.6880   2
   1 -12  17 582.064 98.8486  34
   1  12  17 523.484 100.013  34
  -1 -12 -18 182.431 104.029  29
   1  12  18 281.782 96.5710   9
   1 -12  18-15.3023 98.2166   9
   1  12  18 266.944 92.8912  25
  -1  12 -18 29.1952 98.9318  24
   1  12  18 285.385 94.3968   2
   1 -12  18 252.782 91.2133   2
   1 -12  18 248.929 103.591  34
   1 -12  18 389.006 150.315  33
   1  12  18 234.949 102.724  34
  -1 -12 -19 1629.43 128.927  29
   1  12  19 1463.94 110.749  25
   1 -12  19 1880.39 123.657   9
   1  12  19 1909.34 122.223   9
  -1  12 -19 1325.82 118.272  24
   1  12  19 1568.37 121.416   2
   1 -12  19 1517.04 118.186   2
   1 -12  19 1876.01 176.495  33
   1  12  19 1524.18 127.632  34
   1 -12  19 1698.72 127.647  34
  -1 -12 -20 646.337 112.443  29
   1 -12  20 552.656 112.413   9
   1  12  20 580.953 109.033   9
   1  12  20 700.917 88.5658  25
   1  12  20 760.517 108.520   2
   1 -12  20 616.794 104.206   2
   1 -12  20 885.898 113.389  34
   1  12  20 437.134 103.844  34
   1 -12  20 620.047 161.227  33
  -1 -12 -21 640.980 112.773  29
   1  12  21 535.386 106.611   9
   1 -12  21 607.147 103.706   9
   1  12  21 368.682 78.7528  25
   1  12  21 445.065 104.871   2
   1 -12  21 474.667 99.9986   2
   1  12  21 580.498 105.001  34
   1 -12  21 339.732 103.590  34
   1 -12  21 292.492 157.729  33
  -1 -12 -22 55.9371 104.958  29
   1 -12  22 18.6216 89.1345   2
   1  12  22 17.2247 97.9065   2
   1 -12  22 188.790 96.4936  34
   1 -12  22 34.5144 153.278  31
   1 -12  22 70.5003 146.202  33
   1  12  22-68.2003 93.9744  34
   1  12  22 183.832 96.4252   9
   1 -12  22 134.720 99.3649   9
  -1 -12 -23 474.125 102.760  29
   1  12  23 396.805 83.6563   2
   1 -12  23 363.127 84.1430   2
   1 -12  23 85.9513 138.538  31
   1 -12  23 377.921 90.9281  34
   1  12  23 441.569 93.8273  34
   1 -12  23 392.034 136.570  33
   1  12  23 265.704 89.0032   9
   1 -12  23 343.573 86.8813   9
   1 -12  24 144.028 74.5587   9
   1 -12  24 83.0919 78.4141  34
   1 -12  24 229.696 125.029  31
  -1 -12 -24 87.8349 90.5269  29
   1 -12  25-85.9914 118.948  31
  -1 -12 -25 42.0358 77.4341  29
  -1 -13  26 287.404 113.750  31
   1 -13 -26 265.795 81.8841  29
  -1 -13  25 256.130 115.277  33
  -1 -13  25 242.858 129.012  31
   1 -13 -25 93.9892 90.5202  29
  -1  13  24 271.897 77.7641  25
   1 -13 -24 238.564 101.281  29
  -1 -13  24 62.4123 133.657  33
  -1 -13  24 71.6656 152.248  31
  -1 -13  24 91.4624 83.4409  34
   1 -13 -23 152.659 107.179  29
  -1 -13  23 21.6055 89.3976   9
  -1  13  23 136.698 85.5112  25
  -1  13  23 55.1838 79.6655   2
  -1 -13  23 116.239 140.473  33
  -1 -13  23 136.432 92.3857  34
   1 -13 -22 1435.27 124.887  29
  -1  13  22 1136.79 102.920   9
  -1 -13  22 1325.79 113.100   9
   1  13 -22 1249.56 115.504  24
  -1  13  22 1086.86 107.866   2
  -1  13  22 1099.77 111.391  34
  -1 -13  22 1026.29 159.894  33
  -1 -13  22 1172.34 118.140  34
   1 -13 -21 62.6605 113.821  29
  -1 -13  21-24.5209 101.028   9
  -1  13  21 29.9207 93.3318   9
  -1 -13  21 83.6053 91.3223   2
  -1  13  21 87.3932 89.5095   2
  -1 -13  21 66.4852 156.899  33
   1  13 -21-56.3358 104.939  24
   1 -13 -20 716.798 118.933  29
  -1 -13  20 926.757 103.412   2
  -1  13  20 794.577 109.998   2
  -1 -13  20 752.996 162.856  33
   1  13 -20 740.922 124.288  24
   1 -13 -19 1755.45 134.127  29
  -1  13  19 1713.89 121.182   2
  -1 -13  19 1726.22 117.940   2
  -1 -13  19 1568.64 181.914  33
   1  13 -19 1796.22 146.039  24
   1 -13 -18 1099.64 117.639  29
   1  13 -18 891.319 128.362  24
  -1 -13  18 942.741 101.249   2
  -1  13  18 1177.68 104.833   2
  -1 -13  18 1234.99 164.863  33
   1 -13 -17 493.688 103.357  29
   1 -13 -17 572.201 89.0747  10
   1  13 -17 594.698 123.548  24
  -1  13  17 405.541 93.0895   2
  -1 -13  17 537.872 90.2542   2
  -1 -13  17 480.685 151.466  33
   1  13 -16 633.612 121.271  24
   1 -13 -16 661.078 92.0575  10
  -1 -13  16 735.977 83.9986   2
  -1  13  16 718.052 89.1340   2
   1 -13 -16 708.421 101.527  29
  -1 -13  15 1392.22 123.923  32
   1 -13 -15 1400.19 105.389  29
   1 -13 -15 1374.40 102.280  10
   1  13 -15 1246.82 125.073  24
  -1  13  15 1265.20 93.0509   2
  -1 -13  15 1301.91 90.1601   2
   1  13 -15 1287.11 102.638  15
   1 -13 -14 662.164 86.2153  29
  -1 -13  14 741.407 73.2310   2
  -1  13  14 663.607 76.6910   2
   1  13 -14 759.965 86.7332  15
  -1 -13  14 531.996 109.903  32
  -1 -13  13-46.0998 61.7083  30
   1 -13 -13-8.17262 72.0233  29
  -1 -13  13 58.9828 55.6472   2
  -1  13  13 19.1219 58.4263   2
   1  13 -13-48.2999 73.5786  15
  -1 -13  13 96.6976 95.4009  32
  -1 -13  12 3985.25 153.626  30
   1 -13 -12 4025.83 153.945  29
  -1  13  12 3853.83 146.199   2
  -1 -13  12 3815.81 144.145   2
   1  13 -12 3633.13 159.764  15
  -1 -13  12 4048.11 174.633  32
  -1 -13  11 5200.56 194.462  30
   1 -13 -11 5174.87 189.085  29
  -1  13  11 5191.63 184.213   2
  -1 -13  11 5438.84 182.654   2
   1  13 -11 5212.25 199.196  15
  -1 -13  11 5311.18 211.805  32
  -1 -13  10 3405.37 144.391  30
   1 -13 -10 3564.89 137.378  29
  -1 -13  10 3615.95 160.496  32
   1 -13 -10 3923.49 170.921   1
  -1  13  10 3573.80 130.622   2
   1  13 -10 3752.99 149.386  15
   1 -13  -9 273.334 56.4459  29
  -1 -13   9 304.483 80.0192  32
   1  13  -9 215.937 125.360  12
  -1 -13   9 518.630 112.918  11
   1  13  -9 397.686 64.4274  15
  -1  13   9 325.848 38.2021   2
   1 -13  -9 425.960 70.0872   1
   1  13  -8 9544.13 405.041  12
  -1 -13   8 9896.19 391.862  11
  -1  13   8 9428.70 417.473  13
   1  13  -8 9441.76 312.539  16
   1 -13  -8 9026.92 345.692  14
   1  13  -8 9614.02 321.158  15
   1 -13  -8 9738.98 310.443  29
   1  13  -8 9605.24 324.002  26
  -1  13   8 9097.62 304.750   2
  -1 -13   7 4877.03 229.401  11
  -1  13   7 3709.07 242.218  13
   1  13  -7 4519.51 239.828  12
   1  13  -7 4261.04 150.448  16
   1 -13  -7 4322.53 185.366  14
   1  13  -7 3994.23 158.094  15
   1 -13  -7 4158.43 148.334  29
   1  13  -7 4085.88 161.642  26
  -1  13   7 4120.48 138.949   2
  -1  13   6 2065.20 175.509  13
   1 -13  -6 1687.55 114.956  14
  -1 -13   6 1642.76 150.156  11
   1  13  -6 2121.38 160.288  12
   1  13  -6 1753.61 80.9630  16
   1  13  -6 1959.40 90.5051  15
   1  13  -6 1845.15 92.4791  26
   1 -13  -6 1737.98 77.8442  29
   1 -13  -5 329.495 75.8516  14
  -1  13   5 148.684 114.036  13
  -1 -13   5 302.855 114.618  11
   1  13  -5 321.171 107.352  12
   1  13  -5 283.552 51.9007  15
   1  13  -5 330.202 46.4666  16
  -1  13   5 344.597 64.1173  18
   1  13  -5 315.216 57.2195  26
   1 -13  -5 316.764 43.1400  29
   1  13  -4 17791.7 612.132  12
   1 -13  -4 15803.8 564.782  14
  -1 -13   4 17127.3 596.838  11
   1  13  -4 16689.2 535.792  15
  -1  13   4 15350.9 557.181  18
   1  13  -4 16245.9 531.065  16
   1  13  -4 16815.2 538.726  26
   1 -13  -4 16912.6 526.943  29
  -1 -13   3 2403.75 83.1658   4
   1 -13  -3 2474.65 88.7827  35
   1  13  -3 2267.94 103.356  26
   1 -13  -3 2619.55 90.1198  29
   1 -13  -3 2347.90 124.653  14
   1  13  -3 2395.03 153.592  12
  -1  13   3 2190.59 150.088  13
   1  13  -3 2418.02 92.4479  16
  -1  13   3 2384.66 119.595  18
   1  13  -3 2432.47 97.7064  15
  -1 -13   2 914.571 37.3178   4
   1 -13  -2 868.430 44.7111  35
  -1  13   2 947.464 53.6225  25
   1  13  -2 939.037 61.3026  26
   1 -13  -2 1125.47 84.1998  14
  -1 -13   2 964.674 103.895  14
  -1  13   2 1084.13 106.561  14
   1  13  -2 901.658 58.2112  25
   1  13  -2 976.589 49.7314  16
   1  13  -2 1022.62 55.7001  15
  -1 -13   1 5516.04 178.971   4
  -1  13   1 5869.43 188.339  25
   1  13  -1 5422.70 193.882  26
   1  13  -1 5567.20 190.558  25
   1 -13  -1 5427.10 182.313  35
   1 -13  -1 5325.31 222.398  14
  -1 -13   1 5943.81 232.807  14
   1  13  -1 5650.82 186.055  16
  -1  13   1 5961.07 230.805  14
   1 -13   0 14392.9 447.462  35
  -1 -13   0 13922.3 443.707  35
  -1  13   0 13792.8 450.523  25
   1  13   0 14193.9 453.862  25
  -1  13   0 14207.0 486.558  14
   1 -13   0 13863.0 446.941   4
  -1 -13   0 13960.1 486.525  14
   1 -13   0 14594.1 493.526  14
   1  13   1 1410.22 64.4122  25
  -1  13  -1 1127.77 55.3613  25
  -1 -13  -1 1177.13 90.7869  14
  -1  13  -1 1475.77 91.7742  14
   1 -13   1 1204.51 52.2643   4
  -1 -13  -2 98.8346 24.1392  29
   1  13   2 57.0618 85.6951  13
  -1 -13  -2 106.619 65.3136  14
  -1  13  -2 85.3924 62.8965  14
  -1  13  -2 210.461 34.2641  25
   1  13   2 56.4121 38.8127  25
  -1  13  -2 89.5613 21.4563  16
   1 -13   2 108.504 29.0876   4
   1  13   3 4756.23 164.803  25
  -1 -13  -3 4650.88 155.930  29
   1  13   3 4643.28 246.084  13
  -1  13  -3 4645.44 200.374  14
   1 -13   3 5344.86 210.406  11
  -1 -13  -3 4376.73 202.541  14
  -1  13  -3 4636.28 162.021  25
   1 -13   3 4711.00 158.121   4
  -1  13  -3 4772.75 161.238  15
  -1  13  -4 10740.6 386.531  14
   1 -13   4 11066.5 386.635  11
   1  13   4 10829.7 435.851  13
  -1 -13  -4 10736.5 387.206  14
   1  13   4 11453.2 347.787  25
  -1  13  -4 9690.92 347.726  26
  -1 -13  -4 10091.6 337.984  29
  -1  13  -4 11167.7 347.387  15
  -1  13  -5 177.643 70.7250  14
   1  13   5 117.613 105.997  13
  -1 -13  -5 175.024 70.9716  14
   1 -13   5 194.167 74.0248  11
  -1 -13  -5 207.395 33.1011  29
  -1  13  -5 133.384 48.8230  26
  -1  13  -5 122.132 39.9547  15
   1 -13   6 6467.58 246.222  32
  -1  13  -6 7027.05 267.797  14
   1  13   6 7325.77 329.466  13
   1 -13   6 7105.08 271.983  11
  -1  13  -6 7107.26 241.489  26
  -1 -13  -6 6952.28 226.758  29
   1  13   6 6797.96 222.284   2
  -1 -13  -6 6693.13 266.501  14
  -1  13  -6 7100.02 232.524  15
   1 -13   7 2958.13 131.099  32
   1 -13   7 2844.03 99.7657  34
   1  13   7 3292.07 204.857  13
  -1  13  -7 3011.70 146.923  14
   1  13   7 2882.53 99.4974   9
   1 -13   7 2732.07 126.970  30
  -1  13  -7 2662.26 120.531  26
  -1 -13  -7 2959.81 105.862  29
   1  13   7 2846.15 100.020   2
  -1  13  -7 2962.46 109.070  15
  -1 -13  -7 3054.32 149.843  14
  -1  13  -8 6195.39 223.966  26
   1 -13   8 6074.24 229.368  30
  -1 -13  -8 6607.78 212.727  29
   1  13   8 6288.91 208.486   2
   1 -13   8 5924.69 235.623  32
   1 -13   8 6194.17 208.007  34
   1  13   8 6472.76 208.037   9
  -1 -13  -9 1526.20 73.3108  29
   1 -13   9 1389.04 94.9543  30
  -1  13  -9 1433.30 84.0785  26
  -1 -13  -9 1336.09 133.284   1
   1  13   9 1297.90 63.8841   2
   1 -13   9 1348.66 63.7956  34
   1  13   9 1329.07 63.8417  34
   1 -13   9 1501.88 108.119  32
   1 -13   9 1420.12 64.0311   9
   1  13   9 1447.75 63.7541   9
  -1 -13 -10 5372.98 190.374  29
   1 -13  10 5893.59 209.387  30
   1  13  10 5517.23 186.538   2
   1 -13  10 5448.72 184.524   2
  -1 -13 -10 5759.11 266.689   1
   1  13  10 5362.21 186.214  34
   1 -13  10 5116.25 215.685  32
   1 -13  10 5491.39 186.446  34
   1  13  10 5243.96 185.214   9
   1 -13  10 5391.98 185.811   9
   1 -13  11 3589.73 153.464  30
  -1 -13 -11 3583.73 136.355  29
   1 -13  11 3436.06 128.077   2
   1  13  11 3246.74 129.237   2
  -1 -13 -11 3832.70 205.487   1
   1 -13  11 3324.29 130.578  34
   1  13  11 3483.85 130.033  34
   1 -13  11 3406.21 168.461  32
   1 -13  11 3429.16 130.283   9
   1  13  11 3532.17 129.425   9
   1 -13  12 2070.04 116.145  30
  -1 -13 -12 1995.29 102.492  29
   1 -13  12 1947.36 89.8363   2
   1  13  12 2004.74 93.7223   2
   1  13  12 2114.17 94.7779  34
   1 -13  12 1950.35 94.1815  34
   1 -13  12 1942.56 137.129  32
   1  13  12 1887.75 93.2764   9
   1 -13  12 1922.50 93.2427   9
  -1 -13 -13 462.545 78.1016  29
   1  13  13 414.913 64.7230   2
   1 -13  13 529.226 63.2755   2
   1  13  13 421.413 68.3483  34
   1 -13  13 521.075 116.163  32
   1 -13  13 510.819 71.0984  34
   1  13  13 452.102 66.9744   9
   1 -13  13 376.192 69.2541   9
  -1 -13 -14 2097.27 118.251  29
   1 -13  14 2006.42 103.445   2
   1  13  14 2290.56 108.484   2
   1  13  14 2141.43 107.435  34
   1 -13  14 2224.43 110.526  34
   1 -13  14 2207.21 109.783   9
   1  13  14 2103.15 108.041   9
  -1 -13 -15 2921.56 138.087  29
   1 -13  15 3016.29 130.936   9
   1  13  15 2929.97 128.502   9
   1  13  15 2858.30 130.479   2
   1 -13  15 2625.53 125.826   2
   1 -13  15 2555.16 131.498  34
   1  13  15 2661.71 129.030  34
  -1 -13 -16 641.439 102.347  29
   1 -13  16 526.116 88.9500   9
   1  13  16 629.592 86.4137   9
   1  13  16 655.587 96.6408  25
   1  13  16 646.178 88.6113   2
   1 -13  16 392.431 81.5723   2
   1 -13  16 611.140 93.8089  34
   1  13  16 683.806 87.1153  34
  -1 -13 -17-126.309 99.7216  29
   1 -13  17 65.1119 88.1546   9
   1  13  17-209.806 85.0645   9
  -1  13 -17-23.5291 107.197  24
   1  13  17-87.2490 90.6225  25
   1 -13  17-79.5126 83.3263   2
   1  13  17-2.75975 85.9693   2
   1  13  17-16.4286 91.1396  34
   1 -13  17-8.38714 89.3340  34
  -1 -13 -18 2738.88 149.029  29
   1  13  18 2596.68 138.939  25
   1  13  18 2859.07 139.393   9
   1 -13  18 2649.56 141.633   9
  -1  13 -18 2615.40 159.914  24
   1 -13  18 2690.09 133.487   2
   1  13  18 2768.63 140.315   2
   1  13  18 2704.58 139.531  34
   1 -13  18 2955.29 144.599  34
  -1 -13 -19 407.164 108.633  29
   1  13  19 270.392 95.4514   9
   1 -13  19 273.445 100.475   9
   1  13  19 518.598 98.7650  25
  -1  13 -19 227.074 99.3660  24
   1  13  19 449.513 98.7298   2
   1 -13  19 325.417 84.6473   2
   1 -13  19 422.098 104.453  34
   1  13  19 615.097 97.3678  34
  -1 -13 -20-10.8627 106.701  29
   1 -13  20-122.222 93.0851   9
   1  13  20 73.2938 91.9394   9
   1  13  20 75.1289 87.7113  25
   1  13  20 170.564 86.3279   2
   1 -13  20 112.917 89.2749   2
   1 -13  20-38.4408 156.913  33
   1  13  20-100.968 100.202  34
   1 -13  20-149.192 95.8132  34
  -1 -13 -21 121.595 103.270  29
   1  13  21 222.867 83.8211   9
   1 -13  21-21.2544 92.0913   9
   1  13  21 80.6837 78.3344  25
   1  13  21 136.462 89.7434   2
   1 -13  21 117.744 85.5094   2
   1 -13  21 153.889 97.8529  34
   1 -13  21 106.454 146.272  33
   1  13  21 99.4023 95.1743  34
  -1 -13 -22 1083.26 113.480  29
   1  13  22 1228.30 94.1291   2
   1 -13  22 1095.68 100.978  34
   1 -13  22 1254.76 165.606  33
   1  13  22 1209.87 102.977  34
   1  13  22 1202.49 100.079   9
   1 -13  22 1203.29 97.4930   9
  -1 -13 -23-209.924 94.9282  29
   1 -13  23-286.116 139.436  33
   1 -13  23-2.28493 81.7042  34
  -1 -13 -24 87.1468 88.4371  29
   1 -13  24-7.83167 68.1334  34
  -1 -13 -25 368.106 76.1131  29
   1 -13  25 369.546 114.295  31
   1 -14 -25 22.2647 87.1369  29
  -1 -14  25-47.5766 114.489  33
  -1 -14  25 5.44355 132.244  31
   1 -14 -24 670.679 100.861  29
  -1 -14  24 631.641 154.829  31
  -1 -14  24 595.111 138.465  33
  -1  14  24 761.549 82.3835  25
   1 -14 -23 142.923 106.895  29
  -1 -14  23 37.9717 77.6017  34
  -1 -14  23-134.131 142.060  33
  -1  14  23 48.2086 82.7721  25
   1 -14 -22-92.5335 110.888  29
  -1  14  22-57.6311 93.7325  25
   1  14 -22-115.403 96.1182  24
  -1  14  22 109.827 81.6028   2
  -1 -14  22-13.5544 147.006  33
  -1 -14  22 136.119 83.6089  34
   1 -14 -21 90.1520 110.331  29
  -1  14  21 92.3782 90.2380   9
   1  14 -21 23.0053 108.157  24
  -1  14  21-5.55301 80.4598   2
  -1 -14  21 2.78341 87.2935  34
  -1 -14  21-70.3864 167.465  33
   1 -14 -20 2726.24 150.400  29
  -1 -14  20 2388.44 137.297   9
  -1  14  20 2603.50 130.998   9
   1  14 -20 2649.95 166.363  24
  -1  14  20 2607.61 136.472   2
  -1 -14  20 2367.41 210.386  33
   1 -14 -19 206.911 110.985  29
  -1 -14  19 209.713 92.9095   9
  -1  14  19 106.460 88.1364   9
  -1  14  19 88.9737 87.6469   2
  -1 -14  19 349.827 167.687  33
   1  14 -19 278.684 125.852  24
   1 -14 -18-5.48730 107.580  29
   1  14 -18 84.7553 124.136  24
  -1  14  18-56.4081 88.5144   2
  -1 -14  18 49.2197 166.217  33
   1 -14 -17 92.9105 98.2701  29
   1 -14 -17-47.5397 87.2426  10
   1  14 -17 42.4864 127.437  24
  -1 -14  17 101.963 79.4298   2
  -1  14  17 48.9445 82.5255   2
  -1 -14  17 116.222 154.340  33
   1 -14 -16 4194.39 172.509  29
   1 -14 -16 3899.46 174.386  10
   1  14 -16 3672.50 199.247  24
  -1 -14  16 3695.87 156.454   2
  -1  14  16 4043.57 161.101   2
  -1 -14  16 3622.95 199.752  32
   1 -14 -15 132.743 88.7798  10
  -1  14  15-23.8677 69.9069   2
   1 -14 -15 105.639 92.4057  29
  -1 -14  15-5.05463 113.842  32
   1 -14 -14 2434.69 120.228  29
  -1  14  14 2177.63 107.710   2
   1  14 -14 2215.67 125.171  15
  -1 -14  14 2192.81 152.052  32
   1 -14 -13 1053.07 92.6158  29
  -1 -14  13 1047.08 84.7355  30
  -1  14  13 1174.92 73.6344   2
   1  14 -13 956.313 94.6678  15
  -1 -14  13 996.477 121.352  32
   1 -14 -12 3382.55 137.702  29
  -1 -14  12 3150.97 142.200  30
  -1  14  12 3171.04 126.051   2
   1  14 -12 3267.56 148.779  15
  -1 -14  12 3557.19 171.568  32
  -1 -14  11 260.272 71.4230  30
   1 -14 -11 175.456 70.7776  29
  -1  14  11 223.597 45.7876   2
   1  14 -11 302.436 77.4678  15
  -1 -14  11 339.785 100.469  32
   1 -14 -10 5593.60 190.584  29
  -1 -14  10 5264.06 201.768  30
  -1 -14  10 5307.93 217.835  32
   1  14 -10 5313.85 203.241  15
  -1  14  10 5146.19 180.583   2
  -1 -14   9 247.474 121.051  11
   1  14  -9 214.272 70.7351  15
   1  14  -9 141.050 75.7686  26
   1 -14  -9 146.123 55.6354  29
  -1  14   9 160.184 34.6511   2
   1 -14  -9 76.3271 72.6294   1
  -1 -14   8 329.906 120.795  11
   1  14  -8 141.153 66.3921  15
   1  14  -8 223.363 72.4799  26
   1 -14  -8 137.184 55.6217  29
  -1 -14   7 2415.43 175.113  11
   1 -14  -7 2013.85 127.128  14
   1  14  -7 1932.93 172.559  12
   1  14  -7 1887.92 103.891  15
   1  14  -7 2105.03 92.6399  16
   1 -14  -7 2017.40 88.5763  29
   1  14  -7 1961.55 106.905  26
   1  14  -6 20812.3 712.015  12
  -1 -14   6 21224.3 706.107  11
   1 -14  -6 19301.7 652.022  14
   1  14  -6 19862.0 620.328  15
   1  14  -6 18502.0 612.489  16
   1  14  -6 19598.6 621.159  26
   1 -14  -6 18448.0 606.922  29
   1 -14  -5 558.142 86.7078  14
  -1 -14   5 665.807 120.452  11
   1  14  -5 452.873 116.114  12
  -1  14   5 609.329 137.479  13
   1  14  -5 658.063 57.3455  16
   1  14  -5 797.455 68.6079  15
  -1  14   5 522.087 69.9935  18
   1  14  -5 771.642 72.2059  26
   1 -14  -5 663.644 50.5157  29
   1  14  -4 183.667 54.6478  26
   1 -14  -4 54.3930 37.7501  29
   1 -14  -4 105.877 34.4335  35
   1 -14  -4 35.3199 67.7366  14
  -1  14   4 71.3210 93.0909  13
   1  14  -4 131.738 98.2896  12
  -1 -14   4 196.038 95.7297  11
  -1  14   4 44.4611 61.8230  18
   1  14  -4 38.2365 39.7374  16
   1  14  -4 55.3299 50.8440  15
  -1 -14   3 782.039 35.7391   4
   1 -14  -3 736.625 44.9597  35
   1  14  -3 805.057 64.3360  26
  -1  14   3 972.780 55.9458  25
   1  14  -3 970.849 110.704  12
   1 -14  -3 683.775 80.6107  14
  -1  14   3 652.453 105.111  13
   1  14  -3 777.718 49.5650  16
  -1  14   3 779.576 70.7075  18
   1  14  -3 728.736 57.0868  15
  -1 -14   2 28190.0 888.085   4
   1 -14  -2 28352.9 891.200  35
  -1  14   2 28372.2 897.340  25
   1  14  -2 28993.9 903.786  26
  -1 -14   2 29329.8 953.042  14
   1 -14  -2 30068.7 933.073  14
   1  14  -2 26072.0 898.850  25
   1  14  -2 28560.0 894.975  16
   1  14  -2 27798.2 898.317  15
   1 -14  -1 1433.92 60.5682  35
  -1  14   1 1535.73 68.1299  25
   1  14  -1 1461.91 79.2187  26
   1  14  -1 1468.07 72.3891  25
  -1  14   1 1510.87 111.242  14
   1  14  -1 1505.76 65.5226  16
  -1 -14   1 1678.04 116.001  14
   1 -14  -1 1610.56 106.275  14
   1  14   0 281.884 46.5043  25
  -1  14   0 249.070 37.9269  25
  -1  14   0 301.804 72.3395  14
   1 -14   0 194.000 80.0686  14
  -1 -14   0 343.290 80.7511  14
   1  14   0 186.529 36.1795  16
   1 -14   0 271.089 31.2177   4
  -1 -14  -1 23.9192 21.2305  35
  -1  14  -1-27.5434 66.9512  14
  -1 -14  -1-11.3763 64.8187  14
   1  14   1 69.2456 42.9164  25
  -1  14  -1 65.3407 36.2890  25
  -1  14  -1 23.4809 23.5238  16
   1  14   1 42.6768 29.0721  18
   1 -14   1 78.3916 30.2643   4
  -1  14  -2 13432.8 460.207  14
   1  14   2 12337.3 427.301  25
  -1  14  -2 13247.2 424.358  25
  -1 -14  -2 13423.1 462.652  14
   1  14   2 13392.5 493.738  13
  -1  14  -2 13353.9 418.578  16
   1 -14   2 13078.9 419.817   4
   1  14   3 1902.42 85.8525  25
  -1 -14  -3 1882.93 70.0684  29
  -1 -14  -3 1735.77 117.261  14
  -1  14  -3 1931.99 117.235  14
   1  14   3 1778.88 154.094  13
   1 -14   3 1843.87 116.702  11
  -1  14  -3 1777.86 79.0165  25
   1 -14   3 1848.20 73.5781   4
  -1  14  -3 1879.23 77.8564  15
   1  14   4 3459.00 125.312  25
  -1 -14  -4 3083.74 112.181  29
  -1  14  -4 3284.71 127.269  26
   1 -14   4 3232.80 167.988  11
  -1 -14  -4 3200.87 167.865  14
  -1  14  -4 3214.56 161.487  14
   1  14   4 3510.53 223.514  13
   1 -14   4 3050.49 114.395   4
  -1  14  -4 3269.96 121.694  15
   1  14   5 530.113 57.4654  25
  -1  14  -5 605.674 56.2520  15
  -1 -14  -5 480.918 90.1375  14
  -1  14  -5 478.999 85.9190  14
   1  14   5 486.002 134.692  13
   1 -14   5 529.703 84.0561  11
  -1  14  -5 466.016 58.5858  26
  -1 -14  -5 446.373 40.4753  29
  -1  14  -6 7301.40 247.798  15
  -1 -14  -6 7238.26 239.494  29
  -1  14  -6 7458.23 255.592  26
  -1  14  -6 6710.88 281.554  14
   1  14   6 7059.82 348.706  13
   1 -14   6 7752.11 291.431  11
   1 -14   7 795.629 86.4240  32
  -1  14  -7 726.519 74.9070  26
  -1 -14  -7 738.714 51.4498  29
   1 -14   7 692.878 77.7400  30
   1  14   8 4686.39 183.180  25
  -1 -14  -8 4546.98 170.616  29
  -1  14  -8 5320.35 189.150  26
   1 -14   8 5328.34 196.404  30
   1  14   8 4765.79 164.980   2
   1 -14   8 5328.63 204.891  32
   1 -14   8 5222.43 164.843  34
  -1  14  -9-11.6215 69.5549  26
   1 -14   9 157.886 77.6699  30
  -1 -14  -9 77.9439 51.7253  29
   1  14   9 103.413 34.8607   9
   1  14   9 152.130 69.0307  25
   1  14   9 184.545 35.9935   2
  -1 -14  -9 120.045 105.883   1
   1 -14   9 74.2956 96.7177  32
   1 -14   9 134.894 35.4320  34
  -1 -14 -10 6322.97 212.257  29
   1 -14  10 6082.32 234.518  30
   1  14  10 5979.06 223.787  25
  -1 -14 -10 6236.29 290.143   1
   1  14  10 5720.53 205.907   2
   1 -14  10 6719.09 247.972  32
   1 -14  10 6280.56 206.734  34
   1  14  10 6190.85 205.980   9
  -1 -14 -11 451.702 66.5991  29
   1 -14  11 545.432 88.6282  30
   1  14  11 401.489 49.8095   2
   1 -14  11 427.551 107.868  32
   1 -14  11 389.954 51.3152  34
   1  14  11 449.959 51.3654   9
  -1 -14 -12 3608.48 144.098  29
   1 -14  12 3727.48 162.648  30
   1  14  12 3351.09 133.915   2
   1 -14  12 3334.51 134.260  34
   1 -14  12 3877.26 186.658  32
   1  14  12 3613.41 134.092   9
   1 -14  12 3611.43 134.383   9
  -1 -14 -13 330.747 79.5086  29
   1  14  13 361.736 61.6062   9
   1 -14  13 364.468 62.0656   9
   1  14  13 290.854 61.3777   2
   1  14  13 355.468 65.2154  34
   1 -14  13 488.366 119.253  32
   1 -14  13 301.952 62.8540  34
  -1 -14 -14 1067.03 96.4337  29
   1  14  14 1178.00 82.1441   9
   1 -14  14 1025.23 82.4396   9
   1  14  14 1063.81 102.859  25
   1  14  14 1068.43 80.9053   2
   1 -14  14 1074.97 147.671  33
   1  14  14 1237.43 82.7360  34
   1 -14  14 1410.15 146.095  32
   1 -14  14 1138.87 85.4919  34
  -1 -14 -15 39.5731 90.4278  29
   1 -14  15 37.2478 75.2474   9
   1  14  15 30.0327 69.2763   9
   1  14  15-85.3351 92.4756  25
   1  14  15-105.818 69.6139   2
   1 -14  15 39.1086 68.3522   2
   1 -14  15 92.6371 76.8305  34
   1  14  15 68.5470 70.4596  34
  -1 -14 -16 1301.25 110.457  29
   1  14  16 1221.55 94.5564   9
   1 -14  16 1177.83 93.4463   9
   1  14  16 1380.34 110.036  25
   1 -14  16 1243.06 89.3398   2
   1  14  16 1241.65 94.4094   2
   1  14  16 1276.69 96.3819  34
   1 -14  16 1384.63 97.0071  34
  -1 -14 -17 170.995 99.9606  29
   1 -14  17 110.084 82.9574   9
   1  14  17 14.3475 83.2897   9
   1  14  17-99.1473 95.7579  25
  -1  14 -17 45.9490 115.319  24
   1  14  17 87.9739 78.5343   2
   1 -14  17-83.1989 84.4483  34
   1  14  17 187.381 81.9971  34
  -1 -14 -18 141.470 104.019  29
   1 -14  18 50.1169 86.2505   9
   1  14  18 95.4823 81.3537   9
  -1  14 -18 124.126 119.804  24
   1  14  18 81.4886 92.8912  25
   1  14  18 59.2465 85.5548   2
   1  14  18 103.544 87.5252  34
   1 -14  18 10.3405 89.5369  34
  -1 -14 -19 365.314 107.183  29
   1  14  19 408.585 85.2127   9
   1 -14  19 370.813 89.9557   9
   1  14  19 279.177 93.8098  25
  -1  14 -19 373.628 113.541  24
   1  14  19 495.613 90.1816   2
   1 -14  19 463.846 94.2939  34
   1  14  20 805.958 93.5170   9
   1  14  20 582.141 87.1101   2
   1 -14  20 626.173 89.2348  34
   1  14  20 709.256 88.7335  25
  -1 -14 -21 55.4744 101.448  29
   1  14  21-2.38811 80.1004   2
   1 -14  21-38.4270 157.560  33
   1 -14  21 52.5366 79.9946  34
   1  14  21 153.330 76.1558  25
  -1 -14 -22 57.2917 99.8794  29
   1 -14  22 2.18335 74.9634  34
   1 -14  22-48.7912 149.438  33
   1  14  22 89.3567 67.2121  25
  -1 -14 -23 112.601 89.9449  29
   1 -14  23 249.221 132.357  33
  -1 -14 -24 451.718 84.1912  29
   1 -15 -25-25.6720 82.0074  29
  -1 -15  25-16.2800 118.553  33
  -1 -15  25 77.6458 115.114  31
   1 -15 -24-2.36087 93.0625  29
  -1 -15  24 313.737 141.514  31
  -1 -15  24 6.09537 129.968  33
  -1  15  24 30.0575 68.4826  25
   1 -15 -23 180.457 98.5069  29
  -1 -15  23-92.8785 147.194  33
  -1  15  23 2.74832 81.1934  25
   1 -15 -22 1309.64 125.080  29
  -1  15  22 1433.70 110.080  25
  -1 -15  22 1467.32 177.599  33
   1  15 -22 1160.42 121.462  24
   1 -15 -21-221.087 110.891  29
  -1 -15  21 74.1332 171.038  33
  -1  15  21-44.6537 98.5935  25
   1  15 -21 120.527 117.654  24
   1 -15 -20-115.642 112.062  29
   1  15 -20 88.4435 126.354  24
  -1  15  20 50.1653 78.1245   2
  -1 -15  20 182.073 169.720  33
  -1 -15  20 154.374 87.4011  34
   1 -15 -19-2.80009 110.856  29
  -1  15  19 35.9687 77.8827   9
   1  15 -19 21.8372 131.593  24
  -1  15  19-5.08026 74.6142   2
  -1 -15  19-40.4153 85.6582  34
  -1 -15  19 106.657 177.429  33
   1 -15 -18 1453.25 123.989  29
  -1  15  18 1525.36 97.2536   9
   1  15 -18 1498.10 151.286  24
  -1  15  18 1268.18 98.2437   2
  -1 -15  18 1478.94 192.646  33
   1 -15 -17 29.3009 105.630  29
   1 -15 -17 23.6010 92.0695  10
   1  15 -17 67.6930 129.445  24
  -1  15  17 65.8537 73.3233   2
  -1 -15  17 51.6155 171.584  33
   1 -15 -16 834.682 106.899  29
   1 -15 -16 720.945 107.580  10
   1  15 -16 701.625 135.218  24
  -1  15  16 830.900 80.8651   2
  -1 -15  16 861.479 132.526  32
   1 -15 -15 104.563 95.5980  10
  -1  15  15 58.4555 64.5871   2
   1 -15 -15 104.818 92.2452  29
  -1 -15  15 123.960 130.082  32
  -1  15  14 2932.96 125.829   2
   1 -15 -14 3304.59 146.864  29
  -1 -15  14 3322.73 181.623  32
  -1 -15  13 3.34694 79.7714  30
   1 -15 -13 34.8331 82.1750  29
  -1  15  13 21.4685 53.7657   2
   1  15 -13 65.3447 87.5531  15
  -1 -15  13 53.7360 117.812  32
   1 -15 -12 1895.72 105.206  29
  -1 -15  12 2056.14 115.236  30
  -1  15  12 1627.67 82.0006   2
   1  15 -12 1850.49 118.660  15
  -1 -15  12 1727.42 147.322  32
  -1 -15  11 60.5610 78.6892  30
   1 -15 -11 26.7482 70.6461  29
  -1  15  11-1.37494 42.2149   2
   1  15 -11 71.3090 85.8813  15
  -1 -15  11-5.05087 116.001  32
  -1 -15  10 3762.17 185.337  32
   1  15 -10 3558.74 162.096  15
  -1 -15  10 3677.32 162.872  30
   1 -15 -10 3734.22 145.590  29
  -1 -15   9 1287.89 153.458  11
   1  15  -9 1032.40 95.8373  15
   1 -15  -9 1105.12 75.8695  29
   1  15  -9 927.963 99.0261  26
  -1 -15   8 4386.00 245.386  11
   1  15  -8 4212.38 169.794  15
   1  15  -8 3829.05 169.078  26
   1 -15  -8 3846.46 148.547  29
  -1 -15   7 505.423 139.217  11
   1  15  -7 320.047 60.7677  16
   1  15  -7 281.340 76.1217  15
   1  15  -7 385.824 76.8573  26
   1 -15  -7 327.307 55.2267  29
  -1 -15   6 778.807 130.071  11
   1  15  -6 979.440 150.644  12
   1  15  -6 754.528 66.0284  16
   1  15  -6 949.528 83.3664  15
   1 -15  -6 920.497 61.2529  29
   1  15  -6 981.607 84.4554  26
   1 -15  -5 341.465 47.8895  29
   1  15  -5 408.246 69.7456  26
   1 -15  -5 409.833 46.6878  35
   1 -15  -5 397.401 80.3716  14
  -1  15   5 524.604 133.331  13
  -1 -15   5 301.008 100.665  11
   1  15  -5 360.274 116.847  12
  -1  15   5 444.060 64.5113  18
   1  15  -5 359.237 66.2772  15
   1  15  -5 416.968 52.4577  16
  -1 -15   4 10317.0 338.527   4
   1 -15  -4 10246.8 342.589  35
  -1  15   4 10721.3 351.579  25
   1  15  -4 11074.0 359.588  26
  -1  15   4 9704.81 425.064  13
   1 -15  -4 10543.2 383.811  14
  -1 -15   4 11807.2 415.051  11
   1  15  -4 11755.4 433.804  12
   1  15  -4 11096.0 348.210  16
  -1  15   4 10384.2 371.748  18
   1  15  -4 10881.1 354.565  15
  -1 -15   3 207.235 24.3645   4
   1 -15  -3 144.479 36.9415  35
   1  15  -3 240.820 57.2258  26
  -1  15   3 39.0230 96.2673  13
   1  15  -3 87.4238 93.4492  12
   1 -15  -3 46.5293 70.2357  14
  -1  15   3 182.354 48.1027  25
  -1  15   3 180.923 58.4984  18
   1  15  -3 329.065 52.0527  15
   1  15  -3 198.765 41.1048  16
   1 -15  -2 24.3585 32.9008  35
   1  15  -2 22.0436 56.6391  26
   1 -15  -2-11.9414 70.1465  14
   1  15  -2 16.7774 90.2802  12
   1  15  -2 17.8461 52.1661  25
  -1  15   2-6.68590 43.8515  25
   1  15  -2 50.4714 48.2740  15
   1  15  -2-4.05554 38.4046  16
  -1 -15   2 28.8374 20.6010   4
   1  15  -1 44.5417 55.1628  26
  -1 -15   1-7.27344 77.9552  14
  -1  15   1 21.9163 79.4410  14
   1 -15  -1 90.0571 74.7805  14
   1  15  -1 62.4176 46.2792  25
  -1  15   1 50.1295 42.7588  25
   1  15  -1-27.9753 38.3367  16
   1 -15  -1 45.6119 33.0659  35
  -1  15   0 22137.6 717.564  14
  -1  15   0 21353.0 674.425  25
   1  15   0 20293.5 677.215  25
  -1 -15   0 21966.2 718.215  14
   1 -15   0 22864.6 727.409  14
   1  15   0 20811.3 672.970  16
   1 -15   0 20980.9 669.271   4
  -1 -15  -1 322.996 26.2602  35
  -1  15  -1 262.960 75.4170  14
  -1 -15  -1 202.685 73.7437  14
   1  15   1 356.545 53.7753  25
  -1  15  -1 276.193 43.2112  25
  -1  15  -1 303.025 29.7565  16
   1  15   1 289.778 33.6145  18
   1 -15   1 254.540 35.0722   4
  -1 -15  -2 1557.06 58.4536  35
   1  15   2 1421.76 76.5419  25
  -1 -15  -2 1550.39 109.949  14
  -1  15  -2 1540.75 136.344  12
   1  15   2 1485.34 133.504  13
  -1  15  -2 1433.10 70.6143  25
   1 -15   2 1475.01 62.1563   4
  -1  15  -2 1521.48 107.191  14
  -1 -15  -3 44.8831 29.5789  29
  -1  15  -3 17.8435 50.7406  26
  -1  15  -3 84.0875 71.5486  14
   1  15   3-59.4405 101.485  13
   1 -15   3-19.0778 71.3758  11
  -1 -15  -3 63.1033 72.4364  14
  -1  15  -3 61.6793 41.7774  25
   1  15   3 101.334 51.3270  25
   1 -15   3-3.88416 34.7920   4
  -1  15  -3 43.7835 38.6911  15
   1  15   4 2646.13 114.055  25
  -1 -15  -4 2833.32 99.8979  29
  -1  15  -4 2694.84 117.227  26
  -1  15  -4 2520.26 146.073  14
  -1 -15  -4 2832.80 152.129  14
   1 -15   4 2933.03 153.478  11
   1  15   4 2434.74 195.549  13
   1 -15   4 2765.98 102.880   4
  -1  15  -4 2767.70 109.770  15
   1  15   5 795.913 67.4230  25
  -1  15  -5 815.368 66.0944  15
  -1  15  -5 767.641 70.5797  26
  -1 -15  -5 828.783 51.0331  29
   1 -15   5 1007.75 106.647  11
  -1  15  -6 5576.63 195.644  15
   1 -15   6 5665.43 236.332  11
  -1 -15  -6 5308.25 182.792  29
  -1  15  -6 5344.37 201.228  26
  -1 -15  -7-7.15796 45.0046  29
  -1  15  -7 141.205 71.5554  26
   1 -15   7-69.8042 78.2064  30
   1 -15   7-95.8236 88.4075  32
  -1 -15  -8 4298.44 152.007  29
   1 -15   8 3975.28 179.812  30
  -1  15  -8 4409.06 174.987  26
   1 -15   8 4206.99 189.973  32
   1 -15   9 657.786 94.7200  30
  -1 -15  -9 505.095 57.9447  29
  -1  15  -9 503.825 81.0044  26
  -1 -15  -9 371.521 127.945   1
   1 -15   9 508.227 112.025  32
   1  15   9 339.421 74.1688  25
   1  15  10 5495.18 214.723  25
  -1 -15 -10 5927.02 202.858  29
   1 -15  10 5744.54 232.012  30
   1  15  10 5737.90 194.340   2
   1 -15  10 6291.32 246.869  32
   1 -15  11 649.004 103.234  30
  -1 -15 -11 548.826 70.1001  29
   1  15  11 533.348 49.5396   9
   1  15  11 632.285 86.1798  25
   1  15  11 457.559 48.9712   2
   1 -15  11 467.202 120.522  32
   1 -15  11 612.327 51.1915  34
   1 -15  12 1614.44 120.828  30
   1  15  12 1577.85 107.341  25
  -1 -15 -12 1554.04 92.9380  29
   1  15  12 1352.27 73.1699   9
   1  15  12 1408.58 75.5393   2
   1 -15  12 1319.10 147.421  32
   1 -15  12 1496.79 74.5495  34
  -1 -15 -13 78.7824 78.6120  29
   1 -15  13 245.228 96.9709  30
   1  15  13 174.307 56.1203   9
   1  15  13 286.129 90.3956  25
   1  15  13 139.616 55.3211   2
   1 -15  13 150.624 58.3078  34
   1 -15  13 119.303 128.044  32
   1  15  14 3302.27 160.538  25
  -1 -15 -14 3648.91 152.075  29
   1  15  14 3472.54 138.060   9
   1  15  14 3486.00 139.123   2
   1 -15  14 3600.61 204.067  32
   1 -15  14 3666.72 140.369  34
   1 -15  14 3423.65 205.083  33
  -1 -15 -15 425.011 91.6342  29
   1  15  15 446.549 71.3093   9
   1  15  15 480.456 99.6048  25
   1  15  15 318.082 68.6040   2
   1 -15  15 451.237 146.258  33
   1 -15  15 403.730 71.6048  34
  -1 -15 -16 48.0960 96.1060  29
   1  15  16 125.630 68.8254   9
   1  15  16 154.651 98.4595  25
   1  15  16 53.7754 67.4456   2
   1 -15  16 176.292 151.345  33
   1 -15  16 42.7220 75.8291  34
  -1 -15 -17-12.4106 99.3374  29
   1  15  17-60.9843 74.3613   9
   1  15  17 110.938 97.8882  25
   1  15  17-40.2651 74.0066   2
   1 -15  17 148.956 80.4008  34
  -1 -15 -18 3486.98 158.588  29
   1  15  18 3388.47 162.126  25
   1  15  18 3277.44 142.295   9
   1  15  18 3116.77 142.208   2
   1 -15  18 3561.03 145.309  34
  -1 -15 -19-15.1962 99.4572  29
   1  15  19 81.2089 73.8620   2
   1  15  19-42.3535 89.4430  25
  -1  15 -19 60.2547 112.171  24
   1 -15  19 87.5619 81.5016  34
  -1 -15 -20 204.608 99.1724  29
   1  15  20 64.0759 82.6065  25
  -1  15 -20-13.6569 108.526  24
   1  15  21 2.49660 76.1766  25
  -1 -15 -21-7.22416 95.3392  29
   1 -15  21-171.695 154.954  31
   1  15  22 716.493 73.9345  25
  -1 -15 -22 1036.39 100.719  29
   1 -15  22 855.701 147.244  31
  -1 -15 -23-146.495 85.9563  29
   1 -15  23 128.670 121.327  31
   1 -15  23 22.7093 135.483  33
  -1 -15 -24 170.446 74.9137  29
  -1 -16  25-17.0966 104.429  31
  -1  16  24 679.353 71.7434  25
   1 -16 -24 652.199 93.9238  29
  -1 -16  24 445.589 130.417  31
  -1 -16  24 659.964 140.944  33
  -1  16  23 92.2257 75.0943  25
   1 -16 -23 74.6641 94.1123  29
  -1 -16  23-123.681 152.455  33
   1  16 -22-174.645 103.129  24
  -1  16  22 57.5951 91.8154  25
   1 -16 -22-26.4009 106.517  29
  -1 -16  22 162.366 160.089  33
  -1  16  21 144.418 100.060  25
   1 -16 -21 254.385 106.451  29
  -1 -16  21 364.853 166.163  33
   1  16 -20 1679.82 148.880  24
   1 -16 -20 1778.96 129.765  29
  -1  16  20 1556.31 131.185  25
  -1 -16  20 1568.19 211.921  33
   1  16 -19 85.7039 127.382  24
   1 -16 -19-39.3363 110.741  29
  -1 -16  19-80.8903 187.046  33
   1  16 -18-94.4150 144.436  24
  -1 -16  18 120.894 184.189  33
   1 -16 -18 204.750 109.615  29
   1  16 -17 625.766 147.795  24
   1 -16 -17 745.259 107.589  10
  -1 -16  17 807.680 182.079  33
   1 -16 -17 701.805 110.070  29
   1  16 -16 2214.34 171.009  24
   1 -16 -16 2323.65 134.096  29
  -1 -16  16 2550.71 181.560  32
   1 -16 -16 2069.23 141.224  10
   1 -16 -15 188.455 97.5066  29
  -1 -16  15 25.3301 142.228  32
   1 -16 -15 202.684 103.153  10
  -1 -16  14 655.478 147.881  32
   1 -16 -14 683.177 95.1639  29
  -1 -16  13-85.3905 133.853  32
   1  16 -13-4.21317 97.6427  15
   1 -16 -13-40.9915 85.4861  29
  -1 -16  13 116.519 88.2573  30
  -1 -16  12 2819.54 185.797  32
   1  16 -12 2966.18 155.020  15
  -1 -16  12 2852.79 149.959  30
   1 -16 -12 3040.25 135.192  29
  -1 -16  11 282.427 126.930  32
   1  16 -11 234.284 90.0409  15
  -1 -16  11 320.385 93.0975  30
   1 -16 -11 372.976 77.6588  29
  -1 -16  10 4063.51 213.606  32
   1  16 -10 4381.38 191.272  15
  -1 -16  10 4566.35 193.362  30
   1 -16 -10 4441.70 168.846  29
   1  16  -9 91.2196 92.9939  15
   1 -16  -9 33.8197 68.5540  29
   1  16  -9 56.7404 85.8764  26
  -1 -16   8 4265.64 250.561  11
   1  16  -8 4435.66 189.148  15
   1  16  -8 4346.29 188.547  26
   1 -16  -8 4347.65 162.137  29
  -1 -16   7 965.240 148.287  11
   1  16  -7 1219.83 102.995  15
   1  16  -7 1217.39 99.2085  26
   1 -16  -7 961.961 71.2302  29
  -1 -16   6 6596.50 298.086  11
   1  16  -6 6249.15 216.174  16
   1  16  -6 6299.30 229.527  15
   1 -16  -6 5839.19 209.645  29
   1  16  -6 6384.29 233.274  26
  -1 -16   5 2894.62 103.347   4
   1 -16  -5 2736.63 110.103  35
   1  16  -5 2978.61 136.257  26
  -1  16   5 2862.33 123.053  25
   1 -16  -5 3007.61 112.949  29
  -1 -16   5 2843.40 177.469  11
   1  16  -5 3242.42 118.552  16
   1  16  -5 3070.02 130.137  15
  -1 -16   4 679.392 36.1135   4
   1 -16  -4 559.217 48.1522  35
   1  16  -4 711.056 78.3802  26
   1  16  -4 472.555 113.273  12
  -1 -16   4 652.319 106.001  11
  -1  16   4 819.522 66.0719  25
  -1  16   4 585.569 69.9762  18
   1  16  -4 646.477 67.3222  15
   1  16  -4 499.160 53.2461  16
  -1 -16   3 2439.55 85.8127   4
   1 -16  -3 2402.13 93.3542  35
   1  16  -3 2498.70 117.317  26
  -1  16   3 2598.34 107.285  25
   1  16  -3 2624.17 167.008  12
   1 -16  -3 2597.42 141.610  14
   1  16  -3 2522.61 98.3533  16
  -1  16   3 2382.16 119.429  18
   1  16  -3 2587.95 108.475  15
   1 -16  -2 4822.78 160.347  35
   1  16  -2 4486.24 178.687  26
  -1  16   2 4942.61 170.775  25
   1  16  -2 4625.93 226.131  12
   1 -16  -2 5107.12 212.145  14
   1  16  -2 4523.99 174.258  25
   1  16  -2 4693.58 164.583  16
  -1  16   2 4823.29 188.920  18
   1  16  -2 4589.36 171.228  15
   1 -16  -1 3535.41 121.927  35
   1  16  -1 3539.37 142.706  26
  -1  16   1 3392.04 130.505  25
  -1 -16   1 3528.54 181.848  14
   1 -16  -1 3733.39 177.010  14
   1  16  -1 3350.85 136.175  25
   1  16  -1 3446.84 127.302  16
  -1  16   1 3667.48 184.668  14
  -1 -16   0 2072.41 134.347  14
   1 -16   0 2342.05 143.189  14
   1  16   0 2287.78 97.2671  25
  -1  16   0 2180.71 92.2834  25
   1  16   0 2105.64 89.6342  16
  -1  16   0 2237.91 139.377  14
   1  16   0 2090.89 144.921  14
  -1  16  -1 3231.70 160.834  14
  -1  16  -1 3135.57 119.868  25
   1  16   1 3245.33 127.221  25
   1  16   1 2853.15 172.969  13
   1  16   1 2859.59 113.391  18
  -1  16  -1 3307.35 110.088  16
   1  16   1 3224.84 119.307  16
   1 -16   1 3162.70 111.628   4
  -1 -16  -2 11556.8 373.908  35
   1  16   2 12184.7 388.720  25
   1  16   2 11849.9 454.937  13
  -1  16  -2 11906.6 383.728  25
   1 -16   2 12040.0 377.052   4
  -1  16  -2 11023.1 380.657  15
  -1  16  -2 12033.0 422.846  14
  -1  16  -3 314.177 64.4646  26
   1 -16   3 281.811 75.3275  11
  -1  16  -3 314.149 50.9242  25
   1  16   3 301.675 60.0251  25
   1 -16   3 441.167 40.3101   4
  -1  16  -3 269.641 45.6080  15
   1  16   4 895.117 69.6192  25
  -1 -16  -4 915.460 48.5904  29
  -1  16  -4 905.853 75.6620  26
   1 -16   4 1054.64 101.302  11
   1 -16   4 854.346 53.9640   4
  -1  16  -4 808.408 61.2236  15
  -1 -16  -5 716.080 50.7502  29
  -1  16  -5 591.991 74.6286  26
   1 -16   5 807.745 103.773  11
   1  16   5 749.562 72.5166  25
   1 -16   5 831.084 53.0353   4
  -1  16  -5 738.737 67.7244  15
  -1  16  -6 3612.28 151.429  15
  -1 -16  -6 3736.41 135.058  29
   1  16   6 3866.14 153.323  25
  -1  16  -6 3653.21 156.010  26
  -1  16  -7 144.581 76.7403  26
  -1 -16  -7 59.7577 48.6763  29
   1 -16   7 168.738 93.9261  30
   1 -16   7 159.647 100.021  32
   1 -16   8 1944.81 127.442  30
  -1  16  -8 1977.86 119.270  26
  -1 -16  -8 1881.49 87.5596  29
   1 -16   8 2103.96 140.160  32
   1  16   9 401.353 83.7073  25
  -1  16  -9 285.235 88.5221  26
   1 -16   9 440.478 104.649  30
  -1 -16  -9 427.247 61.0449  29
   1 -16   9 202.916 112.772  32
   1  16  10 556.731 87.7749  25
   1 -16  10 385.035 106.894  30
  -1 -16 -10 565.710 67.3080  29
   1 -16  10 599.749 125.018  32
   1  16  11-33.2582 87.7124  25
  -1 -16 -11 83.6018 66.5127  29
   1 -16  11-178.382 108.743  30
   1 -16  11-11.3114 128.997  32
  -1 -16 -12 2631.20 122.785  29
   1 -16  12 2686.14 157.416  30
   1  16  12 2815.24 141.801  25
   1 -16  12 2857.46 184.837  32
   1  16  13 524.983 97.3208  25
  -1 -16 -13 622.990 83.6778  29
   1 -16  13 567.198 113.200  30
   1 -16  13 503.894 148.327  32
   1  16  14 604.319 101.684  25
  -1 -16 -14 621.615 89.1386  29
   1 -16  14 640.484 152.429  33
   1 -16  14 544.154 152.272  32
   1  16  15 57.1268 97.1449  25
  -1 -16 -15 158.739 89.6926  29
   1 -16  15-164.515 156.044  33
   1  16  16 760.994 109.483  25
  -1 -16 -16 944.839 101.303  29
   1 -16  16 688.157 166.835  33
   1  16  17 39.7734 101.207  25
  -1 -16 -17 116.310 98.6880  29
  -1 -16 -18 153.111 96.7742  29
  -1  16 -18 130.761 134.844  24
   1  16  18 201.715 103.575  25
  -1 -16 -19 63.6671 96.9313  29
   1  16  19-42.1951 93.9370  25
  -1  16 -19-48.0734 124.568  24
   1  16  20 537.301 93.1107  25
  -1  16 -20 422.080 115.735  24
  -1 -16 -20 415.532 96.2797  29
   1 -16  20 426.780 147.291  31
   1  16  21-2.46112 72.7029  25
  -1 -16 -21 129.185 96.8880  29
   1 -16  21-47.8292 142.124  31
   1  16  22 12.6319 64.7651  25
  -1 -16 -22 110.296 90.1027  29
   1 -16  22 58.4581 134.311  31
  -1 -16 -23 187.855 78.9157  29
   1 -16  23 60.3081 116.568  31
   1 -16  24 209.981 95.5342  31
   1 -17 -24 16.6889 79.2618  29
  -1 -17  24 286.591 131.273  33
  -1  17  23 150.592 76.0650  25
   1 -17 -23 116.671 94.3556  29
  -1 -17  23 154.838 157.656  33
  -1  17  22 40.8237 86.7849  25
   1  17 -22 9.18300 109.752  24
   1 -17 -22 252.904 102.266  29
  -1 -17  22 160.633 167.307  33
  -1  17  21 39.1746 97.0748  25
   1  17 -21 56.6731 120.264  24
   1 -17 -21 5.43441 106.484  29
  -1 -17  21 113.242 176.446  33
  -1  17  20-14.1602 104.575  25
   1  17 -20 236.218 135.856  24
   1 -17 -20 16.7203 112.787  29
  -1 -17  20-41.9972 176.021  33
   1  17 -19 879.684 145.840  24
  -1  17  19 523.724 117.477  25
   1 -17 -19 809.576 117.315  29
  -1 -17  19 692.163 208.974  33
   1  17 -18 528.510 153.862  24
  -1 -17  18 590.543 194.731  33
   1 -17 -18 625.512 110.398  29
   1  17 -17 259.341 148.323  24
   1 -17 -17 185.578 109.386  10
  -1 -17  17 228.196 190.871  33
   1 -17 -17 105.132 108.996  29
   1  17 -16 308.731 144.849  24
  -1 -17  16 400.180 161.920  32
   1 -17 -16 240.229 106.357  29
   1 -17 -16 357.715 116.990  10
   1 -17 -15 1879.10 125.115  29
  -1 -17  15 1700.14 182.468  32
   1 -17 -14 1017.08 106.191  29
  -1 -17  14 1007.77 165.746  32
  -1 -17  13 546.295 107.777  30
   1 -17 -13 563.106 94.3547  29
  -1 -17  13 662.326 157.438  32
  -1 -17  12 918.789 119.297  30
   1 -17 -12 1044.60 96.6268  29
   1  17 -12 1243.52 124.061  15
  -1 -17  12 1297.65 160.949  32
   1 -17 -11 2319.13 120.096  29
  -1 -17  11 2364.05 148.360  30
   1  17 -11 2157.42 147.240  15
  -1 -17  11 2572.30 184.368  32
   1 -17 -10 400.777 79.9014  29
  -1 -17  10 473.867 106.555  30
   1  17 -10 637.831 115.294  15
  -1 -17  10 232.811 129.101  32
   1  17  -9 250.255 98.4159  26
   1 -17  -9 46.2108 70.4085  29
   1  17  -9 229.798 106.359  15
   1 -17  -8 2499.78 109.892  29
   1  17  -8 2355.12 140.156  26
   1  17  -8 2633.89 145.686  15
   1 -17  -7 1987.03 97.1289  29
  -1  17   7 2179.29 111.033  25
   1  17  -7 2146.30 127.212  26
   1  17  -7 2220.12 126.185  15
   1 -17  -6 757.165 59.8189  35
   1  17  -6 754.280 91.4408  26
   1 -17  -6 599.605 60.6538  29
  -1 -17   6 727.650 126.997  11
  -1  17   6 676.669 78.1934  25
   1  17  -6 675.059 63.0540  16
   1  17  -6 707.188 84.1297  15
  -1 -17   6 686.614 45.4079   4
  -1 -17   5 1074.21 48.9525   4
   1 -17  -5 964.862 61.7159  35
   1  17  -5 1007.60 94.7611  26
  -1 -17   5 1122.86 133.395  11
  -1  17   5 849.967 76.9040  25
   1  17  -5 942.997 66.2721  16
   1  17  -5 1011.90 85.1938  15
   1 -17  -4 4093.92 144.363  35
  -1 -17   4 4530.13 213.875  11
   1  17  -4 3999.02 167.104  26
  -1  17   4 3899.71 157.198  25
   1  17  -4 4228.26 150.250  16
  -1  17   4 4253.59 170.933  18
   1  17  -4 4059.44 160.569  15
   1 -17  -3 2999.61 107.734  35
   1  17  -3 3049.30 134.779  26
  -1  17   3 2750.05 120.547  25
  -1 -17   3 3065.94 163.988  11
  -1  17   3 2593.35 131.975  18
   1  17  -3 2857.36 112.453  16
   1  17  -3 3149.12 125.701  15
   1 -17  -2 87.9538 39.1769  35
   1  17  -2 73.2277 67.2840  26
   1  17  -2 9.43320 93.4197  12
  -1  17   2 70.5510 54.2753  25
   1  17  -2 89.0383 62.8890  25
  -1  17   2 171.063 58.6961  18
   1  17  -2 212.364 57.4515  15
   1  17  -2 72.6635 44.2390  16
   1  17  -1 179.051 59.1534  25
  -1  17   1 172.192 53.7667  25
   1  17  -1 39.4802 66.7175  26
   1  17  -1 100.147 44.8807  16
   1  17  -1 197.967 56.8044  15
   1  17   0 7565.37 245.987  16
  -1  17   0 7307.70 239.683  16
  -1  17   0 6797.44 247.528  25
   1  17   0 7519.12 253.599  25
  -1  17  -1 136.312 50.0848  25
   1  17   1 240.376 62.3970  25
  -1  17  -1 89.7241 31.9328  16
   1  17   1 137.600 26.1360  18
   1  17   1 212.743 49.4034  16
   1 -17   1 228.344 40.1166   4
   1 -17   2 227.420 69.9892  11
  -1  17  -2 129.775 51.7714  25
   1  17   2 144.609 63.9343  25
   1 -17   2 173.802 39.5262   4
  -1  17  -2 141.088 45.2258  15
  -1 -17  -3 900.250 48.1364  35
  -1  17  -3 936.584 77.9620  26
   1  17   3 1086.15 80.7810  25
   1 -17   3 987.661 53.5746   4
  -1  17  -3 941.518 63.8581  15
   1 -17   3 985.346 96.4898  11
  -1  17  -4 2100.61 108.298  26
   1  17   4 2245.51 106.246  25
   1 -17   4 2036.93 85.9695   4
  -1  17  -4 1998.28 94.3660  15
  -1 -17  -5 74.4160 40.8006  29
  -1  17  -5-56.0399 71.1620  26
   1 -17   5-37.9073 79.5318  11
   1  17   5 69.1657 67.1955  25
   1 -17   5 6.19713 46.1221   4
  -1  17  -5 80.0687 59.8527  15
   1 -17   6 1862.10 85.4155   4
  -1  17  -6 1738.88 107.629  26
  -1 -17  -6 1833.25 80.8503  29
   1  17   6 1821.34 104.864  25
  -1  17  -6 1970.23 99.0016  15
  -1 -17  -7 2890.90 114.339  29
   1 -17   7 2706.55 152.726  30
  -1  17  -7 2825.14 139.440  26
  -1  17  -8 7193.03 265.692  26
  -1 -17  -8 7164.19 241.318  29
   1 -17   8 6963.24 280.375  30
   1 -17   8 6841.67 285.727  32
   1 -17   9 214.213 106.151  30
  -1  17  -9 128.433 96.4150  26
  -1 -17  -9 55.0194 58.9977  29
   1 -17   9 128.592 129.381  32
   1  17  10 198.148 89.8780  25
   1 -17  10 272.338 110.787  30
  -1 -17 -10 217.992 65.4694  29
   1 -17  10 76.8765 135.095  32
  -1 -17 -11 2550.30 112.852  29
   1  17  11 2158.08 130.919  25
   1 -17  11 2292.72 160.031  30
   1 -17  11 2612.97 183.824  32
   1  17  12 523.831 101.291  25
  -1 -17 -12 838.509 81.7639  29
   1 -17  12 695.417 128.366  30
   1 -17  12 488.800 142.405  32
   1  17  13 379.888 100.662  25
  -1 -17 -13 201.807 81.3926  29
   1 -17  13 280.498 118.198  30
   1 -17  13 305.748 159.669  32
   1  17  14 799.308 108.412  25
  -1 -17 -14 556.600 89.8820  29
   1 -17  14 724.820 161.563  33
   1 -17  14 668.798 163.829  32
   1  17  15 1036.85 115.361  25
  -1 -17 -15 1391.88 104.578  29
   1 -17  15 1180.35 172.480  33
   1  17  16 613.635 108.185  25
  -1 -17 -16 406.653 95.3432  29
   1 -17  16 459.013 159.325  33
   1  17  17 6.69938 99.8005  25
  -1 -17 -17 38.1388 95.4530  29
   1 -17  17 208.614 163.088  33
  -1  17 -18 1643.35 161.528  24
  -1 -17 -18 2131.75 122.799  29
   1  17  18 1581.82 125.863  25
   1 -17  18 1799.20 186.585  33
  -1  17 -19 385.848 133.054  24
   1  17  19 221.939 97.6555  25
  -1 -17 -19 463.638 98.8336  29
  -1  17 -20 25.6241 119.968  24
   1  17  20 16.4239 83.1463  25
  -1 -17 -20 78.6950 90.4517  29
   1 -17  20 366.443 137.302  31
   1  17  21 93.9932 72.0778  25
  -1 -17 -21 156.791 91.9990  29
   1 -17  21 161.226 133.374  31
   1  17  22 95.8778 63.1427  25
  -1 -17 -22 290.412 84.2489  29
   1 -17  22 83.9470 117.333  31
   1  17  23 211.192 73.1898  21
  -1 -17 -23 35.5678 72.0110  29
   1 -17  23 34.6860 103.984  31
   1 -18 -24 239.935 76.0119  35
  -1 -18  24 83.3652 112.944  33
  -1  18  23 247.538 72.8350  25
   1 -18 -23 95.5436 84.0433  29
  -1 -18  23 287.723 131.041  33
   1 -18 -23 260.846 84.0487  35
  -1  18  22 136.071 81.1091  25
   1  18 -22 32.1478 104.956  24
   1 -18 -22-12.1045 94.1033  29
  -1 -18  22 6.95020 151.000  33
   1  18 -21 677.232 128.604  24
  -1  18  21 831.966 100.218  25
   1 -18 -21 759.576 108.188  29
  -1 -18  21 640.111 172.509  33
   1  18 -20 389.874 137.457  24
  -1  18  20 506.729 109.809  25
   1 -18 -20 466.178 107.663  29
  -1 -18  20 218.666 169.972  33
  -1  18  19 643.438 117.343  25
   1  18 -19 691.616 139.628  24
   1 -18 -19 669.040 117.296  29
  -1 -18  19 752.239 202.993  33
   1  18 -18-72.6487 139.173  24
  -1  18  18 206.948 113.082  25
  -1 -18  18-101.239 181.496  33
   1 -18 -18 8.57460 112.676  29
   1  18 -17 507.959 141.062  24
  -1  18  17 430.783 117.731  25
   1 -18 -17 431.236 120.380  10
  -1 -18  17 441.758 197.019  33
   1 -18 -17 290.006 108.529  29
  -1  18  16 453.405 116.460  25
   1  18 -16 188.359 142.401  24
  -1 -18  16 429.626 174.266  32
   1 -18 -16 318.762 107.764  29
   1 -18 -16 409.334 126.179  10
  -1 -18  15 31.8603 167.581  32
   1 -18 -15 362.461 106.970  29
  -1 -18  14-119.043 178.390  32
   1 -18 -14 2.63895 98.6401  29
  -1 -18  13 490.729 169.402  32
   1 -18 -13 671.343 100.012  29
  -1 -18  13 552.644 118.195  30
  -1 -18  12 1291.82 175.617  32
   1  18 -12 1100.27 130.857  15
  -1 -18  12 773.861 127.709  30
   1 -18 -12 1101.93 101.820  29
  -1 -18  11 45.5890 136.647  32
   1  18 -11 69.4544 118.088  15
  -1 -18  11 52.0165 115.765  30
   1 -18 -11 92.6403 83.4865  29
  -1 -18  10 1384.65 150.530  32
   1  18 -10 1220.80 132.997  15
   1 -18 -10 1115.13 92.4193  29
  -1 -18  10 1180.71 119.563  30
   1  18  -9 3800.73 179.496  15
   1 -18  -9 3286.83 140.595  29
   1  18  -9 3562.95 175.192  26
  -1  18   9 3324.31 158.195  25
   1 -18  -8 1300.24 82.0678  35
   1  18  -8 1191.26 116.858  15
   1 -18  -8 1239.23 83.5128  29
   1  18  -8 1502.68 120.375  26
  -1  18   8 1237.58 101.559  25
   1  18  -7 367.411 97.2189  26
   1 -18  -7 234.650 62.7013  29
   1 -18  -7 177.016 59.9019  35
  -1  18   7 366.820 84.3045  25
  -1 -18   7 223.585 42.4394   4
   1  18  -7 253.150 89.7088  15
   1 -18  -6 2513.19 104.312  35
   1  18  -6 2559.41 129.312  15
  -1 -18   6 2488.50 93.3597   4
  -1  18   6 2618.20 124.366  25
   1  18  -6 2628.78 135.771  26
   1 -18  -5 4767.85 174.880  35
   1  18  -5 5300.95 204.687  26
  -1  18   5 5116.35 190.528  25
   1  18  -5 5324.70 180.790  16
   1  18  -5 4809.29 191.935  15
   1 -18  -4 728.310 55.2839  35
  -1  18   4 641.250 74.0287  25
   1  18  -4 744.377 93.1926  26
   1  18  -4 781.002 61.4608  16
   1  18  -4 782.774 77.4488  15
  -1  18   3 404.749 64.1512  25
   1  18  -3 430.839 83.7687  26
   1 -18  -3 333.356 47.1537  35
   1  18  -3 311.382 66.7085  15
   1  18  -3 392.038 53.1054  16
   1 -18  -2 243.039 43.5598  35
   1  18  -2 188.399 78.8239  26
  -1  18   2 207.600 59.6242  18
   1  18  -2 171.705 49.8616  16
   1  18  -2 294.765 62.6061  15
  -1  18   2 286.276 59.6609  25
   1  18  -1 614.442 80.3984  26
   1  18  -1 618.955 56.7298  16
   1  18  -1 540.471 66.5282  15
  -1  18   1 551.178 65.1959  25
   1  18   0 1188.97 85.0187  25
  -1  18   0 1221.48 76.8944  25
   1  18   0 1302.25 72.4130  16
  -1  18   0 1324.86 60.4960  16
  -1  18  -1 6545.87 220.130  25
   1  18   1 6536.23 217.850  16
  -1  18  -2 2105.24 91.2824  15
   1  18   2 1929.72 107.055  26
   1  18   2 1762.12 103.147  25
  -1  18  -2 1913.39 108.375  26
   1 -18   2 1899.68 120.920  11
  -1  18  -2 1976.35 95.0220  25
   1  18   2 2093.59 94.3428  16
   1 -18   2 2056.73 81.5972   4
  -1 -18  -3 1580.04 65.6179  35
   1 -18   3 1585.78 112.841  11
   1 -18   3 1617.91 72.1349   4
  -1  18  -3 1534.04 80.8091  15
  -1  18  -3 1645.60 99.1487  26
   1  18   3 1632.35 97.2239  25
  -1 -18  -4 1658.57 70.7650  35
   1 -18   4 1661.02 74.8953   4
  -1  18  -4 1695.21 86.0556  15
  -1  18  -4 1596.70 102.108  26
   1  18   4 1558.26 100.879  25
   1 -18   5 4404.90 158.641   4
  -1  18  -5 4521.55 169.641  15
   1  18   5 4655.33 178.915  25
  -1 -18  -5 4447.84 155.546  29
  -1  18  -5 4823.11 184.965  26
   1  18   6 1227.88 97.6859  25
  -1 -18  -6 1422.14 68.6511  29
  -1  18  -6 1236.74 99.7405  26
   1 -18   6 1345.21 73.3095   4
  -1 -18  -7 1441.54 76.9221  29
   1  18   7 1430.59 103.434  25
  -1  18  -7 1419.95 110.836  26
   1 -18   7 1591.27 125.606  30
   1 -18   7 1694.64 141.447  32
   1 -18   7 1578.78 82.5764   4
   1 -18   8 462.804 116.449  30
  -1 -18  -8 333.317 61.5658  29
  -1  18  -8 415.136 94.6320  26
   1 -18   8 523.717 126.682  32
   1 -18   8 583.287 66.9294   4
  -1  18  -9 231.312 97.4073  26
   1 -18   9 244.131 117.881  30
  -1 -18  -9 175.891 64.7583  29
   1 -18   9 359.503 132.274  32
   1  18  10 182.575 93.3950  25
  -1 -18 -10 68.0652 67.4072  29
   1 -18  10-97.4448 128.878  30
   1 -18  10 285.606 150.530  32
   1  18  11 968.439 106.286  25
   1 -18  11 588.753 131.764  30
  -1 -18 -11 732.106 82.4115  29
   1 -18  11 732.686 166.908  32
   1  18  12 726.414 107.603  25
  -1 -18 -12 831.339 86.1885  29
   1 -18  12 1031.08 173.268  32
   1  18  13 1860.71 132.699  25
  -1 -18 -13 2171.19 113.321  29
   1 -18  13 1830.30 162.325  30
   1 -18  13 2171.67 196.684  32
   1  18  14-45.6040 103.883  25
  -1 -18 -14 141.721 86.9834  29
   1 -18  14 122.070 166.443  32
   1 -18  14 171.958 157.846  33
   1  18  15 175.533 108.081  25
  -1 -18 -15 117.800 91.7997  29
   1 -18  15 240.299 162.585  33
   1  18  16 390.287 106.973  25
  -1 -18 -16 362.617 96.2309  29
   1 -18  16 364.677 159.194  33
  -1  18 -17 709.488 136.762  24
   1  18  17 542.603 104.868  25
  -1 -18 -17 529.024 97.7983  29
  -1  18 -18-156.867 125.581  24
   1  18  18-124.414 100.451  25
  -1 -18 -18 113.443 98.1265  29
   1 -18  18-146.616 155.966  33
   1  18  19 83.0881 94.6659  25
  -1  18 -19 176.133 126.902  24
  -1 -18 -19 247.439 92.3960  29
   1 -18  19 283.381 144.734  33
   1  18  20 642.440 88.9507  25
  -1  18 -20 673.352 120.782  24
  -1 -18 -20 704.900 93.1897  29
   1 -18  20 405.922 133.090  31
   1 -18  20 541.027 149.258  33
   1  18  21 67.8963 70.8111  25
  -1 -18 -21 114.424 87.1981  29
   1 -18  21 81.7044 138.698  33
   1 -18  21 71.1810 120.200  31
   1  18  22 64.6026 75.3315  21
  -1 -18 -22 7.84144 75.0273  29
   1 -18  22 119.054 106.737  31
   1 -18  22-135.464 118.782  33
   1 -18  23 565.420 95.1823  31
   1 -19 -23 54.8801 73.4031  29
   1 -19 -23 142.615 79.5967  35
  -1 -19  23 169.101 116.535  33
  -1 -19  23 80.2691 98.1505  31
  -1  19  22 55.0068 79.4358  25
   1  19 -22-126.609 94.9673  24
   1 -19 -22-69.6762 83.0259  29
  -1 -19  22 60.8640 131.489  33
   1 -19 -22-140.482 86.8485  35
   1  19 -21 153.787 107.994  24
  -1  19  21 185.869 89.9166  25
   1 -19 -21 113.325 95.3786  29
  -1 -19  21 257.397 150.222  33
  -1  19  20 195.876 99.4501  25
   1  19 -20-100.695 120.145  24
   1 -19 -20 146.693 105.102  29
  -1 -19  20 233.492 162.321  33
  -1  19  19 504.681 115.184  25
   1  19 -19 537.119 138.151  24
   1 -19 -19 632.847 109.347  29
  -1 -19  19 267.146 164.495  33
  -1  19  18 18.8539 113.028  25
   1  19 -18 337.301 138.246  24
  -1 -19  18 124.935 183.799  33
   1 -19 -18 267.271 110.154  29
  -1  19  17 54.3977 113.640  25
   1  19 -17-60.5285 146.337  24
   1 -19 -17-48.5778 119.414  10
   1 -19 -17 239.299 109.436  29
   1  19 -16-6.06865 140.521  24
  -1  19  16 169.413 119.303  25
   1 -19 -16-78.3480 120.582  10
   1 -19 -16-8.48547 106.652  29
  -1 -19  16 158.988 188.423  32
   1 -19 -15 2327.62 137.520  29
  -1 -19  15 1976.07 223.058  32
   1  19 -15 2086.77 176.184  24
   1 -19 -14 213.834 102.107  29
  -1 -19  14 100.367 181.517  32
  -1 -19  13-65.8663 122.621  30
   1 -19 -13-55.1538 96.1018  29
  -1 -19  13 200.166 163.095  32
  -1 -19  12 284.242 123.092  30
   1 -19 -12 239.323 90.4673  29
  -1 -19  12 91.8231 155.840  32
  -1  19  12 154.951 105.929  25
  -1 -19  11 4383.99 231.241  32
  -1 -19  11 4069.27 202.808  30
   1 -19 -11 4317.30 173.646  29
  -1  19  11 4285.38 191.247  25
   1  19 -11 4394.09 206.032  15
  -1  19  10 262.464 101.342  25
  -1 -19  10-46.4513 132.224  32
   1  19 -10-9.66026 107.364  15
   1 -19 -10 97.9353 77.4039  29
  -1 -19  10 120.318 105.299  30
   1 -19  -9-32.9646 70.9857  29
   1  19  -9 87.1784 113.201  26
  -1 -19   9 72.9643 120.461  32
   1 -19  -9-159.297 73.2223  35
  -1  19   9 22.7993 92.5757  25
  -1 -19   9 51.5123 52.2735   4
   1  19  -9-230.138 108.819  15
   1 -19  -8 6.75073 67.0215  29
   1  19  -8-31.8771 100.735  26
   1 -19  -8-51.4608 65.9494  35
  -1  19   8 6.20434 90.2273  25
  -1 -19   8 26.4621 44.9288   4
   1  19  -8-65.7200 96.5943  15
   1 -19  -7 3309.28 126.725  35
  -1  19   7 3200.71 148.023  25
   1  19  -7 3072.23 163.206  26
   1  19  -7 2964.89 151.987  15
  -1  19   6 111.726 79.1131  25
   1 -19  -6 143.224 56.2126  35
   1  19  -6 75.7714 79.9835  15
   1  19  -6 89.4700 100.743  26
   1 -19  -5 1230.10 70.5035  35
  -1  19   5 1234.29 94.9395  25
   1  19  -5 1097.73 110.951  26
   1  19  -5 1213.72 96.1588  15
  -1  19   4-25.0546 70.1244  25
   1  19  -4 59.4940 89.1862  26
   1  19  -4-31.4924 52.1078  16
   1  19  -4 8.30504 73.9144  15
   1 -19  -4 119.929 49.8397  35
   1  19  -3 3836.57 173.799  26
  -1  19   3 4031.86 158.899  25
   1 -19  -3 4019.92 142.797  35
   1  19  -3 4092.74 148.508  16
   1  19  -3 3867.59 160.339  15
  -1  19   2 412.569 69.3485  25
   1  19  -2 460.963 73.3907  15
   1  19  -2 437.002 56.1546  16
   1  19  -2 418.974 92.0344  26
   1  19  -1 2343.95 120.790  25
   1  19  -1 2613.76 116.637  15
   1  19  -1 2568.67 130.762  26
  -1  19   1 2531.92 112.370  25
  -1  19   1 2306.13 96.8900  16
   1  19  -1 2559.98 105.252  16
   1  19   0 1073.98 87.5652  25
   1  19   0 1016.33 70.1603  16
  -1  19   0 1074.07 57.6367  16
  -1  19   0 1056.07 79.7087  25
   1  19   1 1075.69 87.4584  25
  -1  19  -1 1006.21 76.3763  25
   1  19   1 939.558 70.2001  16
  -1  19  -1 1028.46 68.4705  15
   1  19   2 63.1708 81.6871  26
  -1  19  -2 37.6293 76.9554  26
  -1  19  -2 9.63042 52.9836  15
   1  19   2-13.3310 75.0987  25
  -1  19  -2-45.6930 61.1942  25
   1  19   2-84.9414 60.7067  16
   1 -19   2-7.15605 44.9027   4
  -1  19  -3 5201.61 202.207  26
   1  19   3 5206.14 197.787  25
   1 -19   3 5231.33 176.266   4
  -1  19  -3 5397.23 186.623  15
  -1 -19  -4 751.554 49.5793  35
   1  19   4 839.464 91.0805  25
  -1  19  -4 719.984 88.7183  26
   1 -19   4 747.589 56.4715   4
  -1  19  -4 683.360 67.7397  15
  -1 -19  -5 530.078 50.9489  35
   1  19   5 513.932 90.3691  25
  -1  19  -5 474.469 88.3494  26
   1 -19   5 481.793 55.2738   4
  -1  19  -5 617.779 67.8258  15
   1 -19   6 15.0672 54.4959   4
  -1  19  -6-164.094 89.8336  26
  -1 -19  -6-39.4175 47.6903  29
   1  19   6 20.6051 85.6206  25
  -1  19  -7 4103.16 180.240  26
  -1 -19  -7 4094.84 147.129  29
   1 -19   7 3862.81 193.258  30
   1  19   7 3795.05 172.224  25
   1 -19   7 4067.79 149.517   4
  -1  19  -8 850.266 107.521  26
   1 -19   8 734.069 121.781  30
  -1 -19  -8 772.145 66.7449  29
   1 -19   8 920.449 140.333  32
   1 -19   8 684.831 72.4141   4
  -1 -19  -9 273.491 67.4003  29
   1 -19   9 258.046 124.931  30
  -1  19  -9 313.140 104.285  26
   1 -19   9 89.6849 140.483  32
   1 -19   9 376.843 69.8326   4
  -1 -19 -10 423.290 74.1742  29
   1 -19  10 333.017 132.855  30
   1 -19  10 129.195 146.043  32
   1  19  11 1898.49 130.893  25
  -1 -19 -11 2173.90 108.226  29
   1 -19  11 1537.39 168.266  30
   1 -19  11 1708.95 184.003  32
   1 -19  12 59.6380 140.354  30
  -1 -19 -12 197.141 83.6599  29
   1 -19  12 210.494 172.912  32
   1  19  12 245.471 108.695  25
  -1 -19 -13 12.9893 82.6795  29
   1 -19  13 303.142 136.892  30
   1 -19  13 127.500 181.424  32
   1  19  13-35.5555 107.452  25
  -1 -19 -14 617.720 91.9040  29
   1 -19  14 432.208 155.894  33
   1 -19  14 468.730 189.646  32
   1  19  14 432.484 112.393  25
  -1 -19 -15 759.138 100.808  29
   1 -19  15 1040.79 168.560  33
   1  19  15 857.741 118.301  25
  -1 -19 -16 146.939 94.0707  29
   1 -19  16-33.5070 163.342  33
   1  19  16-31.2847 103.902  25
  -1 -19 -17 432.839 93.5093  29
   1 -19  17 413.429 167.308  33
  -1  19 -17 392.041 133.774  24
   1  19  17 287.878 103.182  25
  -1 -19 -18 55.8706 87.6371  29
   1 -19  18-91.2051 154.208  33
   1  19  18 53.6553 102.027  25
  -1  19 -18 108.144 127.610  24
  -1 -19 -19 492.650 94.8952  29
   1 -19  19 410.113 153.219  33
  -1  19 -19 237.986 113.923  24
   1  19  19 377.921 91.5300  25
  -1 -19 -20 93.1261 87.2846  29
   1 -19  20 4.40978 114.178  31
   1 -19  20 23.1094 136.049  33
   1  19  20 85.8850 80.3396  25
  -1  19 -20-27.5527 98.7470  24
  -1 -19 -21 178.225 77.5012  29
   1 -19  21 152.177 104.641  31
   1 -19  21 417.952 121.102  33
   1  19  21 205.033 69.4966  25
   1 -19  22 152.522 71.2819   4
   1 -19  22 66.7284 90.1037  31
   1 -19  22-59.6665 102.007  33
  -1  20  22-26.9385 71.2554  25
   1  20 -22-49.9740 87.3168  24
   1 -20 -22-81.2551 77.1750  35
  -1 -20  22 153.668 115.414  33
   1 -20 -22-52.7463 73.9510  29
  -1  20  21 372.838 90.5231  25
   1  20 -21 281.369 107.070  24
   1 -20 -21 379.540 90.0356  35
  -1 -20  21 269.323 133.454  33
   1 -20 -21 502.570 84.4484  29
   1  20 -20 4.99329 117.895  24
  -1  20  20 79.0340 95.8899  25
  -1 -20  20 85.0819 145.282  33
   1 -20 -20 68.0959 92.7900  35
   1 -20 -20 13.5938 94.8245  29
  -1  20  19 206.976 104.759  25
   1  20 -19-16.2305 124.651  24
   1 -20 -19-72.2923 100.218  35
   1 -20 -19-14.5444 95.4244  29
   1 -20 -18-65.8947 100.036  29
  -1  20  18 22.0257 112.890  25
   1  20 -18-188.852 135.883  24
   1 -20 -17 1137.36 114.704  29
   1 -20 -17 975.200 133.482  10
  -1  20  17 857.064 125.898  25
   1  20 -17 1044.74 155.380  24
  -1  20  16 117.341 115.804  25
   1  20 -16 36.1539 140.961  24
   1 -20 -16 53.7474 127.196  10
  -1 -20  16-119.408 187.319  32
   1 -20 -16 339.940 103.596  29
   1  20 -15 48.0970 140.954  24
  -1 -20  15-231.202 182.567  32
   1 -20 -15 7.65502 104.013  29
  -1 -20  14-7.87620 167.765  32
   1 -20 -14-93.8252 101.353  29
  -1 -20  13 2427.32 207.718  32
   1 -20 -13 2675.88 132.694  29
  -1  20  13 2426.31 154.693  25
  -1 -20  13 2334.78 167.832  30
  -1  20  12 11.3147 110.632  25
   1 -20 -12-41.3274 87.5771  35
  -1 -20  12 82.7503 159.599  32
  -1 -20  12-53.3887 120.121  30
   1 -20 -12 20.0140 86.4812  29
   1 -20 -11 47.9548 83.2456  29
  -1 -20  11-165.161 120.541  30
  -1 -20  11 25.4299 146.410  32
   1 -20 -11 97.0115 84.4152  35
  -1  20  11-47.5418 108.829  25
  -1 -20  11 86.5294 61.4892   4
   1  20 -11-50.9668 109.485  15
   1 -20 -10 36.8999 76.5918  29
  -1 -20  10-69.8355 107.315  30
   1 -20 -10 132.366 77.6326  35
  -1 -20  10-75.6833 138.275  32
  -1  20  10 73.9182 99.2339  25
  -1 -20  10-29.0530 54.6626   4
   1  20 -10-141.274 109.666  15
   1 -20  -9 3079.31 132.056  35
  -1 -20   9 2851.59 185.106  32
   1 -20  -9 2985.41 131.379  29
  -1  20   9 3039.21 158.156  25
   1  20  -9 2957.10 176.136  26
   1  20  -9 3349.69 164.118  15
  -1  20   8 219.768 93.1643  25
   1 -20  -8 191.744 68.5888  35
   1  20  -8 298.909 116.673  26
   1  20  -8 305.947 97.8802  15
  -1  20   7 933.580 104.383  25
   1 -20  -7 1171.61 77.6966  35
   1  20  -7 1124.66 124.348  26
   1  20  -7 1122.27 106.479  15
  -1  20   6 873.154 93.3845  25
   1 -20  -6 649.983 65.9259  35
   1  20  -6 601.057 94.0496  15
   1  20  -6 715.963 112.547  26
   1 -20  -5 3537.73 132.358  35
   1  20  -5 3817.05 175.138  26
  -1  20   5 3192.96 152.486  25
   1  20  -5 3492.33 155.856  15
  -1  20   4 112.261 77.7032  25
   1 -20  -4 74.5508 51.4405  35
   1  20  -4 168.369 56.2078  16
   1  20  -4-41.0640 77.6657  15
   1  20  -4 79.8123 94.3361  26
   1  20  -3 992.180 106.899  26
   1 -20  -3 1040.67 65.4166  35
  -1  20   3 1023.85 87.5674  25
   1  20  -3 1106.17 70.0727  16
   1  20  -3 1058.41 92.1582  15
  -1  20   2 162.833 71.7287  25
   1  20  -2 164.474 95.5539  26
   1  20  -2 319.646 58.0763  16
   1  20  -2 217.469 74.2913  15
   1  20  -1 974.725 85.8408  15
  -1  20   1 964.327 61.3369  16
   1  20  -1 961.268 71.0653  16
   1  20  -1 1000.00 104.063  26
  -1  20   1 1090.39 83.5157  25
   1  20   0 5.75372 76.6241  25
  -1  20   0 65.7497 67.9283  25
   1  20   0-69.0022 57.6727  16
   1  20   0 95.4824 70.5564  15
   1  20   1 3519.00 149.383  25
  -1  20  -1 2992.96 135.266  25
  -1  20  -1 3231.81 130.850  15
   1  20   1 3221.88 130.953  16
  -1  20  -1 3372.90 152.495  26
   1  20   2-28.8070 82.3435  25
  -1  20  -2 29.1726 59.7944  15
   1  20   2 56.4381 64.2753  16
  -1  20  -2 30.6957 87.6673  26
   1  20   3 902.455 102.842  26
  -1  20  -3 864.113 99.4124  26
  -1  20  -3 1058.76 76.6442  15
   1  20   3 1140.43 98.8431  25
   1  20   3 986.890 80.9931  16
   1 -20   3 955.377 62.6600   4
   1  20   4 35.7601 87.3785  25
  -1  20  -4 56.9649 84.0335  26
   1  20   4-10.0674 86.7404  26
  -1  20  -4 97.9909 62.0442  15
   1 -20   4 46.7139 50.0951   4
  -1  20  -5 5673.53 221.303  26
   1  20   5 5654.65 215.886  25
   1 -20   5 5307.55 188.861   4
  -1  20  -5 5519.66 200.584  15
  -1  20  -6 151.427 93.4698  26
   1 -20   6 1.37808 55.9109   4
  -1 -20  -6 37.7378 51.7376  35
   1  20   6 69.0518 90.1739  25
   1 -20   7 374.021 62.1190   4
  -1  20  -7 496.619 104.843  26
   1 -20   7 289.660 115.140  30
   1  20   7 321.991 98.6560  25
  -1 -20  -8 254.468 59.6050  29
  -1  20  -8 119.946 101.032  26
   1 -20   8 239.727 117.634  30
   1 -20   8 51.2364 63.1626   4
   1 -20   8 364.987 136.716  32
   1  20   8 328.028 100.197  25
  -1  20  -9 1820.71 136.153  26
  -1 -20  -9 1973.18 96.0227  29
   1 -20   9 2254.36 160.704  30
   1 -20   9 2034.98 177.692  32
   1 -20   9 1893.59 99.8856   4
   1 -20  10 1181.06 149.133  30
  -1 -20 -10 1070.61 81.8958  29
   1 -20  10 875.386 83.8532   4
   1 -20  10 738.763 158.021  32
   1 -20  11 302.513 141.935  30
  -1 -20 -11 560.367 77.8117  29
   1 -20  11 272.275 80.9545   4
   1 -20  11 512.157 166.640  32
   1  20  11 576.272 112.115  25
   1 -20  12-46.5948 148.553  30
  -1 -20 -12 109.013 78.1585  29
   1 -20  12 97.7522 82.3898   4
   1 -20  12-103.134 160.454  32
   1  20  12-36.0943 107.886  25
  -1 -20 -13 1950.03 111.742  29
   1 -20  13 1759.93 172.865  30
   1  20  13 1853.92 137.095  25
   1 -20  13 2156.98 205.477  32
  -1 -20 -14 38.2991 86.5307  29
   1  20  14-24.5740 78.6192  26
   1 -20  14 6.25610 148.781  33
   1 -20  14 8.10726 188.227  32
   1  20  14 32.6690 110.577  25
  -1 -20 -15 25.4804 91.4855  29
   1 -20  15 343.070 148.154  33
   1  20  15 354.247 109.145  25
  -1 -20 -16 167.994 91.0555  29
   1 -20  16 82.6020 143.614  33
   1  20  16 250.136 110.103  25
  -1 -20 -17 737.441 95.7392  29
   1 -20  17 387.513 141.863  33
  -1  20 -17 648.497 134.945  24
   1  20  17 713.958 108.025  25
  -1 -20 -18 15.4271 87.0292  29
   1 -20  18-144.661 140.508  33
  -1  20 -18-10.3387 125.124  24
   1  20  18-46.5366 91.7467  25
  -1 -20 -19 518.796 84.5702  29
   1 -20  19 635.985 90.5290   4
   1 -20  19 322.921 135.094  33
   1  20  19 483.783 90.7567  25
  -1  20 -19 548.367 112.744  24
  -1 -20 -20-113.975 76.0489  29
   1 -20  20 14.0564 80.1781   4
   1 -20  20-212.825 128.720  33
   1 -20  20-11.9127 101.294  31
   1  20  20-105.328 75.1144  25
  -1  20 -20 67.8775 94.0459  24
  -1 -20 -21 167.401 66.0141  29
   1 -20  21 204.478 69.2048   4
   1 -20  21 191.551 93.8192  31
   1 -20  21 402.433 109.954  33
   1  20  21 166.461 65.4854  25
   1 -21 -22 100.810 72.0176  35
  -1 -21  22 36.5645 101.384  33
   1  21 -21-4.10780 94.2652  24
  -1  21  21 175.021 77.4144  25
   1 -21 -21 146.585 78.3288  35
   1 -21 -21 60.4464 74.9669  29
  -1  21  20 125.771 88.1096  25
   1  21 -20 51.3470 110.203  24
   1 -21 -20-146.045 87.8772  35
   1 -21 -20-31.6266 83.3329  29
  -1  21  19 725.029 108.361  25
   1  21 -19 621.058 127.745  24
   1 -21 -19 680.117 96.5344  35
   1 -21 -19 672.525 92.9579  29
   1  21 -18 5.50354 126.107  24
  -1  21  18 10.6494 111.133  25
   1 -21 -18 33.9128 93.8804  29
   1 -21 -18-95.4575 95.6517  35
  -1  21  17 220.020 117.321  25
   1  21 -17 260.174 144.840  24
   1 -21 -17 116.930 118.147  10
   1 -21 -17 151.828 93.6265  29
   1 -21 -17 280.024 98.8344  35
  -1  21  16 304.637 116.688  25
   1  21 -16 178.093 136.908  24
   1 -21 -16 324.103 125.759  10
  -1 -21  16 397.956 173.613  32
   1 -21 -16 265.323 100.369  35
   1 -21 -16 89.8061 93.9946  29
   1  21 -15 1118.58 155.248  24
   1 -21 -15 1007.87 108.481  29
   1 -21 -15 790.653 106.391  35
  -1 -21  15 745.161 186.780  32
  -1 -21  14-134.044 175.583  32
   1 -21 -14-81.9611 96.6352  35
  -1 -21  14 61.3907 69.2400   4
   1 -21 -14 59.7690 94.9203  29
   1 -21 -13 4.43333 90.5890  29
  -1 -21  13-63.6448 116.704  30
   1 -21 -13-197.512 94.3956  35
  -1 -21  13-7.09642 163.810  32
  -1  21  13-11.6780 114.587  25
  -1 -21  12 504.689 127.096  30
   1 -21 -12 593.661 90.0726  29
   1 -21 -12 312.985 89.6756  35
  -1 -21  12 590.650 160.320  32
  -1  21  12 608.326 118.702  25
   1 -21 -11 1092.87 94.7677  29
  -1 -21  11 1129.53 132.215  30
  -1 -21  11 1197.87 167.138  32
   1 -21 -11 976.824 94.3983  35
  -1  21  11 1291.23 127.323  25
  -1  21  10 409.255 110.414  25
   1 -21 -10 251.324 79.9269  35
  -1 -21  10 562.668 146.717  32
  -1 -21  10 280.977 112.511  30
   1  21 -10 322.999 104.711  15
  -1  21   9 104.679 103.807  25
   1 -21  -9-100.804 75.4008  35
  -1 -21   9-59.8639 133.930  32
  -1 -21   9-13.3493 107.171  30
   1  21  -9 354.112 125.592  26
   1  21  -9 20.8672 102.708  15
  -1  21   8 194.819 103.902  25
   1 -21  -8 307.664 71.2293  35
   1  21  -8 451.618 99.9768  15
   1  21  -8 290.928 119.951  26
   1 -21  -7 1846.44 95.6160  35
  -1  21   7 1956.99 126.971  25
   1  21  -7 2063.64 147.833  26
   1  21  -7 1663.69 120.321  15
  -1  21   6 36.9346 90.3941  25
   1 -21  -6 62.6733 60.0746  35
   1  21  -6 27.2955 114.127  26
   1  21  -6 10.4049 85.1924  15
  -1  21   5 750.867 95.5902  25
   1 -21  -5 716.003 66.7024  35
   1  21  -5 557.459 116.972  26
   1  21  -5 699.213 94.4361  15
  -1  21   4 626.626 88.8943  25
   1  21  -4 519.389 110.879  26
   1  21  -4 563.415 90.1428  15
   1 -21  -4 442.645 59.4115  35
   1  21  -3 1503.93 104.983  15
   1  21  -3 1572.27 84.8914  16
  -1  21   3 1448.07 102.868  25
   1  21  -3 1493.60 122.033  26
  -1  21   2 195.924 77.4789  25
   1  21  -2 328.636 61.7318  16
   1  21  -2 319.706 81.1354  15
   1  21  -2 237.378 103.295  26
  -1  21   2 234.628 55.3322  16
   1  21  -1 4880.20 192.918  15
   1  21  -1 5030.51 180.655  16
  -1  21   1 4764.93 172.194  16
   1  21  -1 4807.96 208.788  26
  -1  21   1 5065.28 190.197  25
   1  21   0 2552.17 133.705  25
  -1  21   0 2489.49 122.116  25
   1  21   0 2727.79 127.519  15
  -1  21   0 2410.38 113.630  15
   1  21   0 2631.12 113.750  16
  -1  21   0 2282.98 138.888  26
  -1  21  -1 1521.04 97.2939  25
   1  21   1 1512.44 110.541  25
  -1  21  -1 1317.29 86.8533  15
   1  21   1 1457.51 87.3762  16
  -1  21  -1 1342.18 114.079  26
   1  21   2 43.5014 86.4504  25
  -1  21  -2-29.1233 63.1022  15
  -1  21  -2 206.479 96.3847  26
   1  21   2-37.3572 67.2562  16
  -1  21  -3 3159.08 132.979  15
   1  21   3 3100.42 137.919  16
   1  21   3 3253.31 153.965  25
  -1  21  -3 3109.55 160.092  26
   1  21   3 3289.66 156.178  26
   1  21   4 358.171 94.2102  26
  -1  21  -4 393.342 97.7275  26
  -1  21  -4 401.937 70.5140  15
   1  21   4 296.737 96.5366  25
   1  21   4 328.529 77.5530  16
   1 -21   4 359.704 56.7533   4
   1 -21   5-37.7303 55.6808   4
   1  21   5 125.337 90.6901  26
  -1  21  -5 136.700 95.8888  26
   1  21   5-84.6035 98.7391  25
   1 -21   6 51.7033 57.0096   4
   1 -21   6 48.3065 112.463  30
  -1  21  -6 124.357 98.0997  26
   1  21   6-81.6581 92.7198  26
   1  21   6 89.8862 99.6419  25
   1  21   7 2179.48 141.953  25
  -1  21  -7 1996.50 142.902  26
   1 -21   7 2328.17 162.140  30
   1 -21   7 2544.55 107.753   4
  -1 -21  -7 2678.19 104.916  35
  -1  21  -8 248.336 108.029  26
   1 -21   8-5.32804 124.093  30
   1 -21   8-23.4457 64.9585   4
  -1 -21  -8 21.4326 60.8331  35
   1 -21   8 51.7221 134.561  32
   1  21   8 52.2549 104.991  25
  -1 -21  -9 33.4957 61.0968  29
  -1  21  -9-71.3232 110.443  26
   1 -21   9 33.5103 128.327  30
   1 -21   9-55.2137 146.643  32
   1 -21   9-50.1388 68.3723   4
  -1 -21 -10 118.400 65.1571  29
   1 -21  10 19.4874 154.548  32
   1 -21  10-39.3319 73.1067   4
   1 -21  11 1020.30 154.394  30
  -1 -21 -11 1128.36 85.0712  29
   1 -21  11 1192.49 91.0852   4
   1 -21  11 1082.92 169.404  32
  -1 -21 -12 43.8216 75.8367  29
   1  21  12-91.3108 84.8611  26
   1 -21  12-222.538 145.627  30
   1 -21  12 24.2417 81.6304   4
   1 -21  12-36.0275 173.181  32
   1  21  12-85.1421 111.595  25
   1 -21  13 324.951 147.854  30
  -1 -21 -13 55.8896 81.8738  29
   1  21  13 86.8144 80.7682  26
   1 -21  13 40.0890 84.5678   4
   1 -21  13 74.8764 170.890  32
   1  21  13 229.509 113.979  25
   1  21  14 8.37116 71.0934  26
  -1 -21 -14-23.9917 82.3222  29
   1 -21  14 37.0090 86.6676   4
   1 -21  14-12.0465 146.209  33
   1 -21  14-30.8368 167.223  32
   1  21  14 168.636 108.885  25
  -1 -21 -15 869.212 94.3675  29
   1 -21  15 1040.27 97.4552   4
   1 -21  15 707.987 143.705  33
   1  21  15 758.535 114.014  25
  -1 -21 -16 133.963 85.6516  29
   1 -21  16-30.7826 88.4036   4
   1 -21  16-113.535 135.664  33
   1  21  16 141.466 112.075  25
  -1 -21 -17 310.251 80.3873  29
   1 -21  17 298.106 88.2744   4
   1 -21  17 191.634 136.306  33
  -1  21 -17 136.377 122.918  24
   1  21  17 508.353 105.744  25
  -1 -21 -18 170.677 74.7732  29
   1 -21  18 138.686 82.5112   4
   1 -21  18 193.127 128.975  33
  -1  21 -18 122.665 113.134  24
   1  21  18 271.429 91.9003  25
  -1 -21 -19 240.675 73.8288  29
   1 -21  19 306.507 78.0916   4
   1 -21  19 224.801 107.277  31
   1 -21  19 219.976 117.682  33
   1  21  19 418.339 83.8500  25
  -1  21 -19 283.866 103.472  24
  -1 -21 -20-41.7566 65.0438  29
   1 -21  20 23.8066 66.4185   4
  -1  21 -20 128.234 89.0017  24
   1  21  20-42.8022 70.8416  25
   1 -21  20 69.2708 108.318  33
   1 -21  20 126.542 89.9862  31
   1 -21  21-101.135 92.3317  33
   1 -21  21 194.459 81.4752  31
  -1  22  21 162.189 72.2886  25
   1  22 -21-3.72532 83.6621  24
   1 -22 -21 236.397 70.4415  35
  -1  22  20 73.0426 82.1152  25
   1  22 -20-34.5326 100.897  24
   1 -22 -20 46.4790 73.0163  29
   1 -22 -20 52.9557 78.4554  35
   1  22 -19-4.81833 116.293  24
  -1  22  19 112.419 94.5146  25
   1 -22 -19 37.6598 82.0628  29
   1 -22 -19 4.09480 83.0259  35
   1  22 -18 199.198 128.186  24
  -1  22  18 138.848 104.112  25
   1 -22 -18 160.918 88.4326  29
   1 -22 -18 313.394 93.6884  35
   1  22 -17 183.874 131.852  24
  -1  22  17 230.291 111.772  25
   1 -22 -17 424.432 96.4864  35
  -1 -22  17 453.210 150.990  33
   1 -22 -17 499.894 91.9562  29
   1  22 -16 75.1114 144.554  24
   1 -22 -16 20.5577 117.351  10
   1 -22 -16 217.184 93.2387  29
   1 -22 -16 140.426 93.3842  35
  -1 -22  16 178.279 169.933  32
   1 -22 -15 58.4060 89.9400  29
   1 -22 -15-115.283 94.1897  35
  -1 -22  15 28.5591 161.253  32
   1  22 -15-53.0350 144.905  24
   1 -22 -14 773.747 95.0470  29
   1 -22 -14 580.691 96.3316  35
  -1 -22  14 513.123 167.930  32
  -1 -22  13 1607.50 138.736  30
   1 -22 -13 1710.00 111.306  35
  -1 -22  13 1685.04 185.935  32
  -1  22  13 1462.33 136.847  25
  -1 -22  12 833.396 126.486  30
  -1 -22  12 629.218 162.891  32
   1 -22 -12 506.936 93.4217  35
  -1  22  12 586.742 124.036  25
  -1 -22  11 101.606 107.298  30
  -1 -22  11 31.2358 149.268  32
   1 -22 -11 28.3976 82.2421  35
  -1  22  11-22.6511 114.258  25
  -1 -22  10 556.010 118.518  30
  -1 -22  10 306.973 145.909  32
   1 -22 -10 581.154 84.2871  35
  -1  22  10 508.744 117.632  25
  -1 -22   9 1837.45 138.381  30
   1 -22  -9 1752.32 101.514  35
  -1 -22   9 1859.40 169.010  32
  -1  22   9 1927.13 134.864  25
   1  22  -9 1773.51 130.129  15
  -1  22   8 280.425 105.476  25
   1 -22  -8 245.358 72.0093  35
   1  22  -8 255.000 122.922  26
   1  22  -8 218.409 101.455  15
  -1  22   7 220.622 101.612  25
   1 -22  -7 184.550 65.7616  35
   1  22  -7 177.768 125.970  26
   1  22  -7 253.938 92.3481  15
  -1  22   6 492.999 99.9561  25
   1 -22  -6 443.457 66.5979  35
   1  22  -6 564.320 125.874  26
   1  22  -6 446.682 91.8355  15
  -1  22   5 892.071 101.834  25
   1 -22  -5 1039.94 71.9037  35
   1  22  -5 972.332 104.639  15
   1  22  -5 965.814 127.890  26
  -1  22   4 237.453 89.5995  25
   1  22  -4 339.039 90.9016  15
   1  22  -4 379.490 118.946  26
  -1  22   3 261.285 87.7404  25
   1  22  -3 412.451 91.3034  15
   1  22  -3 365.988 118.991  26
  -1  22   3 239.805 59.3149  16
   1  22  -2 1738.01 117.008  15
  -1  22   2 1946.50 91.5245  16
   1  22  -2 1992.62 98.2615  16
   1  22  -2 1971.07 139.328  26
  -1  22   2 1944.24 116.093  25
  -1  22   1 582.542 87.2823  25
   1  22  -1 684.586 71.0532  16
   1  22  -1 494.284 91.7548  15
   1  22  -1 337.508 110.788  26
  -1  22   1 534.914 107.224  26
  -1  22   0 76.4639 80.2852  25
  -1  22   0 37.7219 67.8528  15
   1  22   0 8.48950 64.3971  16
   1  22   0 104.374 80.5769  15
  -1  22   0 167.418 102.832  26
   1  22   1 638.063 101.487  25
  -1  22  -1 638.285 74.8843  15
   1  22   1 553.431 92.9099  15
   1  22   1 743.146 76.8079  16
  -1  22  -1 581.489 110.186  26
   1  22   2 1681.91 121.229  25
  -1  22  -2 1568.84 93.7784  15
   1  22   2 1572.44 95.8919  16
  -1  22  -2 1477.03 123.334  26
   1  22   3 624.545 105.175  25
  -1  22  -3 431.050 73.9940  15
   1  22   3 399.291 79.2606  16
   1  22   3 656.484 112.750  26
  -1  22  -3 445.738 104.950  26
   1  22   4-27.1840 102.322  25
  -1  22  -4-2.49403 68.9117  15
   1  22   4-12.6595 77.6296  16
  -1  22  -4 122.167 102.232  26
   1  22   4 23.3014 100.256  26
   1  22   5 1084.15 118.840  25
  -1  22  -5 1167.56 120.886  26
   1  22   5 1250.35 116.725  26
   1  22   5 1187.80 100.409  16
   1 -22   5 1204.47 73.6875   4
   1 -22   6 966.111 71.2331   4
   1 -22   6 915.557 133.394  30
   1  22   6 956.804 110.195  26
  -1  22  -6 966.202 116.562  26
   1  22   6 1100.07 117.417  25
   1 -22   7 5.90510 61.2624   4
   1 -22   7-5.23392 128.138  30
   1  22   7 56.0279 96.1836  26
  -1  22  -7-86.0453 110.825  26
   1  22   7 179.241 110.139  25
   1  22   8 1010.60 112.894  26
  -1  22  -8 1089.69 126.377  26
   1 -22   8 863.117 137.866  30
   1 -22   8 1114.15 76.4106   4
  -1 -22  -8 964.936 74.0305  35
   1  22   8 1099.05 119.725  25
   1 -22   9 1822.00 155.204  30
  -1  22  -9 1767.34 135.571  26
   1  22   9 1710.32 120.635  26
   1 -22   9 1579.26 92.0151   4
  -1 -22  -9 1730.77 91.2110  35
   1 -22   9 1665.70 176.893  32
   1  22   9 1364.37 135.227  25
   1 -22  10 1353.57 155.679  30
   1  22  10 1187.43 113.327  26
   1 -22  10 1342.46 172.141  32
  -1 -22 -10 1385.77 90.1618  35
   1 -22  10 1256.91 89.2910   4
  -1 -22 -11-21.9873 70.7723  29
   1 -22  11-65.7989 144.065  30
   1  22  11-23.7804 90.1734  26
   1 -22  11 107.212 74.6530   4
  -1 -22 -11-80.0422 76.4461  35
   1 -22  11 216.433 163.773  32
   1  22  12 6.48966 89.1734  26
  -1 -22 -12 6.61268 69.3436  29
   1 -22  12 97.0926 134.717  30
   1 -22  12 228.965 77.5898   4
   1 -22  12-133.296 166.859  32
   1  22  12 128.223 116.066  25
  -1 -22 -13 763.093 79.2066  29
   1  22  13 755.486 94.4905  26
   1 -22  13 874.717 136.944  30
   1 -22  13 839.460 89.7050   4
   1 -22  13 856.712 182.126  32
   1  22  13 1096.51 126.472  25
  -1 -22 -14 88.0654 73.5900  29
   1  22  14 16.9270 79.0549  26
   1 -22  14-5.88232 81.6848   4
   1 -22  14 57.5003 137.098  33
   1 -22  14 29.2612 167.237  32
   1  22  14-58.6927 115.830  25
  -1 -22 -15 237.453 72.8454  29
   1 -22  15-27.5818 81.6575   4
   1 -22  15 153.981 140.765  33
   1  22  15-88.9030 116.243  25
  -1 -22 -16 443.652 75.0580  29
   1 -22  16 373.918 84.8510   4
   1 -22  16 322.826 138.629  33
   1  22  16 491.475 107.411  25
   1 -22  17 259.188 80.0837   4
   1 -22  17 133.269 124.736  33
  -1  22 -17 120.153 118.804  24
   1  22  17 171.543 97.0070  25
   1 -22  18 29.7190 72.0185   4
   1 -22  18 189.891 119.187  33
  -1 -22 -18 185.342 79.0680  35
  -1  22 -18 32.2262 108.735  24
   1  22  18 101.644 88.8229  25
   1 -22  19 56.0103 65.5488   4
  -1  22 -19-24.5846 93.6658  24
   1  22  19 77.6308 75.7596  25
   1 -22  19 167.932 88.9929  31
   1 -22  19 173.336 111.794  33
  -1 -22 -19 103.439 72.7329  35
  -1 -22 -20 220.865 64.8050  35
   1 -22  20 210.708 95.7432  33
   1 -22  20 452.495 86.7526  31
   1  23 -20 74.5885 90.2019  24
  -1  23  20-31.2998 76.7687  25
   1 -23 -20 23.3328 66.2582  35
  -1  23  19 252.260 88.6156  25
   1  23 -19 218.648 102.876  24
   1 -23 -19 251.602 76.7966  35
  -1 -23  19 25.1983 114.865  33
  -1  23  18 661.183 104.919  25
   1  23 -18 721.902 126.040  24
   1 -23 -18 773.590 87.8024  35
  -1 -23  18 589.303 135.508  33
  -1  23  17 72.3944 108.394  25
   1  23 -17 227.746 129.043  24
  -1 -23  17 277.706 133.748  33
   1 -23 -17 336.597 89.2595  35
   1  23 -16 139.390 133.780  24
   1 -23 -16 140.870 112.052  10
   1 -23 -16-135.185 88.6980  35
  -1 -23  16-52.0255 156.168  32
   1  23 -15 34.5012 138.006  24
   1 -23 -15 134.646 117.980  10
   1 -23 -15 130.448 88.5810  35
  -1 -23  15 33.0641 157.028  32
  -1 -23  14 304.569 159.856  32
   1 -23 -14 500.853 90.7277  35
   1  23 -14 157.551 140.749  24
  -1  23  14 279.464 119.665  25
  -1 -23  13 51.6197 109.729  30
  -1 -23  13-58.7184 154.762  32
   1 -23 -13-18.8046 86.1520  35
  -1  23  13 77.2012 113.988  25
  -1 -23  12 457.959 120.223  30
   1 -23 -12 565.518 91.3062  35
  -1 -23  12 503.813 149.015  32
  -1  23  12 412.182 120.359  25
  -1 -23  11 123.718 114.036  30
   1 -23 -11 37.1350 81.7561  35
  -1 -23  11 148.685 153.677  32
  -1  23  11-83.8588 116.516  25
  -1 -23  10 155.756 115.145  30
   1 -23 -10 352.859 80.7583  35
  -1 -23  10 267.252 144.859  32
  -1  23  10 445.466 116.027  25
  -1  23   9 131.861 112.984  25
   1 -23  -9 265.103 75.3463  35
  -1 -23   9 249.441 146.583  32
  -1 -23   9 176.855 114.056  30
   1  23  -9 108.880 97.6983  15
  -1  23   8 1104.63 120.838  25
   1 -23  -8 1158.22 85.1827  35
  -1 -23   8 1032.50 142.763  32
   1  23  -8 1072.79 143.792  26
   1  23  -8 1205.04 113.516  15
  -1  23   7 1033.88 114.850  25
   1 -23  -7 893.933 78.8120  35
   1  23  -7 997.260 141.225  26
   1  23  -7 1055.82 111.859  15
  -1  23   6 543.270 104.098  25
   1 -23  -6 353.284 66.7905  35
   1  23  -6 322.604 99.7688  15
   1  23  -6 359.554 130.773  26
  -1  23   5-3.25310 95.6362  25
   1  23  -5 140.210 90.0193  15
   1  23  -5 209.615 122.186  26
  -1  23   4 1037.85 105.882  25
   1  23  -4 1011.93 103.345  15
  -1  23   4 1038.64 80.8279  16
   1  23  -4 1026.29 130.551  26
  -1  23   3 407.192 94.0677  25
   1  23  -3 596.746 99.9020  15
  -1  23   3 515.306 63.8506  16
   1  23  -3 336.333 122.283  26
  -1  23   2 176.688 90.6533  25
   1  23  -2 84.4503 93.3175  15
   1  23  -2 82.5118 115.573  26
  -1  23   2 86.4946 107.611  26
  -1  23   1 1125.16 101.471  25
  -1  23   1 1031.93 89.0570  15
   1  23  -1 846.502 102.730  15
   1  23  -1 1065.85 79.0205  16
  -1  23   1 806.950 117.256  26
   1  23  -1 952.295 125.709  26
  -1  23   0 1391.70 106.989  25
  -1  23   0 1449.82 96.6641  15
   1  23   0 1314.93 111.495  15
   1  23   0 1503.35 91.5197  16
  -1  23   0 1574.66 128.854  26
   1  23   1 740.265 111.820  25
   1  23   1 588.499 80.1480  16
   1  23   1 835.890 99.8733  15
  -1  23  -1 870.763 84.7388  15
  -1  23  -1 698.404 115.846  26
   1  23   2 860.539 110.564  25
  -1  23  -2 1022.94 83.4947  15
   1  23   2 810.505 100.454  15
   1  23   2 753.780 84.0544  16
  -1  23  -2 863.775 120.402  26
   1  23   3 125.118 104.335  25
  -1  23  -3 114.514 70.1187  15
   1  23   3 104.422 77.5774  16
   1  23   3 184.350 111.841  26
  -1  23  -3 76.8433 109.388  26
   1  23   4 1609.50 104.928  16
   1  23   4 1468.76 128.725  25
  -1  23  -4 1478.20 131.104  26
   1  23   4 1371.35 128.343  26
   1  23   5 134.671 105.300  25
  -1  23  -5 152.506 106.902  26
   1  23   5 52.9632 105.225  26
   1  23   5-35.5340 86.2810  16
   1 -23   5-20.2495 127.488  32
   1  23   6 746.844 117.491  25
   1 -23   6 562.813 132.053  30
  -1  23  -6 501.727 116.577  26
   1  23   6 484.606 112.510  26
   1  23   6 685.245 95.6438  16
   1 -23   6 551.891 66.1307   4
   1  23   7 484.771 115.958  25
   1  23   7 385.079 106.510  26
   1 -23   7 482.547 132.001  30
  -1  23  -7 521.848 117.615  26
   1  23   7 518.495 97.6587  16
   1 -23   7 261.868 64.1166   4
   1 -23   8 656.150 69.3042   4
   1  23   8 702.766 124.028  25
   1 -23   8 500.132 138.256  30
  -1  23  -8 668.803 121.334  26
   1  23   8 659.181 108.466  26
   1  23   9 205.641 113.801  25
   1 -23   9 84.1420 139.453  30
  -1  23  -9 155.347 109.033  26
   1  23   9 120.234 100.636  26
   1 -23   9 86.3697 64.8778   4
   1 -23   9-74.3631 150.151  32
   1  23  10 484.274 99.4615  26
   1 -23  10 612.310 148.236  30
   1 -23  10 505.633 74.2910   4
  -1 -23 -10 556.811 71.3645  35
   1 -23  10 533.296 161.850  32
   1  23  11 143.023 97.9948  26
   1 -23  11 46.2157 136.393  30
  -1 -23 -11 17.0545 72.2226  35
   1 -23  11 132.494 155.999  32
   1 -23  11-6.72313 72.3748   4
   1  23  12 148.532 110.861  25
   1 -23  12 161.380 130.803  30
   1  23  12 258.087 90.7283  26
  -1 -23 -12 344.900 75.0628  35
   1 -23  12 318.657 161.727  32
   1 -23  12 264.278 73.8110   4
   1  23  13-52.4522 111.860  25
   1  23  13-49.2630 84.6494  26
   1 -23  13 248.704 126.206  30
  -1 -23 -13-145.162 79.9037  35
   1 -23  13 75.6520 163.563  32
   1 -23  13 16.3163 132.242  33
   1 -23  13-73.9207 78.3350   4
   1  23  14 459.606 113.003  25
   1  23  14 630.431 80.7446  26
  -1 -23 -14 527.583 81.2725  35
   1 -23  14 440.973 164.667  32
   1 -23  14 487.618 134.038  33
   1 -23  14 545.652 79.9154   4
   1 -23  15-63.6732 120.431  33
  -1 -23 -15 125.113 77.8816  35
   1 -23  15 97.6879 73.5465   4
   1  23  15 80.5684 105.317  25
   1 -23  16 81.8951 119.315  33
  -1 -23 -16 5.56384 75.0261  35
   1 -23  16-91.3710 74.1010   4
  -1  23 -16-116.912 127.661  24
   1  23  16 79.1518 101.946  25
   1 -23  17 77.3503 110.039  33
  -1 -23 -17 31.9810 70.9391  35
   1 -23  17 159.008 68.3931   4
  -1  23 -17 70.9619 108.928  24
   1  23  17 48.7926 91.8414  25
   1 -23  18 209.612 105.711  33
  -1 -23 -18 302.893 69.6281  35
   1 -23  18 377.207 92.0284  31
   1 -23  18 346.937 66.2317   4
  -1  23 -18 196.961 102.561  24
   1  23  18 176.467 85.0923  25
   1  23  19-2.63424 80.5138  16
   1  23  19 70.4900 70.1298  25
  -1  23 -19 89.4303 83.7749  24
   1 -23  19 40.1314 91.9288  33
  -1 -23 -19 148.520 61.8957  35
   1 -23  19-85.9284 78.9629  31
  -1 -24  20 193.412 91.4735  33
  -1  24  19 59.8214 83.5296  25
   1  24 -19-89.5441 98.7267  24
   1 -24 -19 123.479 65.0364  35
  -1 -24  19-35.6622 98.5692  33
   1  24 -18-4.54899 107.621  24
  -1  24  18 96.5075 93.5503  25
  -1 -24  18 117.715 118.311  33
   1 -24 -18 127.180 72.7436  35
   1  24 -17 59.6020 121.315  24
  -1  24  17 29.3977 99.9587  25
   1 -24 -17 110.785 78.3039  35
  -1 -24  17 5.27681 123.508  33
  -1  24  17 43.3278 66.9290  26
   1  24 -16-159.221 130.207  24
   1 -24 -16 29.6655 91.5186  10
   1 -24 -16 194.035 80.2501  35
  -1 -24  16-171.193 137.802  32
  -1 -24  16 205.515 126.406  33
   1  24 -15 94.2466 135.569  24
   1 -24 -15 18.4397 110.482  10
   1 -24 -15 76.6423 83.6022  35
  -1 -24  15-24.4523 141.363  32
   1 -24 -14 512.753 86.0785  35
  -1 -24  14 299.292 143.681  32
   1  24 -14 493.962 135.984  24
  -1  24  14 463.819 120.133  25
  -1 -24  13 13.1742 98.6778  30
  -1 -24  13 231.352 145.441  32
   1 -24 -13 41.1636 81.7990  35
  -1  24  13 34.2229 117.256  25
  -1 -24  12 837.711 115.744  30
   1 -24 -12 962.418 89.2928  35
  -1 -24  12 788.273 160.451  32
  -1  24  12 853.195 128.978  25
  -1 -24  11 65.3021 111.133  30
  -1 -24  11-67.2299 142.797  32
   1 -24 -11-123.669 78.9095  35
  -1  24  11-45.8114 112.405  25
  -1 -24  10 240.616 111.077  30
  -1 -24  10 433.998 150.852  32
   1 -24 -10 224.589 77.8250  35
  -1  24  10 302.582 115.707  25
  -1 -24   9 47.1379 119.017  30
  -1 -24   9-28.6944 141.345  32
   1 -24  -9 8.72334 73.4149  35
  -1  24   9 55.7807 112.011  25
  -1  24   8 171.474 110.574  25
  -1 -24   8 347.483 145.265  32
   1 -24  -8 206.126 68.9796  35
  -1 -24   8 168.313 121.884  30
   1  24  -8 101.515 130.463  26
   1  24  -8 158.804 98.0002  15
  -1  24   7 71.2596 105.070  25
   1 -24  -7-11.3157 65.2302  35
   1  24  -7 101.412 93.2044  15
   1  24  -7-115.842 132.846  26
  -1  24   6 1366.44 120.965  25
   1  24  -6 1584.47 119.308  15
   1  24  -6 1304.42 145.204  26
  -1  24   5 64.2934 99.6028  25
   1  24  -5-107.821 93.3617  15
  -1  24   5 97.9950 68.5921  16
   1  24  -5 137.188 126.536  26
  -1  24   4-69.0621 98.6306  25
   1  24  -4 173.055 96.4590  15
  -1  24   4 86.8294 64.9575  16
   1  24  -4 54.9204 127.170  26
  -1  24   3-67.5772 95.9467  25
   1  24  -3 134.761 93.0336  15
   1  24  -3 49.0551 127.873  26
  -1  24   3 4.34562 118.008  26
  -1  24   2 2296.68 132.881  25
   1  24  -2 2203.81 132.919  15
  -1  24   2 2197.44 119.674  15
  -1  24   2 2152.70 155.410  26
   1  24  -2 2308.91 161.026  26
  -1  24   1 21.7362 91.3652  25
   1  24  -1-50.6609 66.6271  16
  -1  24   1-21.3428 75.0073  15
   1  24  -1-118.110 96.5135  15
  -1  24   1 61.4722 113.598  26
   1  24  -1 184.979 120.523  26
  -1  24   0 301.730 77.7139  15
   1  24   0 406.653 74.3281  16
   1  24   0 90.5551 95.7911  15
  -1  24   0 141.243 115.532  26
   1  24   1 187.233 96.4922  15
   1  24   1 93.9837 75.1881  16
  -1  24  -1 128.924 76.5434  15
  -1  24  -1 119.977 114.408  26
   1  24   2 862.596 117.799  25
   1  24   2 765.853 85.0316  16
  -1  24  -2 791.444 83.6274  15
   1  24   2 950.890 107.331  15
  -1  24  -2 814.482 129.533  26
   1  24   3 11.3093 109.144  25
  -1  24  -3-15.8015 72.7442  15
   1  24   3-23.5955 96.1772  15
   1  24   3 106.861 80.2793  16
   1  24   3-115.394 115.690  26
  -1  24  -3 62.9695 112.527  26
   1  24   4 130.173 84.4696  16
   1  24   4 166.766 111.299  25
  -1  24  -4 253.176 117.669  26
   1  24   4 152.367 113.436  26
   1  24   5 49.5454 112.917  25
  -1  24  -5-95.4252 115.552  26
   1 -24   5 57.6088 130.161  30
   1  24   5-59.7901 112.424  26
   1  24   5 69.3846 85.7901  16
   1 -24   5-36.7102 132.260  32
   1  24   6 1119.50 105.268  16
   1  24   6 856.306 125.826  25
   1 -24   6 984.472 143.757  30
  -1  24  -6 844.270 127.719  26
   1  24   6 973.530 119.547  26
   1  24   7 66.1632 93.7917  16
   1  24   7 88.8961 116.611  25
   1  24   7 53.3097 108.708  26
   1 -24   7-32.7171 132.099  30
  -1  24  -7 27.5182 115.851  26
   1  24   8 659.459 105.168  16
   1  24   8 842.509 124.289  25
  -1  24  -8 689.072 123.889  26
   1 -24   8 590.823 134.413  30
   1  24   8 675.032 115.110  26
   1  24   9 343.233 123.144  25
   1  24   9 352.222 105.916  16
   1 -24   9 162.095 66.4312   4
   1 -24   9 251.193 136.313  30
  -1  24  -9 398.728 116.480  26
   1  24   9 108.315 104.692  26
   1 -24  10 405.880 157.493  32
   1  24  10 567.368 107.454  16
   1 -24  10 717.195 135.932  30
   1  24  10 413.116 100.123  26
   1 -24  10 490.271 70.3827   4
   1 -24  11-105.723 127.911  30
   1  24  11 38.9622 91.7045  26
   1 -24  11 64.8980 66.0232   4
   1 -24  11-96.8683 157.399  32
   1  24  12 92.8548 92.1364  26
   1 -24  12 206.607 135.836  30
   1 -24  12 410.811 159.562  32
   1 -24  12 394.056 73.7077   4
   1  24  13 215.496 113.710  25
   1  24  13 91.8300 79.8807  26
   1 -24  13 125.335 123.905  30
   1 -24  13 476.098 157.873  32
   1 -24  13 246.257 127.738  33
   1 -24  13 281.390 69.3196   4
   1  24  14 89.2708 109.876  25
   1  24  14-2.74812 71.5082  26
   1 -24  14 25.2270 118.858  33
   1 -24  14-90.1120 147.079  32
  -1 -24 -14-1.66986 70.1222  35
   1 -24  14 45.9994 68.6111   4
   1 -24  15-4.88180 110.573  33
  -1 -24 -15 90.8493 67.3485  35
   1 -24  15-7.70999 65.9369   4
   1  24  15 40.7345 103.976  25
   1  24  16 402.859 100.608  16
   1 -24  16 389.887 109.853  33
  -1 -24 -16 424.613 71.5518  35
   1  24  16 487.405 98.8865  25
  -1  24 -16 278.959 117.115  24
   1  24  17-57.8085 88.1609  16
   1 -24  17-12.9772 97.4818  33
  -1 -24 -17-77.4770 63.8357  35
   1  24  17-203.162 88.2015  25
  -1  24 -17 149.855 99.3711  24
   1  24  18 26.6262 79.8398  16
   1 -24  18 78.4754 91.2652  33
   1 -24  18 61.9095 75.5643  31
   1  24  18-5.19153 77.1431  25
  -1  24 -18-31.3420 89.6914  24
   1  24  19 23.9806 71.7330  16
  -1 -25  19-27.2627 89.3244  33
   1  25 -19 32.9971 82.6091  24
  -1  25  19-37.2924 70.7900  25
   1 -25 -18 605.711 71.6258  35
  -1 -25  18 644.315 106.550  33
   1  25 -18 724.714 107.040  24
  -1  25  18 729.427 91.6537  25
   1  25 -17 4.61058 106.826  24
  -1  25  17-90.2229 63.5745  26
   1 -25 -17-95.1823 69.2936  35
  -1 -25  17-9.50900 109.364  33
   1  25 -16 104.401 121.906  24
   1 -25 -16-136.123 87.5134  10
  -1  25  16-123.986 71.7945  26
  -1 -25  16 106.590 121.428  33
   1 -25 -16 124.355 71.6382  35
  -1 -25  16-5.35865 126.401  32
  -1  25  15 6.95022 105.949  25
   1  25 -15 173.738 121.798  24
   1 -25 -15 12.6271 97.5076  10
  -1  25  15 55.6928 79.7643  26
   1 -25 -15-10.7257 74.7941  35
  -1 -25  15 5.64426 134.692  32
   1  25 -14 223.817 134.865  24
  -1  25  14 445.017 119.961  25
   1 -25 -14 435.406 81.9758  35
  -1 -25  14 665.977 151.745  32
  -1  25  13-11.1428 112.503  25
   1  25 -13-55.7481 133.035  24
   1 -25 -13 131.383 75.6090  35
  -1 -25  13-113.178 136.307  32
  -1  25  12 539.130 125.009  25
  -1 -25  12 472.137 109.808  30
   1 -25 -12 588.223 83.9001  35
  -1 -25  12 737.795 155.870  32
  -1  25  11 90.8393 114.911  25
  -1 -25  11-172.565 105.951  30
   1 -25 -11 83.8402 73.6874  35
  -1 -25  11-77.7499 141.564  32
  -1  25  10 321.288 113.842  25
  -1 -25  10 405.844 116.581  30
  -1 -25  10 383.687 141.522  32
   1 -25 -10 468.438 73.9953  35
  -1  25   9 22.5110 110.513  25
  -1 -25   9 184.500 111.584  30
   1 -25  -9 183.083 74.2038  35
  -1 -25   9 126.821 138.793  32
  -1  25   8 761.991 125.881  25
  -1 -25   8 883.292 129.592  30
  -1 -25   8 672.117 148.855  32
  -1  25   7 243.128 112.710  25
   1  25  -7-42.9602 128.280  26
  -1  25   7 102.895 82.8947  16
   1  25  -7 25.9572 93.0233  15
  -1  25   6 188.455 105.110  25
   1  25  -6 116.971 134.451  26
  -1  25   6 202.892 78.6487  16
   1  25  -6 136.792 99.9446  15
  -1  25   5 24.3747 103.491  25
   1  25  -5-36.7384 137.252  26
  -1  25   5 96.9697 73.6130  16
   1  25  -5 47.4220 99.4901  15
  -1  25   4 849.995 114.616  25
  -1  25   4 756.073 129.317  26
   1  25  -4 786.999 143.731  26
   1  25  -4 1094.95 109.769  15
  -1  25   3-63.7383 101.153  25
  -1  25   3 113.877 117.806  26
   1  25  -3-244.718 133.367  26
   1  25  -3 74.9067 99.8278  15
  -1  25   3 117.830 85.7329  15
  -1  25   2 201.216 101.893  25
  -1  25   2 62.0269 84.7337  15
   1  25  -2 49.4994 99.8922  15
  -1  25   2 45.8412 121.455  26
   1  25  -2 30.2329 128.826  26
  -1  25   1 61.2129 79.9020  15
   1  25  -1 38.6112 101.143  15
  -1  25   1 59.8826 123.324  26
   1  25  -1 79.3405 130.413  26
  -1  25   0 1148.66 138.980  26
   1  25   0 1044.18 140.740  26
  -1  25   0 1163.92 96.2384  15
   1  25   0 1050.02 117.805  15
   1  25   0 1275.66 90.0198  16
  -1  25  -1 250.830 81.0314  15
   1  25   1 153.745 98.5549  15
   1  25   1 93.2428 76.9695  16
  -1  25  -1 167.607 120.951  26
   1  25   2 79.3026 75.8322  16
  -1  25  -2 70.3878 80.6470  15
   1  25   2 129.458 98.5851  15
  -1  25  -2 55.9951 119.834  26
   1  25   3 432.517 86.5044  16
   1  25   3 554.213 109.292  15
   1  25   3 180.795 118.179  25
   1  25   3 436.075 126.049  26
  -1  25  -3 84.3670 119.171  26
   1  25   4 1527.64 134.924  25
   1  25   4 1272.16 133.234  26
  -1  25  -4 1402.84 138.958  26
   1 -25   4 1160.96 142.507  32
   1  25   4 957.105 120.888  15
   1  25   4 1157.04 102.412  16
   1  25   5 387.696 116.893  26
   1 -25   5 199.019 137.262  30
  -1  25  -5 370.000 120.109  26
   1  25   5 420.466 89.2064  16
   1 -25   5-37.6039 137.239  32
   1  25   5 447.595 120.152  25
   1 -25   6 202.016 139.583  30
  -1  25  -6 210.596 115.010  26
   1  25   6 191.349 112.127  26
   1  25   6 37.6404 93.7672  16
   1 -25   6-78.2435 143.352  32
   1  25   6-122.969 123.501  25
   1  25   7 47.9573 94.0255  16
   1  25   7 186.052 112.625  26
   1 -25   7-110.146 129.629  30
  -1  25  -7 27.9887 125.842  26
   1  25   7-43.6872 117.898  25
   1  25   8 277.959 104.520  16
   1  25   8 249.753 112.800  26
   1 -25   8 66.2345 128.687  30
  -1  25  -8 518.350 123.045  26
   1  25   8 301.610 121.066  25
   1  25   9-22.1231 104.146  16
   1 -25   9 242.368 130.835  30
   1  25   9-129.964 103.715  26
   1  25   9 154.037 116.476  25
   1 -25  10 256.363 132.060  30
   1  25  10 447.013 108.341  26
   1  25  10 462.573 102.809  16
   1 -25  10 352.676 158.092  32
   1  25  10 555.996 121.172  25
   1 -25  11-85.0835 121.462  30
   1  25  11-14.1772 97.7826  26
   1 -25  11-168.434 150.499  32
   1  25  11 32.4144 102.998  16
   1 -25  12 122.495 118.284  30
   1  25  12 200.873 89.4933  26
   1  25  12 314.239 103.198  16
   1 -25  12 267.459 147.268  32
   1  25  13 197.330 77.1306  26
   1 -25  13 14.3898 107.187  30
   1  25  13 224.316 102.396  16
   1 -25  13-9.53845 108.566  33
   1 -25  13-49.1111 141.727  32
   1  25  13 29.0647 108.360  25
   1  25  14 412.947 104.933  16
   1 -25  14 370.285 117.972  33
   1 -25  14 609.572 145.581  32
   1  25  14 339.747 107.428  25
   1  25  15 201.769 94.8219  16
   1 -25  15-48.6284 105.522  33
   1  25  15 68.4447 95.3689  25
   1  25  16-219.707 90.7552  16
   1 -25  16 53.8527 93.8762  33
  -1  25 -16 40.4055 103.115  24
   1  25  16 3.01286 90.4186  25
   1  25  17-10.6137 80.5446  16
   1 -25  17-110.168 87.1352  33
   1 -25  17-72.9850 69.5060  31
   1  25  17-8.17853 82.3837  25
  -1  25 -17 36.4135 93.5213  24
   1  25  18 65.2760 71.0055  16
  -1  26  18 136.067 70.9968  16
  -1 -26  18-98.7797 84.6647  33
   1  26 -18-74.8930 89.6639  24
  -1  26  18 68.7751 72.3808  25
   1 -26 -17 224.131 61.0903  35
  -1 -26  17 134.693 96.6015  33
   1  26 -17 192.897 97.7729  24
   1  26 -16 178.781 107.811  24
  -1  26  16 176.825 68.3940  26
  -1 -26  16 146.151 108.394  33
   1 -26 -16 117.975 64.3339  35
  -1  26  15 49.3764 103.384  25
   1  26 -15 162.443 120.464  24
   1 -26 -15 7.60559 89.9741  10
  -1  26  15 96.6499 78.8515  26
   1 -26 -15-68.9840 67.0075  35
  -1 -26  15-98.3998 122.004  32
  -1  26  14 352.632 105.545  25
   1  26 -14 185.812 123.350  24
  -1  26  14 117.204 84.3744  26
  -1 -26  14 157.725 133.331  32
   1 -26 -14 41.2352 71.4437  35
  -1  26  13-93.1273 113.429  25
  -1  26  13 152.327 95.0922  26
  -1 -26  13 129.504 130.695  32
   1 -26 -13 105.698 69.7081  35
  -1  26  12 462.500 113.754  25
  -1 -26  12 491.515 105.075  30
  -1  26  12 245.692 102.634  26
  -1 -26  12 431.764 147.200  32
  -1  26  11-137.791 117.846  25
  -1 -26  11 52.4659 106.910  30
  -1  26  11 83.5806 106.222  26
  -1 -26  11-133.736 145.302  32
  -1  26  10 37.3319 117.392  25
  -1 -26  10-90.9570 108.619  30
  -1  26  10 33.2409 111.980  26
  -1 -26  10-69.6927 140.747  32
  -1  26   9 74.6104 111.310  25
  -1 -26   9 210.724 114.571  30
  -1  26   9 145.645 109.900  26
  -1  26   9 252.597 89.7956  16
  -1 -26   9 34.4172 144.974  32
  -1  26   8 11.1005 111.213  25
  -1  26   8-48.3493 117.664  26
  -1 -26   8 166.523 111.741  30
  -1  26   8-102.366 85.9555  16
  -1 -26   8 208.260 144.832  32
  -1 -26   7 109.498 133.495  32
  -1  26   7-3.65461 109.550  25
  -1  26   7 13.4732 117.606  26
   1  26  -7-102.735 142.784  26
  -1  26   7 2.37423 74.2568  16
   1  26  -7 43.3554 97.4000  15
  -1  26   6 606.378 114.216  25
   1  26  -6 711.864 145.669  26
  -1  26   6 726.915 79.8673  16
   1  26  -5 106.291 93.3427  15
  -1  26   5-35.5625 108.645  25
   1  26  -5 219.685 135.615  26
   1  26  -4 62.0323 102.164  15
  -1  26   4 216.063 92.7157  15
  -1  26   4 35.0601 104.772  25
   1  26  -4 116.782 135.170  26
  -1  26   4 4.67125 126.216  26
  -1  26   3 26.4989 88.5374  15
   1  26  -3-211.409 101.236  15
  -1  26   3-72.4872 106.065  25
   1  26  -3-10.4933 138.463  26
  -1  26   3 18.8273 126.901  26
  -1  26   2 1080.96 100.408  15
   1  26  -2 1248.10 122.011  15
  -1  26   2 1289.77 118.746  25
   1  26  -2 1179.45 155.813  26
  -1  26   2 1392.98 146.573  26
   1  26  -1-93.8327 103.203  15
  -1  26   1-85.7245 82.9184  15
  -1  26   1 9.55729 122.390  26
   1  26  -1-20.5024 135.738  26
  -1  26   0-28.1643 83.7372  15
   1  26   0 46.8260 105.542  15
   1  26   0 267.526 133.916  26
  -1  26   0 235.291 125.106  26
   1  26   1 122.673 102.969  15
   1  26   1 62.1272 69.9083  16
  -1  26  -1 19.4791 76.6255  15
  -1  26  -1 144.572 126.391  26
   1  26   2 433.404 85.0381  16
   1  26   2 281.486 107.861  15
  -1  26  -2 419.273 129.009  26
   1  26   3-41.1159 79.7585  16
   1  26   3 137.420 102.787  15
  -1  26  -3 82.0247 122.882  26
   1  26   3-14.3645 122.533  26
   1  26   4 243.419 120.049  25
  -1  26  -4 81.7011 125.631  26
   1 -26   4 16.1940 134.985  30
   1  26   4 70.1703 124.769  26
   1 -26   4 78.7297 135.489  32
   1  26   4 141.355 82.8859  16
   1  26   4 76.0624 105.282  15
   1  26   5 52.7536 122.202  25
   1 -26   5 152.977 136.508  30
   1  26   5 292.719 122.064  26
  -1  26  -5 133.773 125.015  26
   1 -26   5-5.43453 142.044  32
   1  26   5 39.9977 111.557  15
   1  26   5 60.7985 90.9131  16
  -1  26  -6 61.6154 118.963  26
   1 -26   6 153.854 133.207  30
   1  26   6 200.045 117.383  26
   1  26   6 242.649 92.7788  16
   1 -26   6 196.800 144.933  32
   1  26   6 93.3199 120.224  25
   1  26   7 88.1748 97.4095  16
   1 -26   7 137.280 136.560  30
   1  26   7 81.7642 115.626  26
  -1  26  -7 70.2404 121.140  26
   1  26   7 109.087 119.904  25
   1  26   8 277.210 94.9028  16
  -1  26  -8 243.529 115.964  26
   1 -26   8 468.522 135.892  30
   1  26   8 198.745 110.652  26
   1  26   8 409.248 122.531  25
   1  26   9-9.20689 98.0002  16
   1  26   9 241.217 112.702  26
   1 -26   9 59.1606 135.620  30
   1  26   9 130.761 120.997  25
   1 -26  10 262.558 121.862  30
   1  26  10 183.229 98.0245  26
   1  26  10-254.113 101.637  16
   1 -26  10-149.848 147.213  32
   1  26  10 15.5802 119.974  25
   1 -26  11-35.2778 114.205  30
   1  26  11-6.98091 97.8134  26
   1 -26  11-89.5757 145.791  32
   1  26  11-65.1497 99.2390  16
   1 -26  12 317.921 114.664  30
   1  26  12 338.652 86.7541  26
   1  26  12 406.534 104.096  16
   1 -26  12 670.274 145.622  32
   1 -26  12 383.732 107.235  33
   1  26  13-77.2051 72.7222  26
   1  26  13 10.5579 107.742  25
   1 -26  13 30.4463 107.724  33
   1 -26  13-57.2347 134.071  32
   1  26  13-42.2447 94.1476  16
   1  26  14 179.480 101.720  25
   1 -26  14 91.6243 97.5915  33
   1  26  14 110.941 94.6010  16
   1  26  15 24.7373 91.8657  25
  -1  26 -15-99.2963 108.296  24
   1 -26  15-39.2365 90.3183  33
   1  26  15 124.970 86.1907  16
  -1  26 -16 197.588 94.9923  24
   1  26  16 263.016 83.6625  25
   1 -26  16 105.078 85.7847  33
   1  26  16 124.921 79.9735  16
  -1  26 -17 29.1999 83.3961  24
   1  26  17 70.7793 74.4740  25
   1  26  17 110.054 74.5468  16
  -1 -27  17 87.8395 83.9898  33
   1  27 -17-3.75249 84.9603  24
   1  27 -16 70.5589 96.9650  24
  -1  27  16-54.9600 70.5894  16
  -1 -27  16 40.3285 94.2577  33
  -1  27  15 141.155 70.7241  26
   1 -27 -15 77.7123 77.6593  10
   1  27 -15 22.5813 102.862  24
  -1  27  15 91.7744 94.3724  25
  -1  27  15 89.4142 75.5689  16
  -1 -27  15 134.743 99.5973  33
  -1 -27  15 103.341 112.418  32
  -1  27  14 185.081 97.5171  25
   1  27 -14 57.6751 114.662  24
  -1  27  14 141.137 83.4633  26
  -1  27  14 65.2217 80.2763  16
  -1 -27  14 220.417 119.758  32
  -1  27  13-64.5820 104.082  25
  -1  27  13 84.6279 91.6203  26
  -1  27  13-46.1308 78.4358  16
  -1 -27  13 115.743 127.130  32
  -1  27  12 144.124 108.738  25
  -1  27  12 252.060 98.7585  26
  -1 -27  12 145.837 96.3136  30
  -1  27  12 103.302 81.7822  16
  -1 -27  12 293.599 128.862  32
  -1  27  11 215.784 111.422  25
  -1  27  11 38.9405 101.217  26
  -1 -27  11 87.1343 103.044  30
  -1  27  11-30.8194 79.9700  16
  -1 -27  11-227.948 131.996  32
  -1  27  10 47.4353 110.146  25
  -1 -27  10 91.9782 103.009  30
  -1  27  10 151.450 109.546  26
  -1  27  10-35.3523 78.8312  16
  -1 -27  10 11.2538 132.158  32
  -1  27   9-47.6400 110.582  25
  -1 -27   9 123.291 112.743  30
  -1  27   9 328.236 113.321  26
  -1  27   9 125.213 76.1266  16
  -1 -27   9 5.62211 132.720  32
  -1  27   8 645.061 114.973  25
  -1 -27   8 681.154 121.088  30
  -1  27   8 484.534 123.582  26
  -1  27   8 394.796 78.6758  16
  -1 -27   8 467.158 147.265  32
  -1  27   7 149.794 113.992  25
   1  27  -7 112.834 137.343  26
  -1  27   7 63.1885 122.313  26
  -1 -27   7 367.978 121.184  30
  -1  27   7 166.802 75.6694  16
  -1 -27   7 136.613 130.780  32
   1  27  -6-42.5850 90.1132  15
  -1  27   6 18.1294 109.363  25
   1  27  -6-86.4434 132.909  26
  -1  27   5 141.380 97.1430  15
   1  27  -5 227.560 96.6439  15
  -1  27   5 46.7185 109.262  25
   1  27  -5 302.173 136.496  26
   1  27  -4 394.966 102.517  15
  -1  27   4 450.344 94.1078  15
  -1  27   4 464.624 112.073  25
   1  27  -4 596.811 140.193  26
  -1  27   4 452.072 133.337  26
  -1  27   3 302.860 129.050  26
  -1  27   3 157.873 91.9651  15
   1  27  -3 401.096 102.020  15
  -1  27   2 29.1542 129.065  26
   1  27  -2 137.186 138.317  26
   1  27  -2-69.4562 102.904  15
  -1  27   2-58.6671 85.0510  15
   1  27  -1 297.855 134.698  26
  -1  27   1 312.908 126.952  26
  -1  27   1 398.222 84.7672  15
   1  27  -1 310.629 109.108  15
   1  27   0 304.074 137.020  26
  -1  27   0 176.721 132.635  26
  -1  27   0 470.714 85.1003  15
   1  27   0 387.726 104.652  15
  -1  27  -1 539.830 130.124  26
   1  27   1 402.753 109.815  15
  -1  27  -2 24.5522 129.540  26
   1  27   2 87.5480 78.3794  16
   1  27   2-29.3585 104.219  15
   1  27   3 155.619 126.235  26
  -1  27  -3 87.9286 125.477  26
   1  27   3 77.0870 109.865  15
   1  27   3 128.746 82.9194  16
   1 -27   3 168.066 129.129  32
   1 -27   4 282.975 139.531  30
  -1  27  -4 232.768 127.121  26
   1  27   4 95.0614 121.331  26
   1  27   4 300.697 88.1748  16
   1  27   4 488.089 113.380  15
   1 -27   4 406.113 134.955  32
  -1  27  -5 249.565 127.164  26
   1  27   5 115.463 123.894  26
   1 -27   5 246.046 144.917  30
   1 -27   5 222.631 141.780  32
   1  27   5 113.605 111.179  15
   1  27   5 352.925 86.2369  16
   1  27   6 77.5646 122.513  25
   1 -27   6 174.425 134.027  30
  -1  27  -6 354.959 128.872  26
   1  27   6 205.957 122.679  26
   1 -27   6 245.282 138.210  32
   1  27   6 74.8963 88.9790  16
   1  27   6 142.536 110.641  15
   1 -27   7-11.3557 138.011  32
   1  27   7 182.067 121.171  25
   1  27   7 107.733 113.146  26
   1 -27   7 129.448 125.581  30
  -1  27  -7 74.1529 117.081  26
   1  27   7 39.7716 87.6423  16
   1  27   7 10.9253 107.028  15
   1  27   8 185.057 95.3795  16
   1 -27   8 360.993 125.964  30
   1  27   8 317.008 113.601  26
   1  27   8 191.961 125.115  25
   1  27   9 93.6270 93.2545  16
   1 -27   9 67.3368 120.851  30
   1  27   9-101.428 101.292  26
   1  27   9 35.3450 120.720  25
   1  27  10 131.980 96.1847  16
   1  27  10 383.620 97.3696  26
   1 -27  10 238.983 126.407  30
   1  27  10 199.172 116.529  25
   1  27  11 154.730 86.0962  26
   1 -27  11 282.450 115.427  30
   1  27  11 192.682 97.0169  16
   1 -27  11 135.096 138.858  32
   1  27  11 118.614 111.754  25
   1 -27  12-82.8167 103.395  30
   1  27  12 124.528 81.5269  26
   1 -27  12-48.3893 93.1187  33
   1 -27  12-126.100 128.933  32
   1  27  12-48.7519 88.9151  16
   1  27  13 72.2246 69.0114  26
   1 -27  13-15.5107 92.5755  33
   1 -27  13-121.218 123.292  32
   1  27  13 83.5423 90.6368  16
   1  27  14 302.082 96.1959  25
  -1  27 -14 13.4462 105.208  24
   1 -27  14 227.300 89.6859  33
   1  27  14 103.979 84.8298  16
   1  27  15 286.373 87.3087  25
  -1  27 -15 24.7846 97.9790  24
   1 -27  15 197.365 80.3090  33
   1  27  15 87.9810 79.7494  16
  -1  27 -16 33.3600 82.3998  24
   1  27  16 83.4703 78.8409  25
   1  27  16-37.1768 68.7114  16
   1  28 -16 228.956 84.8411  24
  -1  28  16 12.8541 76.2651  25
   1  28 -15 154.317 95.5000  24
  -1  28  15 25.2755 81.7292  25
  -1  28  15-63.7730 64.7738  16
  -1 -28  15 4.19426 94.9060  32
  -1 -28  15-38.0875 89.1770  33
  -1  28  14 150.388 74.2895  26
   1 -28 -14 23.7407 81.7164  10
  -1  28  14 204.897 89.2063  25
  -1  28  14 8.91422 70.6950  16
  -1 -28  14-18.1736 108.719  32
  -1  28  13 127.348 95.9790  25
  -1  28  13 300.931 84.7239  26
  -1  28  13 174.700 73.1786  16
  -1 -28  13 33.8293 113.934  32
  -1  28  12 26.6010 100.154  25
   1  28 -12 67.0125 117.349  24
  -1  28  12 27.7843 93.0955  26
  -1  28  12 137.603 78.3072  16
  -1 -28  12 81.0185 121.824  32
  -1  28  11-144.225 105.624  25
   1  28 -11-4.88543 117.528  24
  -1 -28  11 7.72191 95.0706  30
  -1  28  11-153.181 103.960  26
  -1  28  11-25.7129 74.4697  16
  -1 -28  11-26.1792 131.203  32
  -1  28  10 45.6437 106.066  25
   1  28 -10 59.1699 116.161  24
  -1 -28  10 45.5825 96.7701  30
  -1  28  10-15.8568 105.263  26
  -1  28  10 18.4751 77.1763  16
  -1 -28  10 5.35876 132.246  32
  -1  28   9 548.487 115.167  25
  -1 -28   9 515.342 113.195  30
  -1  28   9 561.760 116.929  26
  -1  28   9 305.136 75.0351  16
  -1 -28   9 504.063 134.690  32
  -1 -28   8 37.9148 138.926  32
  -1  28   8-32.2930 111.293  25
  -1 -28   8-4.55268 115.874  30
  -1  28   8 264.228 119.321  26
  -1  28   7-39.6060 110.933  25
  -1 -28   7-84.2558 118.588  30
  -1  28   7-17.8994 116.977  26
  -1 -28   7-85.8528 133.725  32
  -1  28   7 52.4973 91.0416  15
  -1  28   6 283.805 114.212  25
  -1 -28   6-4.76789 121.378  30
   1  28  -6 164.911 135.205  26
  -1 -28   6 121.678 124.823  32
  -1  28   6 156.358 87.9876  15
   1  28  -5 441.382 89.0694  15
  -1  28   5 288.096 89.5119  15
  -1  28   5 114.085 108.695  25
   1  28  -5 433.666 142.800  26
   1  28  -4 101.808 135.493  26
  -1  28   4-57.3299 124.001  26
   1  28  -4 127.523 98.6147  15
  -1  28   4-86.9154 90.8478  15
  -1  28   3 232.085 131.793  26
   1  28  -3 74.6735 131.175  26
   1  28  -3 100.163 98.7131  15
  -1  28   3 147.874 86.4419  15
  -1  28   2 195.086 125.032  26
   1  28  -2-47.6193 137.711  26
   1  28  -2 173.526 95.5515  15
  -1  28   2 66.8814 86.5454  15
   1  28  -1 20.9351 130.745  26
  -1  28   1 181.804 128.096  26
  -1  28   1 156.798 85.7999  15
   1  28  -1 112.687 98.9160  15
  -1  28   0 177.415 133.649  26
   1  28   0 5.16243 134.468  26
   1  28   0 138.578 105.701  15
  -1  28  -1 177.663 130.728  26
   1  28   1 332.922 109.047  15
  -1  28  -2 467.586 132.685  26
   1  28   2 391.956 112.254  15
   1 -28   2 416.483 129.927  32
   1  28   3-258.411 134.119  26
  -1  28  -3 316.666 125.083  26
   1 -28   3-5.38605 136.092  30
   1  28   3-29.3359 108.824  15
   1 -28   3 55.7535 129.321  32
   1 -28   4 151.074 126.635  30
  -1  28  -4 43.3432 121.024  26
   1  28   4 37.9095 119.945  26
   1  28   4 87.9605 81.5016  16
   1  28   4 109.651 109.537  15
   1 -28   4 83.4132 119.157  32
  -1  28  -5 213.565 120.572  26
   1  28   5-32.1686 118.145  26
   1 -28   5 139.992 135.438  30
   1  28   5 21.8536 102.732  15
   1  28   5 229.938 79.4789  16
   1 -28   5 122.744 135.617  32
  -1  28  -6 264.456 122.398  26
   1 -28   6 250.298 134.508  30
   1  28   6 83.9892 116.194  26
   1  28   6 238.443 107.613  15
   1  28   6 230.193 81.0616  16
   1 -28   6 396.934 134.970  32
   1 -28   7 20.8867 123.243  30
   1  28   7 126.889 115.137  26
  -1  28  -7 9.00118 113.868  26
   1 -28   7 164.538 130.730  32
   1  28   7 78.1426 82.4756  16
   1  28   7 35.7812 106.789  15
   1  28   8-74.3244 115.643  25
   1 -28   8 61.1252 125.804  30
   1  28   8 104.302 106.117  26
   1  28   8 49.3371 108.603  15
   1  28   8-43.6350 82.4715  16
   1  28   9 290.114 115.323  25
   1 -28   9 274.963 121.401  30
   1  28   9 316.413 99.9320  26
   1  28   9 145.283 85.5469  16
   1  28   9 89.8578 103.812  15
   1  28  10-85.0019 111.080  25
   1 -28  10-55.7657 109.570  30
   1  28  10 13.9731 87.6303  26
   1  28  10-38.1915 88.3792  16
   1  28  10 134.569 103.939  15
   1 -28  11-3.68745 92.0389  33
   1 -28  11-41.8509 125.363  32
   1  28  11 42.5594 105.855  25
   1  28  11 59.1828 81.7358  16
   1  28  11-3.24901 94.0659  15
   1 -28  11-95.1915 100.143  30
   1  28  11-22.2383 80.8467  26
   1 -28  12 196.262 117.748  32
   1 -28  12 7.10615 83.4469  33
   1  28  12 154.605 86.3627  16
   1  28  12-18.6327 91.6860  15
   1  28  12 144.465 75.3576  26
   1 -28  12 11.8154 93.8163  30
   1 -28  13 225.639 82.8006  33
   1 -28  13 253.157 116.621  32
   1  28  13 365.312 80.3959  16
   1  28  13 275.685 86.6365  15
   1 -28  14 12.5539 72.4411  33
   1  28  14-7.16439 73.0135  16
  -1  28 -14 12.1992 94.1985  24
   1  28  14-99.1626 86.5054  25
   1  28  14 68.4032 76.3369  15
   1  28  15-2.64826 74.9041  25
  -1  28 -15 140.438 85.6659  24
   1  28  15 42.6637 69.7540  15
  -1  29  14-63.3494 79.4557  25
  -1 -29  14-84.9203 94.8761  32
  -1 -29  14-77.9351 82.0215  33
  -1  29  13-85.3436 87.3956  25
   1  29 -13-41.6298 95.8388  24
  -1  29  13 29.0847 75.3429  26
  -1  29  13-93.9053 62.5072  16
  -1 -29  13-17.4520 100.853  32
  -1  29  12 3.10300 89.6582  25
   1  29 -12-244.016 104.333  24
  -1  29  12 45.2461 83.2814  26
  -1  29  12 4.09609 65.7088  16
  -1 -29  12 101.918 112.682  32
  -1  29  11 122.832 95.7624  25
   1  29 -11 166.310 103.861  24
  -1  29  11 56.2824 95.0703  26
  -1 -29  11 214.137 84.0045  30
  -1  29  11-86.8768 65.9714  16
  -1 -29  11 58.1109 119.474  32
  -1 -29  10-180.356 122.209  32
  -1 -29  10 88.2822 94.8027  30
  -1  29  10 33.9431 96.9065  26
  -1  29  10 86.6577 100.208  25
   1  29 -10 54.7588 107.736  24
  -1 -29   9 28.7002 102.423  30
  -1  29   9 131.822 107.873  26
  -1 -29   9-71.7707 125.359  32
  -1  29   9-23.4704 91.5604  15
   1  29  -9 192.588 111.676  24
  -1  29   9-6.81399 102.271  25
  -1 -29   8 237.869 105.690  30
  -1  29   8 163.398 113.723  26
  -1 -29   8 77.6796 126.856  32
  -1  29   8 204.117 88.9729  15
  -1  29   8 172.810 103.950  25
  -1  29   7 239.672 116.300  26
  -1 -29   7 436.142 112.806  30
  -1 -29   7 248.319 134.841  32
  -1  29   7 249.034 92.0294  15
  -1  29   7 427.674 107.758  25
  -1 -29   6 249.589 121.052  30
  -1 -29   6 77.1003 134.140  32
  -1  29   6-17.7470 87.2953  15
  -1  29   6 41.8330 104.265  25
   1  29  -5 62.5430 126.937  26
  -1  29   5 44.0876 87.8337  15
  -1  29   4-37.6782 124.112  26
   1  29  -4 57.7027 134.188  26
   1  29  -4-107.941 84.3244  15
  -1  29   4 93.2088 82.1672  15
  -1  29   3 415.796 129.467  26
   1  29  -3 467.099 138.902  26
  -1  29   3 381.674 82.1981  15
   1  29  -3 309.920 93.2444  15
  -1  29   2-38.6409 131.603  26
   1  29  -2 31.3136 129.064  26
   1  29  -2 98.0517 96.5018  15
  -1  29   2 92.9939 81.6585  15
  -1  29   1 92.3576 131.335  26
   1  29  -1 67.1713 133.360  26
   1  29  -1 297.963 103.790  15
  -1  29   0 58.4937 122.700  26
   1  29   0-239.644 134.223  26
   1  29   0 64.2527 96.1993  15
  -1  29  -1 77.9591 130.788  26
   1  29   1 35.8163 95.7496  15
   1 -29   1 274.327 125.644  32
  -1  29  -2-188.227 127.675  26
   1 -29   2 120.881 124.836  30
   1  29   2-32.3240 107.610  15
   1 -29   2-52.8839 123.125  32
   1  29   3 445.164 125.868  26
  -1  29  -3 277.205 124.399  26
   1 -29   3 278.990 127.234  30
   1  29   3 236.573 108.342  15
   1 -29   3 168.096 122.798  32
  -1  29  -4-79.9550 119.484  26
   1 -29   4 120.848 128.857  30
   1  29   4 125.496 124.359  26
   1  29   4 21.4533 106.797  15
   1 -29   4 192.289 131.590  32
  -1  29  -5 82.7696 117.503  26
   1 -29   5 5.19577 124.096  30
   1  29   5-49.2927 116.896  26
   1  29   5-4.83192 76.2928  16
   1  29   5 113.571 102.967  15
   1 -29   5 113.276 124.476  32
   1 -29   6-66.2822 123.564  30
   1  29   6-85.9626 116.412  26
  -1  29  -6-26.8012 116.439  26
   1  29   6 17.5615 105.430  15
   1  29   6-34.5814 78.2072  16
   1 -29   6 20.8157 130.745  32
   1  29   7 620.521 114.839  26
   1 -29   7 685.734 129.875  30
   1  29   7 586.048 83.1168  16
   1  29   7 504.612 107.490  15
   1 -29   7 811.063 133.918  32
   1  29   8 3.84189 96.1278  26
   1 -29   8-119.852 116.903  30
   1  29   8-57.4985 98.2731  15
   1  29   8-68.0377 79.3884  16
   1 -29   8 15.4663 121.880  32
   1  29   9 146.548 93.7560  26
   1 -29   9 218.661 106.757  30
   1  29   9 78.9974 94.1123  15
   1  29   9 35.1673 76.4721  16
   1 -29  10 29.7938 97.6664  30
   1  29  10 13.0689 84.1979  26
   1  29  10 260.507 92.3806  15
   1  29  10-42.2351 78.5288  16
   1 -29  10-39.5954 82.6832  33
   1 -29  11 179.333 90.2533  30
   1  29  11 255.418 77.4975  26
   1 -29  11 296.778 81.0075  33
   1  29  11 285.795 91.3526  15
   1  29  11 303.610 76.1099  16
   1 -29  12 166.708 70.6761  33
   1  29  12 112.511 71.5489  16
   1  29  12 77.7453 79.9325  15
   1  29  13 98.1991 67.7608  16
   1  29  13-29.6129 76.7852  15
  -1  29 -13 94.5342 90.2718  24
  -1  30  13 15.9599 79.3270  25
   1  30 -13 36.4205 81.8495  24
  -1  30  12 131.911 76.4156  26
  -1 -30  12-20.7244 98.8501  32
  -1  30  12 22.1811 70.7918  15
  -1  30  12 99.1126 82.8852  25
   1  30 -12 120.076 92.8877  24
  -1  30  11 67.8201 80.9145  26
  -1 -30  11 4.39216 102.130  32
  -1  30  11 15.4508 76.8438  15
   1  30 -11 189.370 91.9197  24
  -1  30  11 53.5861 87.2742  25
  -1  30  10 182.675 91.5683  26
  -1 -30  10 72.8808 85.1338  30
  -1 -30  10 55.1015 108.974  32
  -1  30  10 156.876 78.6550  15
   1  30 -10 95.0424 94.7897  24
  -1  30  10 55.7208 94.2142  25
  -1 -30   9 497.066 99.9358  30
  -1  30   9 518.443 104.867  26
  -1 -30   9 545.987 123.285  32
  -1  30   9 435.559 83.6273  15
   1  30  -9 325.508 99.0926  24
  -1  30   9 353.765 97.3991  25
  -1  30   8 111.185 102.109  26
  -1 -30   8 156.476 95.0994  30
  -1 -30   8 72.6398 118.897  32
  -1  30   8-113.386 82.2375  15
   1  30  -8 66.6244 97.3745  24
  -1 -30   7 392.688 106.025  30
  -1  30   7 120.128 108.613  26
  -1 -30   7 78.2712 116.830  32
  -1  30   7 122.786 79.9719  15
   1  30  -7 57.5732 96.7798  24
  -1 -30   6 65.7713 108.256  30
  -1  30   6 19.5676 78.3833  15
  -1 -30   5 449.781 119.112  30
  -1  30   5 362.058 80.1866  15
  -1  30   4-13.6217 123.941  26
   1  30  -4-140.856 127.636  26
  -1  30   4 52.4261 75.2692  15
   1  30  -3 106.202 130.936  26
  -1  30   3 235.545 122.865  26
  -1  30   3 141.202 75.0816  15
   1  30  -3 177.967 85.0350  15
   1  30  -2 100.934 130.613  26
  -1  30   2-88.8211 123.318  26
   1  30  -2-9.89736 87.5403  15
   1  30  -1 155.273 127.557  26
  -1  30   1 306.099 124.019  26
   1  30  -1 73.9565 90.7850  15
  -1  30   0 18.8602 125.078  26
   1  30   0-79.0894 128.630  26
   1  30   0-78.4986 91.3786  15
   1 -30   0-43.2439 112.893  32
   1 -30   1 322.999 126.135  30
   1  30   1 113.238 94.7471  15
   1 -30   1 255.437 119.402  32
  -1  30  -2 172.319 124.148  26
   1  30   2-80.6408 127.347  26
   1 -30   2-15.2223 124.144  30
   1  30   2-298.971 103.202  15
   1 -30   2 4.61122 119.493  32
   1 -30   3 121.397 123.384  30
   1  30   3 23.0630 119.084  26
  -1  30  -3 330.510 120.722  26
   1  30   3 17.1722 100.690  15
   1 -30   3 113.367 114.808  32
   1  30   4 111.643 115.993  26
   1 -30   4-140.368 120.135  30
  -1  30  -4-112.476 114.195  26
   1  30   4 58.1165 93.1058  15
   1 -30   4 163.488 118.005  32
   1 -30   5 172.011 126.656  30
  -1  30  -5 126.724 110.995  26
   1  30   5 419.866 114.509  26
   1  30   5 298.128 102.672  15
   1 -30   5 345.167 124.059  32
   1  30   6-28.5507 103.608  26
  -1  30  -6-100.836 107.602  26
   1 -30   6-71.9046 117.268  30
   1  30   6 26.7212 97.5705  15
   1 -30   6-29.2316 117.830  32
   1 -30   7 166.757 115.125  30
   1  30   7-103.908 99.0259  26
   1  30   7 45.3199 68.2902  16
   1  30   7-68.6657 91.0290  15
   1 -30   7 91.8038 122.456  32
   1 -30   8 128.152 104.011  30
   1  30   8 43.0613 91.8623  26
   1  30   8-31.8188 88.3041  15
   1  30   8-43.1169 66.4723  16
   1 -30   8-66.5799 116.475  32
   1  30   9 69.3301 84.9659  26
   1 -30   9 157.295 97.1831  30
   1  30   9 141.596 88.3743  15
   1  30   9 170.927 69.5132  16
   1 -30  10 22.8529 88.7087  30
   1  30  10 74.4288 75.3698  26
   1  30  10-143.500 67.9690  16
   1  30  10 29.4510 85.7590  15
   1 -30  11 61.6960 79.2974  30
   1  30  11 111.790 77.1029  15
   1  30  11-44.8948 64.5870  16
   1 -30  12 40.0810 90.9514  32
   1  30  12-52.3878 72.1243  15
  -1 -31  11 366.016 93.6343  32
   1  31 -11 333.022 86.3752  24
  -1  31  10-35.0487 80.1424  26
  -1 -31  10-20.5553 95.5751  32
  -1  31  10 2.39601 68.1207  15
   1  31 -10 83.4434 82.5940  24
  -1 -31   9 16.8315 79.2012  30
  -1  31   9-17.2096 88.6961  26
  -1 -31   9 51.3899 104.083  32
  -1  31   9 98.9232 69.3002  15
   1  31  -9-66.5024 86.3541  24
  -1  31   8-84.4049 92.9761  26
  -1 -31   8-10.9066 87.3094  30
  -1 -31   8-57.5277 103.934  32
  -1  31   8 10.1033 73.1137  15
   1  31  -8-48.2682 89.9111  24
  -1 -31   7-27.0191 91.3170  30
  -1  31   7-46.4226 98.0741  26
  -1 -31   7 239.329 109.953  32
  -1  31   7 99.7903 72.3962  15
   1  31  -7 143.406 86.3560  24
  -1  31   6-35.9938 74.4924  15
  -1  31   6-44.3395 105.267  26
  -1 -31   6 202.687 98.7322  30
   1  31  -6 104.277 89.9006  24
  -1  31   5-69.2674 71.5848  15
  -1 -31   5-46.2044 104.334  30
   1  31  -5-79.8918 86.4233  24
  -1  31   4 60.9766 73.9013  15
  -1 -31   4-111.968 111.271  30
   1  31  -4 189.081 118.641  26
  -1  31   4 171.445 114.755  26
   1  31  -4 52.9843 77.4230  24
  -1 -31   3-8.90276 115.382  32
  -1  31   3-92.0103 116.429  26
   1  31  -3 104.805 123.834  26
   1  31  -3 118.258 74.4679  24
   1 -31  -2 194.294 97.0997  32
  -1  31   2 239.721 121.060  26
   1  31  -2 157.509 120.414  26
   1  31  -2-11.5053 69.9473  24
   1  31  -1 142.449 123.345  26
  -1  31   1 98.3487 116.211  26
   1  31  -1 18.6298 78.2691  15
   1 -31  -1 47.0132 94.8839  32
  -1  31   0 129.591 112.510  26
   1 -31   0 146.985 119.965  30
   1  31   0 9.48300 86.1506  15
   1 -31   0 81.4778 98.3100  32
   1 -31   1-23.8896 123.254  30
  -1  31  -1-44.4677 120.156  26
   1  31   1 38.4607 89.1704  15
   1 -31   1 37.8730 102.440  32
   1 -31   2-14.3435 115.086  30
   1  31   2-85.3542 115.665  26
  -1  31  -2 52.7710 112.483  26
   1  31   2-218.490 87.1481  15
   1 -31   2-38.8844 109.489  32
   1 -31   3 204.122 116.149  30
   1  31   3 117.601 112.540  26
  -1  31  -3 254.710 111.105  26
   1  31   3 250.447 88.4920  15
   1 -31   3 277.623 110.853  32
  -1  31  -4-37.8266 105.156  26
   1 -31   4-14.0234 112.494  30
   1  31   4-12.5720 107.286  26
   1  31   4 121.443 87.0462  15
   1 -31   4 102.622 108.090  32
   1  31   5 51.9858 101.731  26
  -1  31  -5-101.264 107.777  26
   1 -31   5-113.824 109.384  30
   1  31   5-3.15448 87.9314  15
   1 -31   5 13.4334 110.770  32
   1 -31   6 176.357 104.946  30
   1  31   6 52.9783 97.2582  26
   1  31   6 219.815 85.9807  15
   1 -31   6 88.9247 107.309  32
   1  31   7 138.301 92.6271  26
   1 -31   7 341.420 102.542  30
   1  31   7 102.752 83.7291  15
   1 -31   7 149.097 102.227  32
   1 -31   8 103.130 94.2946  30
   1  31   8 13.0781 80.4656  26
   1  31   8-38.0308 80.9877  15
   1 -31   8 55.7154 100.261  32
   1 -31   9-14.6585 83.5067  30
   1  31   9-5.94577 73.7717  26
   1 -31   9-66.2435 95.3901  32
   1  31   9 19.6545 79.0141  15
   1  31  10-45.3492 73.5101  15
  -1 -32   9 45.3793 89.4061  32
  -1 -32   8 23.6559 93.8154  32
  -1  32   8 23.1553 84.5377  26
[truncated: 6,473,906 more chars]
