# Supplementary material for: High-resolution structural study on pyri­din-3-yl ebselen and its N-methyl­ated tosyl­ate and iodide derivatives
Source: Acta Crystallogr C Struct Chem. 2023 Feb 17;79(Pt 2):43–51. doi: 10.1107/S2053229623000062 (PMC9899513; doi:10.1107/S2053229623000062)
Supplement: Supplementary file 2 [file c-79-00043-2sup2.hkl]

data_2                                                                          
_shelx_title ' shelxt_a.res in P2(1)/n'                                         
_shelx_refln_list_code          4                                               
_shelx_F_calc_maximum      239.57                                               
_exptl_crystal_F_000       544.00                                               
_reflns_d_resolution_high  0.4197                                               
                                                                                
loop_                                                                           
 _space_group_symop_operation_xyz                                               
 'x, y, z'                                                                      
 '-x+1/2, y+1/2, -z+1/2'                                                        
 '-x, -y, -z'                                                                   
 'x-1/2, -y-1/2, z-1/2'                                                         
                                                                                
_cell_length_a     6.1087                                                       
_cell_length_b    14.2241                                                       
_cell_length_c    12.0630                                                       
_cell_angle_alpha  90.000                                                       
_cell_angle_beta  103.594                                                       
_cell_angle_gamma  90.000                                                       
                                                                                
_shelx_F_squared_multiplier     1.000                                           
                                                                                
loop_                                                                           
 _refln_index_h                                                                 
 _refln_index_k                                                                 
 _refln_index_l                                                                 
 _refln_F_squared_calc                                                          
 _refln_F_squared_meas                                                          
 _refln_F_squared_sigma                                                         
 _refln_observed_status                                                         
   2   0   0      16199.53      16838.02       478.93 o                         
   4   0   0       3908.86       4180.46        40.24 o                         
   6   0   0         32.11         30.27         2.33 o                         
   8   0   0        775.19        789.11        11.21 o                         
  10   0   0         39.14         33.93         5.39 o                         
  12   0   0          3.19        -15.06        15.06 o                         
  14   0   0          0.10         -2.58         9.70 o                         
   1   1   0       1166.41       1265.55        24.70 o                         
   2   1   0         12.14         13.16         1.20 o                         
   3   1   0        679.12        670.78         9.23 o                         
   4   1   0       1338.08       1398.33        10.80 o                         
   5   1   0        268.62        274.41         2.47 o                         
   6   1   0       2526.23       2523.04        18.45 o                         
   7   1   0        126.11        127.48         2.60 o                         
   8   1   0        902.84        877.05         8.67 o                         
   9   1   0         11.63         11.25         3.16 o                         
  10   1   0        241.13        228.73         5.82 o                         
  11   1   0          3.31         -3.92         6.96 o                         
  12   1   0         93.19        111.29         9.91 o                         
  13   1   0          1.06         -0.44         8.83 o                         
  14   1   0         67.56         66.55         9.67 o                         
   0   2   0      23537.52      21631.06       680.06 o                         
   1   2   0       4537.11       5326.47       141.24 o                         
   2   2   0       4282.24       4401.62        52.50 o                         
   3   2   0        376.80        436.43         5.07 o                         
   4   2   0       4557.70       4638.51        35.64 o                         
   5   2   0        454.82        475.69         4.02 o                         
   6   2   0        881.21        881.90         6.87 o                         
   7   2   0       1301.24       1268.49        10.67 o                         
   8   2   0        472.21        473.88         5.87 o                         
   9   2   0         39.09         36.68         3.35 o                         
  10   2   0         20.67         20.03         5.52 o                         
  11   2   0         26.32         19.89         8.64 o                         
  12   2   0          2.57          0.21         9.89 o                         
  13   2   0         23.19          0.24        15.63 o                         
  14   2   0          1.49         11.75         9.69 o                         
   1   3   0      57394.34      54492.36       986.70 o                         
   2   3   0         62.38         93.95         4.05 o                         
   3   3   0       3939.17       4076.26        39.02 o                         
   4   3   0        203.09        227.66         2.48 o                         
   5   3   0        242.18        258.50         2.46 o                         
   6   3   0        315.61        324.61         2.98 o                         
   7   3   0        225.98        231.61         3.48 o                         
   8   3   0        224.97        221.38         3.54 o                         
   9   3   0        164.84        165.29         4.19 o                         
  10   3   0         94.31         93.01         5.40 o                         
  11   3   0         15.78         23.28         6.67 o                         
  12   3   0         54.39         33.57        10.09 o                         
  13   3   0          0.43         -4.20         9.49 o                         
  14   3   0         29.32         36.35         7.92 o                         
   0   4   0          7.42         16.68         3.99 o                         
   1   4   0        250.74        274.44         8.05 o                         
   2   4   0        404.68        482.33        15.13 o                         
   3   4   0        234.24        235.60         2.46 o                         
   4   4   0        884.21        902.42         6.90 o                         
   5   4   0       1712.65       1707.22        13.41 o                         
   6   4   0        324.65        316.30         3.13 o                         
   7   4   0       1611.37       1608.37        12.32 o                         
   8   4   0         18.12         19.74         2.61 o                         
   9   4   0        498.69        483.77         6.46 o                         
  10   4   0          4.10          3.85         4.98 o                         
  11   4   0        172.53        170.24         7.51 o                         
  12   4   0          0.04          5.20         9.51 o                         
  13   4   0         87.02         86.91        18.65 o                         
  14   4   0          0.73          0.39         9.23 o                         
   1   5   0      19696.05      19938.20       444.20 o                         
   2   5   0        458.16        510.99        11.06 o                         
   3   5   0       6297.92       6198.22        54.43 o                         
   4   5   0          2.84          6.49         0.94 o                         
   5   5   0       2390.17       2449.34        17.66 o                         
   6   5   0         60.05         58.96         2.00 o                         
   7   5   0        943.23        953.24         8.11 o                         
   8   5   0          0.05         -2.11         2.62 o                         
   9   5   0        249.68        246.25         4.88 o                         
  10   5   0         44.71         51.70         5.16 o                         
  11   5   0          4.82          4.28         5.95 o                         
  12   5   0          3.13         10.62         7.71 o                         
  13   5   0          0.34         -5.64         7.85 o                         
   0   6   0       3103.97       3054.65        99.21 o                         
   1   6   0        447.18        498.49        13.71 o                         
   2   6   0       4063.52       4324.25        62.02 o                         
   3   6   0        240.95        239.83         4.11 o                         
   4   6   0         86.50         84.34         1.49 o                         
   5   6   0        933.89        941.07         7.51 o                         
   6   6   0         95.93        102.81         1.95 o                         
   7   6   0        347.04        333.93         4.10 o                         
   8   6   0         13.43         14.32         2.97 o                         
   9   6   0        415.89        396.90         5.94 o                         
  10   6   0         47.91         57.11         5.25 o                         
  11   6   0        207.46        202.30         7.30 o                         
  12   6   0          3.02         15.58         9.44 o                         
  13   6   0        115.33        120.72         7.45 o                         
   1   7   0       2005.03       1888.27        44.60 o                         
   2   7   0       1394.20       1548.70        19.27 o                         
   3   7   0       3419.22       3335.16        28.31 o                         
   4   7   0         14.97         13.21         1.03 o                         
   5   7   0       2436.91       2392.41        18.69 o                         
   6   7   0        528.43        524.16         4.73 o                         
   7   7   0        638.14        621.58         6.33 o                         
   8   7   0        474.82        467.59         6.16 o                         
   9   7   0         64.16         63.21         4.36 o                         
  10   7   0         62.34         57.59         5.82 o                         
  11   7   0         10.92         16.26         6.52 o                         
  12   7   0         51.80         54.97         6.17 o                         
  13   7   0          2.38          2.55         6.28 o                         
   0   8   0       3555.60       3283.70       112.91 o                         
   1   8   0         97.38        132.46         4.04 o                         
   2   8   0      10572.49      10858.09       120.61 o                         
   3   8   0        281.99        294.82         2.90 o                         
   4   8   0        690.24        699.44         6.14 o                         
   5   8   0         21.43         22.38         1.58 o                         
   6   8   0       1721.18       1741.80        13.61 o                         
   7   8   0        396.63        391.86         5.48 o                         
   8   8   0        138.41        142.24         4.03 o                         
   9   8   0        146.95        147.33         5.13 o                         
  10   8   0         66.21         59.04         6.05 o                         
  11   8   0        107.11         99.51         6.33 o                         
  12   8   0          1.32         -5.93         5.93 o                         
  13   8   0         24.75          8.04         7.19 o                         
   1   9   0        308.43        291.13         4.90 o                         
   2   9   0        695.09        758.31        14.50 o                         
   3   9   0        873.90        853.74         8.00 o                         
   4   9   0        680.97        662.28         5.22 o                         
   5   9   0        392.59        379.79         3.93 o                         
   6   9   0        330.67        324.40         3.58 o                         
   7   9   0         26.17         28.52         2.35 o                         
   8   9   0        268.84        272.69         4.61 o                         
   9   9   0         15.91         19.53         4.76 o                         
  10   9   0        296.63        292.50        13.09 o                         
  11   9   0          1.04          2.05         5.89 o                         
  12   9   0        178.41        159.73        10.34 o                         
  13   9   0          0.09          0.04         7.00 o                         
   0  10   0       3624.01       3385.73        72.63 o                         
   1  10   0         40.46         34.95         2.71 o                         
   2  10   0       4217.61       4073.72        40.73 o                         
   3  10   0       3026.39       3190.70        30.66 o                         
   4  10   0       2572.57       2516.73        18.69 o                         
   5  10   0          0.35          0.26         1.53 o                         
   6  10   0       1524.79       1492.04        13.43 o                         
   7  10   0         18.56         22.54         2.40 o                         
   8  10   0        323.60        322.71         6.00 o                         
   9  10   0         29.60         20.22         4.56 o                         
  10  10   0         41.12         39.89         5.31 o                         
  11  10   0          3.00          8.50         5.89 o                         
  12  10   0          5.17         12.35         6.44 o                         
  13  10   0          3.78          5.06         6.48 o                         
   1  11   0        318.46        302.31         4.73 o                         
   2  11   0         43.83         43.53         3.05 o                         
   3  11   0        399.56        445.61         5.34 o                         
   4  11   0        161.96        171.02         2.33 o                         
   5  11   0        235.82        237.49         3.73 o                         
   6  11   0        403.81        398.47         4.80 o                         
   7  11   0        154.40        152.77         3.25 o                         
   8  11   0        340.20        340.09         5.87 o                         
   9  11   0         10.59         10.19         4.48 o                         
  10  11   0        200.33        203.98         6.23 o                         
  11  11   0          4.35         -5.08         5.88 o                         
  12  11   0         97.33         97.02         6.67 o                         
  13  11   0          1.20          8.86         7.30 o                         
   0  12   0       2729.98       2649.89        42.67 o                         
   1  12   0         89.20         91.90         3.37 o                         
   2  12   0       2364.44       2318.32        26.14 o                         
   3  12   0         90.81         87.48         2.07 o                         
   4  12   0       1836.55       1822.92        15.36 o                         
   5  12   0        119.58        114.77         2.14 o                         
   6  12   0        314.06        302.25         4.58 o                         
   7  12   0         37.93         45.29         3.19 o                         
   8  12   0         35.50         37.12         3.94 o                         
   9  12   0         90.00         88.66         4.81 o                         
  10  12   0          1.70          6.45         5.66 o                         
  11  12   0         87.98         83.66         6.71 o                         
  12  12   0          6.76          1.47         6.35 o                         
  13  12   0         40.41         39.19         7.48 o                         
   1  13   0       2127.96       2025.11        23.46 o                         
   2  13   0        686.65        679.99        11.25 o                         
   3  13   0       1715.78       1685.04        17.70 o                         
   4  13   0       1096.91       1104.56        13.32 o                         
   5  13   0        910.16        922.44         8.85 o                         
   6  13   0        307.48        313.41         5.30 o                         
   7  13   0        407.06        406.92         6.40 o                         
   8  13   0        143.94        145.90         5.11 o                         
   9  13   0         48.13         51.31         7.18 o                         
  10  13   0         13.38         13.94         8.37 o                         
  11  13   0          6.72         -1.59         5.99 o                         
  12  13   0         17.73         19.05         6.97 o                         
  13  13   0          0.96         -7.69        13.18 o                         
   0  14   0        235.72        226.25         6.07 o                         
   1  14   0         35.61         36.97         2.60 o                         
   2  14   0        847.44        817.14        10.53 o                         
   3  14   0        204.30        207.92         3.26 o                         
   4  14   0          9.60         10.89         1.97 o                         
   5  14   0        208.72        205.00         4.96 o                         
   6  14   0         46.44         50.08         4.63 o                         
   7  14   0        196.55        186.44         4.97 o                         
   8  14   0          4.69          5.75         4.44 o                         
   9  14   0        149.12        152.28         6.95 o                         
  10  14   0          0.22          3.09         5.95 o                         
  11  14   0        120.59        119.89         7.08 o                         
  12  14   0          1.82         13.69         8.17 o                         
   1  15   0       3096.11       3081.09        41.83 o                         
   2  15   0         14.02         13.91         2.19 o                         
   3  15   0       1566.12       1508.19        16.71 o                         
   4  15   0         63.16         61.87         2.42 o                         
   5  15   0        556.87        556.25         7.58 o                         
   6  15   0         12.78         17.79         3.35 o                         
   7  15   0        101.78        101.60         4.70 o                         
   8  15   0         17.48         21.02         5.66 o                         
   9  15   0         53.77         55.89         5.60 o                         
  10  15   0          4.40          5.87         5.86 o                         
  11  15   0          6.89          5.33         7.28 o                         
  12  15   0          2.09         10.00         6.93 o                         
   0  16   0        406.71        394.96        11.58 o                         
   1  16   0        307.73        314.15         6.11 o                         
   2  16   0         38.72         34.33         3.03 o                         
   3  16   0         95.27         94.22         3.03 o                         
   4  16   0        621.84        627.01         8.24 o                         
   5  16   0        890.76        866.55        12.17 o                         
   6  16   0         46.52         43.85         4.21 o                         
   7  16   0        160.26        151.43         5.72 o                         
   8  16   0         26.80         40.86         6.90 o                         
   9  16   0        127.48        120.18         7.72 o                         
  10  16   0          2.38          6.47         6.66 o                         
  11  16   0         24.22         20.35         7.01 o                         
  12  16   0          2.44          4.54         6.50 o                         
   1  17   0       1085.68       1048.90        20.29 o                         
   2  17   0         61.58         50.44         4.40 o                         
   3  17   0        760.22        742.58        11.31 o                         
   4  17   0        122.93        128.61         4.36 o                         
   5  17   0        372.65        372.92         7.43 o                         
   6  17   0         51.23         52.00         5.07 o                         
   7  17   0         58.03         77.54         8.09 o                         
   8  17   0         41.39         50.04         6.43 o                         
   9  17   0         11.00         11.03         6.39 o                         
  10  17   0         26.93         28.28         6.46 o                         
  11  17   0          0.35         -6.22         6.22 o                         
  12  17   0         25.16         26.22         9.11 o                         
   0  18   0       1864.75       1750.42        79.50 o                         
   1  18   0        185.51        182.93         5.17 o                         
   2  18   0       1270.32       1232.52        19.00 o                         
   3  18   0          1.54          4.99         4.35 o                         
   4  18   0        159.28        156.13         5.62 o                         
   5  18   0        482.44        481.88         9.95 o                         
   6  18   0         79.08         87.29         6.96 o                         
   7  18   0         77.03         69.81         6.42 o                         
   8  18   0         40.35         48.02         7.11 o                         
   9  18   0         80.51         68.37         6.59 o                         
  10  18   0         31.11         28.62         7.19 o                         
  11  18   0          2.59         11.89         9.28 o                         
   1  19   0        156.48        151.59         5.10 o                         
   2  19   0         33.49         29.40         4.59 o                         
   3  19   0         11.49         11.96         5.07 o                         
   4  19   0        116.48        116.85         5.54 o                         
   5  19   0          7.70         18.55         7.16 o                         
   6  19   0        136.42        139.17         6.80 o                         
   7  19   0         16.80         35.77         7.86 o                         
   8  19   0         64.65         66.32         9.09 o                         
   9  19   0          8.43         12.12         9.47 o                         
  10  19   0         40.99         47.86         9.69 o                         
  11  19   0          0.88          8.61         8.47 o                         
   0  20   0        537.66        521.75        18.71 o                         
   1  20   0          0.43          2.90         4.81 o                         
   2  20   0        698.35        682.37        15.11 o                         
   3  20   0         10.31         20.12         5.51 o                         
   4  20   0        298.26        292.60         9.29 o                         
   5  20   0          2.89          2.62         6.94 o                         
   6  20   0        246.41        249.73         8.40 o                         
   7  20   0          0.63         11.25         7.88 o                         
   8  20   0         45.02         38.42         8.86 o                         
   9  20   0          1.33         -6.15         9.41 o                         
  10  20   0         19.80         15.66         8.32 o                         
  11  20   0          0.34          1.88         7.78 o                         
   1  21   0        383.09        362.90         7.79 o                         
   2  21   0          8.65          9.48         5.04 o                         
   3  21   0         64.94         60.02         6.16 o                         
   4  21   0         68.28         68.97         5.70 o                         
   5  21   0          2.21          8.96         7.12 o                         
   6  21   0        285.69        281.29         8.84 o                         
   7  21   0          3.07          2.18         7.82 o                         
   8  21   0         74.83         70.69         8.81 o                         
   9  21   0          6.36         11.71         8.18 o                         
  10  21   0         38.17         29.78         8.81 o                         
  11  21   0          3.23         -3.36        28.31 o                         
   0  22   0        517.50        517.49        11.49 o                         
   1  22   0          3.37         10.10         4.89 o                         
   2  22   0        155.23        161.57         8.95 o                         
   3  22   0          2.31          2.75         4.87 o                         
   4  22   0        144.17        138.37         7.88 o                         
   5  22   0          6.48          8.37         8.12 o                         
   6  22   0         37.86         38.04         7.01 o                         
   7  22   0         16.55         10.87         7.88 o                         
   8  22   0         48.13         45.11         8.52 o                         
   9  22   0         11.93         19.81         7.64 o                         
  10  22   0          5.17          7.34         7.77 o                         
   1  23   0        196.98        208.10         6.73 o                         
   2  23   0          1.48          2.04         5.17 o                         
   3  23   0        117.15        107.45         5.34 o                         
   4  23   0          4.61         -4.64         7.15 o                         
   5  23   0         48.59         49.44         8.47 o                         
   6  23   0         29.47         26.81         6.24 o                         
   7  23   0        111.70        109.90         8.71 o                         
   8  23   0         21.79         21.27         7.93 o                         
   9  23   0         25.84         19.84         8.27 o                         
  10  23   0         20.55         20.63         7.20 o                         
   0  24   0          0.74          8.91        11.73 o                         
   1  24   0         41.95         40.88         9.87 o                         
   2  24   0          1.80          6.09         6.23 o                         
   3  24   0         37.91         38.80         5.78 o                         
   4  24   0         20.05         20.88         6.78 o                         
   5  24   0          8.31         10.77         6.05 o                         
   6  24   0          5.32         12.19         5.91 o                         
   7  24   0         87.30         93.11         7.80 o                         
   8  24   0          4.09          8.57        10.72 o                         
   9  24   0         13.12          7.50         7.55 o                         
   1  25   0        170.47        167.58         7.13 o                         
   2  25   0         29.07         36.61         8.40 o                         
   3  25   0        123.25        137.35         7.94 o                         
   4  25   0         18.68         11.68         6.76 o                         
   5  25   0         75.97         76.38         6.34 o                         
   6  25   0          1.06          8.48         6.32 o                         
   7  25   0         64.09         59.65         9.85 o                         
   8  25   0          0.01         -4.06         6.94 o                         
   9  25   0         17.92         22.04         5.84 o                         
   0  26   0         57.97         51.61        14.63 o                         
   1  26   0         21.03         15.51        10.03 o                         
   2  26   0          1.20          7.27         8.59 o                         
   3  26   0         18.53         23.97         7.27 o                         
   4  26   0         10.26         15.18         5.92 o                         
   5  26   0         12.39         10.80         5.74 o                         
   6  26   0          5.15          9.29         5.87 o                         
   7  26   0         76.78         74.39         7.94 o                         
   8  26   0         32.97         15.22         6.23 o                         
   9  26   0         17.87         24.29         9.03 o                         
   1  27   0         56.39         54.45         7.82 o                         
   2  27   0          2.52          6.40         6.07 o                         
   3  27   0         47.71         54.12         7.30 o                         
   4  27   0          0.25          9.89         6.76 o                         
   5  27   0         43.31         45.30         5.78 o                         
   6  27   0          0.83         -2.20         5.56 o                         
   7  27   0          9.11         10.34        10.34 o                         
   8  27   0          3.98          7.75         7.48 o                         
   0  28   0         70.84         95.09        11.59 o                         
   1  28   0         15.18         15.76        10.13 o                         
   2  28   0         18.72         19.06         9.48 o                         
   3  28   0         49.36         53.53         7.32 o                         
   4  28   0         31.19         20.93         6.84 o                         
   5  28   0         11.68          8.55         5.88 o                         
   6  28   0         21.15         15.95         6.02 o                         
   7  28   0          1.58         -1.73         9.38 o                         
   1  29   0          3.30         -3.54        13.09 o                         
   2  29   0          2.32         16.38         9.21 o                         
   3  29   0          6.39         -2.47         8.26 o                         
   4  29   0          9.08          7.99         5.95 o                         
   5  29   0          0.29          0.66         6.04 o                         
   6  29   0         14.79         12.25         6.33 o                         
   7  29   0          0.09         -3.16         6.88 o                         
   0  30   0         47.03         48.15        10.49 o                         
   1  30   0          0.65         -6.88         7.99 o                         
   2  30   0         64.65         68.59        10.43 o                         
   3  30   0         10.09         20.50         7.65 o                         
   4  30   0         35.53         38.44         6.36 o                         
   5  30   0          1.47          9.19         5.36 o                         
   6  30   0         20.40         33.79         6.69 o                         
   1  31   0          3.20         12.20         7.30 o                         
   2  31   0         16.87         11.58         7.27 o                         
   3  31   0          0.68         -2.72         8.48 o                         
   4  31   0         20.55          9.56         6.75 o                         
   5  31   0          4.17          2.85         6.39 o                         
   0  32   0         14.28         14.10        10.27 o                         
   1  32   0          1.97          5.22         6.56 o                         
   2  32   0         13.46         10.45         6.64 o                         
   3  32   0          2.66          8.60         5.81 o                         
   4  32   0         11.71         10.56         6.15 o                         
   1  33   0         23.75         25.95         6.39 o                         
   2  33   0          7.04          3.96        12.10 o                         
   3  33   0         13.55         -9.66        12.59 o                         
 -13   0   1          2.50         -3.75        12.69 o                         
 -11   0   1         54.99         72.31        10.60 o                         
  -9   0   1         57.48         52.53         4.75 o                         
  -7   0   1         61.27         52.88         2.85 o                         
  -5   0   1       1663.64       1618.48        16.17 o                         
  -3   0   1       5004.48       5038.55       114.04 o                         
  -1   0   1       6817.10       7060.27       157.49 o                         
   1   0   1       8150.04       8239.04       183.85 o                         
   3   0   1      12192.01      12411.86       160.53 o                         
   5   0   1       5733.49       5675.83        54.11 o                         
   7   0   1       1240.19       1238.02        15.46 o                         
   9   0   1        461.59        451.03         9.72 o                         
  11   0   1        158.33        170.34        11.03 o                         
  13   0   1         78.92         71.39        15.58 o                         
 -14   1   1          0.30         -7.20         8.17 o                         
 -13   1   1        109.54         92.07         9.40 o                         
 -12   1   1          0.85          6.20        12.06 o                         
 -11   1   1        383.40        391.73        11.96 o                         
 -10   1   1         32.75         33.61         3.88 o                         
  -9   1   1        793.48        784.39         9.23 o                         
  -8   1   1         57.40         53.03         2.69 o                         
  -7   1   1       1752.01       1737.95        13.16 o                         
  -6   1   1          2.68          2.24         1.32 o                         
  -5   1   1       2924.92       2914.30        20.46 o                         
  -4   1   1        551.65        609.45         5.72 o                         
  -3   1   1      10258.79      10494.71       125.01 o                         
  -2   1   1       1658.29       1703.85        27.65 o                         
  -1   1   1       2155.45       2370.96        53.22 o                         
   1   1   1       2278.78       2311.11        42.86 o                         
   2   1   1         12.06         13.15         1.74 o                         
   3   1   1        247.01        232.87         3.43 o                         
   4   1   1        321.43        297.12         3.94 o                         
   5   1   1        912.85        911.30         6.96 o                         
   6   1   1        259.15        261.51         2.42 o                         
   7   1   1          5.32          3.26         2.05 o                         
   8   1   1        178.31        175.60         3.53 o                         
   9   1   1         10.50         13.00         3.17 o                         
  10   1   1         84.56         88.42         5.13 o                         
  11   1   1        109.28        101.34         7.16 o                         
  12   1   1         23.39         17.23         9.26 o                         
  13   1   1         46.86         60.58         8.80 o                         
  14   1   1          3.94         17.70        13.29 o                         
 -14   2   1          6.35          6.90         8.06 o                         
 -13   2   1          1.47          3.96        10.20 o                         
 -12   2   1        144.71        137.76        12.10 o                         
 -11   2   1         14.29         24.76         6.00 o                         
 -10   2   1        244.12        248.25         7.08 o                         
  -9   2   1        114.17        116.82         4.04 o                         
  -8   2   1        610.52        612.24         6.88 o                         
  -7   2   1          7.90         12.19         1.99 o                         
  -6   2   1         45.31         53.46         1.52 o                         
  -5   2   1         58.71         63.06         1.22 o                         
  -4   2   1       2483.28       2496.77        18.86 o                         
  -3   2   1       3169.36       3312.89        40.39 o                         
  -2   2   1       3926.68       3983.47        48.35 o                         
  -1   2   1       1104.71       1150.61        26.39 o                         
   0   2   1       8682.64       9726.48       270.41 o                         
   1   2   1      10861.12      11170.39       248.35 o                         
   2   2   1        317.83        428.73         7.93 o                         
   3   2   1       3424.25       3354.85        33.65 o                         
   4   2   1        362.76        361.39         3.16 o                         
   5   2   1       4065.34       4011.97        26.58 o                         
   6   2   1        166.57        163.81         1.97 o                         
   7   2   1        997.17        982.71         8.32 o                         
   8   2   1        101.27        100.40         3.13 o                         
   9   2   1        692.75        693.24        10.44 o                         
  10   2   1         20.89         31.48         5.14 o                         
  11   2   1        130.93        133.97         9.41 o                         
  12   2   1         63.25         74.54         9.11 o                         
  13   2   1         34.88         48.21         9.45 o                         
 -14   3   1          3.19         -2.67         6.87 o                         
 -13   3   1         48.21         34.20        10.05 o                         
 -12   3   1          2.41         15.90        10.46 o                         
 -11   3   1         82.67         86.18         6.17 o                         
 -10   3   1         51.13         50.46         4.52 o                         
  -9   3   1        215.12        210.43         4.45 o                         
  -8   3   1         32.29         32.91         2.66 o                         
  -7   3   1        159.99        166.10         2.66 o                         
  -6   3   1         62.43         63.59         1.79 o                         
  -5   3   1        377.75        390.57         3.08 o                         
  -4   3   1       1908.57       1895.87        12.38 o                         
  -3   3   1       2889.44       3124.48        26.40 o                         
  -2   3   1       1891.08       1899.37        21.64 o                         
  -1   3   1       7028.81       7601.65       169.90 o                         
   0   3   1       4839.28       5348.25       119.45 o                         
   1   3   1      12780.12      14633.55       325.88 o                         
   2   3   1       7435.50       7847.24       133.82 o                         
   3   3   1        600.49        637.37         6.47 o                         
   4   3   1       5793.37       5766.06        41.75 o                         
   5   3   1        307.38        295.02         2.52 o                         
   6   3   1       1468.12       1457.09        10.39 o                         
   7   3   1         84.95         88.48         2.08 o                         
   8   3   1        502.58        494.11         6.06 o                         
   9   3   1         35.77         33.00         4.02 o                         
  10   3   1        196.31        202.75         5.94 o                         
  11   3   1         86.21         98.79         8.09 o                         
  12   3   1         96.17        102.52        10.41 o                         
  13   3   1         17.98         21.31         9.26 o                         
 -14   4   1         44.49         40.83        10.50 o                         
 -13   4   1         14.27         24.33         9.72 o                         
 -12   4   1        194.62        179.97        13.22 o                         
 -11   4   1          0.94          1.48         5.45 o                         
 -10   4   1        550.82        562.70         8.13 o                         
  -9   4   1          3.15          0.38         3.44 o                         
  -8   4   1       1065.06       1041.02         9.85 o                         
  -7   4   1        346.70        349.95         3.72 o                         
  -6   4   1       3010.88       2998.24        22.22 o                         
  -5   4   1        901.09        910.66         6.25 o                         
  -4   4   1       4938.17       4866.18        31.38 o                         
  -3   4   1         76.21         72.71         1.47 o                         
  -2   4   1       5844.05       6132.25        79.58 o                         
  -1   4   1       4110.20       4744.71       110.75 o                         
   0   4   1        164.87        116.98         4.45 o                         
   1   4   1      17231.92      18071.05       402.41 o                         
   2   4   1       1008.66       1052.89        17.78 o                         
   3   4   1        678.78        646.56         6.11 o                         
   4   4   1        673.05        615.20         4.89 o                         
   5   4   1       1317.24       1327.60         9.60 o                         
   6   4   1        263.44        261.66         2.58 o                         
   7   4   1         17.34         15.49         1.77 o                         
   8   4   1         34.78         34.60         2.61 o                         
   9   4   1        171.94        166.85         4.53 o                         
  10   4   1         57.70         59.07         5.62 o                         
  11   4   1          6.95          4.05         5.89 o                         
  12   4   1         50.86         59.96        15.00 o                         
  13   4   1          0.35          1.06         8.92 o                         
 -14   5   1          4.24          0.79         8.16 o                         
 -13   5   1          0.15          0.64         8.11 o                         
 -12   5   1          6.75          8.67         6.35 o                         
 -11   5   1         43.17         38.00         5.51 o                         
 -10   5   1         38.04         39.62         4.87 o                         
  -9   5   1         25.40         29.04         3.53 o                         
  -8   5   1        123.43        128.56         3.84 o                         
  -7   5   1         73.95         71.52         2.11 o                         
  -6   5   1         40.97         39.53         1.53 o                         
  -5   5   1        266.16        246.17         2.30 o                         
  -4   5   1       1383.01       1364.53         9.91 o                         
  -3   5   1          0.87          1.45         0.93 o                         
  -2   5   1       3574.53       3409.59        56.16 o                         
  -1   5   1       2055.11       2246.72        52.43 o                         
   0   5   1       6081.91       6416.37       317.15 o                         
   1   5   1        422.80        474.36        13.94 o                         
   2   5   1       8251.91       8474.45       154.47 o                         
   3   5   1        128.86        145.33         2.27 o                         
   4   5   1       7350.71       7217.68        50.89 o                         
   5   5   1          1.47          1.73         1.11 o                         
   6   5   1       2712.76       2675.85        20.01 o                         
   7   5   1        317.46        315.58         3.61 o                         
   8   5   1       1044.32       1044.50        10.64 o                         
   9   5   1         30.32         25.92         4.49 o                         
  10   5   1        224.42        235.88         7.27 o                         
  11   5   1          0.14          9.99         5.86 o                         
  12   5   1         79.42         80.31         8.67 o                         
  13   5   1          7.50          7.78        10.84 o                         
 -14   6   1         56.16         48.60        14.00 o                         
 -13   6   1          0.12         -2.89         6.94 o                         
 -12   6   1        128.19        129.43         6.86 o                         
 -11   6   1          0.05          1.55         6.14 o                         
 -10   6   1        450.12        448.37         7.29 o                         
  -9   6   1         10.67         14.61         3.68 o                         
  -8   6   1        259.70        263.47         5.43 o                         
  -7   6   1          1.63          2.17         2.16 o                         
  -6   6   1       1705.77       1692.97        13.56 o                         
  -5   6   1         98.16        106.89         2.02 o                         
  -4   6   1       1288.26       1350.99        10.37 o                         
  -3   6   1         32.42         29.12         1.16 o                         
  -2   6   1      10127.90      11155.95       124.57 o                         
  -1   6   1        253.81        254.51        27.07 o                         
   0   6   1       5516.20       5298.54       120.53 o                         
   1   6   1        453.46        480.21        21.69 o                         
   2   6   1      11081.20      12153.62       206.67 o                         
   3   6   1       1718.40       1738.93        16.78 o                         
   4   6   1        514.50        477.33         3.91 o                         
   5   6   1        187.43        189.87         2.53 o                         
   6   6   1         36.51         34.48         1.56 o                         
   7   6   1        157.26        165.47         2.97 o                         
   8   6   1        395.58        398.42         5.52 o                         
   9   6   1         33.18         41.80         4.55 o                         
  10   6   1        120.28        127.65         6.71 o                         
  11   6   1         52.13         53.95         6.07 o                         
  12   6   1         58.23         61.35         7.08 o                         
  13   6   1         10.28          8.66         6.34 o                         
 -13   7   1         31.80         23.90         7.91 o                         
 -12   7   1         18.97         28.88         6.17 o                         
 -11   7   1        149.22        145.21         7.72 o                         
 -10   7   1          0.94          3.27         5.43 o                         
  -9   7   1        345.48        331.33         6.04 o                         
  -8   7   1         71.82         66.26         2.99 o                         
  -7   7   1        373.15        361.61         4.32 o                         
  -6   7   1          1.19         -0.28         1.73 o                         
  -5   7   1       1302.26       1304.99        10.79 o                         
  -4   7   1        316.52        304.92         2.99 o                         
  -3   7   1       1248.84       1123.43        10.01 o                         
  -2   7   1        255.24        369.71         6.39 o                         
  -1   7   1       1995.92       1985.60        37.65 o                         
   0   7   1       5365.66       5275.31       120.68 o                         
   1   7   1          7.87          9.14         3.94 o                         
   2   7   1       9890.74      10248.17       161.13 o                         
   3   7   1        490.26        448.18         4.66 o                         
   4   7   1       4322.25       4156.16        32.24 o                         
   5   7   1        210.91        198.42         2.59 o                         
   6   7   1       1288.19       1261.57        10.31 o                         
   7   7   1         76.87         84.09         2.71 o                         
   8   7   1        758.42        765.56         9.26 o                         
   9   7   1         27.85         25.31         5.45 o                         
  10   7   1        298.85        301.68         7.27 o                         
  11   7   1         18.04         11.27         5.83 o                         
  12   7   1         40.84         54.89         6.35 o                         
  13   7   1         18.36          6.59         6.02 o                         
 -13   8   1          8.78          2.95         7.50 o                         
 -12   8   1         22.62         24.90         6.15 o                         
 -11   8   1          0.62          6.39         6.38 o                         
 -10   8   1         16.36         11.77         4.93 o                         
  -9   8   1         70.90         69.04         5.46 o                         
  -8   8   1        200.79        193.31         3.63 o                         
  -7   8   1         18.50         19.10         2.35 o                         
  -6   8   1        962.40        959.89         8.37 o                         
  -5   8   1         90.87         92.86         2.02 o                         
  -4   8   1       1795.54       1785.30        12.60 o                         
  -3   8   1       1143.13       1094.63         9.70 o                         
  -2   8   1        991.10       1030.52        11.49 o                         
  -1   8   1       1812.36       1714.15        33.58 o                         
   0   8   1        705.64        668.55        17.77 o                         
   1   8   1       5449.28       5395.00        99.95 o                         
   2   8   1       1659.77       1691.95        25.19 o                         
   3   8   1       5046.09       4848.02        42.55 o                         
   4   8   1        383.60        381.92         3.79 o                         
   5   8   1       2405.78       2382.70        19.49 o                         
   6   8   1          0.09          1.63         1.70 o                         
   7   8   1        778.68        748.86         8.56 o                         
   8   8   1        152.95        142.39         4.36 o                         
   9   8   1        188.32        180.08         5.96 o                         
  10   8   1         43.25         43.55         5.67 o                         
  11   8   1         68.56         65.44         5.89 o                         
  12   8   1         16.74          9.03         5.47 o                         
  13   8   1         18.30         25.19         7.00 o                         
 -13   9   1         80.33         93.93         9.72 o                         
 -12   9   1          8.39         15.68         8.39 o                         
 -11   9   1        257.50        264.53        11.03 o                         
 -10   9   1          8.76          5.45         5.35 o                         
  -9   9   1        333.49        352.37         6.00 o                         
  -8   9   1         35.62         35.47         2.91 o                         
  -7   9   1        746.42        731.50         7.25 o                         
  -6   9   1          0.08         -0.45         2.07 o                         
  -5   9   1       1840.42       1832.05        14.50 o                         
  -4   9   1         15.03         19.92         1.08 o                         
  -3   9   1       2004.99       2105.94        19.73 o                         
  -2   9   1         16.70         15.23         1.69 o                         
  -1   9   1       3747.22       3733.68        44.69 o                         
   0   9   1       1101.42       1098.52        15.43 o                         
   1   9   1       3187.85       3231.56        46.65 o                         
   2   9   1        325.44        346.57         5.80 o                         
   3   9   1       3550.49       3690.43        35.45 o                         
   4   9   1        254.78        232.71         2.60 o                         
   5   9   1         37.76         33.92         2.11 o                         
   6   9   1         68.21         62.99         2.19 o                         
   7   9   1         97.99         99.57         2.91 o                         
   8   9   1         97.87         90.68         4.41 o                         
   9   9   1        305.42        306.97         6.54 o                         
  10   9   1         22.03         38.71         5.59 o                         
  11   9   1         21.08         12.77         6.58 o                         
  12   9   1          2.60         -5.31         5.31 o                         
  13   9   1         20.29         -0.65         6.57 o                         
 -13  10   1         10.83          6.59         6.17 o                         
 -12  10   1          0.04         -1.95         7.01 o                         
 -11  10   1         17.06          5.22         6.15 o                         
 -10  10   1         35.43         40.13         5.17 o                         
  -9  10   1          1.58          5.45         4.39 o                         
  -8  10   1         12.27         18.35         2.92 o                         
  -7  10   1          0.59          2.19         2.48 o                         
  -6  10   1          0.83          2.16         2.13 o                         
  -5  10   1         91.53         92.60         1.90 o                         
  -4  10   1         65.89         69.70         1.36 o                         
  -3  10   1         31.78         44.11         1.61 o                         
  -2  10   1         87.86         84.91         2.38 o                         
  -1  10   1       2689.80       2626.17        32.66 o                         
   0  10   1         30.70         39.96         1.58 o                         
   1  10   1       4371.10       4345.73        98.77 o                         
   2  10   1          9.52         11.75         2.18 o                         
   3  10   1       7257.87       7275.86        63.87 o                         
   4  10   1         74.57         74.98         2.23 o                         
   5  10   1       1866.36       1765.25        19.00 o                         
   6  10   1         97.90        101.19         2.75 o                         
   7  10   1       1313.02       1295.48        13.37 o                         
   8  10   1         10.43          9.11         4.00 o                         
   9  10   1        410.07        403.73         7.68 o                         
  10  10   1          3.21          4.18         5.68 o                         
  11  10   1        155.00        149.93         6.17 o                         
  12  10   1          0.07          5.31         5.67 o                         
  13  10   1         23.60         29.09         6.20 o                         
 -13  11   1         35.33         38.06         5.80 o                         
 -12  11   1          0.08          8.49         6.90 o                         
 -11  11   1        100.74         98.66         7.31 o                         
 -10  11   1          0.08          2.27         5.18 o                         
  -9  11   1        108.56        108.17         4.89 o                         
  -8  11   1         10.29         10.71         3.19 o                         
  -7  11   1        880.52        865.45         8.70 o                         
  -6  11   1         25.23         28.54         2.31 o                         
  -5  11   1       2212.38       2188.41        16.00 o                         
  -4  11   1         83.45         81.12         1.79 o                         
  -3  11   1       2347.14       2359.29        23.13 o                         
  -2  11   1         27.45         22.66         2.08 o                         
  -1  11   1       1565.15       1540.96        16.88 o                         
   0  11   1        432.23        406.16         5.91 o                         
   1  11   1       1153.50       1131.55        17.28 o                         
   2  11   1       2216.15       2194.74        25.40 o                         
   3  11   1       2031.88       2104.64        22.64 o                         
   4  11   1        396.36        379.97         4.41 o                         
   5  11   1        162.59        161.33         3.19 o                         
   6  11   1        199.41        199.93         3.55 o                         
   7  11   1          3.72          7.22         2.87 o                         
   8  11   1          6.51          7.61         3.98 o                         
   9  11   1        159.87        159.07         5.44 o                         
  10  11   1         41.02         44.77         5.23 o                         
  11  11   1         33.16         26.86         9.16 o                         
  12  11   1          1.38         -0.30         5.58 o                         
  13  11   1         26.84          7.91         8.93 o                         
 -13  12   1         11.53          2.26         9.32 o                         
 -12  12   1         75.61         92.18        10.64 o                         
 -11  12   1         41.90         40.80         6.41 o                         
 -10  12   1        115.29        125.10         6.20 o                         
  -9  12   1         17.90         21.74         5.91 o                         
  -8  12   1        260.01        258.78         5.11 o                         
  -7  12   1          0.96         -0.67         2.63 o                         
  -6  12   1        165.66        156.21         2.99 o                         
  -5  12   1        173.32        173.37         3.04 o                         
  -4  12   1        835.50        823.57         6.78 o                         
  -3  12   1        120.75        128.46         3.24 o                         
  -2  12   1        200.43        188.06         3.48 o                         
  -1  12   1       1922.06       1964.91        22.66 o                         
   0  12   1       1324.02       1350.36        17.02 o                         
   1  12   1       1460.09       1369.37        21.03 o                         
   2  12   1        408.46        405.19         7.54 o                         
   3  12   1       3063.07       3058.01        30.08 o                         
   4  12   1        606.81        603.64         5.72 o                         
   5  12   1        343.27        320.94         3.56 o                         
   6  12   1         61.83         65.24         2.95 o                         
   7  12   1        638.55        633.29         7.60 o                         
   8  12   1         29.46         27.51         4.06 o                         
   9  12   1        260.92        259.24         5.98 o                         
  10  12   1         30.09         39.64         5.80 o                         
  11  12   1        112.42        121.16         6.88 o                         
  12  12   1          0.64         -1.15         5.62 o                         
  13  12   1         12.68         26.04        12.26 o                         
 -13  13   1          9.21         -0.57        12.67 o                         
 -12  13   1          3.72          6.79         6.57 o                         
 -11  13   1         36.70         39.43         6.05 o                         
 -10  13   1         17.33         17.82         5.55 o                         
  -9  13   1         82.96         79.16         5.28 o                         
  -8  13   1          0.10          5.41         4.00 o                         
  -7  13   1        215.20        213.48         4.60 o                         
  -6  13   1         42.40         49.03         2.93 o                         
  -5  13   1        490.52        494.66         5.93 o                         
  -4  13   1        147.04        149.30         2.72 o                         
  -3  13   1        769.50        748.60         7.61 o                         
  -2  13   1        805.16        806.10         9.78 o                         
  -1  13   1        814.35        806.84        10.08 o                         
   0  13   1       1647.96       1594.60        19.75 o                         
   1  13   1        188.27        181.22         9.17 o                         
   2  13   1       2926.50       2836.83        30.99 o                         
   3  13   1          1.59          4.76         1.73 o                         
   4  13   1        978.86        958.06         9.95 o                         
   5  13   1         16.30         18.63         2.21 o                         
   6  13   1        626.73        622.41         8.13 o                         
   7  13   1          1.00          1.81         3.44 o                         
   8  13   1        173.24        171.25         5.51 o                         
   9  13   1          0.97          3.71         5.20 o                         
  10  13   1        153.45        163.23         6.19 o                         
  11  13   1          9.90         15.09         6.12 o                         
  12  13   1         30.30         25.36         7.57 o                         
 -12  14   1         77.69         69.58        11.48 o                         
 -11  14   1          2.71         -1.25         6.45 o                         
 -10  14   1         46.35         54.32         6.37 o                         
  -9  14   1         37.54         33.52         5.11 o                         
  -8  14   1        438.85        438.68         7.17 o                         
  -7  14   1          5.28         -0.28         3.52 o                         
  -6  14   1        864.10        848.16        10.50 o                         
  -5  14   1         82.48         75.09         2.59 o                         
  -4  14   1       2728.60       2770.41        22.70 o                         
  -3  14   1        614.78        627.95         7.94 o                         
  -2  14   1        175.29        169.43         3.75 o                         
  -1  14   1        211.25        215.97         3.96 o                         
   0  14   1        838.98        797.14        17.17 o                         
   1  14   1          2.88          5.43         1.68 o                         
   2  14   1        335.86        337.78         4.89 o                         
   3  14   1          6.70         10.08         1.85 o                         
   4  14   1       1392.47       1419.83        15.25 o                         
   5  14   1         42.88         45.71         2.71 o                         
   6  14   1          1.04         -0.38         3.45 o                         
   7  14   1         77.66         78.16         3.91 o                         
   8  14   1         20.27         24.47         4.56 o                         
   9  14   1         18.20         10.34         5.49 o                         
  10  14   1         58.28         73.51         6.11 o                         
  11  14   1          5.12          8.54         6.06 o                         
  12  14   1          6.98          7.72         7.75 o                         
 -12  15   1         14.64         15.72         7.51 o                         
 -11  15   1          9.14          0.40         6.34 o                         
 -10  15   1          5.60          4.80         5.92 o                         
  -9  15   1          7.35          9.58         5.50 o                         
  -8  15   1          1.96          3.01         4.66 o                         
  -7  15   1          0.04         -0.54         4.11 o                         
  -6  15   1         89.88         88.42         3.64 o                         
  -5  15   1         18.22         25.13         2.99 o                         
  -4  15   1         15.82         17.12         2.32 o                         
  -3  15   1          0.39          0.25         2.60 o                         
  -2  15   1        254.36        256.52         5.37 o                         
  -1  15   1          5.49          4.87         2.45 o                         
   0  15   1       1108.25       1065.42        13.81 o                         
   1  15   1         36.32         42.84         1.99 o                         
   2  15   1       2340.91       2235.92        27.07 o                         
   3  15   1         18.46         14.40         3.07 o                         
   4  15   1       1143.63       1119.78        13.91 o                         
   5  15   1         18.40         18.17         3.27 o                         
   6  15   1        579.26        584.30         8.16 o                         
   7  15   1          0.38          0.48         4.59 o                         
   8  15   1        392.06        394.78         7.74 o                         
   9  15   1          1.87          5.42         5.44 o                         
  10  15   1        210.65        215.70         9.64 o                         
  11  15   1          1.21          2.03         7.03 o                         
  12  15   1         57.06         52.92         7.96 o                         
 -12  16   1         39.34         49.65         7.03 o                         
 -11  16   1         13.19          6.57         6.69 o                         
 -10  16   1        134.94        116.95         7.19 o                         
  -9  16   1          0.79          1.81         6.74 o                         
  -8  16   1        172.49        172.58         6.38 o                         
  -7  16   1          1.89          4.02         5.18 o                         
  -6  16   1        451.40        438.80         7.35 o                         
  -5  16   1         98.01        103.18         5.01 o                         
  -4  16   1        914.34        916.19        10.06 o                         
  -3  16   1         51.66         49.34         3.03 o                         
  -2  16   1       1305.57       1251.25        17.94 o                         
  -1  16   1        512.96        502.79         7.34 o                         
   0  16   1        741.30        706.74         9.71 o                         
   1  16   1        482.08        451.77         6.97 o                         
   2  16   1         99.93         99.21         3.59 o                         
   3  16   1        177.09        175.32         4.64 o                         
   4  16   1         38.19         43.12         4.78 o                         
   5  16   1          8.37         10.47         4.49 o                         
   6  16   1          5.04          1.29         4.26 o                         
   7  16   1          2.41          8.10         5.78 o                         
   8  16   1          6.37          3.27         6.36 o                         
   9  16   1         19.10         35.91         6.50 o                         
  10  16   1         14.58         16.47         6.54 o                         
  11  16   1         23.20         19.60         6.60 o                         
  12  16   1         20.54         15.03         7.65 o                         
 -12  17   1          8.95         13.62         8.38 o                         
 -11  17   1         20.56         17.52         6.61 o                         
 -10  17   1         14.02         14.59         6.47 o                         
  -9  17   1         86.08         82.79         9.54 o                         
  -8  17   1         22.70         16.00         5.27 o                         
  -7  17   1        211.11        228.72         8.46 o                         
  -6  17   1         47.04         49.21         4.90 o                         
  -5  17   1        639.94        639.21        10.48 o                         
  -4  17   1        191.19        177.30         6.67 o                         
  -3  17   1        227.19        220.89         7.33 o                         
  -2  17   1        762.85        759.28        18.45 o                         
  -1  17   1         18.01         20.24         3.85 o                         
   0  17   1        318.31        311.77         5.94 o                         
   1  17   1         25.50         24.46         3.40 o                         
   2  17   1        436.31        416.89         7.82 o                         
   3  17   1        120.83        122.26         4.22 o                         
   4  17   1        185.49        194.75         5.69 o                         
   5  17   1        207.91        187.95         6.57 o                         
   6  17   1        329.36        330.47        11.43 o                         
   7  17   1          9.09          1.92         5.39 o                         
   8  17   1        141.05        145.98         7.07 o                         
   9  17   1          0.09         -6.31         6.31 o                         
  10  17   1         84.98         75.15         6.57 o                         
  11  17   1          2.52         10.53         7.24 o                         
  12  17   1         17.80          3.53        12.60 o                         
 -12  18   1          3.79         -2.97        15.55 o                         
 -11  18   1          2.59         -0.43         7.65 o                         
 -10  18   1         37.36         37.31         9.32 o                         
  -9  18   1          7.63         12.27         7.49 o                         
  -8  18   1         31.85         24.46         6.04 o                         
  -7  18   1         53.82         60.98         6.63 o                         
  -6  18   1        128.70        123.82         6.72 o                         
  -5  18   1         29.65         35.42         5.45 o                         
  -4  18   1        190.21        186.98         4.46 o                         
  -3  18   1        228.64        231.93         6.35 o                         
  -2  18   1        422.52        424.64        10.39 o                         
  -1  18   1         93.74         83.83         4.71 o                         
   0  18   1        242.60        231.84         4.68 o                         
   1  18   1        948.88        938.77        22.22 o                         
   2  18   1         15.98         28.73         4.59 o                         
   3  18   1        442.47        439.21         7.84 o                         
   4  18   1          0.64          5.07         4.57 o                         
   5  18   1        389.69        411.99        14.96 o                         
   6  18   1         12.20         14.08         5.50 o                         
   7  18   1        110.14        115.69         5.72 o                         
   8  18   1          4.18          4.14         6.18 o                         
   9  18   1        117.32        118.15         9.99 o                         
  10  18   1         17.76         19.33         6.04 o                         
  11  18   1         56.97         60.75         9.21 o                         
 -11  19   1         40.17         40.39         7.33 o                         
 -10  19   1          0.30          2.36        10.18 o                         
  -9  19   1        112.74        116.27        10.50 o                         
  -8  19   1          0.53          6.45         7.05 o                         
  -7  19   1        135.97        139.06         8.27 o                         
  -6  19   1          3.34         -5.97         6.65 o                         
  -5  19   1        537.08        529.67        10.31 o                         
  -4  19   1          2.63          5.41         4.31 o                         
  -3  19   1        557.51        567.69        15.90 o                         
  -2  19   1          3.35         -1.89         5.63 o                         
  -1  19   1        355.63        356.34         7.05 o                         
   0  19   1         69.53         68.53         3.72 o                         
   1  19   1        144.42        144.80         5.35 o                         
   2  19   1         65.34         70.76         4.44 o                         
   3  19   1         98.70         97.79         5.69 o                         
   4  19   1         96.30         99.08         7.17 o                         
   5  19   1         79.90         75.22         8.37 o                         
   6  19   1        326.90        348.96         8.18 o                         
   7  19   1          3.98          9.88         6.22 o                         
   8  19   1          4.01          8.65         6.79 o                         
   9  19   1          0.57          8.56         7.39 o                         
  10  19   1          2.94          2.06         8.28 o                         
  11  19   1          9.95          6.18         8.20 o                         
 -11  20   1          2.67          4.12         8.21 o                         
 -10  20   1         12.60          2.93         9.92 o                         
  -9  20   1         24.75         20.38         8.68 o                         
  -8  20   1          0.79         -2.86         7.07 o                         
  -7  20   1          7.14          0.58         7.71 o                         
  -6  20   1         63.63         59.55         7.15 o                         
  -5  20   1         24.86         27.45         6.50 o                         
  -4  20   1          8.61          9.80         4.85 o                         
  -3  20   1        370.16        366.30        14.29 o                         
  -2  20   1          0.70          3.01         5.79 o                         
  -1  20   1        151.89        142.53         4.97 o                         
   0  20   1        327.53        334.01         7.72 o                         
   1  20   1        471.54        468.05        10.14 o                         
   2  20   1          3.03          9.97         6.53 o                         
   3  20   1        248.21        250.06         6.96 o                         
   4  20   1          5.51          2.33         7.02 o                         
   5  20   1        425.22        446.51        12.00 o                         
   6  20   1         68.00         77.33         7.41 o                         
   7  20   1        208.00        209.69         9.12 o                         
   8  20   1          1.02          1.11         8.58 o                         
   9  20   1        124.29        129.69         9.81 o                         
  10  20   1          9.99         13.45         7.88 o                         
  11  20   1         44.04         56.16         7.88 o                         
 -11  21   1         45.78         44.80         7.69 o                         
 -10  21   1          0.34          2.10         8.65 o                         
  -9  21   1         79.16         80.53         8.55 o                         
  -8  21   1          2.19          5.88         8.68 o                         
  -7  21   1         66.42         70.62         8.06 o                         
  -6  21   1         48.08         37.90         7.06 o                         
  -5  21   1        125.27        139.17         7.85 o                         
  -4  21   1         46.61         58.85         6.03 o                         
  -3  21   1        394.25        389.71         9.91 o                         
  -2  21   1         18.27          5.27         6.21 o                         
  -1  21   1        698.00        705.06        12.05 o                         
   0  21   1        136.91        132.41         4.53 o                         
   1  21   1        190.21        205.49         6.25 o                         
   2  21   1         77.23         73.32         4.49 o                         
   3  21   1         24.20         22.26         4.61 o                         
   4  21   1         38.21         36.51         7.31 o                         
   5  21   1          6.98         -4.14         8.06 o                         
   6  21   1          8.54         12.99         6.61 o                         
   7  21   1          0.03         -7.93         7.93 o                         
   8  21   1          7.17          0.95         9.07 o                         
   9  21   1         16.46         11.03         8.83 o                         
  10  21   1          9.09          3.19         7.25 o                         
 -10  22   1         32.74         26.50         7.41 o                         
  -9  22   1          0.78         -0.25         7.72 o                         
  -8  22   1         15.02         20.20         8.32 o                         
  -7  22   1          0.10          2.41         7.60 o                         
  -6  22   1        168.47        166.73         7.55 o                         
  -5  22   1         14.97         15.89         6.82 o                         
  -4  22   1         72.96         66.88         6.36 o                         
  -3  22   1          2.75          2.07         6.26 o                         
  -2  22   1        152.71        147.05         9.39 o                         
  -1  22   1         75.53         83.48         6.92 o                         
   0  22   1         27.06         23.15         5.20 o                         
   1  22   1         94.17         93.35         5.66 o                         
   2  22   1         81.72         81.55         5.73 o                         
   3  22   1        369.62        364.08         8.82 o                         
   4  22   1         10.02          7.98         6.75 o                         
   5  22   1        223.96        208.30         8.50 o                         
   6  22   1         52.49         53.64         6.28 o                         
   7  22   1        132.88        120.73         8.31 o                         
   8  22   1          0.96          7.42         7.86 o                         
   9  22   1         21.82         24.81         7.50 o                         
  10  22   1          0.29         -7.35         7.35 o                         
 -10  23   1          3.22          4.18         6.52 o                         
  -9  23   1          8.18         -0.43         7.20 o                         
  -8  23   1          1.94         -8.07         8.07 o                         
  -7  23   1         17.47         18.31         7.57 o                         
  -6  23   1          4.33         12.20         6.69 o                         
  -5  23   1         46.31         53.53         7.49 o                         
  -4  23   1         97.96         87.00         6.28 o                         
  -3  23   1         92.44        101.66         7.26 o                         
  -2  23   1         57.49         49.94         7.10 o                         
  -1  23   1        147.03        144.12         6.60 o                         
   0  23   1         50.53         56.27         5.16 o                         
   1  23   1        101.22        108.97         6.30 o                         
   2  23   1         89.05         90.20         7.49 o                         
   3  23   1         10.81          9.06         6.72 o                         
   4  23   1        205.32        209.70         8.37 o                         
   5  23   1          3.08          4.02         6.66 o                         
   6  23   1        179.26        187.65         7.28 o                         
   7  23   1         17.85         22.80         8.31 o                         
   8  23   1         64.96         52.24         8.47 o                         
   9  23   1         10.38          7.86         6.98 o                         
  10  23   1         26.27         28.88         8.32 o                         
 -10  24   1         35.18         24.52        10.37 o                         
  -9  24   1          0.10         -6.57         6.57 o                         
  -8  24   1         41.74         36.48         7.70 o                         
  -7  24   1         18.47         11.87         6.41 o                         
  -6  24   1         23.76         27.39         6.48 o                         
  -5  24   1          1.57          0.30         6.53 o                         
  -4  24   1        110.76        111.02         7.97 o                         
  -3  24   1          0.51          0.84         5.18 o                         
  -2  24   1        285.90        275.35         7.62 o                         
  -1  24   1          2.15          0.10         5.15 o                         
   0  24   1        273.89        270.43         8.75 o                         
   1  24   1         15.11         18.70         6.23 o                         
   2  24   1         95.28         96.30        11.40 o                         
   3  24   1         16.73         27.77         7.10 o                         
   4  24   1          7.64          7.70         7.16 o                         
   5  24   1         54.68         61.60         6.95 o                         
   6  24   1          0.37          0.73         8.14 o                         
   7  24   1         58.18         45.39        10.04 o                         
   8  24   1          4.38          1.87         7.18 o                         
   9  24   1          1.07         -4.65         6.24 o                         
  -9  25   1          0.18          5.65         6.20 o                         
  -8  25   1          0.93         -2.12         6.99 o                         
  -7  25   1          5.12          7.19         7.30 o                         
  -6  25   1          4.17          7.32         6.25 o                         
  -5  25   1          0.80         -4.84         5.98 o                         
  -4  25   1         15.63          7.67         5.91 o                         
  -3  25   1          3.22          7.57         5.49 o                         
  -2  25   1         12.30         16.81         5.82 o                         
  -1  25   1         12.35          8.43         7.37 o                         
   0  25   1        133.22        147.31         8.43 o                         
   1  25   1         32.74         23.90         6.47 o                         
   2  25   1        155.70        162.31        13.01 o                         
   3  25   1          0.39         -5.31         7.21 o                         
   4  25   1        233.42        232.64         8.96 o                         
   5  25   1          1.39          2.60         6.09 o                         
   6  25   1         72.01         86.54         6.95 o                         
   7  25   1         13.97         11.72         7.46 o                         
   8  25   1         60.35         38.75         6.92 o                         
   9  25   1          0.25          9.43         5.73 o                         
  -9  26   1          0.05          7.84         9.50 o                         
  -8  26   1         36.75         32.37         6.36 o                         
  -7  26   1          0.49          7.96         9.22 o                         
  -6  26   1         51.71         50.32         6.05 o                         
  -5  26   1         29.95         26.09         5.61 o                         
  -4  26   1         91.04         95.30         7.21 o                         
  -3  26   1          4.38          7.19         5.64 o                         
  -2  26   1        146.55        128.45         9.31 o                         
  -1  26   1          7.21         -7.56         7.56 o                         
   0  26   1         71.42         85.11         8.47 o                         
   1  26   1          1.10         11.10         6.22 o                         
   2  26   1         23.45         18.70         7.10 o                         
   3  26   1         39.74         44.76         7.39 o                         
   4  26   1          1.02         -2.22         7.21 o                         
   5  26   1         30.46         27.25         6.50 o                         
   6  26   1          0.71          1.49         6.29 o                         
   7  26   1         15.76         11.19         6.89 o                         
   8  26   1          4.81          8.89         6.14 o                         
  -8  27   1          1.45         -3.60         6.77 o                         
  -7  27   1          6.31          7.77         8.98 o                         
  -6  27   1          0.40         -2.48         6.35 o                         
  -5  27   1          3.50         -3.76         6.66 o                         
  -4  27   1          4.93          1.41         7.80 o                         
  -3  27   1         46.26         49.52         6.71 o                         
  -2  27   1         10.57          0.06        12.10 o                         
  -1  27   1         49.82         49.73         7.78 o                         
   0  27   1         35.62         25.43         7.73 o                         
   1  27   1         66.73         67.41        12.04 o                         
   2  27   1         11.40         12.18         6.63 o                         
   3  27   1         18.18         14.69         7.18 o                         
   4  27   1        101.72        104.88         6.56 o                         
   5  27   1          5.45         14.32         5.58 o                         
   6  27   1         34.18         39.13         6.54 o                         
   7  27   1          0.95         -5.43         6.29 o                         
   8  27   1         45.12         37.54         6.62 o                         
  -8  28   1          1.57         12.32        12.65 o                         
  -7  28   1          0.12         -0.08         7.87 o                         
  -6  28   1         27.34         29.73         6.05 o                         
  -5  28   1         10.99         12.48         7.10 o                         
  -4  28   1          2.05          1.72         7.78 o                         
  -3  28   1          7.25         16.68         7.73 o                         
  -2  28   1         50.41         45.73         7.39 o                         
  -1  28   1         18.85         17.53         7.59 o                         
   0  28   1          6.35         17.74        12.40 o                         
   1  28   1         30.26         37.74        12.02 o                         
   2  28   1         51.11         45.38        11.08 o                         
   3  28   1         65.53         60.98         7.34 o                         
   4  28   1          1.75         -1.69         7.30 o                         
   5  28   1         48.75         53.31         5.92 o                         
   6  28   1          0.01         -5.25         5.66 o                         
   7  28   1         24.14         20.67         6.00 o                         
  -7  29   1         24.67         18.50         6.31 o                         
  -6  29   1          1.04          0.11         5.45 o                         
  -5  29   1         40.46         28.95         6.19 o                         
  -4  29   1          0.45         -0.15         5.94 o                         
  -3  29   1         64.23         48.34         7.68 o                         
  -2  29   1          2.70          7.66         9.04 o                         
  -1  29   1         28.96         23.65        10.26 o                         
   0  29   1          4.03          1.92         7.26 o                         
   1  29   1         20.58         17.37         9.53 o                         
   2  29   1          0.26         -7.64         7.64 o                         
   3  29   1          0.55          6.74         6.79 o                         
   4  29   1          0.31         -6.73         6.73 o                         
   5  29   1          3.36         -2.37         6.01 o                         
   6  29   1          0.73          4.98         6.15 o                         
   7  29   1          1.43         -7.14        12.40 o                         
  -6  30   1          6.34          9.83         6.55 o                         
  -5  30   1          1.56         -0.21         5.34 o                         
  -4  30   1          0.58         10.57         6.03 o                         
  -3  30   1         19.10         23.97         8.43 o                         
  -2  30   1          0.03         13.13         8.53 o                         
  -1  30   1         11.69         23.99         9.12 o                         
   0  30   1         12.43         18.32         8.90 o                         
   1  30   1         56.83         31.50         9.18 o                         
   2  30   1          0.16         -4.63         7.36 o                         
   3  30   1         20.40         15.12         8.47 o                         
   4  30   1          3.31         19.15         5.55 o                         
   5  30   1         32.93         26.24         5.34 o                         
   6  30   1          0.25          0.56         7.46 o                         
  -5  31   1         19.05         20.54         5.55 o                         
  -4  31   1          4.91         -0.53         6.68 o                         
  -3  31   1         24.01         32.88         6.89 o                         
  -2  31   1          3.07         -0.15         7.80 o                         
  -1  31   1         19.78          9.81         7.05 o                         
   0  31   1          0.67          1.85         7.35 o                         
   1  31   1          9.51          0.91         7.60 o                         
   2  31   1          1.77         -0.35         6.84 o                         
   3  31   1          1.22         -9.73        10.94 o                         
   4  31   1          7.34         -4.86         6.77 o                         
   5  31   1          0.20         -4.81         6.41 o                         
  -4  32   1         12.07         12.29         5.91 o                         
  -3  32   1          8.21          8.69         5.33 o                         
  -2  32   1          5.56          0.78         6.95 o                         
  -1  32   1          6.65         -9.70         9.70 o                         
   0  32   1          0.98         -3.29         6.39 o                         
   1  32   1          9.16          4.21         6.62 o                         
   2  32   1          1.91          8.30         6.01 o                         
   3  32   1          2.50          3.78         5.83 o                         
   4  32   1          3.37          8.51         6.14 o                         
  -3  33   1          4.13         11.11        12.61 o                         
  -2  33   1          7.52         -0.50        12.79 o                         
  -1  33   1          0.61         -7.23         7.23 o                         
   0  33   1          7.11          5.62         5.29 o                         
   1  33   1          1.69         -0.68         7.27 o                         
   2  33   1         16.25          7.85         8.85 o                         
 -14   0   2         57.65         64.55        11.33 o                         
 -12   0   2        300.15        305.72        16.59 o                         
 -10   0   2        255.12        261.97         8.68 o                         
  -8   0   2        390.08        395.48         6.55 o                         
  -6   0   2         94.24         92.96         2.54 o                         
  -4   0   2       1297.65       1429.15        13.54 o                         
  -2   0   2        686.01        777.19        28.45 o                         
   0   0   2       7950.30       8320.58       263.14 o                         
   2   0   2       2650.64       2786.72        52.51 o                         
   4   0   2        971.41        962.41        18.66 o                         
   6   0   2       1238.34       1276.75        13.07 o                         
   8   0   2        618.92        610.69         9.33 o                         
  10   0   2        612.50        638.97        16.43 o                         
  12   0   2        324.56        311.46        15.90 o                         
 -14   1   2          3.72          3.11         8.28 o                         
 -13   1   2          1.76          3.76         9.43 o                         
 -12   1   2        134.69        152.03        10.61 o                         
 -11   1   2          6.66          6.67         6.36 o                         
 -10   1   2        223.90        229.89         5.12 o                         
  -9   1   2         16.09         11.22         3.39 o                         
  -8   1   2       1084.11       1059.91         9.43 o                         
  -7   1   2        365.87        360.56         4.34 o                         
  -6   1   2       1945.32       1963.91        12.93 o                         
  -5   1   2        485.22        482.45         3.83 o                         
  -4   1   2       2720.85       2571.04        17.94 o                         
  -3   1   2        460.57        470.76         7.38 o                         
  -2   1   2       4784.01       4818.89        57.84 o                         
  -1   1   2        293.53        337.68         6.22 o                         
   0   1   2       1676.02       1693.39        27.45 o                         
   1   1   2        249.19        298.06         9.96 o                         
   2   1   2      12420.49      12662.24       163.46 o                         
   3   1   2        158.14        166.90         2.46 o                         
   4   1   2       4875.43       4901.39        38.92 o                         
   5   1   2        234.49        228.98         2.49 o                         
   6   1   2       4001.89       3896.76        26.65 o                         
   7   1   2        231.04        225.65         3.06 o                         
   8   1   2        337.16        325.98         4.49 o                         
   9   1   2        115.11        122.22         5.02 o                         
  10   1   2         62.80         50.09         5.93 o                         
  11   1   2         22.06          4.98         6.67 o                         
  12   1   2          9.93         -2.35         8.89 o                         
  13   1   2          5.98          7.76         7.96 o                         
 -14   2   2         48.22         39.05         8.53 o                         
 -13   2   2         30.14         34.77        12.71 o                         
 -12   2   2         43.23         45.90        13.60 o                         
 -11   2   2          9.34          7.12         6.45 o                         
 -10   2   2        117.53        118.76         4.62 o                         
  -9   2   2        272.31        272.14         6.66 o                         
  -8   2   2        494.09        485.67         5.68 o                         
  -7   2   2        338.92        334.40         3.52 o                         
  -6   2   2       1195.03       1186.66         8.64 o                         
  -5   2   2       3053.35       2963.56        20.25 o                         
  -4   2   2       1133.99       1175.26         8.26 o                         
  -3   2   2        221.15        144.41         2.19 o                         
  -2   2   2         49.86         48.03         1.70 o                         
  -1   2   2        820.94        830.88        19.73 o                         
   0   2   2        349.29        387.23         8.19 o                         
   1   2   2        732.53        644.00        16.34 o                         
   2   2   2       1113.85       1274.01        30.79 o                         
   3   2   2       8578.50       9031.58        86.01 o                         
   4   2   2       1115.11       1107.56         9.22 o                         
   5   2   2       2895.92       2829.42        23.04 o                         
   6   2   2       1305.45       1266.63         8.65 o                         
   7   2   2        642.43        636.71         6.35 o                         
   8   2   2        508.04        508.85         7.98 o                         
   9   2   2          8.13          5.74         4.17 o                         
  10   2   2        259.58        256.74         6.83 o                         
  11   2   2         12.97         30.04         9.53 o                         
  12   2   2        100.02        111.15         8.77 o                         
  13   2   2          0.38         -7.75         8.92 o                         
 -14   3   2          0.35         -1.60        10.22 o                         
 -13   3   2         65.81         73.25        11.18 o                         
 -12   3   2         26.54          9.14        11.03 o                         
 -11   3   2        230.98        225.05         8.05 o                         
 -10   3   2         81.53         79.17         4.99 o                         
  -9   3   2        201.43        212.31         4.26 o                         
  -8   3   2        225.57        216.70         3.85 o                         
  -7   3   2        102.66        103.21         2.24 o                         
  -6   3   2        874.36        889.27         6.19 o                         
  -5   3   2         58.10         67.85         1.26 o                         
  -4   3   2       1088.14        989.56         7.12 o                         
  -3   3   2        717.14        814.02         8.14 o                         
  -2   3   2       6609.91       6732.69        95.35 o                         
  -1   3   2       2075.93       2352.48        53.58 o                         
   0   3   2       1894.33       1846.83        54.43 o                         
   1   3   2          3.44          3.07         1.50 o                         
   2   3   2       5970.29       6006.06       110.87 o                         
   3   3   2        966.94        961.92         8.86 o                         
   4   3   2        968.09        948.75         6.79 o                         
   5   3   2       1154.38       1141.62         7.82 o                         
   6   3   2       1045.83       1038.59         7.13 o                         
   7   3   2        556.98        556.71         5.49 o                         
   8   3   2         16.56         18.47         3.29 o                         
   9   3   2        447.75        454.92         7.15 o                         
  10   3   2         29.33         30.22         5.10 o                         
  11   3   2        257.84        262.43        10.22 o                         
  12   3   2          3.09          6.75         9.62 o                         
  13   3   2         90.42         98.25        12.68 o                         
 -14   4   2         20.93         24.98        10.16 o                         
 -13   4   2         35.19         16.98         8.85 o                         
 -12   4   2          1.07          7.11         6.92 o                         
 -11   4   2        220.30        232.72         6.77 o                         
 -10   4   2         94.51         92.07         4.74 o                         
  -9   4   2        508.17        504.85         6.49 o                         
  -8   4   2         18.86         25.01         2.53 o                         
  -7   4   2       1220.84       1199.28         9.80 o                         
  -6   4   2        286.29        290.56         2.63 o                         
  -5   4   2       2017.44       2068.03        13.65 o                         
  -4   4   2        317.78        295.01         2.49 o                         
  -3   4   2       4071.36       3977.81        38.06 o                         
  -2   4   2         15.28         20.93         1.79 o                         
  -1   4   2       4730.54       4508.25       144.21 o                         
   0   4   2          0.17          0.94         1.47 o                         
   1   4   2       4932.08       4817.63        90.60 o                         
   2   4   2        178.63        216.87         6.39 o                         
   3   4   2       4616.82       4544.13        34.13 o                         
   4   4   2        412.00        468.31         3.79 o                         
   5   4   2       3473.75       3421.29        23.96 o                         
   6   4   2        289.38        274.35         2.61 o                         
   7   4   2       1406.13       1386.37        12.95 o                         
   8   4   2         19.87         19.75         3.36 o                         
   9   4   2        199.19        195.69         4.70 o                         
  10   4   2         14.31         16.32         5.44 o                         
  11   4   2          6.09          9.58         7.15 o                         
  12   4   2          5.90         12.95         7.31 o                         
  13   4   2          0.97          5.09         8.54 o                         
 -14   5   2          2.68          6.72         8.13 o                         
 -13   5   2         89.25         99.19         8.89 o                         
 -12   5   2          3.13          5.09         6.56 o                         
 -11   5   2        112.41        123.91         7.34 o                         
 -10   5   2          0.89         -2.49         4.43 o                         
  -9   5   2        360.78        349.44         5.68 o                         
  -8   5   2          7.32         10.13         2.58 o                         
  -7   5   2        504.47        510.62         4.87 o                         
  -6   5   2         84.62         81.00         1.86 o                         
  -5   5   2        992.29       1057.09         7.88 o                         
  -4   5   2        134.76        117.26         1.44 o                         
  -3   5   2        343.92        337.65         3.38 o                         
  -2   5   2       2487.86       2822.56        41.02 o                         
  -1   5   2         41.48         53.92         4.10 o                         
   0   5   2         78.29         98.02         4.64 o                         
   1   5   2       1734.95       1906.91        43.84 o                         
   2   5   2         38.51         33.42         2.26 o                         
   3   5   2       1412.24       1444.33        11.50 o                         
   4   5   2       1802.45       1829.47        12.93 o                         
   5   5   2       1541.62       1531.02        11.03 o                         
   6   5   2          8.57         10.00         1.43 o                         
   7   5   2        518.54        506.66         5.27 o                         
   8   5   2         15.15         14.79         2.81 o                         
   9   5   2        386.93        379.64         8.09 o                         
  10   5   2         72.57         66.59         5.68 o                         
  11   5   2        216.14        215.84         6.79 o                         
  12   5   2          0.03          6.54         6.81 o                         
  13   5   2        121.99        119.22         8.81 o                         
 -14   6   2          3.42          3.06         7.77 o                         
 -13   6   2          2.76          6.43        13.79 o                         
 -12   6   2         12.63         16.88         6.62 o                         
 -11   6   2        242.91        243.31         7.14 o                         
 -10   6   2         56.29         56.10         4.85 o                         
  -9   6   2        384.46        378.23         5.95 o                         
  -8   6   2         31.70         29.01         2.85 o                         
  -7   6   2       1615.15       1595.63        13.40 o                         
  -6   6   2        114.47        106.41         2.00 o                         
  -5   6   2        797.04        811.74         6.39 o                         
  -4   6   2         38.14         40.33         1.01 o                         
  -3   6   2       5907.99       5850.35        42.30 o                         
  -2   6   2        495.81        590.53         8.08 o                         
  -1   6   2       7461.05       7965.09       283.60 o                         
   0   6   2         17.45         33.34        10.53 o                         
   1   6   2      10881.99      11853.63       318.92 o                         
   2   6   2         65.21         47.78         3.43 o                         
   3   6   2       2973.49       2911.96        22.53 o                         
   4   6   2        576.21        556.35         4.37 o                         
   5   6   2       1891.96       1854.72        13.20 o                         
   6   6   2        161.98        161.53         2.26 o                         
   7   6   2        695.39        667.48         6.49 o                         
   8   6   2         98.38        110.16         3.48 o                         
   9   6   2        130.95        131.69         5.43 o                         
  10   6   2         26.15         32.25         5.55 o                         
  11   6   2         15.21         23.07         5.69 o                         
  12   6   2         14.96          8.84         6.66 o                         
  13   6   2          2.75         -1.73         6.00 o                         
 -14   7   2         23.77         27.92        14.40 o                         
 -13   7   2         38.34         36.80         8.40 o                         
 -12   7   2         18.44         21.81         6.64 o                         
 -11   7   2         55.95         63.89         8.43 o                         
 -10   7   2        149.55        146.44         5.29 o                         
  -9   7   2        318.87        322.79         6.98 o                         
  -8   7   2         72.87         83.35         3.07 o                         
  -7   7   2        774.63        767.09         7.48 o                         
  -6   7   2        718.06        694.08         6.17 o                         
  -5   7   2        661.26        667.08         5.36 o                         
  -4   7   2       2297.17       2288.42        15.56 o                         
  -3   7   2         93.67         98.09         1.66 o                         
  -2   7   2       1792.05       1794.81        26.59 o                         
  -1   7   2         63.23         68.29         3.27 o                         
   0   7   2       2201.47       2115.16        48.98 o                         
   1   7   2         56.59         65.34         3.25 o                         
   2   7   2        365.35        309.41         4.66 o                         
   3   7   2        387.90        410.84         4.65 o                         
   4   7   2       2287.66       2239.75        16.21 o                         
   5   7   2       2287.42       2234.48        16.24 o                         
   6   7   2        444.90        440.85         4.93 o                         
   7   7   2        500.67        498.77         5.87 o                         
   8   7   2        307.50        312.05         5.13 o                         
   9   7   2        235.03        238.22         6.17 o                         
  10   7   2          1.34         -1.08         5.55 o                         
  11   7   2         49.50         49.02         5.79 o                         
  12   7   2          6.54          4.73         6.51 o                         
  13   7   2         74.71         64.10         5.94 o                         
 -13   8   2          6.94          0.31         7.89 o                         
 -12   8   2         30.23         36.86         8.28 o                         
 -11   8   2         32.81         25.35         6.97 o                         
 -10   8   2        207.49        215.02         5.77 o                         
  -9   8   2         76.25         71.04         3.94 o                         
  -8   8   2        115.43        115.74         3.25 o                         
  -7   8   2         62.75         60.54         2.57 o                         
  -6   8   2        743.90        740.36         7.14 o                         
  -5   8   2        622.56        625.37         5.25 o                         
  -4   8   2          3.23          3.21         0.96 o                         
  -3   8   2       2454.30       2453.93        19.71 o                         
  -2   8   2        311.92        364.84         9.30 o                         
  -1   8   2       5883.01       6035.12        86.04 o                         
   0   8   2        869.06        965.64        23.41 o                         
   1   8   2       1395.31       1380.31        24.00 o                         
   2   8   2        262.92        232.41         5.72 o                         
   3   8   2        505.36        511.56         7.83 o                         
   4   8   2       1386.59       1401.71        12.56 o                         
   5   8   2        201.68        190.54         2.38 o                         
   6   8   2        274.87        257.76         3.85 o                         
   7   8   2        206.82        213.84         4.31 o                         
   8   8   2        148.60        147.96         4.80 o                         
   9   8   2         36.45         49.34         4.50 o                         
  10   8   2        105.71        119.20         6.99 o                         
  11   8   2          5.07          4.79         5.58 o                         
  12   8   2         78.17         81.66         7.60 o                         
  13   8   2          0.11         -0.69         6.59 o                         
 -13   9   2          2.83         -0.91         5.84 o                         
 -12   9   2         30.27         24.76         9.12 o                         
 -11   9   2         14.67         16.43         7.35 o                         
 -10   9   2        563.59        559.14         8.43 o                         
  -9   9   2          2.80          3.98         3.82 o                         
  -8   9   2        925.50        900.90         9.92 o                         
  -7   9   2         54.98         60.61         2.73 o                         
  -6   9   2        823.67        800.86         7.68 o                         
  -5   9   2          2.64          3.36         1.37 o                         
  -4   9   2       1023.07       1045.17         7.30 o                         
  -3   9   2        145.28        140.23         2.69 o                         
  -2   9   2       4039.28       3879.72        44.25 o                         
  -1   9   2          6.69         10.28         1.36 o                         
   0   9   2       8381.55       8719.34       300.86 o                         
   1   9   2         68.50         71.12         2.63 o                         
   2   9   2       2581.01       2535.14        41.87 o                         
   3   9   2        214.11        196.20         3.18 o                         
   4   9   2       1399.99       1392.47        12.49 o                         
   5   9   2        115.03        114.29         2.34 o                         
   6   9   2        608.26        588.75         6.73 o                         
   7   9   2         35.70         37.51         3.73 o                         
   8   9   2        604.29        609.59        10.11 o                         
   9   9   2        128.90        135.50         5.07 o                         
  10   9   2         67.93         64.13         5.75 o                         
  11   9   2         13.58         19.10         5.95 o                         
  12   9   2          4.19         -6.94         7.00 o                         
  13   9   2         12.40          5.73         6.25 o                         
 -13  10   2          0.97         -4.96         6.01 o                         
 -12  10   2         62.12         65.42         7.53 o                         
 -11  10   2          6.93          5.01         6.80 o                         
 -10  10   2        119.42        130.81         7.44 o                         
  -9  10   2         68.37         78.40         4.38 o                         
  -8  10   2        602.61        594.42         9.13 o                         
  -7  10   2          6.58          6.27         2.56 o                         
  -6  10   2        696.21        681.90         6.68 o                         
  -5  10   2         37.56         35.40         1.50 o                         
  -4  10   2        265.49        265.67         2.47 o                         
  -3  10   2       1075.46       1105.38        12.69 o                         
  -2  10   2          4.21          7.26         1.83 o                         
  -1  10   2          6.80         10.67         1.53 o                         
   0  10   2          5.95         16.03         2.94 o                         
   1  10   2          7.42         10.03         1.66 o                         
   2  10   2        540.09        559.56         7.96 o                         
   3  10   2         70.19        100.21         2.27 o                         
   4  10   2       1607.63       1557.55        13.52 o                         
   5  10   2         52.37         58.26         1.88 o                         
   6  10   2        921.25        904.74        10.37 o                         
   7  10   2          1.36          1.24         3.26 o                         
   8  10   2        306.34        304.41         6.04 o                         
   9  10   2          4.78          6.66         4.68 o                         
  10  10   2        118.59        120.07         5.90 o                         
  11  10   2          0.10         -4.11         5.43 o                         
  12  10   2        105.38        107.93         6.78 o                         
  13  10   2          1.87         -5.09        14.58 o                         
 -13  11   2          4.70          3.25         5.74 o                         
 -12  11   2         24.66         31.76         7.17 o                         
 -11  11   2          1.86          0.80         6.57 o                         
 -10  11   2        127.26        131.40         7.26 o                         
  -9  11   2         71.01         77.48         4.29 o                         
  -8  11   2        270.51        266.39         4.31 o                         
  -7  11   2        182.15        184.18         4.23 o                         
  -6  11   2        438.66        399.21         4.57 o                         
  -5  11   2         34.98         36.54         1.60 o                         
  -4  11   2       2441.19       2430.48        18.09 o                         
  -3  11   2         32.68         20.35         1.51 o                         
  -2  11   2       4748.51       4760.63        54.35 o                         
  -1  11   2        141.32        151.25         2.91 o                         
   0  11   2       6358.64       6474.43       121.75 o                         
   1  11   2          8.35          6.04         1.68 o                         
   2  11   2       1629.73       1566.73        26.06 o                         
   3  11   2        299.54        279.38         3.87 o                         
   4  11   2       1520.37       1528.27        13.37 o                         
   5  11   2        119.04        116.64         2.25 o                         
   6  11   2        560.56        552.38         6.98 o                         
   7  11   2         43.55         48.51         3.34 o                         
   8  11   2        296.67        300.44         6.03 o                         
   9  11   2          7.66          4.88         4.72 o                         
  10  11   2          4.71          3.46         7.29 o                         
  11  11   2          2.14          6.02         6.14 o                         
  12  11   2          0.50          1.61         5.25 o                         
  13  11   2          6.28         -2.83        14.14 o                         
 -13  12   2          6.02          3.10         7.41 o                         
 -12  12   2         53.61         60.28         6.51 o                         
 -11  12   2         69.28         68.43         8.83 o                         
 -10  12   2         36.24         37.42         6.08 o                         
  -9  12   2        472.89        474.99         8.52 o                         
  -8  12   2        348.25        358.01         4.95 o                         
  -7  12   2        264.51        271.48         4.75 o                         
  -6  12   2        106.67        104.63         2.95 o                         
  -5  12   2        261.53        253.99         2.90 o                         
  -4  12   2         19.82         24.50         1.49 o                         
  -3  12   2        342.13        347.74         5.53 o                         
  -2  12   2        115.61        117.40         4.28 o                         
  -1  12   2       1847.33       1784.00        20.61 o                         
   0  12   2        193.92        205.26         3.59 o                         
   1  12   2       1013.58       1005.83        16.22 o                         
   2  12   2         38.41         37.19         1.72 o                         
   3  12   2        322.98        325.06         4.24 o                         
   4  12   2        182.12        176.22         2.53 o                         
   5  12   2        197.35        208.45         3.26 o                         
   6  12   2        680.96        682.10         8.92 o                         
   7  12   2        242.78        235.98         5.06 o                         
   8  12   2        503.17        515.97         7.72 o                         
   9  12   2        131.88        130.19         6.04 o                         
  10  12   2        163.93        163.33         7.13 o                         
  11  12   2         12.78         13.91         5.95 o                         
  12  12   2         71.81         67.86         5.89 o                         
 -13  13   2         24.12         28.97         8.75 o                         
 -12  13   2          0.74         -2.09         6.80 o                         
 -11  13   2         29.32         26.99         5.68 o                         
 -10  13   2         67.24         75.58         8.90 o                         
  -9  13   2         96.92         95.53         5.56 o                         
  -8  13   2        154.45        155.45         4.34 o                         
  -7  13   2        429.91        414.72         5.36 o                         
  -6  13   2        186.04        174.29         3.45 o                         
  -5  13   2        119.20        112.52         2.15 o                         
  -4  13   2        140.97        140.16         2.55 o                         
  -3  13   2         31.47         33.73         1.73 o                         
  -2  13   2         50.68         61.95         3.88 o                         
  -1  13   2        120.47        136.40         2.88 o                         
   0  13   2        946.47        922.23        11.78 o                         
   1  13   2         12.86         16.54         2.03 o                         
   2  13   2        586.65        575.14         8.63 o                         
   3  13   2        741.07        704.77         7.97 o                         
   4  13   2       1180.64       1203.29        16.88 o                         
   5  13   2        290.14        284.95         4.20 o                         
   6  13   2        120.70        123.07         3.92 o                         
   7  13   2        234.69        232.55         5.43 o                         
   8  13   2        142.09        150.45         5.41 o                         
   9  13   2         25.98         29.07         5.22 o                         
  10  13   2          0.17          4.61         6.30 o                         
  11  13   2         72.31         71.05         6.49 o                         
  12  13   2          0.30          6.83         5.24 o                         
 -13  14   2          9.91         24.01        15.58 o                         
 -12  14   2          5.97         -7.34         8.41 o                         
 -11  14   2         37.98         47.75         6.58 o                         
 -10  14   2          9.39          9.10         6.51 o                         
  -9  14   2        394.60        402.16         7.81 o                         
  -8  14   2         43.70         50.22         4.06 o                         
  -7  14   2        189.40        186.25         4.35 o                         
  -6  14   2          5.37          4.11         2.77 o                         
  -5  14   2        679.70        652.15        10.22 o                         
  -4  14   2          0.42          1.26         1.98 o                         
  -3  14   2       1256.65       1224.56        16.97 o                         
  -2  14   2        199.27        202.57         5.63 o                         
  -1  14   2       4141.75       4079.85        43.34 o                         
   0  14   2         13.96         16.26         1.80 o                         
   1  14   2       1989.68       1890.60        23.95 o                         
   2  14   2         55.05         48.26         3.19 o                         
   3  14   2        934.28        924.94        10.44 o                         
   4  14   2          1.02          0.28         2.27 o                         
   5  14   2        663.52        657.40         8.47 o                         
   6  14   2          1.68          8.01         4.07 o                         
   7  14   2        442.12        446.42         7.42 o                         
   8  14   2         90.44         92.82         5.09 o                         
   9  14   2        106.39        108.17         5.60 o                         
  10  14   2         71.15         73.32         6.39 o                         
  11  14   2          0.58          7.98         6.45 o                         
  12  14   2         12.44          9.42         5.82 o                         
 -12  15   2          7.41         14.07         7.45 o                         
 -11  15   2         49.77         45.52         7.55 o                         
 -10  15   2          8.33         17.93         6.00 o                         
  -9  15   2        176.00        177.68         7.00 o                         
  -8  15   2         76.15         71.88         5.13 o                         
  -7  15   2        255.58        259.91         5.86 o                         
  -6  15   2          0.73          3.41         3.14 o                         
  -5  15   2         34.35         34.30         2.72 o                         
  -4  15   2          0.56          1.73         2.22 o                         
  -3  15   2         29.96         31.58         2.72 o                         
  -2  15   2         21.52         19.34         2.88 o                         
  -1  15   2          3.01          2.50         1.87 o                         
   0  15   2          2.81          2.34         1.79 o                         
   1  15   2        214.29        214.46         4.14 o                         
   2  15   2          1.36          3.62         2.89 o                         
   3  15   2        373.47        364.86         5.51 o                         
   4  15   2         35.77         37.89         3.23 o                         
   5  15   2        288.82        288.63         5.86 o                         
   6  15   2         19.38         19.98         3.71 o                         
   7  15   2        846.92        864.78        13.54 o                         
   8  15   2          1.52          6.37         5.12 o                         
   9  15   2        168.77        178.08         6.61 o                         
  10  15   2         10.77         12.41         5.62 o                         
  11  15   2        173.30        157.09         8.35 o                         
  12  15   2          1.25          8.77         5.75 o                         
 -12  16   2          1.02         -7.17         7.17 o                         
 -11  16   2         32.85         42.81         7.63 o                         
 -10  16   2          5.65         -6.75         6.75 o                         
  -9  16   2         86.51         88.83         7.47 o                         
  -8  16   2        160.25        159.71         6.20 o                         
  -7  16   2        373.87        382.37         7.88 o                         
  -6  16   2         46.04         41.70         3.88 o                         
  -5  16   2        319.76        303.16         6.14 o                         
  -4  16   2         29.41         35.27         3.22 o                         
  -3  16   2        889.45        874.72        12.96 o                         
  -2  16   2        347.42        351.87         6.59 o                         
  -1  16   2        697.16        679.52         8.60 o                         
   0  16   2          2.26          2.62         1.91 o                         
   1  16   2       1751.38       1693.35        21.41 o                         
   2  16   2         27.67         27.12         2.64 o                         
   3  16   2       1130.17       1111.90        17.09 o                         
   4  16   2          7.69         11.65         4.88 o                         
   5  16   2        945.56        933.59        12.16 o                         
   6  16   2         62.66         70.47         4.71 o                         
   7  16   2        170.36        179.02         7.28 o                         
   8  16   2          1.92          3.59         9.39 o                         
   9  16   2         24.20         30.18         6.63 o                         
  10  16   2          0.98          5.83         6.25 o                         
  11  16   2          0.35          3.67         6.45 o                         
 -12  17   2          9.42         19.73        11.07 o                         
 -11  17   2         11.12          8.10         7.01 o                         
 -10  17   2         80.02         74.47         8.16 o                         
  -9  17   2         36.96         38.64         6.91 o                         
  -8  17   2        212.06        212.99         7.02 o                         
  -7  17   2         28.06         40.37         5.02 o                         
  -6  17   2         70.89         75.70         7.20 o                         
  -5  17   2         70.96         65.88         4.54 o                         
  -4  17   2        114.15        102.18         3.93 o                         
  -3  17   2         26.48         32.75         3.54 o                         
  -2  17   2        351.76        342.73         8.68 o                         
  -1  17   2         15.38         14.95         2.77 o                         
   0  17   2        601.99        570.10         7.38 o                         
   1  17   2         19.55         23.35         3.25 o                         
   2  17   2        189.23        193.72         5.82 o                         
   3  17   2         51.43         55.47         5.41 o                         
   4  17   2        221.11        216.51         7.42 o                         
   5  17   2         23.94         33.91         3.97 o                         
   6  17   2        256.06        256.93         6.69 o                         
   7  17   2        303.07        323.92         8.17 o                         
   8  17   2        146.54        148.28         7.64 o                         
   9  17   2        107.97        104.33         6.81 o                         
  10  17   2          6.40          4.68         6.12 o                         
  11  17   2         85.24         80.43         7.44 o                         
 -12  18   2         22.86         31.82        12.51 o                         
 -11  18   2          8.12         17.07         8.17 o                         
 -10  18   2         59.12         51.26        10.77 o                         
  -9  18   2          1.21          3.06         9.96 o                         
  -8  18   2         57.22         50.84         7.92 o                         
  -7  18   2         84.23        102.05         8.39 o                         
  -6  18   2         42.03         51.00         6.27 o                         
  -5  18   2         82.03         78.16         4.58 o                         
  -4  18   2          1.24          0.85         3.52 o                         
  -3  18   2        304.56        326.94         6.63 o                         
  -2  18   2         37.95         42.02         4.64 o                         
  -1  18   2         32.26         34.34         3.29 o                         
   0  18   2         22.22         21.14         2.97 o                         
   1  18   2        299.34        285.52         5.11 o                         
   2  18   2          7.76          8.81         3.29 o                         
   3  18   2        163.82        165.55         6.76 o                         
   4  18   2        210.70        221.13         7.56 o                         
   5  18   2        206.56        204.67         6.29 o                         
   6  18   2        189.93        197.47         9.15 o                         
   7  18   2         21.02         17.69         5.87 o                         
   8  18   2        112.44        125.11         7.26 o                         
   9  18   2          3.80          6.43         6.41 o                         
  10  18   2         76.42         83.06         6.21 o                         
  11  18   2          0.07         -5.37         6.39 o                         
 -11  19   2         19.81         17.85         7.61 o                         
 -10  19   2         45.98         37.32        10.46 o                         
  -9  19   2          1.95          5.31         9.64 o                         
  -8  19   2        119.62        134.06         8.59 o                         
  -7  19   2         46.14         50.27         8.18 o                         
  -6  19   2        201.89        199.46         7.85 o                         
  -5  19   2         12.35         14.06         5.44 o                         
  -4  19   2        299.41        294.03         5.70 o                         
  -3  19   2        106.04        100.29         4.89 o                         
  -2  19   2        831.91        842.97        33.21 o                         
  -1  19   2         61.77         62.34         4.99 o                         
   0  19   2        958.00        943.44        14.76 o                         
   1  19   2          3.20         -1.33         3.30 o                         
   2  19   2        883.50        872.82        16.04 o                         
   3  19   2         63.26         70.36         4.06 o                         
   4  19   2        423.68        436.15         9.51 o                         
   5  19   2          0.66         -4.97         6.49 o                         
   6  19   2        243.89        234.26         7.32 o                         
   7  19   2          4.53          6.68         6.72 o                         
   8  19   2         42.76         49.67         7.73 o                         
   9  19   2         13.30          9.66         8.11 o                         
  10  19   2          5.43          5.75         6.22 o                         
  11  19   2         17.54         17.94         7.76 o                         
 -11  20   2          7.23         -4.80         8.49 o                         
 -10  20   2         36.24         19.09        10.00 o                         
  -9  20   2         16.95         27.65         8.68 o                         
  -8  20   2         47.17         49.60         8.10 o                         
  -7  20   2         39.90         19.96        11.99 o                         
  -6  20   2        136.36        135.16         7.39 o                         
  -5  20   2          7.20          5.54         5.21 o                         
  -4  20   2         37.39         34.49         4.66 o                         
  -3  20   2          3.60          7.63         5.68 o                         
  -2  20   2          2.18          1.87         5.81 o                         
  -1  20   2         37.13         35.16         5.49 o                         
   0  20   2         19.76         19.17         4.88 o                         
   1  20   2          6.36          3.51         5.08 o                         
   2  20   2         24.95         20.38         5.20 o                         
   3  20   2          0.48         -4.96         4.99 o                         
   4  20   2        101.58         99.09         7.66 o                         
   5  20   2         52.38         53.11         6.57 o                         
   6  20   2        162.76        168.13         6.80 o                         
   7  20   2         49.22         40.87         6.81 o                         
   8  20   2        138.96        149.01         9.27 o                         
   9  20   2          2.46          8.90         9.66 o                         
  10  20   2         73.58         66.41         9.74 o                         
  11  20   2          0.11         -8.94         8.94 o                         
 -11  21   2          2.85          0.88         8.97 o                         
 -10  21   2          7.13         -1.41         7.97 o                         
  -9  21   2          7.73          2.36         8.37 o                         
  -8  21   2         53.59         51.80         7.70 o                         
  -7  21   2          1.63         -6.50         8.37 o                         
  -6  21   2        181.92        202.32         8.08 o                         
  -5  21   2          0.09          6.51         5.48 o                         
  -4  21   2        352.57        351.09         7.34 o                         
  -3  21   2         28.12         17.95         6.60 o                         
  -2  21   2        323.88        327.79        10.30 o                         
  -1  21   2         40.21         39.24         4.54 o                         
   0  21   2        148.14        142.14         7.53 o                         
   1  21   2          0.17          4.44         6.56 o                         
   2  21   2        403.55        400.93         9.22 o                         
   3  21   2          2.79         -1.03         5.75 o                         
   4  21   2        219.70        219.09         9.28 o                         
   5  21   2         71.12         67.64         7.43 o                         
   6  21   2        189.64        193.48         9.82 o                         
   7  21   2          0.45         -2.85         8.34 o                         
   8  21   2          8.32          9.94         8.27 o                         
   9  21   2         11.40          5.06         8.41 o                         
  10  21   2          6.63         -5.63         6.88 o                         
 -10  22   2         14.51          3.99         7.46 o                         
  -9  22   2         21.01         21.13         7.83 o                         
  -8  22   2         15.09         13.41         7.35 o                         
  -7  22   2         51.39         67.57        11.20 o                         
  -6  22   2         18.97         24.90         8.65 o                         
  -5  22   2         28.04         24.79         5.61 o                         
  -4  22   2         32.09         38.07         5.04 o                         
  -3  22   2        167.77        162.83         8.42 o                         
  -2  22   2          1.93         -1.86         6.65 o                         
  -1  22   2        292.69        276.75         6.99 o                         
   0  22   2         20.61         12.75         7.97 o                         
   1  22   2        225.45        226.35         7.60 o                         
   2  22   2         67.99         70.73         7.88 o                         
   3  22   2         87.17         86.03         6.45 o                         
   4  22   2         23.92         22.04         6.82 o                         
   5  22   2         42.80         36.46         7.37 o                         
   6  22   2         32.57         39.30         6.55 o                         
   7  22   2         35.88         30.65         8.43 o                         
   8  22   2         23.49         25.26        10.65 o                         
   9  22   2          5.47         -3.50         7.94 o                         
  10  22   2         25.48         17.92         7.66 o                         
 -10  23   2          0.51          1.42         6.67 o                         
  -9  23   2         14.19         30.39         9.67 o                         
  -8  23   2          1.76         -0.84         8.80 o                         
  -7  23   2         41.03         47.73         8.73 o                         
  -6  23   2          5.13         -2.35         7.73 o                         
  -5  23   2         54.18         43.74         6.61 o                         
  -4  23   2        126.45        128.55         6.00 o                         
  -3  23   2          3.30         -5.53         8.89 o                         
  -2  23   2        142.72        155.19         8.21 o                         
  -1  23   2          7.58         15.81         7.20 o                         
   0  23   2        174.70        176.81         7.47 o                         
   1  23   2        128.61        126.17         6.21 o                         
   2  23   2         53.15         53.33         7.24 o                         
   3  23   2         16.70         20.64         6.44 o                         
   4  23   2          9.44          7.43         6.99 o                         
   5  23   2        154.71        154.45        10.32 o                         
   6  23   2          0.95         16.63         8.22 o                         
   7  23   2          7.58         17.01         8.08 o                         
   8  23   2          0.83         -1.25         7.52 o                         
   9  23   2         53.96         43.25         6.84 o                         
  10  23   2          1.11          8.25        11.38 o                         
 -10  24   2          0.62          4.69         9.36 o                         
  -9  24   2         33.62         24.41         6.80 o                         
  -8  24   2          4.17         12.67         7.48 o                         
  -7  24   2         39.99         37.68         8.48 o                         
  -6  24   2          1.75          1.31         7.67 o                         
  -5  24   2        233.29        213.68         7.66 o                         
  -4  24   2         35.67         26.35         5.35 o                         
  -3  24   2        146.12        159.09         7.50 o                         
  -2  24   2          0.54         -5.56         5.56 o                         
  -1  24   2        334.46        320.18         8.85 o                         
   0  24   2          0.05          1.15         5.33 o                         
   1  24   2        113.16        119.15         6.42 o                         
   2  24   2         22.05         31.31         7.06 o                         
   3  24   2        206.86        201.89         7.85 o                         
   4  24   2          0.29         10.77         7.11 o                         
   5  24   2         60.91         63.07         7.55 o                         
   6  24   2          2.15         -2.80         8.19 o                         
   7  24   2         38.34         40.04         7.90 o                         
   8  24   2          9.55          5.86         7.09 o                         
   9  24   2          5.31          4.59         6.03 o                         
  -9  25   2         11.70         14.36         5.89 o                         
  -8  25   2          0.47         10.29         7.01 o                         
  -7  25   2         15.50         17.47         6.41 o                         
  -6  25   2          1.45          3.61         6.37 o                         
  -5  25   2          2.07         11.46         6.05 o                         
  -4  25   2          1.20         -2.28         5.89 o                         
  -3  25   2          2.41          4.53         5.43 o                         
  -2  25   2         23.33         12.29         5.73 o                         
  -1  25   2          2.14         11.50         6.66 o                         
   0  25   2          1.82         -5.44         5.47 o                         
   1  25   2         17.91         12.04         6.42 o                         
   2  25   2          0.70         -2.34         7.04 o                         
   3  25   2         21.70         17.98         6.81 o                         
   4  25   2          6.01          0.98         7.36 o                         
   5  25   2         62.55         45.11         7.42 o                         
   6  25   2          8.60         -0.12         7.79 o                         
   7  25   2         13.83         24.81         7.25 o                         
   8  25   2          0.61          3.52         6.50 o                         
   9  25   2         21.70         31.61         7.08 o                         
  -9  26   2          7.51          4.27         6.38 o                         
  -8  26   2          6.13          5.95         6.21 o                         
  -7  26   2          6.91          6.28         5.89 o                         
  -6  26   2          1.99          2.09         7.51 o                         
  -5  26   2        120.65        118.76         8.55 o                         
  -4  26   2          6.97         12.11         7.96 o                         
  -3  26   2        129.97        115.17         6.71 o                         
  -2  26   2          1.33         -2.40        10.01 o                         
  -1  26   2        176.53        176.21         7.96 o                         
   0  26   2          2.37          9.18         8.32 o                         
   1  26   2         43.20         56.38         8.51 o                         
   2  26   2         34.60         37.40         6.92 o                         
   3  26   2         65.45         54.75         7.01 o                         
   4  26   2         10.62         15.75         7.57 o                         
   5  26   2         20.77         10.94         6.50 o                         
   6  26   2          2.41          2.82         7.33 o                         
   7  26   2         12.86         11.02         6.81 o                         
   8  26   2          0.27         -5.52         5.96 o                         
  -8  27   2         16.32          8.82         6.95 o                         
  -7  27   2          3.77         -3.79         6.39 o                         
  -6  27   2         21.52         24.79         7.09 o                         
  -5  27   2          1.32          2.05        10.60 o                         
  -4  27   2         45.31         46.30         7.29 o                         
  -3  27   2          1.45          6.72         5.76 o                         
  -2  27   2         80.66         77.07         9.96 o                         
  -1  27   2          0.16         -0.58         7.73 o                         
   0  27   2         93.07         96.22         8.21 o                         
   1  27   2          0.59          4.89         8.09 o                         
   2  27   2         32.27         35.24         6.80 o                         
   3  27   2          1.86         -0.13         6.74 o                         
   4  27   2         10.11          7.95         6.98 o                         
   5  27   2          6.89          6.18         5.35 o                         
   6  27   2          5.49          1.31         6.70 o                         
   7  27   2         19.26         15.86         6.15 o                         
   8  27   2          5.36         -1.94         7.17 o                         
  -8  28   2          9.53          5.11         8.61 o                         
  -7  28   2          7.76          8.55         7.07 o                         
  -6  28   2          3.82          1.12         6.58 o                         
  -5  28   2          1.93          1.71         6.95 o                         
  -4  28   2          4.17         -2.11         6.51 o                         
  -3  28   2          6.18          2.81         7.46 o                         
  -2  28   2          1.36         -4.76         9.13 o                         
  -1  28   2         19.71         14.64         7.57 o                         
   0  28   2          2.14          8.16         7.56 o                         
   1  28   2         53.82         60.81        10.27 o                         
   2  28   2         29.30         25.21         8.55 o                         
   3  28   2         25.62         37.33         6.71 o                         
   4  28   2         30.86         21.39         6.66 o                         
   5  28   2          5.13          5.23         5.01 o                         
   6  28   2         11.19          9.49         6.26 o                         
   7  28   2          2.38          4.87         5.37 o                         
  -7  29   2          0.12          2.11         6.32 o                         
  -6  29   2         29.98         20.43         5.92 o                         
  -5  29   2          1.90         -2.93         6.49 o                         
  -4  29   2         80.50         74.50         7.02 o                         
  -3  29   2          0.90         -0.57         7.90 o                         
  -2  29   2         84.67         78.02         7.53 o                         
  -1  29   2          9.72          7.96         7.41 o                         
   0  29   2         50.17         66.01        11.25 o                         
   1  29   2          1.24         -5.33         8.61 o                         
   2  29   2         16.62         12.16         7.74 o                         
   3  29   2          3.78          5.86         6.34 o                         
   4  29   2         34.91         42.08         6.59 o                         
   5  29   2          6.86         10.55         6.67 o                         
   6  29   2         12.96         11.63         6.72 o                         
   7  29   2          1.30         -9.73        12.39 o                         
  -6  30   2          5.09          3.80         6.50 o                         
  -5  30   2          0.49         -6.51         6.76 o                         
  -4  30   2          4.87          5.84         7.33 o                         
  -3  30   2          4.57         -1.27         7.39 o                         
  -2  30   2          0.03          6.83         8.21 o                         
  -1  30   2          3.13         -0.32         8.99 o                         
   0  30   2          0.25          1.78         8.63 o                         
   1  30   2          1.78         -7.60         8.53 o                         
   2  30   2          4.67          7.92         7.36 o                         
   3  30   2          2.04          5.43         6.89 o                         
   4  30   2          2.84          8.23         5.79 o                         
   5  30   2          0.30         11.01         5.87 o                         
   6  30   2         11.63          2.30         8.89 o                         
  -5  31   2          0.68         -3.18         5.98 o                         
  -4  31   2          7.23         16.20         6.70 o                         
  -3  31   2          3.10          1.15         6.58 o                         
  -2  31   2         26.24         34.43         7.16 o                         
  -1  31   2          1.42         17.87         7.33 o                         
   0  31   2         22.62         33.86         6.83 o                         
   1  31   2          0.63         -6.81         6.81 o                         
   2  31   2         49.13         28.66         7.34 o                         
   3  31   2         31.16         25.28         6.31 o                         
   4  31   2         11.78          7.57         5.42 o                         
   5  31   2          0.08         -6.14         6.14 o                         
  -4  32   2          2.11         -2.32         5.76 o                         
  -3  32   2         39.91         44.48         6.47 o                         
  -2  32   2          2.54          1.48         6.21 o                         
  -1  32   2         11.86          7.18         7.26 o                         
   0  32   2          0.03          4.27         8.67 o                         
   1  32   2         16.02         25.07         6.11 o                         
   2  32   2          0.78         10.82         5.97 o                         
   3  32   2          1.42          2.24         5.50 o                         
   4  32   2          2.77         16.70        10.10 o                         
  -3  33   2          2.15         -3.99         8.11 o                         
  -2  33   2          7.05          3.17         9.10 o                         
  -1  33   2          0.04          4.03         6.02 o                         
   0  33   2          3.44         -0.16         6.33 o                         
   1  33   2          1.15         -6.43         6.43 o                         
   2  33   2         17.17         16.98         9.06 o                         
 -13   0   3        172.87        181.04        15.10 o                         
 -11   0   3        180.77        177.11         7.81 o                         
  -9   0   3       1124.05       1147.56        15.84 o                         
  -7   0   3       2735.15       2707.11        25.72 o                         
  -5   0   3       6927.57       6945.58        63.42 o                         
  -3   0   3        685.21        632.11        10.30 o                         
  -1   0   3       2099.08       2288.93        74.55 o                         
   1   0   3       3050.79       3214.60        74.01 o                         
   3   0   3       2937.58       3082.89        35.52 o                         
   5   0   3         17.17         26.23         1.99 o                         
   7   0   3        266.70        254.26         4.37 o                         
   9   0   3         71.72         82.50         7.24 o                         
  11   0   3         18.78         36.29         8.28 o                         
  13   0   3         23.63          3.68        10.77 o                         
 -14   1   3         11.14         18.85        11.03 o                         
 -13   1   3         47.01         45.14         9.69 o                         
 -12   1   3         58.22         73.17        11.91 o                         
 -11   1   3          0.33         -2.06         5.11 o                         
 -10   1   3         36.26         42.91         4.31 o                         
  -9   1   3        108.57         99.92         3.39 o                         
  -8   1   3        140.62        137.71         3.48 o                         
  -7   1   3        590.64        572.59         4.87 o                         
  -6   1   3        292.02        285.00         2.63 o                         
  -5   1   3        708.20        712.18         5.34 o                         
  -4   1   3       1173.72       1270.30         8.33 o                         
  -3   1   3        471.71        401.79         4.88 o                         
  -2   1   3       1021.51       1102.58        15.72 o                         
  -1   1   3       6474.51       7022.87       111.39 o                         
   0   1   3        320.96        365.26         8.26 o                         
   1   1   3       5889.86       5900.43       237.63 o                         
   2   1   3         21.94         33.53         2.56 o                         
   3   1   3       6851.93       7216.71        58.75 o                         
   4   1   3         87.59         87.94         1.84 o                         
   5   1   3       1951.04       1935.20        14.91 o                         
   6   1   3         67.22         69.71         1.57 o                         
   7   1   3       2269.81       2207.69        19.19 o                         
   8   1   3         18.03         18.84         3.18 o                         
   9   1   3        442.97        439.96         7.11 o                         
  10   1   3          1.38          0.92         5.80 o                         
  11   1   3        241.47        238.97         6.94 o                         
  12   1   3          0.57          2.96         8.82 o                         
  13   1   3         19.14         11.30         7.52 o                         
 -14   2   3         12.71         10.13        25.34 o                         
 -13   2   3        119.34        132.69        13.92 o                         
 -12   2   3         91.47         93.72        13.17 o                         
 -11   2   3        312.77        305.36         7.61 o                         
 -10   2   3         45.02         41.90         4.66 o                         
  -9   2   3        363.83        357.53         5.06 o                         
  -8   2   3        190.14        183.95         3.34 o                         
  -7   2   3       1453.21       1425.86        10.61 o                         
  -6   2   3       1004.72        960.51         6.86 o                         
  -5   2   3       3117.33       3188.30        20.00 o                         
  -4   2   3         10.03         17.48         0.79 o                         
  -3   2   3       4044.03       4202.72        34.48 o                         
  -2   2   3       2354.26       2508.36        33.04 o                         
  -1   2   3       2025.96       2110.52        34.42 o                         
   0   2   3       5439.44       5880.03       128.43 o                         
   1   2   3        205.53        199.13         7.23 o                         
   2   2   3       5385.82       5663.88        94.36 o                         
   3   2   3        184.54        160.50         3.13 o                         
   4   2   3        823.21        816.82         6.77 o                         
   5   2   3         14.57         20.28         1.27 o                         
   6   2   3        365.58        372.66         3.39 o                         
   7   2   3         17.60         18.62         1.99 o                         
   8   2   3        355.55        352.09         5.58 o                         
   9   2   3         68.56         70.21         4.91 o                         
  10   2   3         98.61        105.98         7.13 o                         
  11   2   3         11.03          0.17         8.25 o                         
  12   2   3         45.01         36.44         8.10 o                         
  13   2   3         27.76         16.12         8.50 o                         
 -14   3   3         53.21         37.05        16.71 o                         
 -13   3   3         46.72         46.89        10.74 o                         
 -12   3   3        134.45        129.18         7.58 o                         
 -11   3   3          0.31          3.42         5.25 o                         
 -10   3   3        294.48        280.54         5.66 o                         
  -9   3   3          0.38          4.72         3.38 o                         
  -8   3   3       1408.43       1389.94        13.25 o                         
  -7   3   3        657.92        631.49         5.48 o                         
  -6   3   3       2849.61       2819.40        18.49 o                         
  -5   3   3        771.04        784.34         5.30 o                         
  -4   3   3       2885.45       2949.75        19.65 o                         
  -3   3   3        720.11        676.33         5.46 o                         
  -2   3   3        339.33        309.91         5.08 o                         
  -1   3   3       2111.74       2175.94        35.41 o                         
   0   3   3       2145.32       2377.90        38.69 o                         
   1   3   3       1169.20       1065.64        21.30 o                         
   2   3   3       1494.59       1533.84        30.56 o                         
   3   3   3       2191.82       2210.82        21.39 o                         
   4   3   3        143.05        157.28         1.75 o                         
   5   3   3        169.87        189.45         2.00 o                         
   6   3   3        216.16        209.85         2.23 o                         
   7   3   3        742.47        733.15         8.04 o                         
   8   3   3         60.68         58.83         3.24 o                         
   9   3   3        179.75        183.63         6.16 o                         
  10   3   3         13.69          8.41         5.18 o                         
  11   3   3        178.48        182.97        10.61 o                         
  12   3   3          6.72          6.45        12.45 o                         
  13   3   3          6.99         -7.54         7.54 o                         
 -14   4   3         19.62         17.09        10.66 o                         
 -13   4   3          0.73          2.98         9.01 o                         
 -12   4   3          3.54          5.59         6.67 o                         
 -11   4   3        164.46        160.55         5.75 o                         
 -10   4   3         22.16         17.43         4.56 o                         
  -9   4   3         42.90         42.22         3.41 o                         
  -8   4   3        273.67        270.36         3.98 o                         
  -7   4   3        383.68        377.39         3.75 o                         
  -6   4   3        354.18        332.92         2.98 o                         
  -5   4   3         13.68         15.80         1.10 o                         
  -4   4   3        483.21        483.34         3.68 o                         
  -3   4   3        499.92        483.28         4.33 o                         
  -2   4   3       1074.14        984.68        13.65 o                         
  -1   4   3          9.89          5.61         2.05 o                         
   0   4   3       4820.38       4896.14        96.28 o                         
   1   4   3          5.83          6.04         2.57 o                         
   2   4   3       5409.69       5303.64        84.70 o                         
   3   4   3         46.82         41.32         1.13 o                         
   4   4   3       3533.39       3535.29        24.70 o                         
   5   4   3         34.95         44.99         1.31 o                         
   6   4   3       2605.56       2571.42        18.71 o                         
   7   4   3        126.87        127.18         3.32 o                         
   8   4   3       1171.85       1184.12        12.47 o                         
   9   4   3         11.54          9.79         4.15 o                         
  10   4   3        377.14        388.74         7.77 o                         
  11   4   3          2.83          6.93         7.43 o                         
  12   4   3         59.43         69.72        10.50 o                         
  13   4   3         46.75         57.36         8.26 o                         
 -14   5   3        141.45        146.22         9.61 o                         
 -13   5   3          2.43          6.64         8.69 o                         
 -12   5   3        162.37        161.41         7.89 o                         
 -11   5   3         60.07         64.48         5.92 o                         
 -10   5   3        368.60        379.52         9.28 o                         
  -9   5   3         94.93        101.00         4.07 o                         
  -8   5   3        683.09        656.29         6.61 o                         
  -7   5   3         64.53         67.27         2.30 o                         
  -6   5   3       3873.26       3730.48        26.09 o                         
  -5   5   3         25.20         14.52         1.19 o                         
  -4   5   3       4798.09       4790.80        31.57 o                         
  -3   5   3         45.09         55.02         1.08 o                         
  -2   5   3       2362.48       2248.15        32.60 o                         
  -1   5   3        281.98        296.15         7.69 o                         
   0   5   3        839.19        806.00        20.60 o                         
   1   5   3       1269.11       1371.95        31.16 o                         
   2   5   3        995.04        928.57        18.99 o                         
   3   5   3         18.70         15.22         1.00 o                         
   4   5   3        636.40        585.59         4.81 o                         
   5   5   3          0.49          0.78         1.34 o                         
   6   5   3         10.27         11.49         1.74 o                         
   7   5   3        132.18        125.91         2.97 o                         
   8   5   3         49.00         46.54         3.49 o                         
   9   5   3          5.11         -0.07         4.57 o                         
  10   5   3         79.57         75.88         5.68 o                         
  11   5   3          4.68          8.54         6.31 o                         
  12   5   3         31.70         29.12         6.55 o                         
  13   5   3          0.96         12.00         8.75 o                         
 -14   6   3         22.73         20.39         8.02 o                         
 -13   6   3         12.59         12.90        10.06 o                         
 -12   6   3          4.44         -2.88         6.15 o                         
 -11   6   3         26.55         29.80         6.10 o                         
 -10   6   3         38.84         35.93         4.45 o                         
  -9   6   3        161.66        164.76         3.99 o                         
  -8   6   3        352.10        352.71         4.67 o                         
  -7   6   3        501.69        501.94         4.83 o                         
  -6   6   3        921.89        886.76         6.82 o                         
  -5   6   3        515.53        492.98         4.31 o                         
  -4   6   3       3259.11       3303.04        21.97 o                         
  -3   6   3        343.18        353.40         3.19 o                         
  -2   6   3        984.99        874.68        12.41 o                         
  -1   6   3         38.00         50.96         3.75 o                         
   0   6   3       2372.15       2339.54        68.66 o                         
   1   6   3        266.73        245.99         7.89 o                         
   2   6   3       2792.17       2618.39        47.42 o                         
   3   6   3         21.56         19.13         1.03 o                         
   4   6   3       2131.38       2276.76        16.14 o                         
   5   6   3         65.22         54.25         1.46 o                         
   6   6   3       1689.28       1664.49        14.25 o                         
   7   6   3         55.81         53.98         2.77 o                         
   8   6   3        844.33        857.02         9.60 o                         
   9   6   3          5.59         17.59         4.94 o                         
  10   6   3        581.11        604.88        11.97 o                         
  11   6   3          1.11          5.38         6.31 o                         
  12   6   3         71.64         73.98         6.58 o                         
  13   6   3          0.25         -0.36         5.53 o                         
 -14   7   3         51.43         52.05        15.30 o                         
 -13   7   3          3.36         -3.71         7.71 o                         
 -12   7   3        142.17        139.95        10.48 o                         
 -11   7   3          0.13         -3.00         6.11 o                         
 -10   7   3        630.50        638.99         8.61 o                         
  -9   7   3        116.66        126.93         3.83 o                         
  -8   7   3        616.36        617.96         6.75 o                         
  -7   7   3        222.19        226.32         3.87 o                         
  -6   7   3       1100.41       1079.49         8.36 o                         
  -5   7   3         25.81         23.76         2.13 o                         
  -4   7   3       1292.59       1374.30         9.17 o                         
  -3   7   3        111.69        115.42         1.47 o                         
  -2   7   3       1904.79       1833.85        22.81 o                         
  -1   7   3        840.84        819.57        14.20 o                         
   0   7   3        375.59        368.94         9.07 o                         
   1   7   3       3767.93       3910.73        72.95 o                         
   2   7   3         13.65          9.98         1.75 o                         
   3   7   3        850.69        795.82         7.17 o                         
   4   7   3         90.88         92.57         1.47 o                         
   5   7   3       1081.87       1071.44         8.67 o                         
   6   7   3         17.26         18.11         2.22 o                         
   7   7   3        386.82        392.86         5.56 o                         
   8   7   3          9.54          9.03         3.36 o                         
   9   7   3        448.66        431.75         7.79 o                         
  10   7   3         32.87         35.76         5.53 o                         
  11   7   3         37.25         36.42         5.91 o                         
  12   7   3         47.53         36.43         6.24 o                         
  13   7   3         14.36         10.78         6.30 o                         
 -13   8   3         69.29         61.03         6.93 o                         
 -12   8   3          0.70         -3.81         8.72 o                         
 -11   8   3        136.64        143.58         7.10 o                         
 -10   8   3         11.41         17.19         4.31 o                         
  -9   8   3        116.72        116.33         3.84 o                         
  -8   8   3          1.00          5.31         2.87 o                         
  -7   8   3       1274.54       1266.04        11.20 o                         
  -6   8   3        121.77        120.63         2.09 o                         
  -5   8   3       2134.03       2051.86        15.22 o                         
  -4   8   3        225.97        253.17         2.20 o                         
  -3   8   3       3048.78       2916.96        22.62 o                         
  -2   8   3        967.24        991.31        12.69 o                         
  -1   8   3        205.55        167.41         4.82 o                         
   0   8   3        581.55        569.38         7.37 o                         
   1   8   3        791.50        788.54        16.49 o                         
   2   8   3       1360.85       1313.27        22.67 o                         
   3   8   3        467.05        408.84         4.71 o                         
   4   8   3        577.52        577.65         5.95 o                         
   5   8   3        181.94        193.20         2.97 o                         
   6   8   3        604.07        597.12         6.80 o                         
   7   8   3          3.44          5.53         3.01 o                         
   8   8   3        296.70        284.62         5.07 o                         
   9   8   3         39.08         32.57         5.08 o                         
  10   8   3        122.75        127.69         5.96 o                         
  11   8   3         25.29         27.11         5.60 o                         
  12   8   3         19.65          6.33         7.57 o                         
  13   8   3         36.66         35.20         6.31 o                         
 -13   9   3          0.90          3.16         6.62 o                         
 -12   9   3         26.76         27.36         9.72 o                         
 -11   9   3         16.68         20.03         7.57 o                         
 -10   9   3         54.77         64.24         4.90 o                         
  -9   9   3          5.20          3.42         3.51 o                         
  -8   9   3         34.49         37.26         3.03 o                         
  -7   9   3        363.26        356.77         4.44 o                         
  -6   9   3          2.91          3.08         1.80 o                         
  -5   9   3       1356.67       1347.19         9.57 o                         
  -4   9   3         86.24        111.74         1.49 o                         
  -3   9   3       1869.67       1839.70        15.83 o                         
  -2   9   3        186.14        184.65         3.00 o                         
  -1   9   3        252.47        200.99         3.25 o                         
   0   9   3        319.63        334.71         4.99 o                         
   1   9   3       1890.03       1803.60        25.58 o                         
   2   9   3         22.67         20.65         2.25 o                         
   3   9   3       1439.34       1394.90        17.02 o                         
   4   9   3        143.64        134.97         2.11 o                         
   5   9   3       2814.22       2808.24        23.04 o                         
   6   9   3          6.03          4.87         2.88 o                         
   7   9   3        940.95        941.67        12.10 o                         
   8   9   3          0.75         -2.98         3.65 o                         
   9   9   3        883.92        926.91        12.66 o                         
  10   9   3         41.20         41.38         5.41 o                         
  11   9   3        140.89        138.97         5.99 o                         
  12   9   3         12.25          7.71         6.84 o                         
  13   9   3         48.92         25.20        11.95 o                         
 -13  10   3        147.66        139.23        10.56 o                         
 -12  10   3          2.47          2.66         7.51 o                         
 -11  10   3        231.05        238.36         8.10 o                         
 -10  10   3          0.19          0.90         4.75 o                         
  -9  10   3        675.34        682.93         7.63 o                         
  -8  10   3        151.52        154.93         3.56 o                         
  -7  10   3        731.90        726.06         7.28 o                         
  -6  10   3         23.31         24.10         1.97 o                         
  -5  10   3       2403.56       2328.15        16.54 o                         
  -4  10   3          0.68          3.54         1.08 o                         
  -3  10   3       1921.28       1910.89        16.36 o                         
  -2  10   3         79.05         78.79         3.01 o                         
  -1  10   3       1225.82       1226.87        15.91 o                         
   0  10   3        465.55        506.20        10.85 o                         
   1  10   3        257.62        245.96         6.87 o                         
   2  10   3          1.43          1.68         2.04 o                         
   3  10   3        252.37        238.33         4.50 o                         
   4  10   3          4.67          5.76         1.68 o                         
   5  10   3         64.52         58.87         1.94 o                         
   6  10   3          7.32          4.98         2.77 o                         
   7  10   3         13.87         13.20         3.83 o                         
   8  10   3         12.47         12.40         3.84 o                         
   9  10   3         11.70          8.16         4.56 o                         
  10  10   3         11.75         11.74         5.20 o                         
  11  10   3         47.60         63.88         6.68 o                         
  12  10   3          0.76          3.14         5.89 o                         
  13  10   3         29.30         13.02        11.82 o                         
 -13  11   3          0.88         -8.39         9.65 o                         
 -12  11   3         15.71         19.19         7.30 o                         
 -11  11   3          5.88          3.03         6.70 o                         
 -10  11   3         10.03          6.66         5.47 o                         
  -9  11   3         59.91         65.52         3.84 o                         
  -8  11   3         64.60         65.13         3.21 o                         
  -7  11   3         56.15         56.76         2.90 o                         
  -6  11   3        295.34        298.31         3.84 o                         
  -5  11   3        605.47        594.39         4.72 o                         
  -4  11   3        376.90        339.21         3.11 o                         
  -3  11   3       1286.45       1267.98        11.69 o                         
  -2  11   3        411.75        406.22         5.82 o                         
  -1  11   3       1704.43       1717.14        23.87 o                         
   0  11   3         32.55         41.19         1.92 o                         
   1  11   3       3006.78       2903.38        57.45 o                         
   2  11   3         84.41         83.92         3.20 o                         
   3  11   3       1261.33       1263.61        15.86 o                         
   4  11   3          4.53          7.98         1.44 o                         
   5  11   3       1451.85       1467.44        13.02 o                         
   6  11   3        137.31        129.76         3.47 o                         
   7  11   3        483.24        469.09         6.47 o                         
   8  11   3          2.07          1.98         3.81 o                         
   9  11   3        456.95        477.96         8.07 o                         
  10  11   3          3.21          3.24         6.11 o                         
  11  11   3         61.63         71.29         6.03 o                         
  12  11   3         17.43         23.40         5.67 o                         
 -13  12   3         85.88         82.24         9.36 o                         
 -12  12   3          3.21          3.02         6.93 o                         
 -11  12   3        146.13        158.14         7.48 o                         
 -10  12   3          0.55         -5.63         6.00 o                         
  -9  12   3        689.58        704.40         8.18 o                         
  -8  12   3         21.76         20.10         3.39 o                         
  -7  12   3        197.11        203.88         3.87 o                         
  -6  12   3        432.13        432.65         5.09 o                         
  -5  12   3        706.61        694.37         5.75 o                         
  -4  12   3        225.48        226.42         2.48 o                         
  -3  12   3        442.99        465.05         6.41 o                         
  -2  12   3        108.51        108.90         4.97 o                         
  -1  12   3       1225.28       1242.47        14.97 o                         
   0  12   3         99.46         90.36         2.29 o                         
   1  12   3        215.48        202.29         6.36 o                         
   2  12   3        562.08        545.27        10.64 o                         
   3  12   3         34.77         35.48         2.03 o                         
   4  12   3        826.56        811.48         8.48 o                         
   5  12   3          4.15          2.92         2.05 o                         
   6  12   3        488.27        492.33         7.70 o                         
   7  12   3         11.06         10.82         3.24 o                         
   8  12   3        453.38        473.60         7.61 o                         
   9  12   3          3.32          9.45         5.20 o                         
  10  12   3        124.50        127.49         6.51 o                         
  11  12   3         52.79         48.69         6.71 o                         
  12  12   3         41.32         33.14         5.31 o                         
 -13  13   3          2.83         -6.65         6.65 o                         
 -12  13   3        142.06        145.25        13.26 o                         
 -11  13   3         11.38         29.36         6.91 o                         
 -10  13   3         63.39         80.12         6.93 o                         
  -9  13   3          7.37         11.68         4.39 o                         
  -8  13   3        291.02        292.90         5.73 o                         
  -7  13   3          9.70          9.38         2.97 o                         
  -6  13   3        505.66        496.64         5.63 o                         
  -5  13   3        164.03        157.59         2.37 o                         
  -4  13   3       1547.53       1494.69        14.06 o                         
  -3  13   3        120.33        129.69         4.78 o                         
  -2  13   3       1119.30       1114.90        14.03 o                         
  -1  13   3        359.06        347.61         4.70 o                         
   0  13   3        268.09        268.48         3.75 o                         
   1  13   3        669.56        678.56         8.53 o                         
   2  13   3        472.90        441.31         8.27 o                         
   3  13   3        685.59        658.38         7.75 o                         
   4  13   3         36.77         31.45         2.11 o                         
   5  13   3        417.03        414.95         5.46 o                         
   6  13   3         11.18         13.64         3.72 o                         
   7  13   3         96.35        104.57         4.55 o                         
   8  13   3         78.29         77.68         4.85 o                         
   9  13   3         63.87         69.85         5.98 o                         
  10  13   3          3.53         17.34         6.17 o                         
  11  13   3         19.68         21.31         6.10 o                         
  12  13   3         18.71         15.07         4.93 o                         
 -13  14   3          9.68         17.56         9.36 o                         
 -12  14   3          2.88         -5.71         9.17 o                         
 -11  14   3         16.12         23.38         6.97 o                         
 -10  14   3         14.56         12.58         7.64 o                         
  -9  14   3         12.32         19.94         5.72 o                         
  -8  14   3          0.83          0.86         3.68 o                         
  -7  14   3         13.41         13.92         3.07 o                         
  -6  14   3        274.69        272.90         4.19 o                         
  -5  14   3          3.29          3.68         2.04 o                         
  -4  14   3        528.84        516.45         6.07 o                         
  -3  14   3         57.85         70.52         3.06 o                         
  -2  14   3       1358.37       1343.21        16.60 o                         
  -1  14   3        108.85        114.05         3.76 o                         
   0  14   3       1163.16       1108.37        11.80 o                         
   1  14   3        272.03        265.86         4.31 o                         
   2  14   3       1176.28       1151.17        13.62 o                         
   3  14   3         55.97         53.21         2.39 o                         
   4  14   3       1176.98       1151.18        12.68 o                         
   5  14   3          0.31          6.80         2.83 o                         
   6  14   3        631.21        632.39         9.90 o                         
   7  14   3         39.27         31.12         4.17 o                         
   8  14   3        491.56        504.29         9.63 o                         
   9  14   3         22.94         19.66         4.95 o                         
  10  14   3         75.53         79.27         7.01 o                         
  11  14   3          3.79          4.41         6.05 o                         
  12  14   3         38.73         40.95         6.36 o                         
 -12  15   3        144.91        141.18         8.79 o                         
 -11  15   3          0.54          4.75         8.50 o                         
 -10  15   3        285.60        290.01         8.15 o                         
  -9  15   3          7.48         12.01         5.26 o                         
  -8  15   3        732.70        760.01        10.41 o                         
  -7  15   3         42.00         47.97         4.09 o                         
  -6  15   3        585.63        585.40         7.45 o                         
  -5  15   3         38.50         48.25         2.73 o                         
  -4  15   3        786.70        816.37        10.78 o                         
  -3  15   3         75.55         76.81         3.36 o                         
  -2  15   3        518.01        525.26         7.26 o                         
  -1  15   3         25.86         28.36         3.30 o                         
   0  15   3        400.07        396.55         6.54 o                         
   1  15   3          2.52          5.32         2.10 o                         
   2  15   3        155.61        151.07         3.76 o                         
   3  15   3         64.77         67.88         4.90 o                         
   4  15   3          0.56          0.65         3.38 o                         
   5  15   3          0.08         -4.04         4.04 o                         
   6  15   3         10.39         12.40         3.97 o                         
   7  15   3         21.11         17.66         4.55 o                         
   8  15   3         27.95         24.41         5.39 o                         
   9  15   3          5.37          2.79         5.46 o                         
  10  15   3          4.52          2.63         7.86 o                         
  11  15   3          5.71          2.19         8.15 o                         
  12  15   3         17.99          5.96        10.21 o                         
 -12  16   3          8.98          9.01         7.16 o                         
 -11  16   3         10.97         13.11         8.08 o                         
 -10  16   3          0.22         -1.50         6.98 o                         
  -9  16   3          6.72         10.09         5.95 o                         
  -8  16   3         86.41         95.78         5.04 o                         
  -7  16   3          2.02          3.16         4.69 o                         
  -6  16   3        101.37         98.54         4.13 o                         
  -5  16   3        152.96        150.61         3.81 o                         
  -4  16   3        294.48        303.99         5.17 o                         
  -3  16   3        395.56        387.43         6.35 o                         
  -2  16   3        312.55        312.92        10.18 o                         
  -1  16   3        358.48        359.17         5.23 o                         
   0  16   3       1535.80       1534.32        17.30 o                         
   1  16   3         53.18         50.20         3.84 o                         
   2  16   3       1210.55       1178.71        18.02 o                         
   3  16   3          8.90         15.40         4.37 o                         
   4  16   3        844.79        834.43        12.86 o                         
   5  16   3          0.31         -3.96         4.28 o                         
   6  16   3        215.07        219.37         6.50 o                         
   7  16   3         13.33         25.75         5.68 o                         
   8  16   3        156.09        173.37         7.34 o                         
   9  16   3          0.80         -3.16         6.19 o                         
  10  16   3         69.30         69.14         8.77 o                         
  11  16   3          0.67         11.40         6.62 o                         
  12  16   3         24.46         13.24        12.42 o                         
 -12  17   3         60.05         43.89         8.76 o                         
 -11  17   3          2.24         -6.04         9.77 o                         
 -10  17   3         93.94        108.89         9.73 o                         
  -9  17   3          0.17         -6.41         6.41 o                         
  -8  17   3        103.46         98.72         5.86 o                         
  -7  17   3          4.56         10.75         6.99 o                         
  -6  17   3        145.44        132.24         7.00 o                         
  -5  17   3        110.52        114.24         5.00 o                         
  -4  17   3        209.79        213.69         5.52 o                         
  -3  17   3        110.31         96.96         6.66 o                         
  -2  17   3        566.11        557.25         9.57 o                         
  -1  17   3        417.72        420.14         9.51 o                         
   0  17   3        276.04        275.85         4.48 o                         
   1  17   3        143.49        138.00         3.77 o                         
   2  17   3        265.77        267.40         6.13 o                         
   3  17   3        548.82        556.34        10.34 o                         
   4  17   3          0.15         -3.93         5.06 o                         
   5  17   3        162.68        165.05         5.42 o                         
   6  17   3          0.49          4.12         5.09 o                         
   7  17   3        317.98        337.26         9.00 o                         
   8  17   3         54.23         54.83         6.59 o                         
   9  17   3         45.69         66.62        10.01 o                         
  10  17   3          9.27         15.89         6.01 o                         
  11  17   3         21.28         24.10         5.71 o                         
 -12  18   3          1.18         11.62         8.72 o                         
 -11  18   3        102.12         83.27         9.86 o                         
 -10  18   3          1.72          5.84        20.89 o                         
  -9  18   3        124.41        136.55         9.09 o                         
  -8  18   3          1.96          6.60         8.86 o                         
  -7  18   3        551.68        612.05        15.60 o                         
  -6  18   3          2.68          8.58         6.24 o                         
  -5  18   3        268.25        273.28         5.52 o                         
  -4  18   3         75.29         74.65         4.66 o                         
  -3  18   3        399.85        382.93        10.26 o                         
  -2  18   3        135.40        133.57         7.56 o                         
  -1  18   3         56.14         53.27         3.82 o                         
   0  18   3        326.82        329.87         6.07 o                         
   1  18   3        237.81        229.03         4.88 o                         
   2  18   3         97.20        100.52         5.15 o                         
   3  18   3         31.94         26.77         4.50 o                         
   4  18   3        106.01        110.57        10.99 o                         
   5  18   3          6.82         -3.49         4.58 o                         
   6  18   3         73.53         69.73         5.41 o                         
   7  18   3         33.55         37.56         6.30 o                         
   8  18   3         63.39         60.33         6.92 o                         
   9  18   3          6.27          7.33         5.99 o                         
  10  18   3         30.88         37.44         5.76 o                         
  11  18   3          1.00          3.32         6.12 o                         
 -11  19   3          0.12          1.63         8.44 o                         
 -10  19   3          2.10          4.01        12.84 o                         
  -9  19   3          1.52          1.57         9.59 o                         
  -8  19   3         54.19         70.90         8.28 o                         
  -7  19   3         84.05         76.98         9.16 o                         
  -6  19   3         55.83         65.98         6.74 o                         
  -5  19   3         94.22         97.38         4.19 o                         
  -4  19   3         13.37         21.33         3.84 o                         
  -3  19   3        260.25        244.41         6.76 o                         
  -2  19   3         10.45         21.45         6.22 o                         
  -1  19   3        574.31        571.55        10.00 o                         
   0  19   3         51.51         52.47         3.46 o                         
   1  19   3        767.67        755.37        13.63 o                         
   2  19   3        163.92        160.70         5.55 o                         
   3  19   3        669.19        658.75        10.99 o                         
   4  19   3          0.22         -1.71         5.20 o                         
   5  19   3        225.05        226.36         6.88 o                         
   6  19   3         70.07         70.17         7.32 o                         
   7  19   3        143.63        152.73         8.24 o                         
   8  19   3         15.03          9.65         8.04 o                         
   9  19   3         51.58         54.03         7.24 o                         
  10  19   3          0.32         -6.11         6.11 o                         
  11  19   3         25.36         13.56         9.10 o                         
 -11  20   3         97.97         75.88         8.77 o                         
 -10  20   3          1.57          0.89         9.82 o                         
  -9  20   3         67.93         87.29        10.60 o                         
  -8  20   3         10.47         12.77        10.99 o                         
  -7  20   3        269.04        294.17        10.34 o                         
  -6  20   3          4.63         12.44         7.55 o                         
  -5  20   3        190.78        187.08         5.56 o                         
  -4  20   3          3.18          1.01         3.72 o                         
  -3  20   3        449.38        427.38         9.42 o                         
  -2  20   3         13.36         15.34         5.79 o                         
  -1  20   3        135.73        151.21         5.16 o                         
   0  20   3         21.40         16.27         4.39 o                         
   1  20   3        141.09        142.51         5.10 o                         
   2  20   3         15.00         16.81         4.85 o                         
   3  20   3         23.52         20.29         4.92 o                         
   4  20   3          3.35         -0.66         5.51 o                         
   5  20   3          0.20         -0.92         5.30 o                         
   6  20   3          9.11          5.97         7.49 o                         
   7  20   3          6.79         15.24         7.33 o                         
   8  20   3          3.04         23.94         7.82 o                         
   9  20   3         19.33         17.30         6.63 o                         
  10  20   3          4.25          9.39         6.82 o                         
 -11  21   3          2.92         -0.49         8.88 o                         
 -10  21   3         28.47         16.91        10.14 o                         
  -9  21   3          1.49          7.62         9.11 o                         
  -8  21   3         16.21          7.13         7.90 o                         
  -7  21   3         34.54         26.38         9.97 o                         
  -6  21   3         89.54         81.55         7.91 o                         
  -5  21   3         24.49         33.66         6.25 o                         
  -4  21   3         34.13         35.20         4.62 o                         
  -3  21   3        124.10        118.74         7.64 o                         
  -2  21   3         32.87         38.95         6.04 o                         
  -1  21   3        223.75        217.36         7.26 o                         
   0  21   3         81.07         81.51         5.89 o                         
   1  21   3        461.15        456.31         9.44 o                         
   2  21   3         13.54          7.80         6.45 o                         
   3  21   3        147.43        149.61         6.24 o                         
   4  21   3          4.36         -1.20         6.14 o                         
   5  21   3        128.88        141.18         9.14 o                         
   6  21   3         50.82         58.60         6.76 o                         
   7  21   3         89.46         94.61         7.31 o                         
   8  21   3          0.01          3.18         9.94 o                         
   9  21   3        116.02        117.14        10.67 o                         
  10  21   3          0.17         -5.45         7.94 o                         
 -10  22   3          0.47          9.29        12.82 o                         
  -9  22   3         56.27         42.86         8.88 o                         
  -8  22   3         15.28         19.40         7.44 o                         
  -7  22   3         73.03         74.42         9.02 o                         
  -6  22   3          1.81         13.12         7.67 o                         
  -5  22   3         67.77         66.73         5.49 o                         
  -4  22   3         47.96         37.32         5.31 o                         
  -3  22   3         16.16         13.63         7.01 o                         
  -2  22   3         69.56         80.86         6.86 o                         
  -1  22   3         40.86         44.54         5.84 o                         
   0  22   3        198.47        191.03         7.31 o                         
   1  22   3         72.29         72.30         7.30 o                         
   2  22   3        185.32        188.23         7.55 o                         
   3  22   3         72.33         70.77         6.43 o                         
   4  22   3         84.95         85.81         6.79 o                         
   5  22   3         26.28         37.29         8.03 o                         
   6  22   3         73.62         68.98         8.95 o                         
   7  22   3          0.60         -2.16        12.02 o                         
   8  22   3         17.96         15.08        14.55 o                         
   9  22   3          4.06          0.45         8.50 o                         
  10  22   3         15.28         15.12         9.02 o                         
 -10  23   3         29.93         44.63         7.08 o                         
  -9  23   3          0.92         -3.01         7.85 o                         
  -8  23   3         51.75         63.24         7.19 o                         
  -7  23   3          0.56         -3.83         8.36 o                         
  -6  23   3        237.30        237.20        10.65 o                         
  -5  23   3         11.07          7.52         5.19 o                         
  -4  23   3        164.73        153.12         6.60 o                         
  -3  23   3         15.58         12.84         7.38 o                         
  -2  23   3         51.49         48.78         7.22 o                         
  -1  23   3         60.47         71.44         7.63 o                         
   0  23   3          4.09          0.33         6.10 o                         
   1  23   3         19.77         17.09         5.74 o                         
   2  23   3         22.37         15.44         6.15 o                         
   3  23   3         51.85         54.08         6.67 o                         
   4  23   3         17.79         20.51         6.71 o                         
   5  23   3         36.40         37.19         7.63 o                         
   6  23   3          1.02         -3.19         7.49 o                         
   7  23   3         27.97         13.23         7.83 o                         
   8  23   3          4.30          2.96         8.27 o                         
   9  23   3          8.30          5.32         8.74 o                         
 -10  24   3          0.24         -7.66         7.66 o                         
  -9  24   3          1.42          9.05         7.33 o                         
  -8  24   3          7.89          4.65         9.98 o                         
  -7  24   3          3.96         -0.28         7.86 o                         
  -6  24   3         55.28         48.07         7.09 o                         
  -5  24   3          6.25          0.94         5.30 o                         
  -4  24   3         44.40         49.79         5.44 o                         
  -3  24   3          1.36          3.79         8.54 o                         
  -2  24   3        133.87        147.65         7.78 o                         
  -1  24   3         11.29          4.46         7.59 o                         
   0  24   3        154.52        168.48         7.63 o                         
   1  24   3          2.08          1.21         5.46 o                         
   2  24   3        180.39        173.04         7.49 o                         
   3  24   3          1.23          8.43         6.73 o                         
   4  24   3         53.43         66.91         9.77 o                         
   5  24   3         23.12         44.85         9.00 o                         
   6  24   3         55.90         45.36         7.54 o                         
   7  24   3          0.63         -2.45         7.59 o                         
   8  24   3         59.85         60.23        10.98 o                         
   9  24   3          2.57         -0.56         6.80 o                         
  -9  25   3          1.62          4.29         6.31 o                         
  -8  25   3         51.89         46.64         7.71 o                         
  -7  25   3          0.47          5.03         8.49 o                         
  -6  25   3         48.26         44.96         8.39 o                         
  -5  25   3         14.72         16.22         8.79 o                         
  -4  25   3         66.42         70.50         6.72 o                         
  -3  25   3          0.86         12.11         6.65 o                         
  -2  25   3         26.87         30.75         6.54 o                         
  -1  25   3          0.06          1.89         8.64 o                         
   0  25   3        105.60        107.31         6.45 o                         
   1  25   3         46.06         54.66        11.15 o                         
   2  25   3         21.12         27.88         6.72 o                         
   3  25   3          0.11          1.78         6.93 o                         
   4  25   3         46.54         44.51         6.93 o                         
   5  25   3          5.23          3.73         7.32 o                         
   6  25   3          0.91         -7.07         7.07 o                         
   7  25   3          0.09          7.23         7.19 o                         
   8  25   3          0.40          7.80         6.31 o                         
   9  25   3          4.23          7.69        12.62 o                         
  -9  26   3          4.74         17.55         7.60 o                         
  -8  26   3          3.41          2.46        11.99 o                         
  -7  26   3         12.66         22.51         7.05 o                         
  -6  26   3          1.84          2.29         7.32 o                         
  -5  26   3        109.78        117.74         9.35 o                         
  -4  26   3          5.12         12.69         5.96 o                         
  -3  26   3          2.56         -2.31         5.79 o                         
  -2  26   3         28.45         22.13         6.71 o                         
  -1  26   3          0.45         -6.93         6.93 o                         
   0  26   3         97.33         88.77         7.55 o                         
   1  26   3          5.38          5.10         7.32 o                         
   2  26   3        100.75        102.61         7.30 o                         
   3  26   3         19.80         22.23         6.96 o                         
   4  26   3         72.29         75.34         7.01 o                         
   5  26   3          3.00         -0.46         6.34 o                         
   6  26   3         49.49         50.77         7.61 o                         
   7  26   3          0.02         -1.06         6.59 o                         
   8  26   3         34.50         24.81         5.72 o                         
  -8  27   3         14.22         10.56         9.32 o                         
  -7  27   3          6.39         -3.61         5.52 o                         
  -6  27   3         23.04         32.29         7.14 o                         
  -5  27   3         33.50         24.46        12.97 o                         
  -4  27   3         40.18         44.96         6.84 o                         
  -3  27   3         18.98         16.06         6.47 o                         
  -2  27   3          2.82          4.94         6.99 o                         
  -1  27   3         40.70         42.03         8.66 o                         
   0  27   3         24.81         48.25        10.73 o                         
   1  27   3         25.66         17.59         7.05 o                         
   2  27   3          1.08         -2.27         6.73 o                         
   3  27   3         25.97         20.90         6.86 o                         
   4  27   3         44.13         35.92         6.76 o                         
   5  27   3          7.22          4.03         6.23 o                         
   6  27   3          0.45         -4.89         6.66 o                         
   7  27   3         16.80          2.77         6.52 o                         
   8  27   3          0.79         -7.56         8.64 o                         
  -7  28   3         18.88         31.59         6.38 o                         
  -6  28   3          0.62          6.41         6.40 o                         
  -5  28   3         47.43         38.22         7.01 o                         
  -4  28   3         54.02         48.64         7.08 o                         
  -3  28   3         14.29         21.15         6.67 o                         
  -2  28   3          7.74         -2.65         6.34 o                         
  -1  28   3         14.93         19.66         7.65 o                         
   0  28   3         10.06         21.97        15.37 o                         
   1  28   3         12.76          2.63         9.81 o                         
   2  28   3          4.20          9.76         6.67 o                         
   3  28   3         17.39         20.05         6.67 o                         
   4  28   3         19.95         18.08         6.30 o                         
   5  28   3          1.00          4.44         5.82 o                         
   6  28   3          9.42         16.11         6.67 o                         
   7  28   3          1.71          1.43         7.63 o                         
  -7  29   3          2.62         20.23         9.08 o                         
  -6  29   3          0.16         -2.22         6.61 o                         
  -5  29   3          3.61          9.30         7.39 o                         
  -4  29   3          2.13          3.23         8.05 o                         
  -3  29   3          3.42          3.82         7.41 o                         
  -2  29   3          3.73          4.62         6.69 o                         
  -1  29   3         58.90         55.14         7.42 o                         
   0  29   3          6.97         -6.77         9.38 o                         
   1  29   3         48.76         40.87         7.77 o                         
   2  29   3          0.04          2.73         6.35 o                         
   3  29   3         77.42         71.71         6.62 o                         
   4  29   3          0.91         -1.90         6.00 o                         
   5  29   3         17.03         14.99         5.84 o                         
   6  29   3          4.32          8.29         8.77 o                         
  -6  30   3          5.83          7.67         5.85 o                         
  -5  30   3         14.95         13.55         7.07 o                         
  -4  30   3          0.30         -7.35         7.35 o                         
  -3  30   3         26.29         34.57         7.25 o                         
  -2  30   3          0.03         -2.98         5.74 o                         
  -1  30   3         16.81         23.54         6.84 o                         
   0  30   3          0.24         -1.74         8.01 o                         
   1  30   3         11.55         16.77         7.37 o                         
   2  30   3          1.45         -3.90         7.20 o                         
   3  30   3          5.10          2.56         6.49 o                         
   4  30   3          0.04          1.30         5.00 o                         
   5  30   3          1.67         -0.48         6.34 o                         
   6  30   3          0.24        -12.14        12.14 o                         
  -5  31   3          4.34         10.79         5.94 o                         
  -4  31   3         11.53          3.46         6.51 o                         
  -3  31   3         17.10          3.78         8.12 o                         
  -2  31   3          0.24          9.82         6.75 o                         
  -1  31   3         10.88          5.80         7.23 o                         
   0  31   3          0.60          9.63         7.39 o                         
   1  31   3         31.03         31.97         6.82 o                         
   2  31   3          2.70          0.26         6.58 o                         
   3  31   3         27.58         17.56         6.06 o                         
   4  31   3          2.65         -5.17         5.17 o                         
   5  31   3         21.25         15.57         8.71 o                         
  -4  32   3          3.04          0.21         6.81 o                         
  -3  32   3          5.71          4.99         5.99 o                         
  -2  32   3          8.43          3.83         7.18 o                         
  -1  32   3         12.07         16.35         6.23 o                         
   0  32   3         17.17          8.14         6.47 o                         
   1  32   3          2.51         -0.09         6.68 o                         
   2  32   3         13.47         21.76         6.40 o                         
   3  32   3          0.40          4.04         5.32 o                         
   4  32   3          8.56          2.07        11.78 o                         
  -3  33   3         16.13          0.94         9.83 o                         
  -2  33   3         12.58         10.85        10.34 o                         
  -1  33   3          4.13          3.54         6.70 o                         
   0  33   3          1.51         -2.98        10.90 o                         
   1  33   3          2.43          5.44         6.24 o                         
   2  33   3          9.39         10.99         9.11 o                         
 -14   0   4         19.15         10.88        16.85 o                         
 -12   0   4          7.96          6.15        10.58 o                         
 -10   0   4        866.66        862.31        18.12 o                         
  -8   0   4        758.42        759.30        10.21 o                         
  -6   0   4       4548.87       4494.59        38.26 o                         
  -4   0   4       7761.34       7969.83        69.84 o                         
  -2   0   4      23467.38      24668.67       776.30 o                         
   0   0   4      14440.72      15348.08       354.93 o                         
   2   0   4       1036.87        869.20        15.51 o                         
   4   0   4       1446.02       1394.82        20.80 o                         
   6   0   4        106.45        121.35         3.37 o                         
   8   0   4        487.39        488.68         8.24 o                         
  10   0   4         13.73          9.15         7.75 o                         
  12   0   4         79.72         85.09        12.63 o                         
 -14   1   4         73.52         46.17        17.34 o                         
 -13   1   4         33.23         37.38         9.93 o                         
 -12   1   4        246.02        243.23         7.24 o                         
 -11   1   4         69.10         71.69         5.04 o                         
 -10   1   4        154.95        157.57         4.89 o                         
  -9   1   4        156.38        162.54         3.84 o                         
  -8   1   4        531.66        531.19         5.55 o                         
  -7   1   4         24.49         29.82         1.93 o                         
  -6   1   4          6.43          9.78         1.43 o                         
  -5   1   4        401.86        400.70         3.10 o                         
  -4   1   4         26.49         35.06         0.80 o                         
  -3   1   4       1011.92       1064.32        11.93 o                         
  -2   1   4         76.42         76.10         2.64 o                         
  -1   1   4        522.24        540.01        11.93 o                         
   0   1   4         28.13         31.79         2.73 o                         
   1   1   4         18.23         26.76         2.70 o                         
   2   1   4       1280.29       1246.24        16.44 o                         
   3   1   4         55.34         40.48         1.34 o                         
   4   1   4       2323.02       2299.92        19.29 o                         
   5   1   4        307.30        279.52         3.31 o                         
   6   1   4        548.01        548.32         5.94 o                         
   7   1   4        121.27        119.38         2.48 o                         
   8   1   4        599.27        593.53         7.84 o                         
   9   1   4         24.31         28.36         4.57 o                         
  10   1   4        290.23        308.86         7.13 o                         
  11   1   4          3.72          6.85         5.66 o                         
  12   1   4        201.54        184.10         9.65 o                         
  13   1   4          1.30          4.12         7.12 o                         
 -14   2   4         14.02         12.50        11.70 o                         
 -13   2   4         60.36         57.42        13.28 o                         
 -12   2   4         65.26         60.59         9.68 o                         
 -11   2   4          4.38          3.80         5.61 o                         
 -10   2   4        601.00        612.17         8.70 o                         
  -9   2   4        229.52        230.53         4.45 o                         
  -8   2   4        574.72        581.83         6.93 o                         
  -7   2   4         32.86         35.28         1.88 o                         
  -6   2   4       2014.53       1981.45        14.26 o                         
  -5   2   4          3.76          2.64         1.01 o                         
  -4   2   4       4547.70       4613.57        29.99 o                         
  -3   2   4       1274.45       1449.92        11.92 o                         
  -2   2   4       8383.25       8695.77       104.54 o                         
  -1   2   4         17.23         32.65         2.64 o                         
   0   2   4       2894.80       2882.86        60.75 o                         
   1   2   4         46.25         61.61         4.75 o                         
   2   2   4        756.16        661.96         9.14 o                         
   3   2   4        525.90        484.18         4.75 o                         
   4   2   4       1669.78       1608.53        13.28 o                         
   5   2   4        194.94        215.30         3.27 o                         
   6   2   4        466.66        456.51         4.72 o                         
   7   2   4        297.64        302.33         5.46 o                         
   8   2   4        270.44        271.55         6.09 o                         
   9   2   4         50.06         49.84         4.74 o                         
  10   2   4          1.53         -5.41         6.00 o                         
  11   2   4        164.26        175.27         8.25 o                         
  12   2   4         15.08         16.67         7.68 o                         
  13   2   4         27.80         -0.07        10.32 o                         
 -14   3   4         30.25         38.56        19.90 o                         
 -13   3   4         22.26         22.56        11.86 o                         
 -12   3   4         55.54         58.47         7.70 o                         
 -11   3   4         86.35         86.02         5.52 o                         
 -10   3   4        112.68        104.28         4.63 o                         
  -9   3   4        632.11        637.71         8.00 o                         
  -8   3   4        245.70        248.15         3.57 o                         
  -7   3   4       1045.25       1068.97         8.61 o                         
  -6   3   4         45.75         56.10         1.55 o                         
  -5   3   4       4187.42       4210.29        27.40 o                         
  -4   3   4        143.87        175.22         1.49 o                         
  -3   3   4       8761.41       9241.66        70.91 o                         
  -2   3   4        993.14       1088.69        18.92 o                         
  -1   3   4      10508.07      10877.89       154.10 o                         
   0   3   4        185.43        203.91         5.08 o                         
   1   3   4       2029.28       1804.39        42.85 o                         
   2   3   4         25.53         15.17         1.15 o                         
   3   3   4        674.86        613.42         8.14 o                         
   4   3   4        505.48        542.57         4.71 o                         
   5   3   4        537.22        542.80         4.97 o                         
   6   3   4        270.32        267.71         3.13 o                         
   7   3   4        162.83        163.21         3.31 o                         
   8   3   4        262.76        260.22         5.47 o                         
   9   3   4         89.05         89.79         5.40 o                         
  10   3   4         60.22         65.38         6.59 o                         
  11   3   4         44.18         49.68         9.31 o                         
  12   3   4         58.52         48.79        11.52 o                         
  13   3   4          6.76          5.81         7.70 o                         
 -14   4   4          0.18         -9.09         9.09 o                         
 -13   4   4        143.11        167.53        12.23 o                         
 -12   4   4          0.71          0.11         5.72 o                         
 -11   4   4        228.29        234.44         7.00 o                         
 -10   4   4          1.64          4.40         4.33 o                         
  -9   4   4        309.44        317.94         5.33 o                         
  -8   4   4        170.77        166.49         3.28 o                         
  -7   4   4        146.18        151.49         2.65 o                         
  -6   4   4        768.99        730.34         5.47 o                         
  -5   4   4          2.83          4.57         1.22 o                         
  -4   4   4       1071.58       1082.89         6.55 o                         
  -3   4   4          8.30         14.13         0.92 o                         
  -2   4   4         57.86         47.83         2.85 o                         
  -1   4   4          5.63         13.10         2.13 o                         
   0   4   4        381.08        378.02         6.91 o                         
   1   4   4        490.97        471.90        16.62 o                         
   2   4   4        577.24        585.30         9.30 o                         
   3   4   4       2461.47       2458.05        19.25 o                         
   4   4   4        431.01        503.72         4.29 o                         
   5   4   4       1220.30       1214.72         9.42 o                         
   6   4   4         13.53         13.32         1.58 o                         
   7   4   4        694.06        688.14         7.76 o                         
   8   4   4          0.88         -2.15         3.58 o                         
   9   4   4        461.51        454.23         6.97 o                         
  10   4   4          1.52         -6.39         6.39 o                         
  11   4   4        272.73        279.25        10.03 o                         
  12   4   4          0.04         10.85         7.47 o                         
  13   4   4         65.45         48.72         6.84 o                         
 -14   5   4          0.19         -8.73         8.73 o                         
 -13   5   4          9.23         -3.16         7.92 o                         
 -12   5   4         21.54          3.21         5.95 o                         
 -11   5   4        255.68        262.06         6.53 o                         
 -10   5   4         10.08          9.77         4.49 o                         
  -9   5   4        838.33        845.48         9.19 o                         
  -8   5   4          1.99          4.08         2.69 o                         
  -7   5   4       1745.86       1759.97        13.83 o                         
  -6   5   4          7.25          6.59         1.51 o                         
  -5   5   4       3742.51       3553.88        26.09 o                         
  -4   5   4        244.24        247.33         2.28 o                         
  -3   5   4      10204.04      10346.71        84.08 o                         
  -2   5   4         95.47        111.58         3.71 o                         
  -1   5   4      12483.03      12425.27       196.32 o                         
   0   5   4        538.44        596.61        12.47 o                         
   1   5   4       4160.63       3898.08        72.28 o                         
   2   5   4         29.23         39.78         1.77 o                         
   3   5   4       1947.62       1844.17        15.18 o                         
   4   5   4         59.25         59.30         1.44 o                         
   5   5   4        917.02        950.95         7.58 o                         
   6   5   4          0.00          1.64         1.88 o                         
   7   5   4        354.18        350.99         4.47 o                         
   8   5   4         40.93         40.37         3.59 o                         
   9   5   4         50.98         50.58         4.76 o                         
  10   5   4          4.29         11.67         5.35 o                         
  11   5   4          3.72          0.82         7.69 o                         
  12   5   4          0.62         -0.62         7.78 o                         
  13   5   4          0.33         10.87        12.38 o                         
 -14   6   4          0.31        -10.72        15.75 o                         
 -13   6   4         79.38         74.68         8.84 o                         
 -12   6   4         41.81         28.96         6.61 o                         
 -11   6   4        313.78        308.10         8.45 o                         
 -10   6   4          6.03         10.28         4.23 o                         
  -9   6   4        365.29        362.82         5.27 o                         
  -8   6   4        231.03        239.25         3.99 o                         
  -7   6   4        417.38        438.33         4.43 o                         
  -6   6   4        119.97        133.33         2.15 o                         
  -5   6   4         25.72         25.84         1.24 o                         
  -4   6   4       1358.50       1369.78         9.87 o                         
  -3   6   4        125.91        133.93         1.61 o                         
  -2   6   4        931.32        941.06        11.57 o                         
  -1   6   4        735.75        738.31        12.96 o                         
   0   6   4        134.51        120.07         5.07 o                         
   1   6   4        410.91        355.78         6.86 o                         
   2   6   4         62.54         51.82         1.89 o                         
   3   6   4       1176.43       1201.56        10.61 o                         
   4   6   4         73.71         66.05         1.34 o                         
   5   6   4       1122.53       1084.26         8.61 o                         
   6   6   4        218.10        220.21         3.18 o                         
   7   6   4        481.21        465.55         5.40 o                         
   8   6   4          1.17          7.60         3.72 o                         
   9   6   4        367.92        353.65         6.69 o                         
  10   6   4         58.84         60.14         5.55 o                         
  11   6   4        146.18        161.24        10.00 o                         
  12   6   4          3.61          8.47         6.09 o                         
  13   6   4         81.59         65.52         7.81 o                         
 -14   7   4         68.85         58.65        14.90 o                         
 -13   7   4         12.76         32.76         7.81 o                         
 -12   7   4         14.61          3.29         7.10 o                         
 -11   7   4         63.47         58.53         5.79 o                         
 -10   7   4        109.15        106.80         5.16 o                         
  -9   7   4        310.36        312.12         4.95 o                         
  -8   7   4         17.45         16.15         2.97 o                         
  -7   7   4       1535.43       1515.26        12.38 o                         
  -6   7   4         54.22         56.28         1.90 o                         
  -5   7   4       3418.38       3264.07        22.22 o                         
  -4   7   4         28.10         27.47         1.02 o                         
  -3   7   4       3330.09       3300.82        24.89 o                         
  -2   7   4          0.67          0.97         1.33 o                         
  -1   7   4       1305.18       1246.08        29.96 o                         
   0   7   4         67.39         84.36         4.42 o                         
   1   7   4       2005.33       1888.89        28.50 o                         
   2   7   4        264.13        259.69         3.25 o                         
   3   7   4       1624.64       1693.74        14.97 o                         
   4   7   4        250.90        285.94         3.24 o                         
   5   7   4        997.42        965.38         7.83 o                         
   6   7   4        649.80        653.95         7.07 o                         
   7   7   4         87.75         91.73         3.13 o                         
   8   7   4        214.51        220.05         4.82 o                         
   9   7   4          9.30         11.23         5.02 o                         
  10   7   4        212.16        217.35         6.50 o                         
  11   7   4          0.38          0.50         5.93 o                         
  12   7   4         25.77         28.31         5.94 o                         
  13   7   4          2.24         10.31         7.01 o                         
 -14   8   4          6.18          2.65        13.91 o                         
 -13   8   4         83.01         87.19        13.34 o                         
 -12   8   4         69.44         70.72         8.35 o                         
 -11   8   4         60.79         64.22         6.78 o                         
 -10   8   4         62.75         59.59         4.46 o                         
  -9   8   4        127.98        129.76         4.01 o                         
  -8   8   4       1065.34       1073.18        10.02 o                         
  -7   8   4         13.75         13.06         2.36 o                         
  -6   8   4        923.20        925.18         7.46 o                         
  -5   8   4        115.80        109.34         1.60 o                         
  -4   8   4       4930.79       4806.84        31.14 o                         
  -3   8   4         31.36         38.86         1.12 o                         
  -2   8   4       6307.70       6362.39        67.23 o                         
  -1   8   4        246.52        250.80         3.75 o                         
   0   8   4       4640.12       4626.73       104.77 o                         
   1   8   4        281.38        289.67         6.18 o                         
   2   8   4       2296.78       2279.83        22.41 o                         
   3   8   4        318.30        339.76         3.79 o                         
   4   8   4        447.92        483.80         4.06 o                         
   5   8   4        203.90        204.79         2.64 o                         
   6   8   4        576.07        584.55         6.54 o                         
   7   8   4        415.20        397.36         5.74 o                         
   8   8   4          3.08          2.74         3.59 o                         
   9   8   4         76.01         75.04         5.37 o                         
  10   8   4         41.12         39.32         5.53 o                         
  11   8   4         61.34         71.89         6.94 o                         
  12   8   4          5.01         -4.15         5.68 o                         
  13   8   4          7.32         27.31        12.60 o                         
 -13   9   4         12.30         15.78         7.32 o                         
 -12   9   4        105.22        103.90         8.60 o                         
 -11   9   4          1.52          0.76         5.44 o                         
 -10   9   4        502.42        502.99         7.03 o                         
  -9   9   4         45.34         43.61         3.73 o                         
  -8   9   4        253.95        251.67         4.12 o                         
  -7   9   4         46.77         52.17         2.58 o                         
  -6   9   4        129.47        132.73         2.26 o                         
  -5   9   4        553.15        508.56         4.18 o                         
  -4   9   4         25.52         28.90         1.09 o                         
  -3   9   4        312.99        343.79         3.81 o                         
  -2   9   4          0.53          5.07         1.63 o                         
  -1   9   4        328.03        336.61         4.48 o                         
   0   9   4        311.72        268.45         6.83 o                         
   1   9   4        438.76        432.91         8.62 o                         
   2   9   4       1324.58       1372.02        14.59 o                         
   3   9   4         90.31        103.04         2.03 o                         
   4   9   4       1334.22       1295.01        10.71 o                         
   5   9   4         54.11         57.52         1.89 o                         
   6   9   4        799.95        789.03         8.73 o                         
   7   9   4          1.04          4.31         3.30 o                         
   8   9   4        273.11        270.39         5.11 o                         
   9   9   4          4.39          1.96         5.02 o                         
  10   9   4        258.36        261.10         7.13 o                         
  11   9   4          4.46          5.30         5.27 o                         
  12   9   4         85.01         84.66         8.31 o                         
  13   9   4          0.50         -8.67        11.75 o                         
 -13  10   4          4.92          6.81         9.30 o                         
 -12  10   4         57.98         64.01         8.46 o                         
 -11  10   4          0.12         -0.09         5.97 o                         
 -10  10   4        220.13        229.98         6.28 o                         
  -9  10   4         87.96        100.24         3.94 o                         
  -8  10   4        968.33        968.36         9.55 o                         
  -7  10   4          8.41          7.34         2.75 o                         
  -6  10   4       2022.05       1962.47        15.17 o                         
  -5  10   4         78.22         78.31         1.57 o                         
  -4  10   4       3506.27       3321.82        22.47 o                         
  -3  10   4          0.06          0.59         1.18 o                         
  -2  10   4       3765.18       3718.54        43.14 o                         
  -1  10   4         51.40         58.34         2.18 o                         
   0  10   4       3025.15       2979.52        40.02 o                         
   1  10   4        144.92        168.48         3.38 o                         
   2  10   4       2323.56       2271.73        23.45 o                         
   3  10   4        242.31        206.52         3.04 o                         
   4  10   4       1062.91       1039.54         9.19 o                         
   5  10   4         44.09         52.35         3.21 o                         
   6  10   4        548.53        546.71         6.77 o                         
   7  10   4          1.27          0.15         3.31 o                         
   8  10   4         39.12         43.84         3.82 o                         
   9  10   4        103.98        107.24         5.34 o                         
  10  10   4         10.67         10.99         5.20 o                         
  11  10   4          4.75         -0.55         5.76 o                         
  12  10   4          0.17          6.01         6.19 o                         
 -13  11   4          1.52          5.89         8.85 o                         
 -12  11   4        139.95        132.67         8.71 o                         
 -11  11   4          7.14         13.12         8.08 o                         
 -10  11   4        118.92        113.82         4.88 o                         
  -9  11   4          2.37         10.83         3.84 o                         
  -8  11   4         80.78         75.79         3.58 o                         
  -7  11   4        232.73        227.43         4.19 o                         
  -6  11   4         18.05         18.03         2.05 o                         
  -5  11   4        422.78        422.08         3.79 o                         
  -4  11   4          3.27          3.14         1.18 o                         
  -3  11   4       1352.65       1311.24        14.70 o                         
  -2  11   4         96.58         93.95         3.31 o                         
  -1  11   4        429.64        424.32         6.14 o                         
   0  11   4        271.62        266.51         6.27 o                         
   1  11   4        388.47        399.90         6.90 o                         
   2  11   4        527.09        567.13         8.28 o                         
   3  11   4        201.89        225.97         3.55 o                         
   4  11   4        353.73        343.79         4.03 o                         
   5  11   4        128.13        134.83         2.58 o                         
   6  11   4        452.42        436.57         7.25 o                         
   7  11   4          6.27         11.79         3.38 o                         
   8  11   4        231.38        227.06         6.11 o                         
   9  11   4          3.26         -1.04         4.92 o                         
  10  11   4        191.84        198.63         7.00 o                         
  11  11   4          1.54          5.75         5.71 o                         
  12  11   4         66.89         56.01         5.97 o                         
 -13  12   4         12.19          9.34        12.84 o                         
 -12  12   4         40.74         27.05         8.12 o                         
 -11  12   4         71.44         83.64         6.69 o                         
 -10  12   4         62.77         86.76         7.96 o                         
  -9  12   4        153.43        165.49         4.41 o                         
  -8  12   4        215.42        213.03         4.31 o                         
  -7  12   4         87.27         83.53         3.19 o                         
  -6  12   4       1110.83       1081.30         9.71 o                         
  -5  12   4          5.75          4.08         1.40 o                         
  -4  12   4       2249.90       2193.39        15.66 o                         
  -3  12   4          3.29          6.50         2.03 o                         
  -2  12   4       1734.29       1790.61        28.30 o                         
  -1  12   4         22.38         28.42         2.52 o                         
   0  12   4        779.99        743.31        18.76 o                         
   1  12   4        183.81        177.66         3.96 o                         
   2  12   4        591.62        584.20        10.46 o                         
   3  12   4        395.33        389.50         5.19 o                         
   4  12   4        442.94        435.83         5.23 o                         
   5  12   4        632.84        641.67         7.78 o                         
   6  12   4        186.44        188.04         4.19 o                         
   7  12   4        162.07        162.60         4.75 o                         
   8  12   4         51.85         56.43         4.71 o                         
   9  12   4        111.42        110.84         7.23 o                         
  10  12   4          6.42         15.43         5.80 o                         
  11  12   4         32.91         24.44         5.55 o                         
  12  12   4          2.72          3.61         6.15 o                         
 -13  13   4          7.93         -7.30         7.70 o                         
 -12  13   4         31.90         20.94         9.73 o                         
 -11  13   4         60.38         50.62         6.35 o                         
 -10  13   4         87.22         89.36         6.12 o                         
  -9  13   4        227.83        232.20         4.86 o                         
  -8  13   4        160.18        163.26         4.09 o                         
  -7  13   4        524.59        530.51         6.28 o                         
  -6  13   4         29.70         36.90         2.27 o                         
  -5  13   4       1101.95       1082.46         8.60 o                         
  -4  13   4         10.10          8.39         1.74 o                         
  -3  13   4       2110.97       2106.51        32.53 o                         
  -2  13   4        179.42        195.91         4.48 o                         
  -1  13   4       2372.00       2381.44        32.20 o                         
   0  13   4         69.73         73.44         3.21 o                         
   1  13   4       1582.15       1540.23        22.27 o                         
   2  13   4        573.00        553.91         9.57 o                         
   3  13   4        740.56        751.38         9.21 o                         
   4  13   4        146.04        138.47         3.07 o                         
   5  13   4        344.75        348.83         4.88 o                         
   6  13   4        185.77        177.86         4.37 o                         
   7  13   4        106.86        107.66         4.70 o                         
   8  13   4          4.45          3.49         4.54 o                         
   9  13   4          3.42          4.59         5.20 o                         
  10  13   4         25.42         24.01         5.84 o                         
  11  13   4          1.09         -5.82         5.82 o                         
  12  13   4         19.55         12.23         6.10 o                         
 -13  14   4         66.16         72.14        14.11 o                         
 -12  14   4         28.60         23.51         9.43 o                         
 -11  14   4        106.27        112.54         8.57 o                         
 -10  14   4         13.89         20.05         7.88 o                         
  -9  14   4         65.69         71.77         4.28 o                         
  -8  14   4        135.26        140.52         3.87 o                         
  -7  14   4          4.85          0.37         3.15 o                         
  -6  14   4          4.34          8.39         2.54 o                         
  -5  14   4          7.79          5.44         2.06 o                         
  -4  14   4         78.37         85.66         2.67 o                         
  -3  14   4         13.65         16.40         2.73 o                         
  -2  14   4         50.48         59.71         3.82 o                         
  -1  14   4          8.29         12.33         2.36 o                         
   0  14   4        235.19        239.96         7.84 o                         
   1  14   4        453.58        464.27         6.56 o                         
   2  14   4         64.65         64.52         4.63 o                         
   3  14   4        487.34        481.66         7.53 o                         
   4  14   4          3.61          5.50         2.87 o                         
   5  14   4        272.60        261.74         4.94 o                         
   6  14   4         42.75         44.09         4.16 o                         
   7  14   4        125.13        129.81         5.85 o                         
   8  14   4          1.60         -0.82         4.62 o                         
   9  14   4        155.96        156.71         6.48 o                         
  10  14   4          5.95          6.05         6.52 o                         
  11  14   4        120.65        112.28         6.01 o                         
  12  14   4          6.66          3.98         6.87 o                         
 -12  15   4          0.00         -6.73         8.89 o                         
 -11  15   4         88.12         88.76         9.20 o                         
 -10  15   4          3.56         11.36         8.14 o                         
  -9  15   4        151.74        161.30         8.08 o                         
  -8  15   4         10.54          2.82         4.28 o                         
  -7  15   4        495.70        486.81         7.02 o                         
  -6  15   4          3.65          7.53         3.60 o                         
  -5  15   4       1493.39       1511.90        17.12 o                         
  -4  15   4          7.21          8.38         2.65 o                         
  -3  15   4       1785.53       1767.47        22.86 o                         
  -2  15   4         16.01         11.04         2.94 o                         
  -1  15   4       1557.91       1546.55        22.58 o                         
   0  15   4         40.00         41.77         2.43 o                         
   1  15   4        409.84        393.40         6.18 o                         
   2  15   4         58.39         53.77         2.89 o                         
   3  15   4        582.22        569.87         8.56 o                         
   4  15   4         66.46         79.14         3.57 o                         
   5  15   4        181.97        181.46         3.78 o                         
   6  15   4         14.68          7.29         5.71 o                         
   7  15   4        222.75        221.11         7.35 o                         
   8  15   4         20.19         22.01         5.17 o                         
   9  15   4         25.92         29.92         5.66 o                         
  10  15   4          1.27          0.66         7.74 o                         
  11  15   4         21.51         20.81         6.15 o                         
  12  15   4          0.02        -11.72        12.41 o                         
 -12  16   4          0.86         12.71         8.15 o                         
 -11  16   4        112.99        118.23         9.92 o                         
 -10  16   4         28.43         25.64         9.89 o                         
  -9  16   4         52.56         58.37         6.51 o                         
  -8  16   4          5.07          0.21         5.36 o                         
  -7  16   4        160.93        161.50         7.60 o                         
  -6  16   4        145.32        158.23         6.68 o                         
  -5  16   4         21.01         21.11         3.33 o                         
  -4  16   4        226.34        215.14         5.60 o                         
  -3  16   4         14.40         15.08         3.13 o                         
  -2  16   4        583.28        578.26         8.52 o                         
  -1  16   4         99.07         92.49         4.22 o                         
   0  16   4        234.75        232.11         4.34 o                         
   1  16   4        133.20        127.97         3.69 o                         
   2  16   4         90.76         91.99         5.48 o                         
   3  16   4        187.16        184.24         4.20 o                         
   4  16   4        178.25        175.30         4.12 o                         
   5  16   4        364.01        355.37         6.12 o                         
   6  16   4         16.03         15.52         8.14 o                         
   7  16   4         49.69         47.36         5.71 o                         
   8  16   4         11.78          9.60         6.23 o                         
   9  16   4         93.81         94.52         6.43 o                         
  10  16   4          9.34          0.23         7.44 o                         
  11  16   4         29.45         35.48         6.30 o                         
 -12  17   4         19.71         -3.10        12.22 o                         
 -11  17   4        102.75         91.47        10.68 o                         
 -10  17   4         14.02         29.91         8.36 o                         
  -9  17   4         66.88         69.03         6.56 o                         
  -8  17   4         11.50          8.29         6.54 o                         
  -7  17   4        241.79        256.50         8.67 o                         
  -6  17   4          1.60          2.83         5.21 o                         
  -5  17   4        276.63        283.60         4.94 o                         
  -4  17   4         44.83         52.52         3.94 o                         
  -3  17   4        728.19        756.50        16.62 o                         
  -2  17   4         17.30         17.14         3.56 o                         
  -1  17   4        609.92        593.10         9.14 o                         
   0  17   4         10.26         16.14         3.37 o                         
   1  17   4        305.32        299.57         6.99 o                         
   2  17   4        266.48        254.17         6.79 o                         
   3  17   4        325.04        327.66         6.86 o                         
   4  17   4        159.01        160.35         4.17 o                         
   5  17   4        142.40        153.11         7.41 o                         
   6  17   4         37.44         28.31         5.72 o                         
   7  17   4         95.16        100.14         6.11 o                         
   8  17   4         27.86         20.87         6.34 o                         
   9  17   4          0.64          5.07         5.78 o                         
  10  17   4         45.51         35.95         6.73 o                         
  11  17   4          0.19         -5.71         5.71 o                         
 -12  18   4         24.17         19.84         9.80 o                         
 -11  18   4         54.21         52.82         9.89 o                         
 -10  18   4         57.95         57.59        11.20 o                         
  -9  18   4         17.96         28.52         7.54 o                         
  -8  18   4        132.86        132.27         6.96 o                         
  -7  18   4        147.11        146.41         8.57 o                         
  -6  18   4        290.88        293.44         7.10 o                         
  -5  18   4          8.78          9.46         3.78 o                         
  -4  18   4        710.21        698.85        10.34 o                         
  -3  18   4          0.76          3.46         4.57 o                         
  -2  18   4        826.49        830.80        13.61 o                         
  -1  18   4        109.73        106.22         4.42 o                         
   0  18   4        528.91        526.72         8.59 o                         
   1  18   4        244.21        236.10         5.40 o                         
   2  18   4        188.76        182.56         6.31 o                         
   3  18   4         43.51         46.08         6.16 o                         
   4  18   4        110.33        119.34         5.28 o                         
   5  18   4         99.24         97.54         4.66 o                         
   6  18   4         95.17        104.46         9.81 o                         
   7  18   4          3.57          1.11         6.01 o                         
   8  18   4         46.98         48.86         6.11 o                         
   9  18   4         57.86         64.82         6.13 o                         
  10  18   4         20.47         13.51         6.03 o                         
  11  18   4          5.08          4.44        12.54 o                         
 -11  19   4          3.91         15.93        10.27 o                         
 -10  19   4         69.71         64.07        11.07 o                         
  -9  19   4         19.99         25.05         7.45 o                         
  -8  19   4         10.18          3.98         6.52 o                         
  -7  19   4        126.35        129.45         8.62 o                         
  -6  19   4          1.31         -2.34         5.25 o                         
  -5  19   4          1.31          1.82         3.74 o                         
  -4  19   4         33.24         44.05         4.23 o                         
  -3  19   4          9.75         19.77         6.34 o                         
  -2  19   4          3.96          6.13         4.42 o                         
  -1  19   4          4.67          4.08         4.01 o                         
   0  19   4         18.00         19.12         3.72 o                         
   1  19   4        118.38        107.04         4.17 o                         
   2  19   4         65.57         64.82         4.64 o                         
   3  19   4          9.25         11.37         4.84 o                         
   4  19   4        189.43        187.51         6.67 o                         
   5  19   4          0.19          1.02         5.42 o                         
   6  19   4         61.77         58.73         6.86 o                         
   7  19   4          0.03         -4.71         8.14 o                         
   8  19   4         58.17         53.18         7.13 o                         
   9  19   4          1.02          5.70         6.42 o                         
  10  19   4         48.67         48.72         6.96 o                         
  11  19   4          0.28         -9.07        12.03 o                         
 -11  20   4          4.74          5.79        11.91 o                         
 -10  20   4         94.29        105.54        12.50 o                         
  -9  20   4          0.47          5.46         6.97 o                         
  -8  20   4        116.66         99.70         8.10 o                         
  -7  20   4          0.02          1.75         7.77 o                         
  -6  20   4        204.59        196.89         7.52 o                         
  -5  20   4          0.75         -0.06         3.80 o                         
  -4  20   4        422.90        424.52         7.63 o                         
  -3  20   4         15.74         19.43         5.19 o                         
  -2  20   4        640.08        671.41        11.83 o                         
  -1  20   4          4.04         12.11         4.25 o                         
   0  20   4        307.49        316.08         9.08 o                         
   1  20   4          2.31          7.05         4.40 o                         
   2  20   4        251.56        253.92         7.66 o                         
   3  20   4         26.40         27.03         5.24 o                         
   4  20   4        191.73        189.16         5.93 o                         
   5  20   4          0.16         -0.54         5.04 o                         
   6  20   4        179.29        172.76         8.87 o                         
   7  20   4          0.06         -7.36         7.36 o                         
   8  20   4         19.76         23.85         7.17 o                         
   9  20   4          0.61          3.72         6.04 o                         
  10  20   4          2.84         15.32         9.35 o                         
 -11  21   4          4.78         -8.66         8.66 o                         
 -10  21   4         51.70         52.66         9.80 o                         
  -9  21   4          3.14          8.16         8.53 o                         
  -8  21   4         91.23         87.88         7.89 o                         
  -7  21   4         17.29         11.09         7.97 o                         
  -6  21   4        141.06        135.48         7.02 o                         
  -5  21   4         70.40         79.64         5.30 o                         
  -4  21   4         12.30         14.24         3.94 o                         
  -3  21   4        194.48        183.41         8.54 o                         
  -2  21   4         20.57         22.53         6.04 o                         
  -1  21   4         91.16         75.42         5.79 o                         
   0  21   4        218.41        204.78        14.68 o                         
   1  21   4         57.85         52.03         4.53 o                         
   2  21   4         33.15         41.51         5.49 o                         
   3  21   4         11.23         19.31         5.52 o                         
   4  21   4        183.82        184.17         8.59 o                         
   5  21   4         35.95         39.64         5.74 o                         
   6  21   4         46.35         52.45         7.84 o                         
   7  21   4          2.89         10.84         6.91 o                         
   8  21   4         76.29         73.64         7.74 o                         
   9  21   4          6.40         11.33         7.03 o                         
  10  21   4         24.16         21.00         9.52 o                         
 -11  22   4          8.37         23.86        13.80 o                         
 -10  22   4         37.00         33.35         8.58 o                         
  -9  22   4         11.36         10.10         7.75 o                         
  -8  22   4         69.59         75.36         7.44 o                         
  -7  22   4          9.52         13.28         7.72 o                         
  -6  22   4        252.44        250.29         7.97 o                         
  -5  22   4          6.94          0.86         5.10 o                         
  -4  22   4         93.38        102.38        10.09 o                         
  -3  22   4          0.98          4.47         7.17 o                         
  -2  22   4        200.64        219.35        14.73 o                         
  -1  22   4         31.67         45.38         8.07 o                         
   0  22   4        160.94        173.01        10.56 o                         
   1  22   4          1.97          2.43         5.56 o                         
   2  22   4        244.25        245.80         7.66 o                         
   3  22   4         52.21         50.44         6.01 o                         
   4  22   4         95.66        105.81        10.64 o                         
   5  22   4         30.53         29.63         8.27 o                         
   6  22   4          8.85         -9.37        10.25 o                         
   7  22   4         19.83         15.97         8.68 o                         
   8  22   4          1.21         -9.19         9.19 o                         
   9  22   4         18.62         16.09         6.32 o                         
  10  22   4          0.48          5.48        10.23 o                         
 -10  23   4         14.54          6.70         7.66 o                         
  -9  23   4         60.90         43.69         7.39 o                         
  -8  23   4         18.24         17.36         6.65 o                         
  -7  23   4         54.16         59.11        10.79 o                         
  -6  23   4          4.89         10.75         7.39 o                         
  -5  23   4         50.96         53.30         7.19 o                         
  -4  23   4          0.45         -3.52         6.32 o                         
  -3  23   4        278.24        273.93        10.15 o                         
  -2  23   4          7.26         13.58         7.61 o                         
  -1  23   4        148.01        147.88         7.23 o                         
   0  23   4         35.13         31.54         9.53 o                         
   1  23   4        201.81        215.51         8.73 o                         
   2  23   4         14.75          9.68         6.40 o                         
   3  23   4         21.52         31.06         6.58 o                         
   4  23   4         22.75         27.17         6.52 o                         
   5  23   4        142.39        146.79         7.78 o                         
   6  23   4         20.65         14.76        12.30 o                         
   7  23   4         20.23         10.00         8.64 o                         
   8  23   4         26.97         13.11         7.78 o                         
   9  23   4         16.50         11.06         6.40 o                         
 -10  24   4          7.35         -2.66        17.19 o                         
  -9  24   4         70.08         59.03         7.46 o                         
  -8  24   4          8.13         13.26         7.92 o                         
  -7  24   4         18.80         26.82         6.86 o                         
  -6  24   4          7.15         13.59         8.26 o                         
  -5  24   4         23.45         21.68         7.15 o                         
  -4  24   4          3.63         -5.62         5.62 o                         
  -3  24   4         31.83         31.49         8.06 o                         
  -2  24   4          2.17         -2.59         8.87 o                         
  -1  24   4         12.02          9.39         6.36 o                         
   0  24   4         14.14         17.27         6.56 o                         
   1  24   4         31.27         24.59         7.45 o                         
   2  24   4          3.68          7.15         6.11 o                         
   3  24   4         64.29         70.74         9.07 o                         
   4  24   4          0.14          5.09         6.76 o                         
   5  24   4         31.19         24.12         8.77 o                         
   6  24   4          0.37          0.39         8.48 o                         
   7  24   4         53.60         38.55         9.72 o                         
   8  24   4          3.93         10.49         6.98 o                         
   9  24   4         13.97         15.23         8.92 o                         
  -9  25   4         55.30         53.10        10.20 o                         
  -8  25   4          1.00          6.68         7.33 o                         
  -7  25   4         75.81         69.03         8.37 o                         
  -6  25   4          1.91          3.70         7.88 o                         
  -5  25   4        159.81        141.65         7.80 o                         
  -4  25   4          2.12          2.85         5.91 o                         
  -3  25   4        119.35        117.26         9.15 o                         
  -2  25   4         23.40         27.94         9.34 o                         
  -1  25   4        127.53        131.37        11.03 o                         
   0  25   4         10.03          5.19         6.87 o                         
   1  25   4        178.98        179.86         9.92 o                         
   2  25   4          5.23         -6.57         6.72 o                         
   3  25   4        140.06        137.39         7.68 o                         
   4  25   4          9.83          0.23         7.15 o                         
   5  25   4         75.60         71.98         9.18 o                         
   6  25   4          1.58         -5.73         8.02 o                         
   7  25   4          1.82          4.41         7.55 o                         
   8  25   4          4.70         -1.84         6.36 o                         
  -9  26   4         30.66         30.53         8.72 o                         
  -8  26   4          2.82         12.23         8.60 o                         
  -7  26   4         15.70         10.48         5.79 o                         
  -6  26   4          4.80         -0.62         7.57 o                         
  -5  26   4         23.56         29.42         8.33 o                         
  -4  26   4         13.53         12.04         5.46 o                         
  -3  26   4          2.53         -6.21         8.43 o                         
  -2  26   4         61.40         68.61         7.02 o                         
  -1  26   4         23.29         13.18         7.00 o                         
   0  26   4         33.94         32.34         6.29 o                         
   1  26   4         19.19         15.07         6.16 o                         
   2  26   4          7.54         -1.29         6.91 o                         
   3  26   4         42.27         43.26         6.94 o                         
   4  26   4         14.15          9.89         6.77 o                         
   5  26   4         25.00         40.14         8.43 o                         
   6  26   4          8.34         -0.41         7.64 o                         
   7  26   4         63.95         65.09         7.19 o                         
   8  26   4          6.34          3.50         6.77 o                         
  -8  27   4         17.18         12.33         7.84 o                         
  -7  27   4         20.35         24.74         5.31 o                         
  -6  27   4          0.21         -2.70         6.43 o                         
  -5  27   4         49.11         44.03         7.32 o                         
  -4  27   4          0.22          3.72         5.34 o                         
  -3  27   4         32.14         28.08         6.20 o                         
  -2  27   4          3.19         -7.12         7.12 o                         
  -1  27   4         79.70         66.96         7.22 o                         
   0  27   4          1.07          8.13         9.53 o                         
   1  27   4         37.34         45.19         6.82 o                         
   2  27   4         17.85         10.24         6.96 o                         
   3  27   4         21.42         31.24         6.81 o                         
   4  27   4          9.88         -1.14         6.36 o                         
   5  27   4          4.49          2.73         6.77 o                         
   6  27   4          9.63          0.11         6.38 o                         
   7  27   4          4.00          9.88         6.10 o                         
  -7  28   4          1.63          2.33         5.23 o                         
  -6  28   4         24.04         21.62         6.03 o                         
  -5  28   4          1.07          1.56         6.84 o                         
  -4  28   4         31.42         23.40         8.31 o                         
  -3  28   4          0.46         13.19         9.86 o                         
  -2  28   4         32.21         30.61         5.88 o                         
  -1  28   4         11.25          2.45         7.74 o                         
   0  28   4         75.30         64.35        10.04 o                         
   1  28   4         14.62         12.29         6.39 o                         
   2  28   4         52.12         51.26         6.76 o                         
   3  28   4          9.48          5.11         7.12 o                         
   4  28   4         56.49         53.99         6.39 o                         
   5  28   4          0.97         -6.50         6.50 o                         
   6  28   4          6.75         -2.15         6.47 o                         
   7  28   4          0.97          3.91        10.26 o                         
  -7  29   4          6.05         -7.41         7.41 o                         
  -6  29   4          6.84          1.14         5.36 o                         
  -5  29   4          0.55          6.70         8.99 o                         
  -4  29   4         10.86         20.68         8.04 o                         
  -3  29   4          0.21          9.21         6.05 o                         
  -2  29   4         11.93          9.04         7.84 o                         
  -1  29   4          4.75         -0.07         7.09 o                         
   0  29   4          2.42         -5.63         8.29 o                         
   1  29   4          6.31         10.26         7.78 o                         
   2  29   4         29.85         29.81         6.47 o                         
   3  29   4          1.28          0.87         5.98 o                         
   4  29   4          7.28         10.98         5.44 o                         
   5  29   4          0.89          2.53         5.76 o                         
   6  29   4         27.62         27.47         9.06 o                         
  -6  30   4         23.21         15.98         5.46 o                         
  -5  30   4          3.02          0.79         5.97 o                         
  -4  30   4         66.94         63.14         7.47 o                         
  -3  30   4          0.28          2.66         6.69 o                         
  -2  30   4         47.20         36.67         6.53 o                         
  -1  30   4          0.42         -2.54         8.25 o                         
   0  30   4         49.32         44.82         8.30 o                         
   1  30   4          2.55          2.62         8.15 o                         
   2  30   4         23.44         25.76         7.06 o                         
   3  30   4          1.19          2.94         5.59 o                         
   4  30   4         16.62         13.30         5.42 o                         
   5  30   4          1.19          0.75         6.01 o                         
  -5  31   4          1.32          1.27         5.25 o                         
  -4  31   4          0.11          2.62         6.22 o                         
  -3  31   4          0.77         -2.21         9.21 o                         
  -2  31   4          0.88          5.73         5.45 o                         
  -1  31   4         21.17          9.80         6.13 o                         
   0  31   4          8.66          6.68         6.73 o                         
   1  31   4          2.45          5.16         6.59 o                         
   2  31   4          6.88         -0.83         6.38 o                         
   3  31   4         23.73         24.34         5.96 o                         
   4  31   4         12.48         13.98         6.55 o                         
  -4  32   4          2.96         -8.41         8.41 o                         
  -3  32   4          3.46         -3.26         5.37 o                         
  -2  32   4          5.17         -4.80         6.04 o                         
  -1  32   4          1.51         -2.64         5.51 o                         
   0  32   4          7.20          4.92         6.37 o                         
   1  32   4          3.41          2.68         6.38 o                         
   2  32   4          8.53         17.63         6.87 o                         
   3  32   4          3.37         -1.91         9.33 o                         
  -3  33   4         23.68         21.30        11.88 o                         
  -2  33   4          0.20         -4.78         6.79 o                         
  -1  33   4         17.65         19.40         7.26 o                         
   0  33   4          7.60          2.11         7.32 o                         
   1  33   4         11.86         11.97         6.91 o                         
   2  33   4          0.76         -9.09        12.43 o                         
 -13   0   5          2.89          1.02        14.29 o                         
 -11   0   5         59.94         64.61         9.48 o                         
  -9   0   5          7.43          9.31         4.69 o                         
  -7   0   5         90.37        103.67         3.50 o                         
  -5   0   5       3932.19       4045.73        35.81 o                         
  -3   0   5       8991.33       9465.34       148.38 o                         
   1   0   5      10194.71       9991.45       286.75 o                         
   3   0   5       4778.65       4561.53        54.51 o                         
   5   0   5       1651.52       1695.67        19.77 o                         
   7   0   5        836.07        815.97        11.57 o                         
   9   0   5        211.04        212.94         8.35 o                         
  11   0   5         50.23         45.12         7.72 o                         
  13   0   5         25.39         29.54        16.59 o                         
 -14   1   5          0.33        -14.41        16.94 o                         
 -13   1   5        165.23        146.80        12.75 o                         
 -12   1   5         19.60         14.53         5.90 o                         
 -11   1   5        281.64        285.17         7.26 o                         
 -10   1   5          1.56         -0.11         4.18 o                         
  -9   1   5       1060.18       1054.56        10.43 o                         
  -8   1   5         16.79         20.20         2.83 o                         
  -7   1   5       2304.10       2254.71        16.72 o                         
  -6   1   5         71.61         80.50         1.62 o                         
  -5   1   5       4028.32       4053.63        26.99 o                         
  -4   1   5         21.06         24.29         0.90 o                         
  -3   1   5       2738.66       2721.49        27.88 o                         
  -2   1   5        723.20        720.61        12.01 o                         
  -1   1   5        700.38        686.90        15.14 o                         
   0   1   5       2833.30       3227.74       101.24 o                         
   1   1   5        589.46        594.81        14.44 o                         
   2   1   5        513.19        515.28         8.34 o                         
   3   1   5        180.20        175.66         2.56 o                         
   4   1   5        166.17        161.18         3.45 o                         
   5   1   5         71.24         68.41         1.76 o                         
   6   1   5        110.66        115.54         2.34 o                         
   7   1   5        287.57        279.59         4.00 o                         
   8   1   5        254.28        263.99         4.46 o                         
   9   1   5         96.98        108.40         5.28 o                         
  10   1   5         60.10         62.60         5.41 o                         
  11   1   5         61.73         69.93         6.27 o                         
  12   1   5          2.40         -3.60         8.04 o                         
  13   1   5         38.00         36.31        11.40 o                         
 -13   2   5          7.81          8.61        13.81 o                         
 -12   2   5         33.67         29.13         6.51 o                         
 -11   2   5         68.15         68.69         5.79 o                         
 -10   2   5        212.67        204.73         5.61 o                         
  -9   2   5        171.61        173.46         4.64 o                         
  -8   2   5        350.65        339.20         5.44 o                         
  -7   2   5        109.66        120.56         3.21 o                         
  -6   2   5       1028.62       1051.10         8.14 o                         
  -5   2   5       1602.02       1642.98        11.47 o                         
  -4   2   5       1587.67       1547.47         9.58 o                         
  -3   2   5       2215.16       2337.89        19.61 o                         
  -2   2   5       1788.47       1875.34        28.16 o                         
  -1   2   5      12218.31      13356.09       210.50 o                         
   0   2   5       1372.27       1520.24        30.37 o                         
   1   2   5       6776.91       7051.53       167.16 o                         
   2   2   5        188.81        207.05         3.97 o                         
   3   2   5       1827.93       1765.47        16.26 o                         
   4   2   5         58.92         60.16         1.71 o                         
   5   2   5       1194.55       1181.13        12.37 o                         
   6   2   5        245.40        222.69         3.46 o                         
   7   2   5        512.00        508.40         6.62 o                         
   8   2   5         17.26         21.76         3.46 o                         
   9   2   5        520.33        523.74         9.10 o                         
  10   2   5         80.61         84.93         5.83 o                         
  11   2   5         26.84         30.95         8.34 o                         
  12   2   5         16.63         14.08         7.88 o                         
  13   2   5         21.90         24.36         7.26 o                         
 -13   3   5         37.95         42.72        11.77 o                         
 -12   3   5         22.26         23.52         5.88 o                         
 -11   3   5        182.37        180.80         6.46 o                         
 -10   3   5         16.26         14.20         4.47 o                         
  -9   3   5        284.21        285.54         6.90 o                         
  -8   3   5          2.94          2.59         2.63 o                         
  -7   3   5        545.05        548.86         5.28 o                         
  -6   3   5        661.65        723.29         5.57 o                         
  -5   3   5        634.88        678.51         4.69 o                         
  -4   3   5       3011.38       3179.28        17.73 o                         
  -3   3   5       1007.02       1030.96         7.96 o                         
  -2   3   5       7739.34       8259.57       117.68 o                         
  -1   3   5       2254.41       2403.16        39.73 o                         
   0   3   5      10933.82      11446.00       180.84 o                         
   1   3   5        618.90        652.61         9.93 o                         
   2   3   5       4995.48       4748.03        46.20 o                         
   3   3   5          2.02          2.92         1.12 o                         
   4   3   5       1712.86       1696.17        13.69 o                         
   5   3   5        185.08        166.21         2.50 o                         
   6   3   5        692.12        691.41         7.26 o                         
   7   3   5         42.14         40.71         2.67 o                         
   8   3   5        371.82        381.66         6.32 o                         
   9   3   5         20.71         11.89         4.64 o                         
  10   3   5         81.25         88.95         7.94 o                         
  11   3   5         15.89         17.08         8.83 o                         
  12   3   5         23.90         28.86         6.17 o                         
  13   3   5         16.04         18.97         6.33 o                         
 -13   4   5          2.49          4.17         8.34 o                         
 -12   4   5        310.44        301.28         8.52 o                         
 -11   4   5         49.34         60.54         5.54 o                         
 -10   4   5        515.00        510.56         7.63 o                         
  -9   4   5        174.52        176.97         4.33 o                         
  -8   4   5       1769.67       1738.44        14.22 o                         
  -7   4   5          1.97          3.09         2.05 o                         
  -6   4   5       2631.70       2631.32        17.43 o                         
  -5   4   5        494.85        475.29         3.83 o                         
  -4   4   5       3122.43       3072.19        17.62 o                         
  -3   4   5        157.84        161.98         1.84 o                         
  -2   4   5        577.95        516.99         7.56 o                         
  -1   4   5        615.67        632.74        10.66 o                         
   0   4   5        404.96        379.60         8.35 o                         
   1   4   5       1228.85       1316.95        18.18 o                         
   2   4   5        435.90        435.74         4.91 o                         
   3   4   5        178.92        161.04         2.35 o                         
   4   4   5          0.28          2.17         1.11 o                         
   5   4   5        572.32        533.86         4.92 o                         
   6   4   5        139.69        145.05         2.75 o                         
   7   4   5         40.38         46.90         3.05 o                         
   8   4   5        189.44        189.78         4.72 o                         
   9   4   5         62.35         64.80         5.44 o                         
  10   4   5         39.11         36.04         7.47 o                         
  11   4   5          7.95         24.53         8.93 o                         
  12   4   5         50.15         46.63         7.17 o                         
  13   4   5         32.42         32.96         7.75 o                         
 -13   5   5          0.79         -1.93         8.38 o                         
 -12   5   5         10.31          8.49         6.12 o                         
 -11   5   5         26.83         28.78         5.45 o                         
 -10   5   5          0.43         -1.29         4.51 o                         
  -9   5   5         11.02          8.89         3.50 o                         
  -8   5   5        213.75        220.39         3.70 o                         
  -7   5   5         21.28         29.72         2.29 o                         
  -6   5   5        888.39        946.62         7.61 o                         
  -5   5   5         17.65         18.38         1.38 o                         
  -4   5   5       4135.68       4143.34        26.90 o                         
  -3   5   5         79.40         87.62         1.43 o                         
  -2   5   5      10519.38      11016.75       123.87 o                         
  -1   5   5        205.12        231.20         4.77 o                         
   0   5   5       9935.35      10208.92       131.53 o                         
   1   5   5        317.51        406.46         7.17 o                         
   2   5   5       4475.17       4283.96        40.22 o                         
   3   5   5        105.39        120.45         1.68 o                         
   4   5   5       1546.76       1569.79        12.67 o                         
   5   5   5          0.17         -0.31         1.49 o                         
   6   5   5       1125.24       1110.11        10.60 o                         
   7   5   5         20.94         17.47         3.46 o                         
   8   5   5        496.60        501.96         8.10 o                         
   9   5   5          1.80          4.52         4.27 o                         
  10   5   5        136.15        137.79         6.66 o                         
  11   5   5          1.10          6.64         9.92 o                         
  12   5   5         34.79         20.86         6.98 o                         
  13   5   5          1.20         -7.16        12.95 o                         
 -13   6   5          3.06          5.09         8.13 o                         
 -12   6   5        304.96        308.18         8.21 o                         
 -11   6   5          0.38          4.09         4.96 o                         
 -10   6   5        280.49        277.78         6.43 o                         
  -9   6   5         31.47         33.73         3.66 o                         
  -8   6   5       1473.01       1460.12        12.58 o                         
  -7   6   5         75.56         78.40         2.41 o                         
  -6   6   5       1425.51       1447.57        11.52 o                         
  -5   6   5          7.13         18.74         1.25 o                         
  -4   6   5       2082.71       2194.91        15.48 o                         
  -3   6   5        468.11        506.01         4.39 o                         
  -2   6   5       1572.25       1600.37        20.51 o                         
  -1   6   5        609.41        641.94        10.17 o                         
   0   6   5       1705.05       1743.69        29.50 o                         
   1   6   5       1879.18       1893.04        26.30 o                         
   2   6   5        752.25        751.93         7.90 o                         
   3   6   5        547.99        563.79         5.72 o                         
   4   6   5        273.23        250.51         2.91 o                         
   5   6   5         63.17         66.39         1.73 o                         
   6   6   5        119.50        117.44         2.65 o                         
   7   6   5        202.20        209.80         3.56 o                         
   8   6   5        244.88        238.81         5.46 o                         
   9   6   5         38.97         41.77         4.40 o                         
  10   6   5          4.71         11.25         5.36 o                         
  11   6   5         25.29         34.46         7.02 o                         
  12   6   5         57.80         45.65         5.90 o                         
  13   6   5          0.29         -6.38        12.12 o                         
 -13   7   5         57.67         63.63         7.50 o                         
 -12   7   5         15.48         15.48         7.15 o                         
 -11   7   5        264.72        275.46         6.08 o                         
 -10   7   5          0.34          1.56         4.59 o                         
  -9   7   5        286.50        299.48         5.29 o                         
  -8   7   5        286.14        283.96         4.11 o                         
  -7   7   5        454.00        451.61         4.53 o                         
  -6   7   5        355.61        356.94         3.62 o                         
  -5   7   5        401.53        390.60         3.12 o                         
  -4   7   5       1207.23       1142.50         8.46 o                         
  -3   7   5        480.39        419.98         4.30 o                         
  -2   7   5       2468.90       2436.75        27.99 o                         
  -1   7   5        582.05        600.25         7.79 o                         
   0   7   5       4956.80       5119.51        82.41 o                         
   1   7   5        405.78        427.02         9.60 o                         
   2   7   5       2895.02       2822.32        25.46 o                         
   3   7   5         91.10         76.35         1.88 o                         
   4   7   5       1607.12       1500.72        11.83 o                         
   5   7   5         18.64         18.97         1.75 o                         
   6   7   5        560.97        542.98         6.27 o                         
   7   7   5         16.67         16.82         2.88 o                         
   8   7   5        203.43        208.72         5.08 o                         
   9   7   5         21.56         26.56         4.66 o                         
  10   7   5         67.22         75.84         5.54 o                         
  11   7   5         19.55         25.69         6.28 o                         
  12   7   5         32.40         24.93         7.27 o                         
  13   7   5         19.29         35.21        12.28 o                         
 -13   8   5         19.79         25.08         8.02 o                         
 -12   8   5        126.95        130.97         7.27 o                         
 -11   8   5          0.55         10.12         4.97 o                         
 -10   8   5        265.06        279.94         5.86 o                         
  -9   8   5         24.01         18.27         3.69 o                         
  -8   8   5        545.03        540.82         5.82 o                         
  -7   8   5        406.48        413.18         4.42 o                         
  -6   8   5        352.14        373.50         3.60 o                         
  -5   8   5        828.60        865.62         6.22 o                         
  -4   8   5        529.20        508.50         3.90 o                         
  -3   8   5       4415.02       4488.65        34.38 o                         
  -2   8   5        535.17        515.09         6.04 o                         
  -1   8   5       5084.37       5209.78        55.99 o                         
   0   8   5        158.22        141.56         3.85 o                         
   1   8   5       4138.91       4106.47        49.35 o                         
   2   8   5         41.42         61.65         1.57 o                         
   3   8   5        962.63       1004.34         8.41 o                         
   4   8   5         45.07         52.96         1.47 o                         
   5   8   5        614.71        597.06         5.96 o                         
   6   8   5          0.84          0.41         2.49 o                         
   7   8   5        307.33        304.78         5.45 o                         
   8   8   5          3.44          4.76         4.26 o                         
   9   8   5        136.95        141.98         5.25 o                         
  10   8   5         18.73         20.93         5.22 o                         
  11   8   5         37.54         35.55         5.67 o                         
  12   8   5         24.78         16.47         6.36 o                         
 -13   9   5        134.60        125.30        13.04 o                         
 -12   9   5         14.73         14.62         6.65 o                         
 -11   9   5        271.43        282.85         8.15 o                         
 -10   9   5          2.71         -0.14         4.42 o                         
  -9   9   5        461.44        467.24         6.16 o                         
  -8   9   5         14.14          9.36         3.17 o                         
  -7   9   5       1756.53       1750.60        14.60 o                         
  -6   9   5         79.45         75.57         2.04 o                         
  -5   9   5       1344.15       1388.07         9.34 o                         
  -4   9   5        227.89        197.57         2.26 o                         
  -3   9   5        983.29       1024.65         8.47 o                         
  -2   9   5        455.78        408.58         4.85 o                         
  -1   9   5        490.22        465.64         5.85 o                         
   0   9   5        682.86        676.09        10.95 o                         
   1   9   5       1047.22       1027.99        12.94 o                         
   2   9   5        120.71        109.29         1.83 o                         
   3   9   5         30.33         38.65         1.46 o                         
   4   9   5        243.22        219.68         3.16 o                         
   5   9   5        170.34        175.80         2.84 o                         
   6   9   5          6.83          5.71         2.44 o                         
   7   9   5        238.56        248.56         5.65 o                         
   8   9   5          4.59          6.40         3.98 o                         
   9   9   5         29.02         27.70         5.14 o                         
  10   9   5          0.71         -5.85         5.85 o                         
  11   9   5          9.69         16.82         5.47 o                         
  12   9   5          5.13          7.84         6.11 o                         
 -13  10   5         53.83         70.65         8.84 o                         
 -12  10   5         10.52         12.15         7.28 o                         
 -11  10   5          1.82         -0.23         5.42 o                         
 -10  10   5         17.91         13.39         4.51 o                         
  -9  10   5          6.29         12.08         3.94 o                         
  -8  10   5         43.36         45.47         3.49 o                         
  -7  10   5        653.98        664.67         6.45 o                         
  -6  10   5        146.60        159.18         2.56 o                         
  -5  10   5        631.13        625.14         4.86 o                         
  -4  10   5        158.67        159.89         2.30 o                         
  -3  10   5       3323.65       3242.25        25.17 o                         
  -2  10   5        122.72        136.55         2.57 o                         
  -1  10   5       3838.39       3920.49        40.26 o                         
   0  10   5        168.20        174.43         5.21 o                         
   1  10   5       3307.49       3229.97        43.32 o                         
   2  10   5        241.05        235.70         3.09 o                         
   3  10   5       2200.04       2160.32        19.85 o                         
   4  10   5          0.74          2.08         1.48 o                         
   5  10   5        940.28        908.16         9.29 o                         
   6  10   5         27.42         25.85         2.76 o                         
   7  10   5        757.89        765.12         9.80 o                         
   8  10   5          0.43          2.78         3.78 o                         
   9  10   5         79.83         94.32         5.32 o                         
  10  10   5          0.32         -0.38         5.14 o                         
  11  10   5         89.43         88.55         6.90 o                         
  12  10   5          4.54         -3.24         5.73 o                         
 -13  11   5        110.57        106.81         8.28 o                         
 -12  11   5          0.03          1.41         9.27 o                         
 -11  11   5        204.68        219.19         6.82 o                         
 -10  11   5          6.28          7.43         4.41 o                         
  -9  11   5        540.51        549.02         7.52 o                         
  -8  11   5         96.64         94.51         3.73 o                         
  -7  11   5        869.08        872.26         8.33 o                         
  -6  11   5         25.15         22.75         2.05 o                         
  -5  11   5        990.15       1007.01         8.12 o                         
  -4  11   5        117.51        131.18         1.89 o                         
  -3  11   5       1311.74       1285.85        11.66 o                         
  -2  11   5        436.79        434.19         5.72 o                         
  -1  11   5        667.72        671.85         8.77 o                         
   0  11   5       1021.11       1039.82        15.22 o                         
   1  11   5        323.86        333.36         5.81 o                         
   2  11   5        292.58        331.14         4.87 o                         
   3  11   5         11.75         12.33         1.64 o                         
   4  11   5         39.23         42.17         2.03 o                         
   5  11   5          0.51          0.85         2.24 o                         
   6  11   5         17.39         20.26         2.70 o                         
   7  11   5         27.42         26.47         3.47 o                         
   8  11   5         28.87         28.38         3.93 o                         
   9  11   5         32.89         28.51         5.78 o                         
  10  11   5         21.54         22.16         5.89 o                         
  11  11   5         70.33         77.93         5.67 o                         
  12  11   5          8.30          2.60         5.36 o                         
 -13  12   5         39.90         47.26         9.99 o                         
 -12  12   5         32.76         22.84         9.24 o                         
 -11  12   5          0.02          1.19         6.64 o                         
 -10  12   5        214.40        219.97         5.34 o                         
  -9  12   5          1.98          5.19         4.08 o                         
  -8  12   5        146.62        150.33         4.28 o                         
  -7  12   5        253.27        251.51         4.17 o                         
  -6  12   5        673.02        665.96         6.03 o                         
  -5  12   5        132.17        123.95         2.55 o                         
  -4  12   5         48.49         51.62         1.74 o                         
  -3  12   5        984.32        911.90         8.78 o                         
  -2  12   5        218.98        217.18         4.31 o                         
  -1  12   5       2255.25       2289.68        38.60 o                         
   0  12   5        282.40        277.80         5.14 o                         
   1  12   5       2096.08       2059.63        29.52 o                         
   2  12   5        174.90        166.55         2.99 o                         
   3  12   5       1813.66       1735.12        14.94 o                         
   4  12   5          0.04          0.69         2.07 o                         
   5  12   5        223.26        207.61         3.63 o                         
   6  12   5        161.24        161.33         4.65 o                         
   7  12   5        321.73        318.05         5.97 o                         
   8  12   5          0.88         -0.08         4.42 o                         
   9  12   5         18.55         20.26         7.13 o                         
  10  12   5         10.63         16.18         5.73 o                         
  11  12   5         78.04         86.85         5.48 o                         
  12  12   5          0.82         -1.98         7.65 o                         
 -13  13   5          9.97          8.81         8.25 o                         
 -12  13   5         21.11          9.17         8.70 o                         
 -11  13   5         21.60         17.48         8.33 o                         
 -10  13   5         10.48          3.31         5.05 o                         
  -9  13   5        213.52        215.32         6.07 o                         
  -8  13   5         90.56         90.62         3.76 o                         
  -7  13   5        580.10        568.42         6.36 o                         
  -6  13   5        419.29        416.26         4.86 o                         
  -5  13   5        921.22        935.35         7.53 o                         
  -4  13   5       1037.98       1034.61         8.96 o                         
  -3  13   5        340.13        312.63         4.31 o                         
  -2  13   5       1956.33       1962.89        34.01 o                         
  -1  13   5         44.68         44.85         2.97 o                         
   0  13   5       1768.53       1787.38        45.19 o                         
   1  13   5         20.49         24.76         2.80 o                         
   2  13   5        716.68        717.29         8.86 o                         
   3  13   5         42.39         52.19         2.34 o                         
   4  13   5        550.78        538.28         6.17 o                         
   5  13   5         34.97         37.73         2.91 o                         
   6  13   5        373.10        366.94         5.73 o                         
   7  13   5         27.55         31.60         4.40 o                         
   8  13   5        178.35        183.75         5.46 o                         
   9  13   5         14.20         13.35         5.42 o                         
  10  13   5         42.44         33.90         5.75 o                         
  11  13   5          9.65          8.15         5.49 o                         
  12  13   5         20.00         18.28         6.97 o                         
 -13  14   5          4.68          2.71         7.87 o                         
 -12  14   5         48.97         42.37         8.58 o                         
 -11  14   5          4.37          5.29         8.10 o                         
 -10  14   5        239.01        224.54         8.76 o                         
  -9  14   5          7.29          8.26         4.15 o                         
  -8  14   5        253.39        256.40         5.07 o                         
  -7  14   5         16.07         19.97         3.19 o                         
  -6  14   5       1256.53       1267.96        13.36 o                         
  -5  14   5        108.11        106.70         2.51 o                         
  -4  14   5        681.77        707.06         9.38 o                         
  -3  14   5        250.56        240.98         4.56 o                         
  -2  14   5        470.74        482.85         9.42 o                         
  -1  14   5         90.19         96.04         4.43 o                         
   0  14   5        299.60        296.90         7.40 o                         
   1  14   5         75.86         72.52         3.23 o                         
   2  14   5         45.12         57.09         3.60 o                         
   3  14   5         83.33         80.79         2.78 o                         
   4  14   5         65.95         70.39         2.80 o                         
   5  14   5         57.57         51.41         3.22 o                         
   6  14   5         72.44         66.91         3.87 o                         
   7  14   5         27.68         35.73         5.18 o                         
   8  14   5          4.07          4.68         4.70 o                         
   9  14   5          2.27         -1.04         6.53 o                         
  10  14   5        105.61        106.39         8.31 o                         
  11  14   5          0.21         -6.15         6.15 o                         
 -13  15   5          4.31         -1.03        12.25 o                         
 -12  15   5         11.87         15.93         7.65 o                         
 -11  15   5          0.33          6.50         7.93 o                         
 -10  15   5          0.16         -1.47         7.12 o                         
  -9  15   5          7.39          7.10         5.65 o                         
  -8  15   5          7.72         11.26         6.30 o                         
  -7  15   5         11.54         11.20         3.92 o                         
  -6  15   5        181.06        179.20         4.44 o                         
  -5  15   5         25.72         25.47         3.05 o                         
  -4  15   5        323.82        314.33         5.68 o                         
  -3  15   5         49.58         53.74         3.84 o                         
  -2  15   5       1542.87       1553.28        19.58 o                         
  -1  15   5         52.11         56.98         2.98 o                         
   0  15   5       1749.19       1747.44        33.88 o                         
   1  15   5        129.90        118.66         4.29 o                         
   2  15   5       2041.73       1958.55        28.02 o                         
   3  15   5         32.35         32.12         4.06 o                         
   4  15   5        853.71        829.63        10.19 o                         
   5  15   5          0.24          3.40         2.82 o                         
   6  15   5        462.14        475.40         9.97 o                         
   7  15   5          0.75         -4.96         4.96 o                         
   8  15   5        138.28        146.72         5.62 o                         
   9  15   5          1.87          2.40         5.31 o                         
  10  15   5         61.19         63.90         7.17 o                         
  11  15   5          0.04          3.83         6.57 o                         
 -12  16   5         28.50         23.85         7.68 o                         
 -11  16   5          2.44         15.75         7.70 o                         
 -10  16   5        163.43        143.62         9.79 o                         
  -9  16   5         37.09         44.96         5.85 o                         
  -8  16   5        378.75        392.76         9.35 o                         
  -7  16   5         63.46         70.49         6.50 o                         
  -6  16   5        909.63        910.78        12.99 o                         
  -5  16   5        107.09        109.52         4.67 o                         
  -4  16   5        621.99        642.15        12.19 o                         
  -3  16   5        107.21        104.47         3.69 o                         
  -2  16   5        431.71        435.74        10.52 o                         
  -1  16   5        435.67        425.02         6.52 o                         
   0  16   5        113.50        118.19         4.01 o                         
   1  16   5        106.97        107.67         3.80 o                         
   2  16   5         13.95         12.99         2.96 o                         
   3  16   5         29.17         31.56         3.49 o                         
   4  16   5          5.77          9.09         3.35 o                         
   5  16   5          4.61         10.23         3.77 o                         
   6  16   5         28.71         24.20         5.47 o                         
   7  16   5         53.86         56.44         6.41 o                         
   8  16   5         25.31         30.55         7.01 o                         
   9  16   5         22.78         26.47         6.21 o                         
  10  16   5         37.09         44.80         9.19 o                         
  11  16   5         11.77         15.46         6.22 o                         
 -12  17   5          7.39          4.29         8.73 o                         
 -11  17   5         10.14         10.24         9.85 o                         
 -10  17   5          2.55         -2.17        11.39 o                         
  -9  17   5         56.86         71.54         6.66 o                         
  -8  17   5         57.28         61.78         7.77 o                         
  -7  17   5        114.85        113.13         7.82 o                         
  -6  17   5        122.58        124.79         5.02 o                         
  -5  17   5        498.72        494.56         7.20 o                         
  -4  17   5        278.07        277.65         6.24 o                         
  -3  17   5         49.94         54.27         3.48 o                         
  -2  17   5        574.68        568.50         9.35 o                         
  -1  17   5        138.76        143.61         3.86 o                         
   0  17   5        781.48        762.06        11.46 o                         
   1  17   5          5.92          4.21         3.33 o                         
   2  17   5        635.01        595.84        10.88 o                         
   3  17   5         80.24         91.05         3.83 o                         
   4  17   5        188.05        187.14         5.73 o                         
   5  17   5          3.79         -1.23         3.89 o                         
   6  17   5        136.32        134.85         9.94 o                         
   7  17   5          0.46         -5.61         5.61 o                         
   8  17   5         73.86         89.46         6.51 o                         
   9  17   5         18.11         23.44         5.82 o                         
  10  17   5         32.22         36.06         6.76 o                         
  11  17   5         11.17         13.50         7.08 o                         
 -12  18   5         14.14          9.37         9.06 o                         
 -11  18   5          6.36         -9.66         9.66 o                         
 -10  18   5         81.75         74.21        10.35 o                         
  -9  18   5          5.16          6.19         7.52 o                         
  -8  18   5         59.27         65.17         7.92 o                         
  -7  18   5          2.68         -0.57         7.42 o                         
  -6  18   5        297.31        294.23         6.42 o                         
  -5  18   5        197.72        195.41         5.80 o                         
  -4  18   5        165.93        161.11         5.27 o                         
  -3  18   5        337.45        322.83         6.71 o                         
  -2  18   5        185.68        191.79         6.69 o                         
  -1  18   5        708.67        726.87        15.79 o                         
   0  18   5         20.17         18.99         4.07 o                         
   1  18   5        671.70        653.94        10.81 o                         
   2  18   5         32.07         33.49         5.07 o                         
   3  18   5        454.20        452.69         8.08 o                         
   4  18   5         63.78         61.03         4.45 o                         
   5  18   5        438.88        446.20         7.81 o                         
   6  18   5         15.78         20.43         5.60 o                         
   7  18   5         90.92         83.67         6.38 o                         
   8  18   5          6.14         14.05         5.82 o                         
   9  18   5         62.55         72.93         7.92 o                         
  10  18   5          2.65         -0.52         6.00 o                         
 -12  19   5          2.30         -4.97        16.01 o                         
 -11  19   5         41.95         36.28         9.02 o                         
 -10  19   5          3.41         -2.29         9.63 o                         
  -9  19   5         98.35        105.27         7.93 o                         
  -8  19   5          1.49         -4.37         7.73 o                         
  -7  19   5        337.47        339.94        13.62 o                         
  -6  19   5          0.42         -4.88         5.23 o                         
  -5  19   5        473.06        482.18         7.38 o                         
  -4  19   5        120.28        122.83         5.12 o                         
  -3  19   5        178.62        196.87         7.29 o                         
  -2  19   5          5.39          2.97         4.63 o                         
  -1  19   5        163.25        173.37         6.41 o                         
   0  19   5         33.84         35.03         3.76 o                         
   1  19   5         72.52         76.02         4.18 o                         
   2  19   5         16.15         16.55         5.51 o                         
   3  19   5        100.45        101.34         5.53 o                         
   4  19   5        123.10        123.19         5.11 o                         
   5  19   5          3.97          1.17         5.66 o                         
   6  19   5          9.00         10.04         6.35 o                         
   7  19   5         15.35         14.84         5.93 o                         
   8  19   5          0.23         -3.31         5.77 o                         
   9  19   5         41.22         60.60         6.50 o                         
  10  19   5          1.99         -7.52         7.52 o                         
 -11  20   5          2.44         -4.48         7.57 o                         
 -10  20   5         28.17         14.93         8.89 o                         
  -9  20   5         23.87         30.66         7.35 o                         
  -8  20   5          4.91          6.21         7.51 o                         
  -7  20   5         53.46         57.01         7.76 o                         
  -6  20   5          7.77          6.60         5.24 o                         
  -5  20   5         91.88         94.42         4.77 o                         
  -4  20   5         40.29         45.94         4.67 o                         
  -3  20   5        221.64        221.90         8.21 o                         
  -2  20   5          0.21         -4.86         4.87 o                         
  -1  20   5        517.21        503.22        13.87 o                         
   0  20   5         12.46         13.75         3.92 o                         
   1  20   5        788.88        792.91        14.74 o                         
   2  20   5          9.70         15.69         4.64 o                         
   3  20   5        247.55        257.94         7.17 o                         
   4  20   5          1.06         -2.15         4.97 o                         
   5  20   5        240.90        242.39         7.30 o                         
   6  20   5         19.73         31.74         6.57 o                         
   7  20   5         88.57         96.97         8.07 o                         
   8  20   5          2.77         -2.55         6.73 o                         
   9  20   5        102.44        105.08         6.31 o                         
  10  20   5          1.79          2.72         6.62 o                         
 -11  21   5         67.77         66.08         7.17 o                         
 -10  21   5          1.17         -2.07         8.02 o                         
  -9  21   5        102.40        104.10        10.40 o                         
  -8  21   5          3.96          3.45         7.24 o                         
  -7  21   5        172.86        196.57         8.99 o                         
  -6  21   5          9.49          6.67         5.22 o                         
  -5  21   5        172.26        175.50         5.42 o                         
  -4  21   5         30.56         33.06         5.75 o                         
  -3  21   5        268.29        279.13        10.60 o                         
  -2  21   5         80.82         80.64         5.47 o                         
  -1  21   5         94.77        100.82         6.30 o                         
   0  21   5         77.28         86.38         6.12 o                         
   1  21   5          6.45          3.69         7.96 o                         
   2  21   5         81.74         91.37         5.32 o                         
   3  21   5         44.05         33.83         5.71 o                         
   4  21   5         34.34         40.54         5.17 o                         
   5  21   5         39.67         33.71         5.56 o                         
   6  21   5         31.03         36.37         7.32 o                         
   7  21   5          9.76         10.21         6.58 o                         
   8  21   5          6.52         -6.83         6.83 o                         
   9  21   5          2.45          1.47         5.33 o                         
  10  21   5          3.70          2.60        10.78 o                         
 -11  22   5          0.11          6.80         9.45 o                         
 -10  22   5          2.61         11.64         7.52 o                         
  -9  22   5          0.22          2.25         8.94 o                         
  -8  22   5         61.97         56.95         7.81 o                         
  -7  22   5         33.90         34.99         7.06 o                         
  -6  22   5         57.71         58.06         6.44 o                         
  -5  22   5         84.98         81.85         6.06 o                         
  -4  22   5         74.23         79.91         6.51 o                         
  -3  22   5        174.54        174.20         6.45 o                         
  -2  22   5          7.80         12.08         6.42 o                         
  -1  22   5        154.93        141.63         6.82 o                         
   0  22   5         17.35          9.60        10.74 o                         
   1  22   5        172.48        170.44         6.44 o                         
   2  22   5        121.63        122.52         5.82 o                         
   3  22   5        162.95        176.66         8.58 o                         
   4  22   5          6.78          1.03         6.14 o                         
   5  22   5         68.25         63.02         8.82 o                         
   6  22   5          2.74          3.94         7.02 o                         
   7  22   5         29.14         38.50         8.26 o                         
   8  22   5         34.29         38.47         8.11 o                         
   9  22   5          4.12         -6.96         6.96 o                         
 -10  23   5          3.46         -2.50         6.66 o                         
  -9  23   5         77.19         78.01         7.58 o                         
  -8  23   5         19.91          9.86         7.09 o                         
  -7  23   5         31.60         32.17         6.91 o                         
  -6  23   5          6.86          5.95         7.34 o                         
  -5  23   5         47.28         54.82         7.83 o                         
  -4  23   5         49.96         52.20         6.04 o                         
  -3  23   5          3.83          3.78         7.18 o                         
  -2  23   5         91.44         86.79         9.23 o                         
  -1  23   5          5.74         15.63         8.29 o                         
   0  23   5        266.85        263.14         8.02 o                         
   1  23   5          7.00          7.92         6.66 o                         
   2  23   5        121.29        116.81         8.25 o                         
   3  23   5          0.87          4.81         6.62 o                         
   4  23   5        120.81        112.28         9.63 o                         
   5  23   5          8.78          5.57         6.98 o                         
   6  23   5         81.21         73.46        10.17 o                         
   7  23   5          3.19          6.38         7.40 o                         
   8  23   5         59.79         57.00         7.72 o                         
   9  23   5          2.68          0.22         7.79 o                         
 -10  24   5         28.45         20.95         8.01 o                         
  -9  24   5          0.11         -8.17         8.17 o                         
  -8  24   5         70.45         71.56        12.37 o                         
  -7  24   5          1.93          6.49         7.99 o                         
  -6  24   5         68.25         72.66         8.28 o                         
  -5  24   5          3.89          3.21         7.16 o                         
  -4  24   5        107.35        106.16         6.15 o                         
  -3  24   5          7.39         -5.69         8.25 o                         
  -2  24   5         74.56         69.39         9.20 o                         
  -1  24   5         11.15          6.65         6.52 o                         
   0  24   5         71.72         68.10         9.16 o                         
   1  24   5          0.51          0.15         6.52 o                         
   2  24   5          9.61          7.67         6.72 o                         
   3  24   5         12.56          6.64         6.64 o                         
   4  24   5          7.59          8.42         6.83 o                         
   5  24   5          3.87          5.38         8.69 o                         
   6  24   5         12.81          9.77         9.61 o                         
   7  24   5          6.33         17.23         7.27 o                         
   8  24   5          3.86          5.18         6.04 o                         
   9  24   5          0.04          2.35         8.36 o                         
  -9  25   5          1.87         11.40         7.28 o                         
  -8  25   5          9.62         11.58         8.49 o                         
  -7  25   5          0.70          2.47         7.57 o                         
  -6  25   5         72.76         58.29         8.15 o                         
  -5  25   5         14.25         18.24         6.94 o                         
  -4  25   5         54.27         60.24         5.82 o                         
  -3  25   5          1.71          1.29         7.70 o                         
  -2  25   5        132.13        133.25        10.18 o                         
  -1  25   5         10.05          6.23         6.90 o                         
   0  25   5        115.99        132.35         7.15 o                         
   1  25   5         35.68         47.51         8.58 o                         
   2  25   5        145.59        160.41         7.16 o                         
   3  25   5          1.02          0.70         6.93 o                         
   4  25   5         68.46         75.54         7.04 o                         
   5  25   5         12.17         -4.50         8.97 o                         
   6  25   5         53.68         39.07         8.13 o                         
   7  25   5          0.67         -6.59         6.59 o                         
   8  25   5         23.40         23.22         6.93 o                         
  -9  26   5          4.38          7.22         7.77 o                         
  -8  26   5         95.82         81.03         6.19 o                         
  -7  26   5          3.79          9.37         6.39 o                         
  -6  26   5         21.54         33.13         7.73 o                         
  -5  26   5          0.92          3.12         6.71 o                         
  -4  26   5         54.40         62.08         6.10 o                         
  -3  26   5          5.55          2.92         8.29 o                         
  -2  26   5          9.70         23.58         8.45 o                         
  -1  26   5         25.66         12.79         9.22 o                         
   0  26   5         10.89          9.12         7.66 o                         
   1  26   5         19.22         14.69         6.40 o                         
   2  26   5          7.32         11.13         6.90 o                         
   3  26   5         12.29         11.44         6.93 o                         
   4  26   5          5.97          3.69         6.68 o                         
   5  26   5          5.06          4.99        10.11 o                         
   6  26   5          1.75          3.58         7.28 o                         
   7  26   5         17.46         20.29         6.44 o                         
   8  26   5          1.35          7.97         6.83 o                         
  -8  27   5          0.27          2.12         5.32 o                         
  -7  27   5         11.42         18.84         5.24 o                         
  -6  27   5         13.51          9.80         7.07 o                         
  -5  27   5         17.89          7.86         7.84 o                         
  -4  27   5          8.23          6.06         6.26 o                         
  -3  27   5          7.97         15.22         6.23 o                         
  -2  27   5         99.36         96.22         7.16 o                         
  -1  27   5         13.61         24.94         7.67 o                         
   0  27   5         24.50         27.22         6.30 o                         
   1  27   5         42.07         33.50         6.84 o                         
   2  27   5         77.79         67.27         7.10 o                         
   3  27   5          8.11          6.81         6.67 o                         
   4  27   5         14.36         19.30         6.24 o                         
   5  27   5          0.98          5.88         9.20 o                         
   6  27   5         28.15         14.68         6.79 o                         
   7  27   5          5.12          4.58         8.43 o                         
  -8  28   5         28.91         28.46         9.40 o                         
  -7  28   5          7.83         -0.65         5.13 o                         
  -6  28   5         16.61         10.41         5.67 o                         
  -5  28   5         27.86         35.01         9.64 o                         
  -4  28   5         43.58         56.11        11.48 o                         
  -3  28   5         18.25         20.82         5.81 o                         
  -2  28   5          2.34          2.36         5.85 o                         
  -1  28   5         41.95         48.32         9.80 o                         
   0  28   5          0.18         -7.19         8.73 o                         
   1  28   5         17.92         17.45         6.40 o                         
   2  28   5          0.01          0.42         6.41 o                         
   3  28   5         37.88         30.89         6.45 o                         
   4  28   5          4.28          0.83         5.84 o                         
   5  28   5         29.18         27.64         7.04 o                         
   6  28   5          0.23          6.90         5.92 o                         
  -7  29   5         20.28          9.94         9.60 o                         
  -6  29   5          0.62          2.62         5.79 o                         
  -5  29   5         23.94         16.60         7.08 o                         
  -4  29   5          6.98          7.65         7.47 o                         
  -3  29   5         10.38         21.42        10.48 o                         
  -2  29   5          1.61         -2.90         6.53 o                         
  -1  29   5         20.88          7.41        10.37 o                         
   0  29   5          0.94         -1.44         7.48 o                         
   1  29   5          0.45          5.83         6.17 o                         
   2  29   5          2.07          7.81         6.16 o                         
   3  29   5          0.07          0.11         5.86 o                         
   4  29   5          5.53          3.15         5.81 o                         
   5  29   5          1.46          3.47         6.54 o                         
   6  29   5          4.42         -0.45        24.45 o                         
  -6  30   5          0.01         -1.47         7.29 o                         
  -5  30   5         11.75          5.09         5.79 o                         
  -4  30   5          2.18         13.90         6.73 o                         
  -3  30   5         19.28         13.66         5.86 o                         
  -2  30   5          0.90         -0.68         7.01 o                         
  -1  30   5         55.34         56.50         9.55 o                         
   0  30   5          8.56          0.35         7.14 o                         
   1  30   5         56.30         40.06         7.37 o                         
   2  30   5          5.86         17.66         5.69 o                         
   3  30   5         27.21         22.36         5.90 o                         
   4  30   5          3.27         -4.60         4.60 o                         
   5  30   5         18.97         19.59         8.27 o                         
  -5  31   5         18.61         26.13         6.12 o                         
  -4  31   5          1.26         -1.96         6.10 o                         
  -3  31   5         20.36         29.58         6.32 o                         
  -2  31   5          3.86          8.50         6.24 o                         
  -1  31   5          1.17         -7.00         7.00 o                         
   0  31   5          0.33          0.75         7.16 o                         
   1  31   5          1.38         -4.08         6.57 o                         
   2  31   5          0.61          3.73         6.42 o                         
   3  31   5          1.00          3.18         4.74 o                         
   4  31   5          2.94          2.72         7.43 o                         
  -4  32   5          3.43         14.45         9.18 o                         
  -3  32   5         10.32          5.07         6.19 o                         
  -2  32   5          4.28         10.56         6.65 o                         
  -1  32   5          3.89         -0.64         6.25 o                         
   0  32   5          2.93         12.04         6.30 o                         
   1  32   5          9.38          9.62         6.36 o                         
   2  32   5          2.38          3.32         7.14 o                         
   3  32   5         10.79          3.74         7.01 o                         
  -2  33   5          5.35          6.17         8.62 o                         
  -1  33   5          0.18          0.97         8.17 o                         
   0  33   5         27.53         13.42         7.98 o                         
   1  33   5          0.01          3.64        12.10 o                         
 -12   0   6        148.89        144.37        11.44 o                         
 -10   0   6        888.74        875.07        16.00 o                         
  -8   0   6        114.38        118.13         4.81 o                         
  -6   0   6         58.71         64.57         2.32 o                         
  -4   0   6        639.61        614.99         6.44 o                         
  -2   0   6       1246.21       1296.87        25.85 o                         
   0   0   6       1132.71       1182.95        30.35 o                         
   2   0   6       3524.63       3541.30        51.42 o                         
   4   0   6       1725.22       1689.75        19.82 o                         
   6   0   6       1821.76       1769.16        20.74 o                         
   8   0   6        180.74        173.82         5.79 o                         
  10   0   6        309.54        319.50        13.17 o                         
  12   0   6         31.67         24.01        11.12 o                         
 -13   1   6         22.71         16.38        12.32 o                         
 -12   1   6        155.64        161.55         7.20 o                         
 -11   1   6         63.48         62.62         5.67 o                         
 -10   1   6        403.75        404.75         7.08 o                         
  -9   1   6        181.46        177.85         4.49 o                         
  -8   1   6       1548.09       1537.49        13.63 o                         
  -7   1   6        143.13        139.00         2.52 o                         
  -6   1   6       2236.29       2288.04        15.63 o                         
  -5   1   6          0.06         -0.65         1.08 o                         
  -4   1   6       6680.88       6834.37        46.14 o                         
  -3   1   6        235.59        248.42         2.96 o                         
  -2   1   6       6041.48       6209.32        70.05 o                         
  -1   1   6       1687.63       1963.91        33.38 o                         
   0   1   6       9933.71      10836.31       199.35 o                         
   1   1   6        412.92        449.14         8.67 o                         
   2   1   6       3044.68       3090.63        35.63 o                         
   3   1   6        378.07        388.90         4.39 o                         
   4   1   6       1387.51       1311.82        11.87 o                         
   5   1   6         89.00         95.49         1.97 o                         
   6   1   6        276.34        270.42         4.24 o                         
   7   1   6         79.81         80.89         2.86 o                         
   8   1   6         16.01         16.03         3.23 o                         
   9   1   6         16.74         13.49         5.53 o                         
  10   1   6          0.52         -3.35         5.22 o                         
  11   1   6         11.25          8.09         6.29 o                         
  12   1   6          7.57         -3.96         7.85 o                         
  13   1   6          4.09         -2.13         8.89 o                         
 -13   2   6         17.88          8.47        18.26 o                         
 -12   2   6         88.09         87.58         7.00 o                         
 -11   2   6        137.35        142.17         6.76 o                         
 -10   2   6        555.22        558.77         8.32 o                         
  -9   2   6        176.30        171.66         4.80 o                         
  -8   2   6        249.54        246.75         4.86 o                         
  -7   2   6        938.39        943.78         8.25 o                         
  -6   2   6        490.89        448.12         4.17 o                         
  -5   2   6       2195.81       2162.84        15.03 o                         
  -4   2   6        124.17        145.54         1.47 o                         
  -3   2   6       2578.22       2602.97        19.30 o                         
  -2   2   6        324.23        386.05         4.34 o                         
  -1   2   6       3431.63       3737.44        66.37 o                         
   0   2   6       5080.69       5572.04        89.78 o                         
   1   2   6       1500.78       1503.39        18.17 o                         
   2   2   6       2984.13       3054.04        48.52 o                         
   3   2   6       2000.55       1962.51        18.31 o                         
   4   2   6       1554.73       1497.33        13.61 o                         
   5   2   6        153.08        159.19         2.75 o                         
   6   2   6        621.74        615.68         7.35 o                         
   7   2   6         86.82         86.22         3.13 o                         
   8   2   6        215.43        217.42         4.69 o                         
   9   2   6         67.39         78.79         4.69 o                         
  10   2   6        182.09        187.58         6.40 o                         
  11   2   6          0.05          4.37         6.18 o                         
  12   2   6         38.45         32.42         7.66 o                         
  13   2   6          3.26          0.51         8.63 o                         
 -13   3   6         81.96         86.48         9.46 o                         
 -12   3   6         82.38         78.27         6.35 o                         
 -11   3   6        242.81        243.34         8.04 o                         
 -10   3   6          7.17         12.57         4.82 o                         
  -9   3   6        435.00        443.11         6.59 o                         
  -8   3   6        252.28        255.71         3.99 o                         
  -7   3   6        140.72        137.55         2.72 o                         
  -6   3   6        823.13        820.40         6.57 o                         
  -5   3   6         46.12         40.48         1.24 o                         
  -4   3   6       4079.20       4178.29        24.77 o                         
  -3   3   6        817.55        763.91         6.51 o                         
  -2   3   6       3323.28       3465.30        39.83 o                         
  -1   3   6       1435.60       1588.81        27.54 o                         
   0   3   6       3042.62       3010.45        45.24 o                         
   1   3   6        810.27        868.57        10.90 o                         
   2   3   6       2084.33       2045.34        22.11 o                         
   3   3   6       1753.30       1753.70        14.63 o                         
   4   3   6        789.00        756.83         7.01 o                         
   5   3   6       1243.83       1221.02        10.23 o                         
   6   3   6        104.28        104.91         2.80 o                         
   7   3   6        567.47        554.82         7.74 o                         
   8   3   6         63.23         59.64         3.90 o                         
   9   3   6        139.38        139.34         6.98 o                         
  10   3   6          3.83         12.46         6.99 o                         
  11   3   6         57.04         63.90         7.18 o                         
  12   3   6          4.03         -5.46         6.66 o                         
  13   3   6         30.64         35.04         9.63 o                         
 -13   4   6         56.05         54.71         7.97 o                         
 -12   4   6          4.04         13.02         5.77 o                         
 -11   4   6        301.19        306.08         6.34 o                         
 -10   4   6         10.81         12.40         4.56 o                         
  -9   4   6        706.38        704.69         7.89 o                         
  -8   4   6          3.10          7.93         2.80 o                         
  -7   4   6       1680.59       1660.59        12.81 o                         
  -6   4   6        349.52        338.29         3.28 o                         
  -5   4   6       2933.66       3081.76        19.08 o                         
  -4   4   6          2.09          1.07         1.01 o                         
  -3   4   6       6178.52       6173.29        50.79 o                         
  -2   4   6        491.67        499.81         7.23 o                         
  -1   4   6       7387.71       7586.16       108.03 o                         
   0   4   6        648.81        717.34        21.66 o                         
   1   4   6       5133.56       5404.96        58.07 o                         
   2   4   6        130.10        128.75         2.72 o                         
   3   4   6       1442.26       1357.40        11.33 o                         
   4   4   6        691.11        634.46         5.75 o                         
   5   4   6        669.53        651.03         5.85 o                         
   6   4   6        100.15         99.26         2.36 o                         
   7   4   6        146.63        144.07         3.68 o                         
   8   4   6        142.44        142.09         4.11 o                         
   9   4   6         15.24         23.69         4.18 o                         
  10   4   6         12.71         23.12         6.81 o                         
  11   4   6          1.44         -4.24         7.62 o                         
  12   4   6          4.71         -1.59         7.24 o                         
 -13   5   6         65.12         70.61         7.18 o                         
 -12   5   6          0.38         -1.79         5.68 o                         
 -11   5   6        373.26        371.07         6.80 o                         
 -10   5   6         31.70         25.93         4.67 o                         
  -9   5   6        305.72        313.16         4.92 o                         
  -8   5   6         12.22         19.68         3.00 o                         
  -7   5   6        159.54        162.14         2.76 o                         
  -6   5   6        115.43        117.69         2.26 o                         
  -5   5   6         23.63         17.42         1.21 o                         
  -4   5   6         56.59         77.75         1.38 o                         
  -3   5   6          2.99          6.71         1.21 o                         
  -2   5   6          9.64         13.83         2.15 o                         
  -1   5   6       1072.29       1070.63        15.41 o                         
   0   5   6         12.18         14.77         1.99 o                         
   1   5   6       5753.50       5790.64        61.94 o                         
   2   5   6         71.13         55.73         1.67 o                         
   3   5   6       2886.02       2793.97        22.81 o                         
   4   5   6         58.42         68.26         1.59 o                         
   5   5   6       1141.71       1087.18         9.35 o                         
   6   5   6          0.30         -0.67         2.14 o                         
   7   5   6        254.29        238.66         4.34 o                         
   8   5   6          0.79          2.16         3.54 o                         
   9   5   6        336.61        348.65         6.44 o                         
  10   5   6         22.51         24.82         6.99 o                         
  11   5   6        155.55        154.08         8.46 o                         
  12   5   6          0.55         -3.54         7.77 o                         
 -13   6   6         78.76         81.99         8.17 o                         
 -12   6   6         42.92         46.83         6.35 o                         
 -11   6   6        141.67        146.23         5.74 o                         
 -10   6   6         23.41         31.44         4.75 o                         
  -9   6   6        171.15        175.85         4.22 o                         
  -8   6   6        343.60        344.07         4.67 o                         
  -7   6   6       1019.29       1013.46         9.22 o                         
  -6   6   6          3.01          4.75         1.89 o                         
  -5   6   6       3053.56       3160.03        20.38 o                         
  -4   6   6         23.12         19.61         1.18 o                         
  -3   6   6       8081.23       8224.58        72.33 o                         
  -2   6   6       1074.29       1134.06        14.68 o                         
  -1   6   6       5171.97       5114.57        61.33 o                         
   0   6   6         55.69         71.94         3.57 o                         
   1   6   6       6961.59       7066.96        75.74 o                         
   2   6   6         52.06         52.30         1.61 o                         
   3   6   6       2175.28       2088.79        16.75 o                         
   4   6   6        313.24        332.25         3.70 o                         
   5   6   6       1105.72       1055.68         8.72 o                         
   6   6   6        154.66        155.98         3.00 o                         
   7   6   6         21.05         20.67         3.23 o                         
   8   6   6         88.86         96.18         4.58 o                         
   9   6   6          3.54          6.11         4.40 o                         
  10   6   6          2.37         -0.45         5.90 o                         
  11   6   6         12.15         12.08        10.77 o                         
  12   6   6         12.93         10.35         5.76 o                         
 -13   7   6         12.79          8.33         7.51 o                         
 -12   7   6         62.42         70.67         6.41 o                         
 -11   7   6         86.78         86.21         5.33 o                         
 -10   7   6        157.54        166.67         5.78 o                         
  -9   7   6        142.17        153.55         4.44 o                         
  -8   7   6        122.84        121.69         3.35 o                         
  -7   7   6        604.39        615.93         6.00 o                         
  -6   7   6       1099.80       1090.24         8.05 o                         
  -5   7   6        193.14        163.22         2.06 o                         
  -4   7   6       1200.33       1213.09         8.99 o                         
  -3   7   6         22.49         28.14         1.40 o                         
  -2   7   6       3620.67       3650.32        40.05 o                         
  -1   7   6        621.19        689.31         9.40 o                         
   0   7   6       1067.61       1034.76        15.72 o                         
   1   7   6       2220.46       2321.57        26.99 o                         
   2   7   6       1131.98       1080.30        11.29 o                         
   3   7   6       2038.81       1878.23        15.10 o                         
   4   7   6        334.03        332.73         3.65 o                         
   5   7   6       1162.66       1151.20         9.98 o                         
   6   7   6        249.98        247.30         4.25 o                         
   7   7   6        465.54        461.75         5.80 o                         
   8   7   6         25.14         28.60         4.35 o                         
   9   7   6        267.68        264.67         6.05 o                         
  10   7   6          0.15         -0.46         5.07 o                         
  11   7   6         49.12         53.06         6.28 o                         
  12   7   6          0.19         10.03         7.89 o                         
 -13   8   6          1.78         -7.07         9.25 o                         
 -12   8   6        127.95        135.14         6.61 o                         
 -11   8   6         44.17         39.38         5.25 o                         
 -10   8   6         67.12         78.01         4.73 o                         
  -9   8   6         22.10         23.73         4.15 o                         
  -8   8   6        162.84        165.80         3.67 o                         
  -7   8   6        560.04        572.80         5.91 o                         
  -6   8   6          5.80          4.79         1.71 o                         
  -5   8   6       1227.95       1253.51         9.13 o                         
  -4   8   6         50.49         53.50         1.42 o                         
  -3   8   6       3332.28       3457.45        29.70 o                         
  -2   8   6         22.04         17.22         1.70 o                         
  -1   8   6       1454.04       1456.84        19.62 o                         
   0   8   6       1558.99       1530.49        25.93 o                         
   1   8   6        974.32        969.33        11.94 o                         
   2   8   6       1554.94       1436.38        13.83 o                         
   3   8   6        476.10        472.21         4.52 o                         
   4   8   6       1390.37       1341.67        10.86 o                         
   5   8   6         75.61         77.46         2.17 o                         
   6   8   6         52.49         51.68         3.66 o                         
   7   8   6          8.51         12.92         3.04 o                         
   8   8   6        314.74        326.24         6.36 o                         
   9   8   6          3.87         11.39         4.69 o                         
  10   8   6         72.31         74.35         5.36 o                         
  11   8   6          1.85          6.53         5.99 o                         
  12   8   6        124.36        102.52         6.37 o                         
 -13   9   6         10.89         -6.18         9.47 o                         
 -12   9   6        129.00        129.97         6.34 o                         
 -11   9   6          6.76         10.04         5.13 o                         
 -10   9   6        226.87        228.78         5.56 o                         
  -9   9   6          1.03          4.21         4.18 o                         
  -8   9   6        275.03        274.10         4.63 o                         
  -7   9   6         15.21         17.39         2.56 o                         
  -6   9   6       1250.58       1232.25         9.21 o                         
  -5   9   6          0.92          3.12         1.42 o                         
  -4   9   6       2487.65       2583.72        19.29 o                         
  -3   9   6        108.59        126.16         1.87 o                         
  -2   9   6       4629.32       4665.69        45.61 o                         
  -1   9   6         71.79         79.34         3.29 o                         
   0   9   6       3503.11       3499.05        43.00 o                         
   1   9   6         78.90         79.24         2.95 o                         
   2   9   6       3621.55       3558.34        31.66 o                         
   3   9   6        263.26        221.20         2.62 o                         
   4   9   6       1374.05       1326.29        10.00 o                         
   5   9   6         36.45         39.01         2.05 o                         
   6   9   6        160.75        160.82         3.66 o                         
   7   9   6         63.68         61.07         3.50 o                         
   8   9   6          1.44          1.55         4.39 o                         
   9   9   6         41.54         33.58         4.79 o                         
  10   9   6          1.56         -1.96         5.06 o                         
  11   9   6          6.78          4.56         6.80 o                         
  12   9   6          0.07         -2.31         5.67 o                         
 -13  10   6         21.07         18.46        10.86 o                         
 -12  10   6         88.43         92.45         8.44 o                         
 -11  10   6          1.47          3.90         5.16 o                         
 -10  10   6        162.74        164.52         5.22 o                         
  -9  10   6          0.63         -1.89         4.23 o                         
  -8  10   6        316.62        319.24         5.28 o                         
  -7  10   6         63.87         72.70         2.77 o                         
  -6  10   6         90.57         84.68         2.13 o                         
  -5  10   6         40.05         39.22         1.60 o                         
  -4  10   6        168.88        145.91         2.62 o                         
  -3  10   6         80.78         77.90         1.59 o                         
  -2  10   6        165.81        177.13         2.97 o                         
  -1  10   6         26.18         24.37         1.94 o                         
   0  10   6       1323.18       1333.42        17.15 o                         
   1  10   6         14.56          9.44         1.34 o                         
   2  10   6       3105.96       2959.58        26.71 o                         
   3  10   6          9.04          7.45         1.45 o                         
   4  10   6       1261.91       1227.78         9.83 o                         
   5  10   6        124.62        126.42         3.95 o                         
   6  10   6        439.52        427.35         6.92 o                         
   7  10   6          0.39          0.71         3.94 o                         
   8  10   6        336.02        345.30         5.76 o                         
   9  10   6         17.52         19.16         4.69 o                         
  10  10   6        186.13        188.01         6.61 o                         
  11  10   6          7.64          8.30         6.67 o                         
  12  10   6         61.61         52.87         5.91 o                         
 -13  11   6          0.98        -10.62        10.62 o                         
 -12  11   6         22.98         18.24         7.43 o                         
 -11  11   6          0.95          5.23         5.24 o                         
 -10  11   6        189.11        194.89         5.36 o                         
  -9  11   6          7.15         -0.31         4.44 o                         
  -8  11   6        299.82        303.08         5.08 o                         
  -7  11   6          4.88          4.53         2.58 o                         
  -6  11   6       1741.96       1751.95        13.74 o                         
  -5  11   6         12.29         11.46         1.52 o                         
  -4  11   6       3350.17       3365.12        26.32 o                         
  -3  11   6          1.79          3.73         1.47 o                         
  -2  11   6       4171.63       4184.32        37.70 o                         
  -1  11   6         23.50         22.88         2.93 o                         
   0  11   6       2566.75       2540.91        37.55 o                         
   1  11   6        163.99        142.74         2.23 o                         
   2  11   6       1474.66       1476.89        14.37 o                         
   3  11   6        175.53        162.59         3.48 o                         
   4  11   6        668.03        648.47         7.03 o                         
   5  11   6         42.22         44.33         2.52 o                         
   6  11   6         26.65         36.68         2.93 o                         
   7  11   6         20.69         23.31         3.92 o                         
   8  11   6          0.90         -0.69         3.80 o                         
   9  11   6         17.65         16.46         5.33 o                         
  10  11   6          2.78          7.57         5.77 o                         
  11  11   6         24.36         31.71         6.43 o                         
  12  11   6          0.14          6.42         6.93 o                         
 -13  12   6         67.24         51.70        10.94 o                         
 -12  12   6         54.57         50.89         7.61 o                         
 -11  12   6         66.57         85.39         6.42 o                         
 -10  12   6         52.60         58.00         4.86 o                         
  -9  12   6         72.60         74.64         5.15 o                         
  -8  12   6        200.01        191.81         4.33 o                         
  -7  12   6         66.69         62.55         2.64 o                         
  -6  12   6         27.24         28.37         2.21 o                         
  -5  12   6        623.51        615.26         5.27 o                         
  -4  12   6         25.25         29.17         1.96 o                         
  -3  12   6        524.41        551.96         5.48 o                         
  -2  12   6        322.26        317.54         5.12 o                         
  -1  12   6        776.44        780.12        11.33 o                         
   0  12   6        234.30        237.35         4.51 o                         
   1  12   6        636.62        624.24         7.01 o                         
   2  12   6        976.08        916.72         9.49 o                         
   3  12   6       1375.71       1365.85        13.42 o                         
   4  12   6        465.56        461.12         6.97 o                         
   5  12   6        316.57        324.12         4.90 o                         
   6  12   6        619.13        621.45         8.19 o                         
   7  12   6         23.99         19.72         4.24 o                         
   8  12   6        215.39        208.69         5.43 o                         
   9  12   6          1.98          2.98         5.59 o                         
  10  12   6         75.45         72.98         5.85 o                         
  11  12   6          0.78         -5.75         5.75 o                         
  12  12   6         10.23         -0.91         6.67 o                         
 -13  13   6         40.79         28.20        10.29 o                         
 -12  13   6          1.13          0.57         7.19 o                         
 -11  13   6         53.34         42.12         8.48 o                         
 -10  13   6         90.90         89.27         5.49 o                         
  -9  13   6        146.39        146.66         6.66 o                         
  -8  13   6        146.64        151.19         5.39 o                         
  -7  13   6          1.34          5.67         2.99 o                         
  -6  13   6        931.53        934.25         8.65 o                         
  -5  13   6          8.72          9.07         1.72 o                         
  -4  13   6        401.32        411.88         4.50 o                         
  -3  13   6          0.65          3.40         2.36 o                         
  -2  13   6        655.97        684.36        12.75 o                         
  -1  13   6        254.18        262.15         7.93 o                         
   0  13   6        167.22        166.97         4.98 o                         
   1  13   6       1011.38        996.07        12.02 o                         
   2  13   6        458.39        458.03         6.14 o                         
   3  13   6        858.19        810.14         8.68 o                         
   4  13   6        132.67        136.20         3.36 o                         
   5  13   6         57.27         55.91         3.02 o                         
   6  13   6          8.09          9.73         4.01 o                         
   7  13   6        104.71        110.46         4.98 o                         
   8  13   6          2.22          8.73         4.74 o                         
   9  13   6        122.08        122.73         6.11 o                         
  10  13   6          2.08          0.15         5.25 o                         
  11  13   6        105.67        103.49         7.46 o                         
 -13  14   6         24.06         22.96         9.86 o                         
 -12  14   6         36.52         31.13         8.68 o                         
 -11  14   6         83.09         95.74        11.37 o                         
 -10  14   6          9.14          4.36         5.22 o                         
  -9  14   6        389.83        398.86         7.14 o                         
  -8  14   6         41.73         51.23         4.75 o                         
  -7  14   6        374.72        369.80         5.34 o                         
  -6  14   6         14.17         12.33         2.62 o                         
  -5  14   6       1496.56       1482.36        14.70 o                         
  -4  14   6          2.01          6.12         2.26 o                         
  -3  14   6       1339.32       1336.75        13.45 o                         
  -2  14   6         65.09         71.28         3.35 o                         
  -1  14   6       2740.28       2816.02        47.45 o                         
   0  14   6         58.51         60.46         4.06 o                         
   1  14   6       1026.79       1044.77        16.08 o                         
   2  14   6         11.58         10.84         3.69 o                         
   3  14   6       1068.42       1065.95        12.99 o                         
   4  14   6         68.49         66.63         3.32 o                         
   5  14   6         66.72         63.79         3.61 o                         
   6  14   6          4.25          4.46         3.26 o                         
   7  14   6         23.43         20.18         4.51 o                         
   8  14   6         51.01         45.79         4.69 o                         
   9  14   6          0.41         -6.13         6.13 o                         
  10  14   6          0.61         -3.59         5.55 o                         
  11  14   6          1.56          0.53         6.52 o                         
 -13  15   6         63.77         41.82        13.15 o                         
 -12  15   6         13.49         14.31         7.86 o                         
 -11  15   6         52.17         59.74         8.45 o                         
 -10  15   6          0.62          2.15         6.35 o                         
  -9  15   6        226.18        224.39         7.97 o                         
  -8  15   6          7.49          2.28         4.97 o                         
  -7  15   6         24.05         26.27         3.73 o                         
  -6  15   6          7.43         11.01         3.53 o                         
  -5  15   6         60.64         66.07         4.19 o                         
  -4  15   6         44.84         46.69         3.24 o                         
  -3  15   6        112.44        118.99         4.28 o                         
  -2  15   6        108.09        114.52         3.91 o                         
  -1  15   6        128.74        128.38         5.44 o                         
   0  15   6          1.69         10.83         4.05 o                         
   1  15   6        802.65        783.21        14.45 o                         
   2  15   6         25.36         23.01         3.96 o                         
   3  15   6        666.75        660.29        10.28 o                         
   4  15   6        330.64        336.66         5.61 o                         
   5  15   6        556.51        568.04         8.29 o                         
   6  15   6         14.79         17.04         4.45 o                         
   7  15   6        362.28        373.53         7.68 o                         
   8  15   6          1.19         -4.94         4.94 o                         
   9  15   6        120.76        121.10         6.21 o                         
  10  15   6          0.51          4.40         6.40 o                         
  11  15   6         43.93         40.72         6.34 o                         
 -12  16   6          2.90          4.05        11.06 o                         
 -11  16   6         13.16         11.05        10.22 o                         
 -10  16   6         22.92         29.50         7.17 o                         
  -9  16   6        255.78        252.69         7.91 o                         
  -8  16   6          0.18         -0.97         6.24 o                         
  -7  16   6        431.80        444.25         9.56 o                         
  -6  16   6         11.54         14.49         4.43 o                         
  -5  16   6       1722.47       1707.22        20.66 o                         
  -4  16   6         12.09         12.68         3.98 o                         
  -3  16   6       1032.96       1068.47        15.00 o                         
  -2  16   6         63.31         68.39         4.04 o                         
  -1  16   6        868.19        895.18        14.90 o                         
   0  16   6         43.82         47.38         4.43 o                         
   1  16   6        536.71        533.98        10.64 o                         
   2  16   6        155.54        154.54         4.51 o                         
   3  16   6        443.47        458.54         8.89 o                         
   4  16   6         57.68         60.38         3.71 o                         
   5  16   6        203.90        210.37         4.83 o                         
   6  16   6          1.86          6.52         5.12 o                         
   7  16   6          3.33         -2.40         5.63 o                         
   8  16   6          0.99          1.17         6.42 o                         
   9  16   6          0.34         -7.07         7.07 o                         
  10  16   6         65.56         62.29         7.98 o                         
  11  16   6          4.00          0.40         6.52 o                         
 -12  17   6         30.67         32.65         7.16 o                         
 -11  17   6         42.75         44.79        10.25 o                         
 -10  17   6        123.07        126.85         8.65 o                         
  -9  17   6         91.87         92.37         6.88 o                         
  -8  17   6        133.57        142.73         8.41 o                         
  -7  17   6         19.30         21.08         6.15 o                         
  -6  17   6        149.07        154.89         5.26 o                         
  -5  17   6         12.60         11.95         3.97 o                         
  -4  17   6        158.48        163.64         6.92 o                         
  -3  17   6        159.18        147.36         6.03 o                         
  -2  17   6        227.67        234.36         7.10 o                         
  -1  17   6         97.86         99.45         3.41 o                         
   0  17   6        302.99        301.54         6.20 o                         
   1  17   6        283.34        265.67         6.01 o                         
   2  17   6        349.68        330.32         7.05 o                         
   3  17   6        112.01        110.18         4.43 o                         
   4  17   6        180.18        183.06         5.80 o                         
   5  17   6        193.49        200.25         5.94 o                         
   6  17   6         21.81         19.77         5.65 o                         
   7  17   6        116.90        119.73         6.19 o                         
   8  17   6          3.90         -6.08         6.08 o                         
   9  17   6         52.27         53.77         5.99 o                         
  10  17   6          3.96          2.34         6.76 o                         
  11  17   6         20.27          8.70        12.59 o                         
 -12  18   6         36.51         29.50         8.00 o                         
 -11  18   6          1.89         11.63         9.69 o                         
 -10  18   6         53.92         63.32        10.51 o                         
  -9  18   6         71.27         71.76         6.85 o                         
  -8  18   6         30.67         37.90         7.84 o                         
  -7  18   6         64.13         76.06         6.49 o                         
  -6  18   6          1.78          5.83         4.53 o                         
  -5  18   6        200.75        210.83         5.37 o                         
  -4  18   6          9.26         12.31         4.17 o                         
  -3  18   6        271.33        281.08         7.55 o                         
  -2  18   6         17.78         26.49         4.66 o                         
  -1  18   6        351.39        365.71         7.31 o                         
   0  18   6        154.11        146.80         4.66 o                         
   1  18   6        192.50        192.11         6.27 o                         
   2  18   6        263.78        252.42         9.43 o                         
   3  18   6          3.10          4.04         4.61 o                         
   4  18   6        211.16        212.77         7.17 o                         
   5  18   6          8.78         10.06         4.05 o                         
   6  18   6        100.53        101.09         6.07 o                         
   7  18   6          0.89         -1.36         5.65 o                         
   8  18   6         87.60         83.56         6.11 o                         
   9  18   6         13.12         11.33         5.72 o                         
  10  18   6         36.79         30.45         6.87 o                         
 -12  19   6         18.94         13.94        13.54 o                         
 -11  19   6          0.60          7.35         8.02 o                         
 -10  19   6         49.83         38.44         9.66 o                         
  -9  19   6          1.91         13.35         7.56 o                         
  -8  19   6        252.48        262.25         9.36 o                         
  -7  19   6          7.06         14.66         6.40 o                         
  -6  19   6        469.91        466.25         8.17 o                         
  -5  19   6         22.92         22.41         4.46 o                         
  -4  19   6        834.64        832.61        16.43 o                         
  -3  19   6         19.43         23.15         5.42 o                         
  -2  19   6        657.53        647.00        16.45 o                         
  -1  19   6          5.72         15.74         5.31 o                         
   0  19   6        469.70        493.39         9.22 o                         
   1  19   6          2.53         -4.93         4.95 o                         
   2  19   6        329.42        325.03         8.22 o                         
   3  19   6        107.61        115.80         5.42 o                         
   4  19   6        145.15        153.38         5.41 o                         
   5  19   6        113.89        101.85         5.77 o                         
   6  19   6         30.02         32.54         6.22 o                         
   7  19   6         33.98         37.50         5.67 o                         
   8  19   6          1.08         -0.95         5.59 o                         
   9  19   6          0.39          3.03         5.84 o                         
  10  19   6          0.32          5.75         8.10 o                         
 -11  20   6         21.47         20.90         9.89 o                         
 -10  20   6         58.25         56.60         9.00 o                         
  -9  20   6          5.66         -3.47         7.37 o                         
  -8  20   6         37.74         60.54         8.20 o                         
  -7  20   6          6.00         -0.79         7.23 o                         
  -6  20   6         29.43         40.92         4.84 o                         
  -5  20   6         10.99         11.23         4.47 o                         
  -4  20   6          7.18          2.90         5.43 o                         
  -3  20   6         11.29         19.90         5.61 o                         
  -2  20   6         34.60         38.35         5.17 o                         
  -1  20   6         92.44        102.01         7.00 o                         
   0  20   6        238.74        233.73         6.07 o                         
   1  20   6          7.48          7.64         4.70 o                         
   2  20   6        192.00        184.60         9.90 o                         
   3  20   6         39.34         34.24         5.21 o                         
   4  20   6        226.51        225.44         6.12 o                         
   5  20   6         43.52         32.32         5.58 o                         
   6  20   6        111.12        119.85         7.15 o                         
   7  20   6          0.16          3.10         7.34 o                         
   8  20   6         86.05         90.96         7.84 o                         
   9  20   6          0.95          2.91         6.07 o                         
  10  20   6         34.60         51.72        16.25 o                         
 -11  21   6         11.63         -2.04         6.58 o                         
 -10  21   6         16.29          4.94         8.05 o                         
  -9  21   6          0.14         -2.52         6.74 o                         
  -8  21   6         90.27         92.83         8.14 o                         
  -7  21   6          0.79          2.96         7.03 o                         
  -6  21   6        131.05        132.28         6.00 o                         
  -5  21   6         57.07         51.66         5.28 o                         
  -4  21   6        581.81        589.15        13.98 o                         
  -3  21   6          9.98          3.27         6.11 o                         
  -2  21   6        305.60        328.60        10.21 o                         
  -1  21   6         12.89          5.40         5.79 o                         
   0  21   6        389.69        403.40         8.20 o                         
   1  21   6          2.14          6.56         5.39 o                         
   2  21   6         91.66         93.76         5.51 o                         
   3  21   6          0.60          0.65         5.78 o                         
   4  21   6        100.63        100.27         5.68 o                         
   5  21   6          1.84          8.86         5.75 o                         
   6  21   6         13.93         17.37         6.71 o                         
   7  21   6          2.70         12.28         7.04 o                         
   8  21   6          3.32          5.33         6.11 o                         
   9  21   6         12.48         15.55         5.64 o                         
 -11  22   6         23.14         24.66         9.55 o                         
 -10  22   6          9.09         -2.58         7.34 o                         
  -9  22   6         21.46         12.82         6.62 o                         
  -8  22   6          9.16         12.72         7.48 o                         
  -7  22   6        132.12        134.95         7.45 o                         
  -6  22   6         20.90         19.29         5.95 o                         
  -5  22   6         55.59         61.46         6.07 o                         
  -4  22   6          2.07          8.13         5.64 o                         
  -3  22   6        237.45        232.15         8.94 o                         
  -2  22   6          3.30         -0.34         6.56 o                         
  -1  22   6         55.95         67.82         6.37 o                         
   0  22   6          2.47          9.56         5.53 o                         
   1  22   6        136.22        140.90         6.54 o                         
   2  22   6         87.13         86.60         6.29 o                         
   3  22   6         25.08         18.60         5.98 o                         
   4  22   6         92.69         99.26         6.38 o                         
   5  22   6         32.01         42.05         5.34 o                         
   6  22   6        163.93        167.69         8.08 o                         
   7  22   6          7.91          6.79         6.68 o                         
   8  22   6         16.31          4.53         6.69 o                         
   9  22   6          4.74         -2.79         9.63 o                         
 -10  23   6          1.87         -6.81         9.62 o                         
  -9  23   6          2.43         -2.77         7.10 o                         
  -8  23   6         11.14         14.21         8.69 o                         
  -7  23   6         17.54         21.30         7.94 o                         
  -6  23   6         43.53         44.90         7.00 o                         
  -5  23   6          8.00         12.81         5.82 o                         
  -4  23   6        130.74        142.22         7.14 o                         
  -3  23   6         34.42         44.09         5.63 o                         
  -2  23   6        162.43        192.50        14.74 o                         
  -1  23   6         56.84         57.44         6.58 o                         
   0  23   6        140.45        168.32         9.40 o                         
   1  23   6         71.94         85.72         5.76 o                         
   2  23   6          1.56          0.56         5.74 o                         
   3  23   6        184.81        183.27         6.71 o                         
   4  23   6          0.59         14.20         6.21 o                         
   5  23   6         38.12         39.51         6.86 o                         
   6  23   6          0.14         -2.48        11.56 o                         
   7  23   6         23.47         18.77         7.26 o                         
   8  23   6          3.78          7.12         8.53 o                         
   9  23   6         24.72         25.53         7.32 o                         
 -10  24   6          0.56         11.12         7.83 o                         
  -9  24   6          7.90          7.03         7.71 o                         
  -8  24   6          1.75         10.40         8.27 o                         
  -7  24   6         77.11         86.52         8.13 o                         
  -6  24   6          1.72         -0.29         6.69 o                         
  -5  24   6        118.05        112.21         7.05 o                         
  -4  24   6         52.32         51.00         5.67 o                         
  -3  24   6        326.35        330.72        11.12 o                         
  -2  24   6          1.81          1.01        13.56 o                         
  -1  24   6        209.02        207.11        12.07 o                         
   0  24   6          0.17          2.65         7.38 o                         
   1  24   6        128.60        140.72         7.86 o                         
   2  24   6         94.71         86.15         7.94 o                         
   3  24   6        117.63        116.32         7.24 o                         
   4  24   6         22.06         33.05         8.26 o                         
   5  24   6         19.95         17.37         8.04 o                         
   6  24   6         25.69         31.16         8.33 o                         
   7  24   6         19.22         17.28         6.70 o                         
   8  24   6          0.24         -1.22         7.58 o                         
  -9  25   6          6.83         -0.60        11.31 o                         
  -8  25   6          2.72         -6.91         6.91 o                         
  -7  25   6         18.42         26.02         9.69 o                         
  -6  25   6          0.60          1.99         7.67 o                         
  -5  25   6          0.04         -0.17         7.10 o                         
  -4  25   6          4.04         -0.59         5.99 o                         
  -3  25   6          0.22          3.70         8.80 o                         
  -2  25   6          5.88          4.52        10.07 o                         
  -1  25   6         18.90         23.92         7.11 o                         
   0  25   6          0.99          3.38         8.40 o                         
   1  25   6          8.56         10.92         8.21 o                         
   2  25   6          1.07         -2.88         6.42 o                         
   3  25   6         72.92         88.67        11.38 o                         
   4  25   6          5.61         -3.87         8.46 o                         
   5  25   6         73.96         71.63         8.17 o                         
   6  25   6          6.83         12.11         6.92 o                         
   7  25   6         54.78         42.94         7.51 o                         
   8  25   6          4.43         -5.56        12.13 o                         
  -9  26   6         10.44          6.70         9.08 o                         
  -8  26   6          3.68          6.26         6.27 o                         
  -7  26   6         46.73         41.22         6.29 o                         
  -6  26   6          0.80          6.32         7.26 o                         
  -5  26   6        107.31        109.73         8.00 o                         
  -4  26   6          0.57          1.32         6.65 o                         
  -3  26   6        144.71        165.47        10.06 o                         
  -2  26   6         10.82         11.17        16.88 o                         
  -1  26   6        114.74         99.81         8.57 o                         
   0  26   6          2.80          3.40         6.91 o                         
   1  26   6         20.39         23.13         6.90 o                         
   2  26   6         26.93         35.05         6.95 o                         
   3  26   6         25.62         27.25         6.67 o                         
   4  26   6          5.99         -0.16         6.67 o                         
   5  26   6          5.23         11.66         8.37 o                         
   6  26   6          0.69          4.13         6.37 o                         
   7  26   6         17.10         20.52         6.74 o                         
  -8  27   6          2.54          9.85         5.00 o                         
  -7  27   6          0.73         -0.54         5.66 o                         
  -6  27   6         14.84         22.58         6.72 o                         
  -5  27   6          3.67          6.48         7.09 o                         
  -4  27   6         38.90         33.17         6.57 o                         
  -3  27   6          3.90          1.04         8.47 o                         
  -2  27   6         72.22         63.08        11.88 o                         
  -1  27   6          0.42         -4.95         8.84 o                         
   0  27   6         48.42         56.34         9.76 o                         
   1  27   6         25.12         24.97         6.36 o                         
   2  27   6         37.68         52.49         6.96 o                         
   3  27   6         47.33         47.48         6.74 o                         
   4  27   6         19.72         21.84         6.34 o                         
   5  27   6         41.20         16.91         8.85 o                         
   6  27   6          8.24         11.52         6.79 o                         
   7  27   6         14.57         16.73         5.88 o                         
  -8  28   6          3.06          4.32         9.00 o                         
  -7  28   6         18.46         13.77         5.07 o                         
  -6  28   6          0.06          2.07         6.29 o                         
  -5  28   6         13.14          6.84         8.32 o                         
  -4  28   6          0.30         -5.59         5.59 o                         
  -3  28   6         30.21         31.26         6.41 o                         
  -2  28   6          0.59         -4.70         6.35 o                         
  -1  28   6         28.44         21.04         7.24 o                         
   0  28   6          3.07          0.74         6.05 o                         
   1  28   6         31.95         34.34         6.49 o                         
   2  28   6         25.88         33.79         6.47 o                         
   3  28   6          2.68         11.61         6.30 o                         
   4  28   6         22.41         21.53         5.93 o                         
   5  28   6          0.13          7.08         8.97 o                         
   6  28   6         19.09         23.78         6.57 o                         
  -7  29   6         11.45          5.35         9.37 o                         
  -6  29   6         48.68         43.90         5.77 o                         
  -5  29   6          0.30         -0.47         6.09 o                         
  -4  29   6         47.67         38.06         6.03 o                         
  -3  29   6          0.00         -0.14         5.61 o                         
  -2  29   6         78.30         71.58         5.87 o                         
  -1  29   6         13.48         11.07         7.70 o                         
   0  29   6         13.47         22.34         8.06 o                         
   1  29   6          0.75         -4.22         6.26 o                         
   2  29   6         22.85         22.54         6.14 o                         
   3  29   6          3.48          8.34         5.86 o                         
   4  29   6         10.25          8.10         6.09 o                         
   5  29   6          2.86         -9.38         9.38 o                         
  -6  30   6          0.16          0.08         6.06 o                         
  -5  30   6          2.46          5.92         6.68 o                         
  -4  30   6          0.27         -8.20         8.20 o                         
  -3  30   6          0.15          0.51         6.09 o                         
  -2  30   6          0.23          2.85         5.33 o                         
  -1  30   6          1.57          5.59         9.11 o                         
   0  30   6          4.59          2.00         8.73 o                         
   1  30   6          0.09         -5.59         6.93 o                         
   2  30   6          5.24          6.50         5.60 o                         
   3  30   6          4.67         -0.68         6.00 o                         
   4  30   6         29.29         15.74         7.75 o                         
  -5  31   6          0.53          0.98         6.25 o                         
  -4  31   6         35.90         36.78         6.46 o                         
  -3  31   6          1.39         -0.15         4.97 o                         
  -2  31   6         17.79          6.55         6.10 o                         
  -1  31   6          6.05          7.50         8.02 o                         
   0  31   6         16.23         14.09         7.23 o                         
   1  31   6          9.58         19.75         7.01 o                         
   2  31   6         12.60          4.57         6.75 o                         
   3  31   6          1.09         -0.47         5.17 o                         
   4  31   6          5.73          1.04        10.92 o                         
  -4  32   6          1.53         -2.41         7.96 o                         
  -3  32   6         11.09         12.84         7.25 o                         
  -2  32   6          0.57          1.05         6.35 o                         
  -1  32   6          9.58          7.98         6.65 o                         
   0  32   6         13.20          9.72         5.39 o                         
   1  32   6          8.25          6.72         6.07 o                         
   2  32   6          3.91         -0.08         5.92 o                         
  -2  33   6          4.16         -4.57        12.00 o                         
  -1  33   6          0.19          6.61        11.29 o                         
   0  33   6         18.48         20.18        12.28 o                         
 -13   0   7        194.04        210.55        16.94 o                         
 -11   0   7        226.13        241.58        10.38 o                         
  -9   0   7        710.46        698.01        11.00 o                         
  -7   0   7       1056.35       1118.60        13.04 o                         
  -5   0   7       2669.49       2657.17        22.02 o                         
  -3   0   7       1368.34       1584.01        26.55 o                         
  -1   0   7       4066.08       4525.93        84.00 o                         
   1   0   7        164.58        129.84         4.93 o                         
   3   0   7        223.84        225.82         5.81 o                         
   5   0   7        248.66        240.33         4.18 o                         
   7   0   7        128.90        120.74         5.02 o                         
   9   0   7        397.60        395.78        11.78 o                         
  11   0   7        126.84        115.28        12.59 o                         
 -13   1   7          0.19         -7.71         8.72 o                         
 -12   1   7         35.48         37.13         9.05 o                         
 -11   1   7        146.37        129.20         6.14 o                         
 -10   1   7        120.83        131.18         5.09 o                         
  -9   1   7         39.31         35.77         3.55 o                         
  -8   1   7         74.32         79.59         3.19 o                         
  -7   1   7        446.44        449.19         5.60 o                         
  -6   1   7         12.27         19.35         1.71 o                         
  -5   1   7        314.03        318.26         2.59 o                         
  -4   1   7        329.71        340.38         2.99 o                         
  -3   1   7       4063.72       4361.83        40.42 o                         
  -2   1   7       1090.69       1076.23        12.97 o                         
  -1   1   7       3216.33       3476.67        56.17 o                         
   0   1   7        458.08        499.42         8.89 o                         
   1   1   7       7048.83       6847.18        89.61 o                         
   2   1   7        621.59        583.82         7.75 o                         
   3   1   7       6263.15       6174.00        52.95 o                         
   4   1   7        209.47        202.75         2.81 o                         
   5   1   7       3602.16       3435.18        29.66 o                         
   6   1   7          9.22          7.57         2.38 o                         
   7   1   7        945.15        932.48        10.56 o                         
   8   1   7         16.64         15.88         3.36 o                         
   9   1   7         53.55         53.33         4.98 o                         
  10   1   7          7.20         14.19         5.59 o                         
  11   1   7         31.69         27.04         6.59 o                         
  12   1   7          8.89         22.31         7.27 o                         
 -13   2   7         97.35        100.08        10.17 o                         
 -12   2   7         10.54         16.50         7.05 o                         
 -11   2   7        221.48        227.80         7.44 o                         
 -10   2   7        112.49        112.88         5.05 o                         
  -9   2   7        814.65        822.71        11.54 o                         
  -8   2   7        197.24        198.78         3.97 o                         
  -7   2   7        906.89        929.92         8.90 o                         
  -6   2   7        397.68        370.07         3.74 o                         
  -5   2   7       1572.48       1630.11        11.01 o                         
  -4   2   7        227.16        250.71         2.46 o                         
  -3   2   7       1946.74       1973.99        16.62 o                         
  -2   2   7       1477.56       1531.28        15.42 o                         
  -1   2   7       2116.22       2225.91        26.01 o                         
   0   2   7        607.09        522.31         8.99 o                         
   1   2   7          0.84          3.49         1.64 o                         
   2   2   7       4098.91       4026.77        65.44 o                         
   3   2   7        544.80        552.45         6.26 o                         
   4   2   7       1470.02       1393.99        14.41 o                         
   5   2   7        275.08        271.04         3.98 o                         
   6   2   7       1062.02       1028.35        11.85 o                         
   7   2   7         52.06         53.13         2.88 o                         
   8   2   7         19.17         21.23         4.06 o                         
   9   2   7         31.84         30.90         4.69 o                         
  10   2   7         30.52         23.13         6.16 o                         
  11   2   7         78.98         79.75         7.44 o                         
  12   2   7          2.55         -2.97         7.01 o                         
 -13   3   7         11.15          7.61         9.50 o                         
 -12   3   7        137.74        132.26         7.14 o                         
 -11   3   7         11.72          9.37         5.30 o                         
 -10   3   7        370.35        368.94         6.76 o                         
  -9   3   7          6.35          8.46         3.86 o                         
  -8   3   7        575.98        588.85         6.32 o                         
  -7   3   7        696.84        690.43         6.61 o                         
  -6   3   7        898.60        972.28         7.46 o                         
  -5   3   7        103.55        106.59         1.66 o                         
  -4   3   7       1135.48       1166.57         8.43 o                         
  -3   3   7       3496.92       3462.52        27.31 o                         
  -2   3   7       1577.74       1784.94        19.80 o                         
  -1   3   7       1224.16       1161.52        16.61 o                         
   0   3   7        997.04       1064.70        18.87 o                         
   1   3   7       4324.33       4168.43        47.77 o                         
   2   3   7          6.38          6.81         1.93 o                         
   3   3   7        710.34        702.04         6.36 o                         
   4   3   7          9.09          7.30         1.57 o                         
   5   3   7        756.89        733.10         7.15 o                         
   6   3   7         89.54         93.73         3.08 o                         
   7   3   7        176.44        173.03         4.03 o                         
   8   3   7        102.07        103.51         6.03 o                         
   9   3   7         54.24         60.52         5.95 o                         
  10   3   7        159.06        162.10         7.07 o                         
  11   3   7          9.22         14.57         7.85 o                         
  12   3   7         52.78         58.59         6.51 o                         
 -13   4   7          7.51          8.16         7.53 o                         
 -12   4   7         21.19         16.44         5.98 o                         
 -11   4   7         12.74         17.87         5.01 o                         
 -10   4   7         93.87        100.58         5.02 o                         
  -9   4   7        207.50        205.75         4.38 o                         
  -8   4   7         61.08         60.60         3.21 o                         
  -7   4   7        461.33        457.38         4.67 o                         
  -6   4   7        237.08        250.76         2.88 o                         
  -5   4   7        298.21        319.32         2.65 o                         
  -4   4   7       1374.66       1442.29        10.45 o                         
  -3   4   7         46.12         44.97         1.38 o                         
  -2   4   7       4272.10       4513.13        48.49 o                         
  -1   4   7        294.32        302.59         5.54 o                         
   0   4   7       5435.20       5491.47        62.76 o                         
   1   4   7        284.27        278.71         4.11 o                         
   2   4   7       6044.49       5953.10        58.81 o                         
   3   4   7          9.03         13.13         1.29 o                         
   4   4   7       4756.95       4542.63        35.14 o                         
   5   4   7          1.03          3.54         1.68 o                         
   6   4   7       1750.23       1708.32        17.04 o                         
   7   4   7        204.62        198.93         4.47 o                         
   8   4   7        305.95        307.74         6.77 o                         
   9   4   7          1.98          0.21         5.81 o                         
  10   4   7         31.05         23.79         6.30 o                         
  11   4   7         21.95         14.28         6.59 o                         
  12   4   7         14.96         20.62         6.18 o                         
 -13   5   7          2.35          4.64         7.65 o                         
 -12   5   7        122.17        123.50         6.43 o                         
 -11   5   7          2.85         13.87         5.20 o                         
 -10   5   7        512.79        519.62         7.97 o                         
  -9   5   7        139.38        143.73         4.14 o                         
  -8   5   7       1188.48       1207.55        10.73 o
[truncated: 761,565 more chars]
