# Supplementary material for: High-resolution structural study on pyri­din-3-yl ebselen and its N-methyl­ated tosyl­ate and iodide derivatives
Source: Acta Crystallogr C Struct Chem. 2023 Feb 17;79(Pt 2):43–51. doi: 10.1107/S2053229623000062 (PMC9899513; doi:10.1107/S2053229623000062)
Supplement: Supplementary file 3 [file c-79-00043-2-MeIodidesup3.hkl]

data_2-MeIodide                                                                 
_shelx_title ' shelxt_a.res in P-1'                                             
_shelx_refln_list_code          4                                               
_shelx_F_calc_maximum      205.30                                               
_exptl_crystal_F_000       396.00                                               
_reflns_d_resolution_high  0.4556                                               
                                                                                
loop_                                                                           
 _space_group_symop_operation_xyz                                               
 'x, y, z'                                                                      
 '-x, -y, -z'                                                                   
                                                                                
_cell_length_a     7.0926                                                       
_cell_length_b     8.1329                                                       
_cell_length_c    11.8376                                                       
_cell_angle_alpha  84.618                                                       
_cell_angle_beta   82.243                                                       
_cell_angle_gamma  77.756                                                       
                                                                                
_shelx_F_squared_multiplier     1.000                                           
                                                                                
loop_                                                                           
 _refln_index_h                                                                 
 _refln_index_k                                                                 
 _refln_index_l                                                                 
 _refln_F_squared_calc                                                          
 _refln_F_squared_meas                                                          
 _refln_F_squared_sigma                                                         
 _refln_observed_status                                                         
   1   0   0       9889.23      10201.51       427.81 o                         
   2   0   0       2626.96       2775.36        74.64 o                         
   3   0   0       2107.89       2223.83        30.38 o                         
   4   0   0       1908.00       1965.98        41.31 o                         
   5   0   0       3074.37       2893.08        74.35 o                         
   6   0   0       4081.61       4253.03        71.81 o                         
   7   0   0        933.99        929.83        23.53 o                         
   8   0   0         12.33          9.53         3.60 o                         
   9   0   0         90.33         89.19         8.96 o                         
  10   0   0         34.74         41.08         6.07 o                         
  11   0   0         27.34          8.65         7.40 o                         
  12   0   0         61.74         41.29         8.75 o                         
  13   0   0         21.06         21.52         8.66 o                         
  14   0   0         10.52         16.55         9.52 o                         
  15   0   0         60.80         59.76        17.45 o                         
 -14   1   0         59.40         76.24        20.90 o                         
 -13   1   0        347.48        317.17        19.06 o                         
 -12   1   0        178.67        153.54        18.75 o                         
 -11   1   0         16.49         15.48         6.86 o                         
 -10   1   0          4.01          7.25         5.07 o                         
  -9   1   0         24.50         42.67         4.85 o                         
  -8   1   0        936.30        904.58        18.94 o                         
  -7   1   0       2735.19       2752.59        42.09 o                         
  -6   1   0       1499.56       1529.02        24.44 o                         
  -5   1   0        136.81        140.37         3.35 o                         
  -4   1   0        273.48        276.10         5.41 o                         
  -3   1   0        338.41        332.42         4.75 o                         
  -2   1   0        379.95        394.53        11.94 o                         
  -1   1   0        982.91        954.63        33.66 o                         
   0   1   0       4554.07       4587.71       195.10 o                         
   1   1   0       1038.72        950.65        20.70 o                         
   2   1   0      23067.29      24388.56       598.51 o                         
   3   1   0       4643.98       4891.45       104.12 o                         
   4   1   0         93.00         66.03         2.43 o                         
   5   1   0        445.77        462.83        11.51 o                         
   6   1   0        250.92        292.59        14.47 o                         
   7   1   0        826.36        818.70        18.16 o                         
   8   1   0       2245.88       2223.32        52.86 o                         
   9   1   0       1550.60       1421.91       100.41 o                         
  10   1   0        207.19        175.08        16.83 o                         
  11   1   0          2.78         -2.89        16.28 o                         
  12   1   0         10.54          2.87        11.52 o                         
  13   1   0         31.50         13.32        22.78 o                         
  14   1   0         79.80         75.98        15.39 o                         
  15   1   0         71.82         32.76        14.30 o                         
 -14   2   0         24.27         23.69        18.67 o                         
 -13   2   0         29.57         22.02        12.50 o                         
 -12   2   0          0.36         21.13         9.36 o                         
 -11   2   0        466.63        547.91        33.12 o                         
 -10   2   0        688.88        672.94        25.74 o                         
  -9   2   0          7.19          5.80         3.90 o                         
  -8   2   0         12.92         19.95         2.86 o                         
  -7   2   0         88.31         84.32         2.77 o                         
  -6   2   0       1766.97       1796.26        39.81 o                         
  -5   2   0       7286.13       7223.24        96.93 o                         
  -4   2   0       5573.11       5284.45        82.96 o                         
  -3   2   0       3247.18       3220.78        81.03 o                         
  -2   2   0       3417.60       3453.06        77.21 o                         
  -1   2   0       1582.89       1585.36        40.74 o                         
   0   2   0       6397.90       6838.81       128.26 o                         
   1   2   0      17899.92      18094.45       340.20 o                         
   2   2   0       6714.48       6378.98        96.48 o                         
   3   2   0       2520.80       2502.14        38.28 o                         
   4   2   0        716.06        721.29        27.57 o                         
   5   2   0         10.63          9.96         1.40 o                         
   6   2   0          7.25         12.60         1.82 o                         
   7   2   0        406.55        407.37         9.63 o                         
   8   2   0        665.69        654.55        17.57 o                         
   9   2   0        103.40        107.42         5.58 o                         
  10   2   0        126.73        120.35         7.03 o                         
  11   2   0        457.02        438.34        16.19 o                         
  12   2   0         95.94         85.01         8.30 o                         
  13   2   0         10.44          5.95         8.58 o                         
  14   2   0         12.81         15.27        12.49 o                         
  15   2   0          1.28         -5.61        15.58 o                         
 -14   3   0          3.76          6.98        18.62 o                         
 -13   3   0         54.09         44.26        20.75 o                         
 -12   3   0        137.21        129.04        15.09 o                         
 -11   3   0        182.57        178.15        12.01 o                         
 -10   3   0        543.17        526.20        29.26 o                         
  -9   3   0          2.99          4.97         4.07 o                         
  -8   3   0        558.47        538.22        16.97 o                         
  -7   3   0         79.07         80.24         3.62 o                         
  -6   3   0       1539.37       1544.50        20.37 o                         
  -5   3   0        962.32        950.52        12.19 o                         
  -4   3   0         13.62         19.33         1.18 o                         
  -3   3   0       1521.72       1493.79        36.91 o                         
  -2   3   0       2184.74       2157.11        61.72 o                         
  -1   3   0       3455.55       3432.24        54.49 o                         
   0   3   0       1219.11       1312.30        51.19 o                         
   1   3   0         34.00         38.83         1.84 o                         
   2   3   0       1644.05       1586.07        25.13 o                         
   3   3   0       6482.71       6417.94        78.11 o                         
   4   3   0       8073.41       7761.49       123.72 o                         
   5   3   0       5092.07       5121.75        68.73 o                         
   6   3   0        893.92        909.78        12.14 o                         
   7   3   0         52.94         53.61         2.20 o                         
   8   3   0        155.31        153.21         4.39 o                         
   9   3   0        735.52        719.70        12.24 o                         
  10   3   0        957.79        954.00        37.53 o                         
  11   3   0        403.45        369.08        14.54 o                         
  12   3   0         39.48         33.41         6.80 o                         
  13   3   0         18.39         11.65         7.73 o                         
  14   3   0         18.38         11.18        11.36 o                         
  15   3   0         19.53         -2.28        16.61 o                         
 -13   4   0          0.52        -19.99        21.14 o                         
 -12   4   0         12.93        -12.48        21.35 o                         
 -11   4   0         28.25         30.37         9.88 o                         
 -10   4   0        327.14        318.64        12.20 o                         
  -9   4   0        599.13        572.37        15.13 o                         
  -8   4   0       1089.52       1073.91        19.72 o                         
  -7   4   0        688.40        686.03        22.95 o                         
  -6   4   0         30.33         30.31         2.17 o                         
  -5   4   0        301.94        292.72         6.51 o                         
  -4   4   0       3930.84       3820.97        71.74 o                         
  -3   4   0       8195.24       7939.43       125.05 o                         
  -2   4   0       6077.03       6127.71       167.06 o                         
  -1   4   0       3066.50       3331.00        69.56 o                         
   0   4   0        107.85        113.93         4.68 o                         
   1   4   0        671.80        766.23        19.74 o                         
   2   4   0       3096.84       3167.43        49.17 o                         
   3   4   0       7268.38       7182.04       208.04 o                         
   4   4   0        824.26        825.52        21.76 o                         
   5   4   0          1.77          6.29         1.08 o                         
   6   4   0        951.03        915.86        14.48 o                         
   7   4   0       1089.25       1085.36        14.39 o                         
   8   4   0          0.38          2.97         2.16 o                         
   9   4   0         86.09         82.59         4.10 o                         
  10   4   0          2.02          0.17         3.90 o                         
  11   4   0         74.60         75.63         5.77 o                         
  12   4   0        271.58        265.09        10.94 o                         
  13   4   0        174.06        169.08         9.84 o                         
  14   4   0         26.34         19.79         8.30 o                         
  15   4   0          1.64          7.50        11.39 o                         
 -13   5   0          7.85          5.67        18.96 o                         
 -12   5   0          3.15         -6.03        20.88 o                         
 -11   5   0         55.69         42.47        13.75 o                         
 -10   5   0        315.43        277.51        12.88 o                         
  -9   5   0        183.83        174.36         6.80 o                         
  -8   5   0         43.70         48.77         4.31 o                         
  -7   5   0        369.65        372.77         7.99 o                         
  -6   5   0        260.19        266.15         7.43 o                         
  -5   5   0         96.93        101.65         2.75 o                         
  -4   5   0          9.66          9.09         1.76 o                         
  -3   5   0          2.64          4.51         1.50 o                         
  -2   5   0        814.24        832.80        26.58 o                         
  -1   5   0       6898.17       6994.10       133.55 o                         
   0   5   0       9040.07       9309.25       259.81 o                         
   1   5   0       5001.43       5076.80        96.13 o                         
   2   5   0        862.05        892.58        15.13 o                         
   3   5   0          2.41          1.96         0.97 o                         
   4   5   0       2585.38       2630.56        40.47 o                         
   5   5   0       7271.67       7564.12       127.24 o                         
   6   5   0       3354.98       3117.16        60.08 o                         
   7   5   0        892.06        903.44        14.25 o                         
   8   5   0         52.50         57.12         3.01 o                         
   9   5   0          2.21          6.08         3.16 o                         
  10   5   0         87.39         88.10         5.01 o                         
  11   5   0        184.30        189.08         7.78 o                         
  12   5   0        188.49        171.49         9.46 o                         
  13   5   0         51.11         58.20         8.06 o                         
  14   5   0         15.17         24.07         8.41 o                         
  15   5   0         36.31         31.28         9.55 o                         
 -13   6   0         94.19        103.71        22.95 o                         
 -12   6   0         33.80         41.53        20.10 o                         
 -11   6   0          4.72          2.80        13.07 o                         
 -10   6   0          1.01         -2.70         8.32 o                         
  -9   6   0        190.90        176.25         8.61 o                         
  -8   6   0       1299.68       1247.29        28.13 o                         
  -7   6   0       1224.03       1172.24        19.98 o                         
  -6   6   0        646.48        610.97        11.77 o                         
  -5   6   0        336.23        324.91         6.83 o                         
  -4   6   0         12.00         12.95         2.14 o                         
  -3   6   0        488.38        497.66        11.17 o                         
  -2   6   0       3289.04       3428.16        81.72 o                         
  -1   6   0       3321.99       3303.38        62.82 o                         
   0   6   0       1160.62       1174.18        29.35 o                         
   1   6   0        197.00        202.09         3.56 o                         
   2   6   0        978.02        974.78        15.09 o                         
   3   6   0         57.60         52.97         1.63 o                         
   4   6   0          9.58         11.67         1.47 o                         
   5   6   0        181.45        172.73         3.49 o                         
   6   6   0         11.78         14.52         2.18 o                         
   7   6   0        875.24        919.76        15.24 o                         
   8   6   0       1449.71       1422.02        22.93 o                         
   9   6   0        521.31        503.42        13.76 o                         
  10   6   0         34.28         37.49         4.62 o                         
  11   6   0          2.84          3.94         4.50 o                         
  12   6   0         15.55          5.39         5.15 o                         
  13   6   0         95.86         82.12         8.53 o                         
  14   6   0        113.95         96.01        10.04 o                         
  15   6   0         54.91         49.50         9.24 o                         
 -12   7   0         11.02          6.56        10.00 o                         
 -11   7   0         56.32         68.99        15.87 o                         
 -10   7   0          9.75         22.64         8.48 o                         
  -9   7   0          1.66          0.01         8.15 o                         
  -8   7   0         96.08        107.02         6.69 o                         
  -7   7   0         15.95         19.28         4.12 o                         
  -6   7   0        842.58        818.03        15.03 o                         
  -5   7   0       1462.83       1524.39        27.74 o                         
  -4   7   0       1556.56       1671.48        43.33 o                         
  -3   7   0       1214.90       1278.31        65.25 o                         
  -2   7   0          2.22         11.38         1.54 o                         
  -1   7   0        344.94        388.22         9.30 o                         
   0   7   0       5811.33       5884.81        89.10 o                         
   1   7   0       7141.31       6911.51       100.39 o                         
   2   7   0       4644.63       4598.21        57.19 o                         
   3   7   0        997.71       1032.00        18.23 o                         
   4   7   0         83.54         90.38         4.00 o                         
   5   7   0        475.35        477.13         9.11 o                         
   6   7   0        844.28        865.77        12.33 o                         
   7   7   0       1318.66       1337.66        25.70 o                         
   8   7   0        952.20        976.48        16.46 o                         
   9   7   0         31.15         26.24         4.00 o                         
  10   7   0         67.23         69.75         4.84 o                         
  11   7   0         53.60         60.62         5.04 o                         
  12   7   0          3.20          1.63         5.54 o                         
  13   7   0         95.94         83.79         7.61 o                         
  14   7   0         11.71         14.40         7.60 o                         
  15   7   0         16.98         20.68         9.05 o                         
 -12   8   0         83.56        102.22        26.43 o                         
 -11   8   0        211.98        207.21        17.11 o                         
 -10   8   0         83.42         72.38        13.35 o                         
  -9   8   0          1.64         -1.37         8.49 o                         
  -8   8   0         32.47         26.43         8.12 o                         
  -7   8   0        253.75        262.27         9.38 o                         
  -6   8   0        858.94        816.74        17.48 o                         
  -5   8   0       1410.17       1563.95        63.69 o                         
  -4   8   0        185.97        207.20         6.10 o                         
  -3   8   0        194.81        221.05         7.66 o                         
  -2   8   0        314.57        284.12         8.13 o                         
  -1   8   0         45.44         53.81         2.52 o                         
   0   8   0       1344.39       1321.40        19.18 o                         
   1   8   0        220.27        220.86         5.14 o                         
   2   8   0        579.75        529.58         8.89 o                         
   3   8   0       1455.82       1499.68        26.73 o                         
   4   8   0       1847.90       1899.61        29.38 o                         
   5   8   0        605.16        604.92        13.63 o                         
   6   8   0         10.14         14.11         2.18 o                         
   7   8   0         10.06         10.97         3.05 o                         
   8   8   0        273.89        272.13         7.76 o                         
   9   8   0        891.20        913.67        16.30 o                         
  10   8   0        614.29        613.43        12.46 o                         
  11   8   0        111.28        107.95         5.35 o                         
  12   8   0          8.71          7.60         5.61 o                         
  13   8   0          2.68         -0.24         6.23 o                         
  14   8   0          5.05         -7.54         9.94 o                         
 -11   9   0          5.83         -0.74        11.08 o                         
 -10   9   0        120.13        129.31        14.25 o                         
  -9   9   0        293.48        283.66        14.66 o                         
  -8   9   0         85.35         78.85        13.43 o                         
  -7   9   0         33.27         40.35         8.11 o                         
  -6   9   0         61.00         59.48         5.53 o                         
  -5   9   0        797.60        822.21        39.25 o                         
  -4   9   0       1127.15       1227.96        48.54 o                         
  -3   9   0       2214.25       2299.45        75.57 o                         
  -2   9   0       2009.26       2019.63        34.93 o                         
  -1   9   0        278.19        280.04         7.54 o                         
   0   9   0         64.03         69.44         3.31 o                         
   1   9   0       1101.51       1055.77        20.69 o                         
   2   9   0       3416.94       3314.40        44.06 o                         
   3   9   0       2300.88       2472.93        57.20 o                         
   4   9   0        556.28        580.81        19.79 o                         
   5   9   0         82.12         84.18         3.75 o                         
   6   9   0          4.75          6.82         2.45 o                         
   7   9   0          0.57          4.83         3.23 o                         
   8   9   0        103.73         96.86         4.77 o                         
   9   9   0        223.23        228.73         6.05 o                         
  10   9   0         35.18         37.79         4.39 o                         
  11   9   0         31.45         42.04         5.24 o                         
  12   9   0        100.93         92.92         7.87 o                         
  13   9   0         59.42         59.31        13.00 o                         
  14   9   0          0.41         -2.79         9.61 o                         
 -10  10   0        252.74        247.68        17.16 o                         
  -9  10   0        105.24        113.89        18.50 o                         
  -8  10   0          6.11          4.29        10.94 o                         
  -7  10   0         46.66         67.78        14.12 o                         
  -6  10   0         49.92         57.13         6.92 o                         
  -5  10   0        452.14        470.48        17.60 o                         
  -4  10   0         89.17         98.40         7.48 o                         
  -3  10   0          2.26          9.79         4.18 o                         
  -2  10   0         23.37         24.98         3.33 o                         
  -1  10   0        773.18        772.30        16.98 o                         
   0  10   0        842.77        848.43        16.85 o                         
   1  10   0         92.29        101.76         4.27 o                         
   2  10   0         11.22         13.62         2.89 o                         
   3  10   0         55.05         55.44         2.69 o                         
   4  10   0        974.55       1019.27        30.68 o                         
   5  10   0       2276.65       2350.48        43.66 o                         
   6  10   0        967.44       1002.56        18.85 o                         
   7  10   0        152.29        166.59         6.05 o                         
   8  10   0         62.84         67.77         4.76 o                         
   9  10   0         58.32         60.55         4.76 o                         
  10  10   0        110.00        117.71         5.77 o                         
  11  10   0        233.41        238.72         8.33 o                         
  12  10   0        188.88        174.90         9.37 o                         
  13  10   0         23.85         14.46         6.68 o                         
  14  10   0          8.20          2.07         9.13 o                         
  -9  11   0         91.78         88.23        13.32 o                         
  -8  11   0        415.83        402.90        18.18 o                         
  -7  11   0        319.36        327.98        22.49 o                         
  -6  11   0         86.77         88.03        11.45 o                         
  -5  11   0         75.84         81.02         7.12 o                         
  -4  11   0        285.75        294.38        14.23 o                         
  -3  11   0        536.25        524.33        15.45 o                         
  -2  11   0        868.24        856.22        23.33 o                         
  -1  11   0       1998.75       2088.54        42.46 o                         
   0  11   0        940.10        914.07        15.81 o                         
   1  11   0         29.26         25.67         3.38 o                         
   2  11   0          3.53          7.13         3.17 o                         
   3  11   0        348.06        341.55         8.37 o                         
   4  11   0        580.27        602.77        10.40 o                         
   5  11   0        543.44        531.57        12.36 o                         
   6  11   0         21.39         22.13         3.76 o                         
   7  11   0        303.48        300.32         7.34 o                         
   8  11   0        252.15        254.91         7.29 o                         
   9  11   0          0.92          6.24         5.53 o                         
  10  11   0         22.40         18.95         5.14 o                         
  11  11   0          2.09          1.45         5.27 o                         
  12  11   0          5.57          9.91         6.76 o                         
  13  11   0         66.35         50.93         8.83 o                         
  -9  12   0         46.60         48.00        13.22 o                         
  -8  12   0        134.93        128.47        10.18 o                         
  -7  12   0          9.76          3.23         8.70 o                         
  -6  12   0        152.63        175.49        16.10 o                         
  -5  12   0        140.27        149.31        16.33 o                         
  -4  12   0          8.91         11.15         5.13 o                         
  -3  12   0          4.41          5.00         5.45 o                         
  -2  12   0          9.36          8.82         5.33 o                         
  -1  12   0         43.22         45.93         4.48 o                         
   0  12   0        701.48        691.98        15.17 o                         
   1  12   0       2116.15       2180.90        44.67 o                         
   2  12   0        866.53        856.70        19.48 o                         
   3  12   0         11.42         10.05         2.89 o                         
   4  12   0         36.38         37.49         3.60 o                         
   5  12   0        367.96        361.95         9.01 o                         
   6  12   0        848.46        818.92        15.42 o                         
   7  12   0        833.76        837.06        20.39 o                         
   8  12   0        250.46        259.16         8.20 o                         
   9  12   0         12.01          4.22         5.01 o                         
  10  12   0          3.96          0.50         5.66 o                         
  11  12   0          6.99          8.24         5.79 o                         
  12  12   0         73.46         72.67         7.44 o                         
  13  12   0         58.63         72.32        11.11 o                         
  -8  13   0         31.90         55.49        19.09 o                         
  -7  13   0        183.98        200.72        15.00 o                         
  -6  13   0        518.46        502.82        17.47 o                         
  -5  13   0        374.62        328.87        14.00 o                         
  -4  13   0         14.42         10.91         6.63 o                         
  -3  13   0          1.40          2.43         6.30 o                         
  -2  13   0        122.67        141.30        10.55 o                         
  -1  13   0        525.92        524.60        11.82 o                         
   0  13   0        604.81        563.89        17.06 o                         
   1  13   0        164.51        150.68         8.30 o                         
   2  13   0          8.12         13.04         4.16 o                         
   3  13   0        156.35        153.17         9.62 o                         
   4  13   0         26.76         26.74         5.24 o                         
   5  13   0         37.98         38.46         5.15 o                         
   6  13   0         16.05         16.58         5.49 o                         
   7  13   0          5.28          4.76         6.04 o                         
   8  13   0         72.51         76.74         7.10 o                         
   9  13   0        208.82        213.11         9.78 o                         
  10  13   0        118.20        130.54        12.61 o                         
  11  13   0         18.94         13.00         6.49 o                         
  12  13   0          1.33          4.34         8.72 o                         
  -6  14   0          0.52         -3.06         7.63 o                         
  -5  14   0        118.60        124.66         9.86 o                         
  -4  14   0        365.61        419.14        23.29 o                         
  -3  14   0        275.13        247.71        13.61 o                         
  -2  14   0         94.85         97.80         7.15 o                         
  -1  14   0         43.44         38.85         9.38 o                         
   0  14   0         52.85         41.78         5.50 o                         
   1  14   0        563.33        580.54        14.83 o                         
   2  14   0       1110.24       1103.56        24.92 o                         
   3  14   0        487.25        474.25        17.60 o                         
   4  14   0        228.29        226.24         9.62 o                         
   5  14   0         43.63         42.72         6.17 o                         
   6  14   0          5.72         11.20         6.37 o                         
   7  14   0        225.37        248.54        11.88 o                         
   8  14   0        265.33        304.75        14.30 o                         
   9  14   0         50.90         57.93         7.27 o                         
  10  14   0         18.67         32.69         6.24 o                         
  11  14   0          1.48          2.44         6.91 o                         
  -5  15   0        247.08        204.64        12.43 o                         
  -4  15   0        175.00        139.76         9.71 o                         
  -3  15   0         30.71         23.74         8.06 o                         
  -2  15   0          6.26         10.92         6.44 o                         
  -1  15   0          4.56         13.15         6.91 o                         
   0  15   0          1.31          7.22         6.44 o                         
   1  15   0         12.00          5.56         6.19 o                         
   2  15   0         93.56         98.09         7.94 o                         
   3  15   0          0.04          7.56         6.49 o                         
   4  15   0        265.88        276.90        12.05 o                         
   5  15   0        241.91        253.05        10.65 o                         
   6  15   0        136.79        147.90         9.62 o                         
   7  15   0         10.53         18.32         7.59 o                         
   8  15   0         20.23         23.23         7.14 o                         
   9  15   0         45.72         46.65         7.67 o                         
  10  15   0        226.26        218.96        10.36 o                         
  -3  16   0        308.29        298.97        14.92 o                         
  -2  16   0        297.43        291.27        10.23 o                         
  -1  16   0        233.61        204.56        11.13 o                         
   0  16   0        117.80        116.32         8.90 o                         
   1  16   0         32.61         25.97         6.79 o                         
   2  16   0         79.61         79.55         7.85 o                         
   3  16   0        223.71        236.43         9.52 o                         
   4  16   0        364.61        348.33        12.63 o                         
   5  16   0        221.05        240.81        19.65 o                         
   6  16   0          6.47          5.92         6.89 o                         
   7  16   0         10.08          9.33         6.96 o                         
   8  16   0          0.42         -5.53         7.84 o                         
   9  16   0         12.92         21.46         7.75 o                         
  -1  17   0         60.41         62.12         9.05 o                         
   0  17   0        115.41        129.31         7.06 o                         
   1  17   0         41.00         46.15         6.64 o                         
   2  17   0         21.48         28.43         6.34 o                         
   3  17   0          3.91          3.39         7.05 o                         
   4  17   0         10.62         10.63         6.39 o                         
   5  17   0        103.05        104.77        16.60 o                         
   6  17   0        196.47        207.94        11.89 o                         
   7  17   0        147.18        158.04        14.93 o                         
  -6 -17   1          6.83          7.15         6.67 o                         
  -5 -17   1         12.12         16.96         6.61 o                         
  -4 -17   1          0.16          2.44         6.14 o                         
  -3 -17   1         16.39          5.34         7.12 o                         
  -2 -17   1          7.30          9.22         6.14 o                         
  -1 -17   1          1.21          8.90         6.08 o                         
   0 -17   1         72.28         65.52         5.84 o                         
   1 -17   1        222.95        163.09        11.04 o                         
  -9 -16   1          1.65         13.35        10.78 o                         
  -8 -16   1         20.86         29.78         6.62 o                         
  -7 -16   1        178.60        191.97         9.82 o                         
  -6 -16   1        427.58        419.25        14.31 o                         
  -5 -16   1        153.59        163.43         9.81 o                         
  -4 -16   1         44.32         53.02         6.39 o                         
  -3 -16   1         70.59         72.36         6.57 o                         
  -2 -16   1         63.78         57.61         9.30 o                         
  -1 -16   1        185.51        187.14        11.35 o                         
   0 -16   1        341.59        334.59        11.79 o                         
   1 -16   1        226.27        235.16         9.43 o                         
   2 -16   1         26.26         21.49         6.57 o                         
   3 -16   1         16.63         23.66         7.51 o                         
 -10 -15   1         11.33         11.45         9.41 o                         
  -9 -15   1          9.69          9.45         7.08 o                         
  -8 -15   1         21.55         26.17         8.35 o                         
  -7 -15   1         42.60         45.59         6.95 o                         
  -6 -15   1         39.77         50.71         6.96 o                         
  -5 -15   1          3.34         -0.42         8.11 o                         
  -4 -15   1        261.54        259.43         9.64 o                         
  -3 -15   1        238.42        221.49         9.28 o                         
  -2 -15   1         55.35         59.94         6.51 o                         
  -1 -15   1         12.42          9.95         8.46 o                         
   0 -15   1         11.42          5.27         6.45 o                         
   1 -15   1        157.85        147.69        12.52 o                         
   2 -15   1        463.19        446.95        18.11 o                         
   3 -15   1        488.11        491.30        17.40 o                         
   4 -15   1        159.51        166.18        27.94 o                         
   5 -15   1          3.80          8.29         8.13 o                         
 -11 -14   1         92.26         90.35         9.34 o                         
 -10 -14   1        115.04        113.63         8.56 o                         
  -9 -14   1        120.74        121.88         9.11 o                         
  -8 -14   1         43.56         38.89         6.92 o                         
  -7 -14   1          3.32          6.85         6.39 o                         
  -6 -14   1        116.81        119.88         6.99 o                         
  -5 -14   1        548.22        551.85        18.64 o                         
  -4 -14   1        620.17        606.13        22.73 o                         
  -3 -14   1        309.50        305.47        10.99 o                         
  -2 -14   1         31.32         32.50         8.33 o                         
  -1 -14   1          9.59         11.53         5.37 o                         
   0 -14   1          4.65          3.24         7.19 o                         
   1 -14   1        280.32        252.86        15.19 o                         
   2 -14   1        316.55        291.84        11.09 o                         
   3 -14   1          2.25          1.42         6.82 o                         
   4 -14   1         82.75         67.33         9.87 o                         
   5 -14   1         95.66         85.92        12.55 o                         
   6 -14   1         31.20         36.84         8.68 o                         
 -12 -13   1         36.21         33.91         9.41 o                         
 -11 -13   1         64.26         68.69         7.20 o                         
 -10 -13   1         10.29          8.15         5.84 o                         
  -9 -13   1         31.21         34.63         5.53 o                         
  -8 -13   1        148.30        131.65         7.28 o                         
  -7 -13   1        167.14        158.97         7.55 o                         
  -6 -13   1          1.09          2.79         5.34 o                         
  -5 -13   1        107.58        109.85         5.56 o                         
  -4 -13   1        118.00        129.88         5.38 o                         
  -3 -13   1        987.45        946.42        34.79 o                         
  -2 -13   1        800.14        762.56        16.03 o                         
  -1 -13   1        475.26        471.26        11.76 o                         
   0 -13   1        295.16        289.91         8.77 o                         
   1 -13   1         95.35         93.33         6.68 o                         
   2 -13   1         84.82         82.04         7.94 o                         
   3 -13   1        540.46        533.35        15.23 o                         
   4 -13   1        921.06        961.09        19.29 o                         
   5 -13   1        275.32        281.53        12.29 o                         
   6 -13   1         16.61         11.24         8.34 o                         
   7 -13   1          7.24         13.79         9.16 o                         
   8 -13   1         16.94         -2.48        17.94 o                         
 -13 -12   1         11.74          9.96        16.01 o                         
 -12 -12   1          2.68          2.92         6.35 o                         
 -11 -12   1          0.41          6.26         5.81 o                         
 -10 -12   1        194.64        196.19         8.41 o                         
  -9 -12   1        539.53        558.22        12.85 o                         
  -8 -12   1        316.75        339.44         9.53 o                         
  -7 -12   1         86.65         91.49         6.35 o                         
  -6 -12   1          1.75          4.83         4.08 o                         
  -5 -12   1          1.46          2.65         3.54 o                         
  -4 -12   1        557.40        549.62        11.09 o                         
  -3 -12   1       1166.91       1188.21        20.17 o                         
  -2 -12   1        100.43        104.62         7.15 o                         
  -1 -12   1         10.88         20.03         4.25 o                         
   0 -12   1         31.54         33.97         4.22 o                         
   1 -12   1        109.91        111.13         5.72 o                         
   2 -12   1         31.97         43.93         5.83 o                         
   3 -12   1         12.29          8.39         6.83 o                         
   4 -12   1         13.27         12.94         5.69 o                         
   5 -12   1         90.89         91.69         9.06 o                         
   6 -12   1        405.90        462.83        20.63 o                         
   7 -12   1        237.00        233.59        17.54 o                         
   8 -12   1         58.97         45.90        10.80 o                         
   9 -12   1          4.90          8.93        12.55 o                         
 -13 -11   1         21.07         21.16         8.36 o                         
 -12 -11   1         14.31         13.63         6.76 o                         
 -11 -11   1          2.39          6.11         6.42 o                         
 -10 -11   1         10.91         21.29         6.55 o                         
  -9 -11   1         26.66         27.44         5.03 o                         
  -8 -11   1         70.75         65.33         5.08 o                         
  -7 -11   1        709.31        728.34        15.84 o                         
  -6 -11   1        788.18        808.88        14.60 o                         
  -5 -11   1        324.42        325.80         7.77 o                         
  -4 -11   1         52.29         54.29         3.31 o                         
  -3 -11   1        134.31        132.36         3.85 o                         
  -2 -11   1       1159.50       1161.19        19.61 o                         
  -1 -11   1       1502.48       1399.41        27.74 o                         
   0 -11   1       1190.23       1180.87        23.17 o                         
   1 -11   1       1468.91       1452.92        27.71 o                         
   2 -11   1        373.87        375.64         9.73 o                         
   3 -11   1          0.94         -4.74         5.75 o                         
   4 -11   1         74.46         84.10         6.28 o                         
   5 -11   1        515.18        508.95        16.66 o                         
   6 -11   1        606.08        587.38        17.31 o                         
   7 -11   1         89.61         73.64        11.71 o                         
   8 -11   1         17.97         18.51        10.57 o                         
   9 -11   1         21.28         17.36         7.95 o                         
 -14 -10   1         65.59         30.13        15.53 o                         
 -13 -10   1        121.68        119.58         8.66 o                         
 -12 -10   1         42.33         50.33         7.30 o                         
 -11 -10   1          0.75          3.30         4.74 o                         
 -10 -10   1          9.00          8.39         4.74 o                         
  -9 -10   1        116.46        120.05         5.19 o                         
  -8 -10   1        283.37        286.26         8.50 o                         
  -7 -10   1        485.47        489.17        11.94 o                         
  -6 -10   1        480.52        490.46         8.79 o                         
  -5 -10   1          3.72          5.98         2.95 o                         
  -4 -10   1        373.60        361.83         9.92 o                         
  -3 -10   1         59.97         63.74         2.88 o                         
  -2 -10   1        264.66        255.32         6.00 o                         
  -1 -10   1        223.31        216.03         5.89 o                         
   0 -10   1         64.26         67.74         3.38 o                         
   1 -10   1        376.50        355.03         8.10 o                         
   2 -10   1        853.73        817.94        17.25 o                         
   3 -10   1       1374.86       1386.59        38.05 o                         
   4 -10   1        198.74        197.77         7.27 o                         
   5 -10   1         10.07          5.68         5.10 o                         
   6 -10   1         80.12         84.86         7.35 o                         
   7 -10   1        386.42        348.79        27.72 o                         
   8 -10   1        545.72        525.10        22.95 o                         
   9 -10   1        295.38        281.81        21.21 o                         
  10 -10   1         17.32         12.45         7.90 o                         
 -14  -9   1         20.36         16.30         9.68 o                         
 -13  -9   1          4.71         16.12         6.41 o                         
 -12  -9   1         62.86         68.84         7.21 o                         
 -11  -9   1        237.19        225.51         7.58 o                         
 -10  -9   1        180.96        187.94         7.33 o                         
  -9  -9   1         24.87         26.53         4.69 o                         
  -8  -9   1          2.60          3.47         3.69 o                         
  -7  -9   1        157.63        154.35         5.75 o                         
  -6  -9   1        791.78        851.13        13.16 o                         
  -5  -9   1       2195.58       2210.99        48.31 o                         
  -4  -9   1       3340.28       3340.33        93.91 o                         
  -3  -9   1        767.97        778.32        14.84 o                         
  -2  -9   1          9.92         22.95         2.54 o                         
  -1  -9   1        314.01        304.55         5.70 o                         
   0  -9   1       1701.78       1646.61        27.49 o                         
   1  -9   1       3487.24       3355.62        74.13 o                         
   2  -9   1       1594.34       1546.71        38.77 o                         
   3  -9   1         35.76         39.70         4.84 o                         
   4  -9   1          7.16          8.96         3.82 o                         
   5  -9   1         13.56         18.35         3.58 o                         
   6  -9   1         42.64         44.05         5.47 o                         
   7  -9   1        288.58        300.17        13.65 o                         
   8  -9   1         23.60         34.12        11.34 o                         
   9  -9   1         25.52         13.33        10.85 o                         
  10  -9   1         47.49         43.32        14.77 o                         
  11  -9   1         75.83         68.39        11.46 o                         
 -14  -8   1          0.40         -1.63        10.61 o                         
 -13  -8   1         51.35         54.31         6.09 o                         
 -12  -8   1        245.34        242.68         8.89 o                         
 -11  -8   1        189.45        185.21         6.74 o                         
 -10  -8   1          9.94         12.91         4.38 o                         
  -9  -8   1          6.66          5.51         3.79 o                         
  -8  -8   1         30.20         28.99         3.34 o                         
  -7  -8   1         11.84         14.27         2.71 o                         
  -6  -8   1        495.31        505.78         9.68 o                         
  -5  -8   1        382.00        408.81         8.40 o                         
  -4  -8   1          1.87          7.13         2.01 o                         
  -3  -8   1       1594.52       1662.31        50.78 o                         
  -2  -8   1       3339.94       3322.48        49.13 o                         
  -1  -8   1        188.13        219.32         4.67 o                         
   0  -8   1          5.98          7.49         1.81 o                         
   1  -8   1        327.58        284.69         6.59 o                         
   2  -8   1        658.87        667.32        11.28 o                         
   3  -8   1       2884.77       3189.33       150.50 o                         
   4  -8   1       3140.09       3317.48       122.56 o                         
   5  -8   1        444.86        483.96        20.25 o                         
   6  -8   1        113.97        111.38         8.64 o                         
   7  -8   1         84.14         84.45         5.53 o                         
   8  -8   1        107.72         97.54         6.79 o                         
   9  -8   1        479.84        494.29        37.62 o                         
  10  -8   1        319.07        315.20        27.89 o                         
  11  -8   1         20.29         28.01         9.07 o                         
  12  -8   1          0.44        -14.94        18.17 o                         
 -14  -7   1         11.26          6.37         9.55 o                         
 -13  -7   1          4.36         12.48         6.11 o                         
 -12  -7   1          5.96         16.61         6.30 o                         
 -11  -7   1         56.18         53.80         5.05 o                         
 -10  -7   1        587.29        597.84        12.11 o                         
  -9  -7   1        988.04        991.87        18.98 o                         
  -8  -7   1        443.31        436.82         9.85 o                         
  -7  -7   1        156.95        158.44         4.11 o                         
  -6  -7   1        140.97        138.25         3.31 o                         
  -5  -7   1        661.68        678.25        11.67 o                         
  -4  -7   1       3541.36       3625.02        71.39 o                         
  -3  -7   1       4864.76       4697.93        90.89 o                         
  -2  -7   1       2393.71       2447.61        39.00 o                         
  -1  -7   1        270.16        286.42         5.66 o                         
   0  -7   1         29.49         36.13         1.83 o                         
   1  -7   1        209.90        180.82         3.74 o                         
   2  -7   1       1081.26       1101.87        18.84 o                         
   3  -7   1        904.84       1003.88        20.03 o                         
   4  -7   1        415.72        455.24        14.33 o                         
   5  -7   1        102.57        121.32         5.63 o                         
   6  -7   1        805.90        888.39        25.17 o                         
   7  -7   1        221.42        213.29         6.40 o                         
   8  -7   1          0.56         -1.13         5.18 o                         
   9  -7   1         16.19         19.66         6.65 o                         
  10  -7   1          0.22         -5.84         8.06 o                         
  11  -7   1        105.98         85.92        12.75 o                         
  12  -7   1        226.09        231.81        16.57 o                         
 -15  -6   1         10.11          7.25         8.55 o                         
 -14  -6   1          0.58         -4.23         9.74 o                         
 -13  -6   1          8.98         -2.11         7.31 o                         
 -12  -6   1          0.25         -5.35         5.50 o                         
 -11  -6   1        103.62        104.32         6.20 o                         
 -10  -6   1        211.46        202.39         5.93 o                         
  -9  -6   1        195.88        199.22         5.59 o                         
  -8  -6   1         33.03         40.14         2.92 o                         
  -7  -6   1       1645.25       1720.77        30.38 o                         
  -6  -6   1        672.17        681.11        15.00 o                         
  -5  -6   1         93.00        111.68         2.93 o                         
  -4  -6   1         31.80         31.48         1.47 o                         
  -3  -6   1        334.08        368.17         6.75 o                         
  -2  -6   1       3805.07       3788.00        71.86 o                         
  -1  -6   1       7492.02       7441.89       146.67 o                         
   0  -6   1       3939.35       4048.67        72.04 o                         
   1  -6   1       1659.58       1628.26        25.56 o                         
   2  -6   1        774.96        820.51        19.24 o                         
   3  -6   1        615.97        631.91        17.15 o                         
   4  -6   1       1533.20       1624.41        39.94 o                         
   5  -6   1       3182.28       3383.63        57.47 o                         
   6  -6   1       2228.00       2180.64        33.09 o                         
   7  -6   1        308.88        301.80         7.38 o                         
   8  -6   1          2.63          1.23         4.36 o                         
   9  -6   1          0.96          3.93         4.70 o                         
  10  -6   1         83.29         79.04         7.56 o                         
  11  -6   1        163.14        162.59        12.60 o                         
  12  -6   1         72.53         88.27        16.52 o                         
  13  -6   1          4.18         16.64        20.39 o                         
 -15  -5   1         22.13         13.18         8.88 o                         
 -14  -5   1        103.00         90.51         9.28 o                         
 -13  -5   1        129.78        120.10         8.99 o                         
 -12  -5   1         58.95         54.90         6.37 o                         
 -11  -5   1          4.24          1.73         4.59 o                         
 -10  -5   1          9.69         11.57         3.74 o                         
  -9  -5   1        663.62        650.99        10.93 o                         
  -8  -5   1       1649.27       1651.92        22.45 o                         
  -7  -5   1       2691.76       2669.61        47.40 o                         
  -6  -5   1       1200.74       1204.80        26.57 o                         
  -5  -5   1        170.95        187.50         4.05 o                         
  -4  -5   1         24.63         23.63         1.29 o                         
  -3  -5   1       3530.03       3789.48        58.18 o                         
  -2  -5   1       4003.51       3998.95        65.95 o                         
  -1  -5   1       2721.67       2548.16        40.09 o                         
   0  -5   1        211.76        222.85         5.45 o                         
   1  -5   1        989.60        910.42        18.07 o                         
   2  -5   1       1557.42       1611.41        24.24 o                         
   3  -5   1          1.18          2.14         1.39 o                         
   4  -5   1        420.29        446.98         9.68 o                         
   5  -5   1         24.42         29.22         2.28 o                         
   6  -5   1        364.29        372.84         6.86 o                         
   7  -5   1        617.56        618.31        12.32 o                         
   8  -5   1       1051.84        990.56        23.27 o                         
   9  -5   1        282.99        283.08         8.27 o                         
  10  -5   1          5.79          6.75         6.86 o                         
  11  -5   1         13.40         12.77         7.52 o                         
  12  -5   1         26.94         15.63         9.99 o                         
  13  -5   1         69.17         47.23        21.84 o                         
 -15  -4   1         54.32         30.41        11.47 o                         
 -14  -4   1         49.05         41.08         8.32 o                         
 -13  -4   1          0.96          5.59         7.48 o                         
 -12  -4   1         84.50         88.36        10.10 o                         
 -11  -4   1        124.26        118.05         6.18 o                         
 -10  -4   1          0.15          1.82         4.00 o                         
  -9  -4   1         85.29         86.27         3.74 o                         
  -8  -4   1         22.35         25.93         2.67 o                         
  -7  -4   1        197.58        196.49         5.45 o                         
  -6  -4   1       2204.16       2233.68        32.56 o                         
  -5  -4   1       4961.65       4933.49        79.30 o                         
  -4  -4   1       2339.54       2191.81        46.35 o                         
  -3  -4   1        345.44        365.39         7.43 o                         
  -2  -4   1       1657.68       1768.89        35.49 o                         
  -1  -4   1       3688.98       3768.24        66.73 o                         
   0  -4   1       7628.71       7622.04       144.56 o                         
   1  -4   1      11932.48      11639.17       330.66 o                         
   2  -4   1       7739.13       8314.29       249.58 o                         
   3  -4   1       1490.24       1524.68        38.99 o                         
   4  -4   1         77.58         83.26         2.85 o                         
   5  -4   1        283.64        295.00         6.74 o                         
   6  -4   1       3843.33       3916.37        98.98 o                         
   7  -4   1       1077.41       1091.02        21.06 o                         
   8  -4   1         64.09         68.34         4.97 o                         
   9  -4   1         40.77         43.45         4.69 o                         
  10  -4   1         78.60         78.42         7.29 o                         
  11  -4   1         29.18          8.99        11.73 o                         
  12  -4   1         31.63         44.56        21.84 o                         
  13  -4   1         13.16         -5.60        19.38 o                         
  14  -4   1          3.59          7.68        18.46 o                         
 -15  -3   1         14.00          9.32        16.13 o                         
 -14  -3   1         14.74          8.01         9.08 o                         
 -13  -3   1        258.24        199.41        13.73 o                         
 -12  -3   1        365.51        326.81        19.39 o                         
 -11  -3   1        139.04        136.42         8.13 o                         
 -10  -3   1          3.50          3.68         3.94 o                         
  -9  -3   1         22.86         22.78         3.41 o                         
  -8  -3   1        452.24        438.33         8.41 o                         
  -7  -3   1       1180.59       1134.65        14.44 o                         
  -6  -3   1       1891.94       1870.60        34.20 o                         
  -5  -3   1       1846.94       1788.16        29.65 o                         
  -4  -3   1        123.45        153.93         3.30 o                         
  -3  -3   1        851.42        840.05        13.79 o                         
  -2  -3   1         48.76         55.86         1.41 o                         
  -1  -3   1        146.01        148.49         4.75 o                         
   0  -3   1        137.21        119.03         3.19 o                         
   1  -3   1        347.02        372.63        10.91 o                         
   2  -3   1        958.19        904.79        17.49 o                         
   3  -3   1       6330.88       6488.54       159.31 o                         
   4  -3   1       3832.68       3768.09        77.79 o                         
   5  -3   1       1175.99       1148.41        20.66 o                         
   6  -3   1          2.11         32.85         4.98 o                         
   7  -3   1          8.74         10.78         2.08 o                         
   8  -3   1       1224.57       1237.54        34.19 o                         
   9  -3   1       1770.66       1736.91        43.56 o                         
  10  -3   1        461.45        410.41        24.31 o                         
  11  -3   1         64.09         49.67        12.45 o                         
  12  -3   1          1.63        -10.55        12.42 o                         
  13  -3   1          0.77         18.27        12.13 o                         
  14  -3   1         43.17         77.13        21.42 o                         
 -15  -2   1          6.37          9.46        10.44 o                         
 -14  -2   1          2.10         -9.30        11.87 o                         
 -13  -2   1         61.10         52.35        10.06 o                         
 -12  -2   1         20.21         13.76         7.45 o                         
 -11  -2   1        159.59        159.66         7.97 o                         
 -10  -2   1        535.05        541.74        13.23 o                         
  -9  -2   1        343.50        318.18         8.24 o                         
  -8  -2   1        435.61        447.02         8.14 o                         
  -7  -2   1        176.80        176.29         4.22 o                         
  -6  -2   1         42.57         62.13         2.89 o                         
  -5  -2   1       2980.08       3151.96        69.97 o                         
  -4  -2   1      16911.92      18741.88       901.13 o                         
  -3  -2   1       7989.18       7870.38       103.98 o                         
  -2  -2   1       3526.76       3748.27       107.33 o                         
  -1  -2   1       2910.24       3048.37        72.46 o                         
   0  -2   1        841.23        909.25        23.84 o                         
   1  -2   1       7528.45       7644.59       202.65 o                         
   2  -2   1      10105.19       9138.21       147.42 o                         
   3  -2   1       7455.81       7302.94       136.35 o                         
   4  -2   1       1860.76       1896.06        27.40 o                         
   5  -2   1        134.01        140.00         2.57 o                         
   6  -2   1        134.96        139.26         2.99 o                         
   7  -2   1         63.99         69.53         2.34 o                         
   8  -2   1        303.76        309.25        10.06 o                         
   9  -2   1        476.37        508.92        18.88 o                         
  10  -2   1          0.05          1.35         5.99 o                         
  11  -2   1        418.17        361.76        20.36 o                         
  12  -2   1        133.60        119.68        13.18 o                         
  13  -2   1          1.17         -4.87        12.48 o                         
  14  -2   1          0.83         26.96        19.46 o                         
 -15  -1   1          8.92          8.27        13.53 o                         
 -14  -1   1          1.05         -6.25         9.41 o                         
 -13  -1   1          0.77          2.27         9.94 o                         
 -12  -1   1         68.48         35.06         8.20 o                         
 -11  -1   1        354.30        329.46        14.72 o                         
 -10  -1   1        636.64        561.13        21.49 o                         
  -9  -1   1        215.28        180.23        18.66 o                         
  -8  -1   1         19.77         17.19         3.58 o                         
  -7  -1   1         26.37         36.15         3.64 o                         
  -6  -1   1        164.90        204.35         8.75 o                         
  -5  -1   1        380.46        346.45        12.03 o                         
  -4  -1   1      12416.77      13763.40       363.81 o                         
  -3  -1   1          5.30         10.16         1.07 o                         
  -2  -1   1      42146.10      42463.49       778.11 o                         
  -1  -1   1       3697.04       3579.97       111.84 o                         
   0  -1   1        169.67        151.16        10.69 o                         
   1  -1   1       1237.46       1306.49        26.36 o                         
   2  -1   1         39.60         56.38         3.17 o                         
   3  -1   1       3751.48       3897.89        67.06 o                         
   4  -1   1       8254.88       8417.88       111.56 o                         
   5  -1   1       5807.05       5605.98        64.01 o                         
   6  -1   1       2553.09       2521.18        57.08 o                         
   7  -1   1        250.56        262.69        11.87 o                         
   8  -1   1         49.09         55.74         3.43 o                         
   9  -1   1        230.90        229.56         8.24 o                         
  10  -1   1        582.01        569.42        16.79 o                         
  11  -1   1        622.92        516.88        39.49 o                         
  12  -1   1         82.41         77.95        11.06 o                         
  13  -1   1          2.72         -0.24         9.44 o                         
  14  -1   1          2.83         -8.98        12.06 o                         
 -14   0   1         58.51         45.44        12.02 o                         
 -13   0   1         21.54         19.56         8.45 o                         
 -12   0   1          1.70          8.06         7.17 o                         
 -11   0   1         22.44         15.11         5.55 o                         
 -10   0   1        114.63        107.82         5.84 o                         
  -9   0   1       1091.50       1046.10        37.73 o                         
  -8   0   1       1884.09       1851.62        34.67 o                         
  -7   0   1       1759.18       1855.29        45.08 o                         
  -6   0   1        578.29        620.22        25.05 o                         
  -5   0   1        185.52        200.19         6.11 o                         
  -4   0   1       1468.77       1451.94        26.34 o                         
  -3   0   1       8079.89       7859.22       229.95 o                         
  -2   0   1      27442.29      27936.15       488.16 o                         
  -1   0   1      11678.59      11870.91       279.94 o                         
   1   0   1        212.21        247.26         9.53 o                         
   2   0   1       2079.39       2346.36        54.80 o                         
   3   0   1       1707.22       1634.74        27.35 o                         
   4   0   1       3473.16       3359.32        78.79 o                         
   5   0   1        784.47        808.37        16.64 o                         
   6   0   1        290.11        302.24         5.85 o                         
   7   0   1       1145.30       1114.25        20.23 o                         
   8   0   1        286.37        277.26         7.19 o                         
   9   0   1          2.67          0.42         4.73 o                         
  10   0   1          6.48         -2.24         7.01 o                         
  11   0   1          1.80        -10.71        11.50 o                         
  12   0   1        105.52         90.35        13.59 o                         
  13   0   1        216.20        175.19        13.07 o                         
  14   0   1         45.90         49.71         9.88 o                         
  15   0   1         12.09         34.58        16.37 o                         
 -14   1   1        115.38        118.38        21.32 o                         
 -13   1   1          8.09          8.05         9.44 o                         
 -12   1   1         77.36         62.01         8.83 o                         
 -11   1   1         17.56         10.27         5.38 o                         
 -10   1   1        250.67        242.93        10.05 o                         
  -9   1   1        590.39        574.47        10.57 o                         
  -8   1   1        106.42        101.97         4.43 o                         
  -7   1   1        354.55        373.65         8.02 o                         
  -6   1   1        625.60        624.43         9.83 o                         
  -5   1   1       1038.41       1014.38        31.74 o                         
  -4   1   1        326.51        325.91         9.74 o                         
  -3   1   1        205.77        191.07         6.79 o                         
  -2   1   1       1441.14       1588.65        24.79 o                         
  -1   1   1      10736.28      10752.54       330.76 o                         
   0   1   1       6596.96       6575.67       276.69 o                         
   1   1   1      12982.71      12225.99       286.79 o                         
   2   1   1      11889.78      11719.01       254.41 o                         
   3   1   1       1886.02       1964.26        33.64 o                         
   4   1   1        524.74        471.79        11.25 o                         
   5   1   1       2513.08       2472.15        50.18 o                         
   6   1   1       4990.65       4909.73        97.65 o                         
   7   1   1       3848.18       3934.60        57.46 o                         
   8   1   1        817.17        805.32        13.77 o                         
   9   1   1         13.40         10.64         5.78 o                         
  10   1   1         13.47         20.36         8.53 o                         
  11   1   1        102.69         75.14        18.36 o                         
  12   1   1        217.04        232.66        25.67 o                         
  13   1   1        102.49        111.39        21.16 o                         
  14   1   1          1.16        -19.38        19.38 o                         
  15   1   1         10.33         32.42        16.54 o                         
 -14   2   1          3.73        -10.71        18.92 o                         
 -13   2   1         87.55         67.52        20.94 o                         
 -12   2   1        506.17        414.19        23.03 o                         
 -11   2   1         82.08         77.83         7.13 o                         
 -10   2   1         81.98         84.74         5.65 o                         
  -9   2   1         68.54         63.35         4.59 o                         
  -8   2   1       1263.02       1278.12        21.67 o                         
  -7   2   1       2610.65       2668.51        53.86 o                         
  -6   2   1       2480.36       2464.81        47.10 o                         
  -5   2   1       1698.78       1674.64        20.59 o                         
  -4   2   1        612.52        638.90        10.56 o                         
  -3   2   1          5.88          8.11         0.72 o                         
  -2   2   1       2055.39       2078.48        51.63 o                         
  -1   2   1       8825.89       9082.98       207.45 o                         
   0   2   1       4889.53       4911.13        95.57 o                         
   1   2   1       1883.77       2066.67        40.90 o                         
   2   2   1        687.04        690.63        21.65 o                         
   3   2   1       2842.52       2778.69        42.14 o                         
   4   2   1        162.07        176.45         4.59 o                         
   5   2   1        106.46        106.87         2.43 o                         
   6   2   1        147.36        153.40         3.83 o                         
   7   2   1         88.08         90.77         3.88 o                         
   8   2   1       1078.44       1091.99        20.34 o                         
   9   2   1       1283.18       1264.69        25.92 o                         
  10   2   1        605.42        552.65        18.18 o                         
  11   2   1          8.80          2.51         7.15 o                         
  12   2   1         47.27         31.96         9.67 o                         
  13   2   1         33.50         23.50        10.04 o                         
  14   2   1        178.36        148.06        17.98 o                         
  15   2   1         70.01         54.63        22.06 o                         
 -14   3   1         53.75         64.55        18.50 o                         
 -13   3   1         48.73         41.11        21.53 o                         
 -12   3   1          8.13          0.86        10.77 o                         
 -11   3   1          8.22          0.79         5.78 o                         
 -10   3   1        170.56        161.98         8.99 o                         
  -9   3   1        126.86        119.11         5.86 o                         
  -8   3   1         94.95         99.95         4.24 o                         
  -7   3   1        195.23        201.46         4.43 o                         
  -6   3   1        229.53        235.16         4.26 o                         
  -5   3   1       2124.39       2053.16        27.65 o                         
  -4   3   1       4740.40       4642.58        54.75 o                         
  -3   3   1       7142.45       7523.05        96.66 o                         
  -2   3   1       1071.29       1101.71        17.10 o                         
  -1   3   1        297.68        385.11         7.33 o                         
   0   3   1       6915.49       6930.23       117.71 o                         
   1   3   1      17352.14      17050.41       432.97 o                         
   2   3   1      12493.87      11726.79       183.60 o                         
   3   3   1      10334.46      10231.11       254.65 o                         
   4   3   1        673.15        670.10        10.04 o                         
   5   3   1          2.88          3.20         0.79 o                         
   6   3   1        898.27        893.36        10.47 o                         
   7   3   1       1456.65       1469.89        18.90 o                         
   8   3   1       1493.79       1487.88        21.07 o                         
   9   3   1        542.98        539.63        12.68 o                         
  10   3   1          0.94          2.60         4.88 o                         
  11   3   1         80.16         84.67         8.23 o                         
  12   3   1         43.33         48.36        11.89 o                         
  13   3   1         13.82         12.58         9.96 o                         
  14   3   1         71.62         47.25         8.71 o                         
  15   3   1          1.21         -3.66         8.56 o                         
 -13   4   1         10.86         -3.77        19.67 o                         
 -12   4   1        222.88        207.84        18.84 o                         
 -11   4   1        377.21        402.82        26.61 o                         
 -10   4   1        178.76        183.03        11.54 o                         
  -9   4   1         83.96         76.06         7.45 o                         
  -8   4   1         68.63         64.30         3.66 o                         
  -7   4   1        103.02        105.05         3.49 o                         
  -6   4   1        796.98        792.22        10.50 o                         
  -5   4   1       2948.40       2967.77        47.68 o                         
  -4   4   1       2581.48       2679.23        47.34 o                         
  -3   4   1         96.71        106.29         2.89 o                         
  -2   4   1        556.07        569.10         9.87 o                         
  -1   4   1       1201.42       1256.59        18.06 o                         
   0   4   1         60.24         72.01         1.97 o                         
   1   4   1       4436.82       4934.98       115.38 o                         
   2   4   1        104.38        103.68         2.36 o                         
   3   4   1       2958.90       3088.97        62.29 o                         
   4   4   1       3945.69       3719.43       106.13 o                         
   5   4   1       2926.59       2887.60        49.28 o                         
   6   4   1        551.03        566.04         8.16 o                         
   7   4   1         28.79         28.97         1.70 o                         
   8   4   1         73.97         76.83         2.84 o                         
   9   4   1        352.93        340.77         8.24 o                         
  10   4   1       1018.57        963.75        36.99 o                         
  11   4   1        700.05        701.23        19.86 o                         
  12   4   1         61.40         61.75         9.90 o                         
  13   4   1          3.81         12.26        18.62 o                         
  14   4   1          0.83          5.84         8.14 o                         
  15   4   1         25.17         14.69         7.64 o                         
 -13   5   1          2.56          9.16        19.15 o                         
 -12   5   1         82.00         71.54        16.25 o                         
 -11   5   1          8.12          3.84         8.19 o                         
 -10   5   1        154.06        169.65        30.88 o                         
  -9   5   1        269.90        252.22        10.42 o                         
  -8   5   1        512.92        506.56        18.62 o                         
  -7   5   1        390.48        361.50         8.88 o                         
  -6   5   1          1.76          5.47         2.47 o                         
  -5   5   1        153.14        156.73         4.05 o                         
  -4   5   1       2207.13       2269.24        57.46 o                         
  -3   5   1       5978.52       6084.59       164.90 o                         
  -2   5   1       8182.26       8524.89       170.25 o                         
  -1   5   1       2612.20       2560.20        36.20 o                         
   0   5   1       1066.37       1076.80        24.43 o                         
   1   5   1       1513.24       1682.06        37.55 o                         
   2   5   1       1376.51       1283.51        17.93 o                         
   3   5   1       6321.16       6315.16        86.73 o                         
   4   5   1       6889.20       6862.63       184.47 o                         
   5   5   1        836.55        845.30        20.76 o                         
   6   5   1         16.68         19.48         1.80 o                         
   7   5   1        120.73        124.55         3.41 o                         
   8   5   1         11.74         13.42         2.49 o                         
   9   5   1        331.25        336.27         8.52 o                         
  10   5   1        171.46        167.91         7.78 o                         
  11   5   1          1.05          2.60         5.08 o                         
  12   5   1         70.41         69.99         7.64 o                         
  13   5   1        139.42        134.36        14.07 o                         
  14   5   1         27.94         26.99         8.39 o                         
  15   5   1          3.26         -2.94         7.24 o                         
 -13   6   1          1.21         -2.25        13.78 o                         
 -12   6   1          1.17         37.16        22.25 o                         
 -11   6   1         15.70         10.19         8.02 o                         
 -10   6   1        389.26        379.86        35.79 o                         
  -9   6   1        550.65        525.24        21.82 o                         
  -8   6   1        110.71        107.94         5.82 o                         
  -7   6   1         19.98         19.58         3.68 o                         
  -6   6   1        151.97        138.39         4.45 o                         
  -5   6   1         34.08         34.07         2.15 o                         
  -4   6   1       1444.40       1466.95        29.51 o                         
  -3   6   1       1122.24       1200.00        37.05 o                         
  -2   6   1         44.31         46.83         3.12 o                         
  -1   6   1       1582.45       1555.81        28.73 o                         
   0   6   1       3701.77       3576.37        92.79 o                         
   1   6   1       1129.58       1067.91        15.10 o                         
   2   6   1        140.83        160.33         3.59 o                         
   3   6   1        184.41        195.33         4.64 o                         
   4   6   1        363.28        353.96         9.77 o                         
   5   6   1       3094.64       3194.20        42.97 o                         
   6   6   1       4171.71       4152.81        89.58 o                         
   7   6   1       1506.79       1508.33        21.13 o                         
   8   6   1        224.24        220.47         5.77 o                         
   9   6   1          5.24          6.84         3.65 o                         
  10   6   1         67.67         72.28         4.83 o                         
  11   6   1        602.48        567.49        16.38 o                         
  12   6   1        236.41        226.62        11.95 o                         
  13   6   1         32.54         25.18         8.50 o                         
  14   6   1         16.67         15.10         8.23 o                         
  15   6   1          2.29          9.13         7.32 o                         
 -12   7   1         39.95         39.71        15.78 o                         
 -11   7   1          1.29         -8.59         8.59 o                         
 -10   7   1          2.00         -5.32         7.08 o                         
  -9   7   1         14.47         12.11         8.25 o                         
  -8   7   1        370.62        343.39        14.94 o                         
  -7   7   1       1594.19       1618.55        38.41 o                         
  -6   7   1       1375.95       1334.25        23.54 o                         
  -5   7   1        261.04        248.94         5.28 o                         
  -4   7   1          4.66          7.32         2.19 o                         
  -3   7   1        620.14        648.46        32.40 o                         
  -2   7   1       4520.71       4622.70        89.34 o                         
  -1   7   1       5115.28       5073.92        92.53 o                         
   0   7   1       2946.77       3038.28       104.97 o                         
   1   7   1        802.65        763.69        18.76 o                         
   2   7   1         11.36         16.77         1.76 o                         
   3   7   1         21.95         25.13         1.56 o                         
   4   7   1        836.52        823.85        12.69 o                         
   5   7   1       1593.43       1650.37        22.02 o                         
   6   7   1        479.94        462.54         8.49 o                         
   7   7   1        106.85        120.71         4.09 o                         
   8   7   1        391.40        392.35         8.72 o                         
   9   7   1        212.27        225.63         6.56 o                         
  10   7   1         24.61         23.24         4.42 o                         
  11   7   1         49.86         44.76         5.36 o                         
  12   7   1          3.56          6.63         5.08 o                         
  13   7   1         91.06         88.34        10.86 o                         
  14   7   1         75.92         59.06         8.58 o                         
  15   7   1         27.55         29.59         9.08 o                         
 -12   8   1          3.78        -21.48        22.90 o                         
 -11   8   1         40.73         55.11        12.20 o                         
 -10   8   1          0.92          1.42         7.09 o                         
  -9   8   1        235.38        251.69        13.76 o                         
  -8   8   1        133.38        140.60        11.13 o                         
  -7   8   1         52.22         54.42         8.23 o                         
  -6   8   1          8.40          7.28         4.33 o                         
  -5   8   1        475.39        443.91        13.90 o                         
  -4   8   1        835.50        871.53        23.63 o                         
  -3   8   1         36.16         44.93         3.26 o                         
  -2   8   1        100.60        102.79         5.48 o                         
  -1   8   1         50.88         45.68         2.47 o                         
   0   8   1       2064.95       2004.36        40.30 o                         
   1   8   1       3469.70       3517.07        59.35 o                         
   2   8   1       2812.16       2935.25        50.44 o                         
   3   8   1       1699.67       1756.93        27.19 o                         
   4   8   1        423.47        405.31         6.38 o                         
   5   8   1        179.02        166.83         3.61 o                         
   6   8   1        722.56        730.47        10.30 o                         
   7   8   1       1531.20       1558.02        22.48 o                         
   8   8   1       1295.32       1226.75        21.74 o                         
   9   8   1        422.79        418.62         9.53 o                         
  10   8   1          6.59          6.40         4.05 o                         
  11   8   1         24.62         22.37         4.56 o                         
  12   8   1         13.34         16.04         5.52 o                         
  13   8   1        110.79        107.21         8.17 o                         
  14   8   1         59.04         58.10         6.82 o                         
 -11   9   1        157.02        169.82        13.25 o                         
 -10   9   1         18.95         25.66         7.52 o                         
  -9   9   1          3.45         -0.05         7.44 o                         
  -8   9   1        100.46         90.38        10.10 o                         
  -7   9   1        537.81        518.54        19.48 o                         
  -6   9   1        512.60        560.96        22.28 o                         
  -5   9   1       1052.26       1009.48        30.90 o                         
  -4   9   1       1068.00       1101.26        37.52 o                         
  -3   9   1         83.77         91.74         4.01 o                         
  -2   9   1         41.85         42.29         2.91 o                         
  -1   9   1        285.57        277.39         7.09 o                         
   0   9   1       1159.81       1162.27        22.56 o                         
   1   9   1       2245.24       2187.25        45.56 o                         
   2   9   1        266.42        279.65         8.10 o                         
   3   9   1        314.13        304.45         6.70 o                         
   4   9   1        270.14        283.53         5.51 o                         
   5   9   1         48.92         52.79         2.99 o                         
   6   9   1          2.36          2.05         2.39 o                         
   7   9   1         21.51         28.41         2.80 o                         
   8   9   1          1.19          2.19         3.15 o                         
   9   9   1        170.35        173.82         5.22 o                         
  10   9   1        579.04        560.73        13.46 o                         
  11   9   1        267.09        265.51         7.99 o                         
  12   9   1          2.06         -1.67         6.02 o                         
  13   9   1          9.31          8.00         8.39 o                         
  14   9   1          3.45          5.34         7.57 o                         
 -10  10   1         35.19         34.55         8.50 o                         
  -9  10   1         44.26         25.38        10.55 o                         
  -8  10   1          1.16          2.86         7.28 o                         
  -7  10   1          2.37          6.23         8.33 o                         
  -6  10   1          6.87         19.71         7.91 o                         
  -5  10   1          0.49          1.11         4.92 o                         
  -4  10   1        181.13        187.70         6.72 o                         
  -3  10   1       1965.97       2020.48        35.53 o                         
  -2  10   1       1638.41       1718.39        42.55 o                         
  -1  10   1        121.74        121.43         4.81 o                         
   0  10   1         87.21         83.40         3.50 o                         
   1  10   1        409.42        381.37        15.47 o                         
   2  10   1       1567.45       1531.27        25.08 o                         
   3  10   1       3622.94       3618.24        65.84 o                         
   4  10   1       2058.52       2019.95        42.51 o                         
   5  10   1        172.03        179.83         4.84 o                         
   6  10   1          2.06          7.04         3.57 o                         
   7  10   1        116.66        118.71         4.46 o                         
   8  10   1        335.76        343.80         8.55 o                         
   9  10   1        366.85        380.79        10.30 o                         
  10  10   1        327.11        325.89         9.63 o                         
  11  10   1          1.31         -2.47         5.27 o                         
  12  10   1        127.45        134.69         9.34 o                         
  13  10   1          1.50          2.33         6.51 o                         
  14  10   1         24.55         16.36         6.97 o                         
  -9  11   1        187.69        181.52        11.71 o                         
  -8  11   1         16.75         29.49         9.38 o                         
  -7  11   1         15.85          7.55         9.31 o                         
  -6  11   1         73.81         69.08         9.82 o                         
  -5  11   1        164.70        177.63        10.16 o                         
  -4  11   1        548.31        567.65        12.75 o                         
  -3  11   1        954.37       1050.16        23.92 o                         
  -2  11   1        134.52        153.06         6.56 o                         
  -1  11   1        310.93        318.18         7.98 o                         
   0  11   1        178.66        174.98         4.80 o                         
   1  11   1         78.08         78.20         4.17 o                         
   2  11   1        286.30        285.31         9.85 o                         
   3  11   1         85.34         90.92         3.66 o                         
   4  11   1        198.36        206.35         5.82 o                         
   5  11   1        899.30        913.19        18.44 o                         
   6  11   1        665.02        676.06        14.73 o                         
   7  11   1        153.97        164.51         5.56 o                         
   8  11   1          1.23          5.49         4.08 o                         
   9  11   1          3.47          8.07         5.05 o                         
  10  11   1        125.04        128.46         6.70 o                         
  11  11   1        258.15        251.46         8.53 o                         
  12  11   1        242.23        233.95         9.10 o                         
  13  11   1         15.25         19.53         6.38 o                         
  -8  12   1        188.19        178.01        12.22 o                         
  -7  12   1        271.98        271.20        14.39 o                         
  -6  12   1         52.86         50.96        12.78 o                         
  -5  12   1          2.00         16.71         8.10 o                         
  -4  12   1         27.26         31.17         6.77 o                         
  -3  12   1        461.53        437.14        14.87 o                         
  -2  12   1       1233.53       1208.84        27.57 o                         
  -1  12   1       1261.88       1260.28        27.65 o                         
   0  12   1        672.24        667.82        13.45 o                         
   1  12   1         98.59        105.68         4.53 o                         
   2  12   1        113.61        111.51         5.27 o                         
   3  12   1        555.04        548.31        10.97 o                         
   4  12   1        763.81        797.55        16.80 o                         
   5  12   1        777.95        813.16        16.89 o                         
   6  12   1        284.44        303.39         8.76 o                         
   7  12   1          1.02          3.77         4.33 o                         
   8  12   1         10.03         11.15         4.44 o                         
   9  12   1          0.10         -1.51         5.20 o                         
  10  12   1         23.27         24.42         5.22 o                         
  11  12   1         82.56         89.66         7.54 o                         
  12  12   1          9.11         11.46         7.52 o                         
  13  12   1         30.24         38.34         8.31 o                         
  -7  13   1         58.43         35.64        11.63 o                         
  -6  13   1          1.04         14.69        11.82 o                         
  -5  13   1          5.72          0.13         8.05 o                         
  -4  13   1          0.75         -0.46         6.34 o                         
  -3  13   1        100.68        109.01         6.80 o                         
  -2  13   1        288.15        253.03        18.12 o                         
  -1  13   1          4.03          8.50         4.54 o                         
   0  13   1        252.62        257.13         8.95 o                         
   1  13   1        264.59        259.59         8.92 o                         
   2  13   1        402.17        412.42         9.75 o                         
   3  13   1         21.78         24.61         4.87 o                         
   4  13   1         11.29         11.61         4.67 o                         
   5  13   1        266.95        284.29        11.93 o                         
   6  13   1        425.91        447.09        11.40 o                         
   7  13   1        294.35        286.83        10.53 o                         
   8  13   1        350.95        368.70        11.54 o                         
   9  13   1        115.63        122.73         8.11 o                         
  10  13   1          7.47          4.18         6.34 o                         
  11  13   1          2.13         10.10         6.35 o                         
  12  13   1         25.86         32.64         9.65 o                         
  -6  14   1        266.09        232.61        12.98 o                         
  -5  14   1        233.77        225.55        11.71 o                         
  -4  14   1         97.51        101.80         9.34 o                         
  -3  14   1         88.59         93.98         7.72 o                         
  -2  14   1         79.26         75.76         7.34 o                         
  -1  14   1        239.49        220.15        12.93 o                         
   0  14   1        988.33        969.22        22.05 o                         
   1  14   1        673.37        646.91        16.17 o                         
   2  14   1        102.60         91.24         5.86 o                         
   3  14   1          9.06          6.64         5.46 o                         
   4  14   1         16.90         22.52         6.00 o                         
   5  14   1         70.21         82.95         7.24 o                         
   6  14   1        494.56        507.44        19.14 o                         
   7  14   1         52.67         63.36         9.20 o                         
   8  14   1         45.69         59.92         8.04 o                         
   9  14   1         22.36         18.56         6.56 o                         
  10  14   1         23.22         27.17         6.33 o                         
  11  14   1         22.07         23.65         6.15 o                         
  -5  15   1          4.45         12.52         7.19 o                         
  -4  15   1         30.28         35.16         7.75 o                         
  -3  15   1         97.34         95.27        10.06 o                         
  -2  15   1         45.69         43.31         8.31 o                         
  -1  15   1          1.53          5.18         7.07 o                         
   0  15   1          2.63          9.15         6.73 o                         
   1  15   1         71.95         70.62         5.72 o                         
   2  15   1        462.64        454.77        13.42 o                         
   3  15   1        658.11        631.37        30.60 o                         
   4  15   1        214.10        213.27         9.34 o                         
   5  15   1         40.65         43.17         6.97 o                         
   6  15   1         17.80         21.22         7.32 o                         
   7  15   1         50.95         56.66         6.97 o                         
   8  15   1        291.15        308.83        11.21 o                         
   9  15   1        320.37        318.62        15.49 o                         
  10  15   1         33.23         40.85         6.44 o                         
  -3  16   1         67.67         73.24         8.77 o                         
  -2  16   1         26.07         19.15         7.27 o                         
  -1  16   1         25.68         26.36         5.77 o                         
   0  16   1         38.14         25.13         7.54 o                         
   1  16   1        158.15        141.39         9.87 o                         
   2  16   1        197.60        196.18        10.64 o                         
   3  16   1         53.40         39.49         6.56 o                         
   4  16   1          4.37          3.36         6.78 o                         
   5  16   1         45.14         40.18         6.80 o                         
   6  16   1         19.03         25.67         6.92 o                         
   7  16   1          0.63          1.07         6.85 o                         
   8  16   1          7.31         13.45         7.89 o                         
   9  16   1          2.47          2.55         6.89 o                         
  -1  17   1        164.22        165.12         9.60 o                         
   0  17   1          8.65         11.54         5.58 o                         
   1  17   1         23.68         27.98         6.55 o                         
   2  17   1        104.14         88.21         7.43 o                         
   3  17   1        161.56        155.50         8.00 o                         
   4  17   1        300.15        305.33        11.18 o                         
   5  17   1        241.96        225.54        15.13 o                         
   6  17   1         44.86         34.87         8.08 o                         
   7  17   1         12.10         15.87         8.31 o                         
  -6 -17   2         12.56          4.31         8.97 o                         
  -5 -17   2          7.43          5.90         6.17 o                         
  -4 -17   2          1.67          6.84         6.15 o                         
  -3 -17   2         34.53         36.55        10.72 o                         
  -2 -17   2        200.78        174.37         8.64 o                         
  -1 -17   2        355.17        348.69        13.65 o                         
   0 -17   2        173.52        159.00        12.15 o                         
   1 -17   2         18.64         16.42        13.39 o                         
  -8 -16   2        205.46        199.70        11.15 o                         
  -7 -16   2        148.11        165.63         9.55 o                         
  -6 -16   2         11.42         17.48         7.58 o                         
  -5 -16   2          1.79          5.54         6.36 o                         
  -4 -16   2         11.81         15.14         6.72 o                         
  -3 -16   2         92.07         92.75        12.03 o                         
  -2 -16   2        196.72        198.98        11.52 o                         
  -1 -16   2         87.40         97.98         7.77 o                         
   0 -16   2          1.97          2.45         6.35 o                         
   1 -16   2        114.43        101.99         7.64 o                         
   2 -16   2         52.82         48.85         6.52 o                         
   3 -16   2          3.36          3.95         8.26 o                         
 -10 -15   2          3.45         18.69        11.26 o                         
  -9 -15   2         23.25         21.22         6.38 o                         
  -8 -15   2          0.81          3.48         8.02 o                         
  -7 -15   2         82.51         85.04         7.33 o                         
  -6 -15   2        253.41        268.58        11.29 o                         
  -5 -15   2        363.66        375.37        15.40 o                         
  -4 -15   2        185.52        174.61         9.46 o                         
  -3 -15   2         10.65         12.17         5.76 o                         
  -2 -15   2         15.56         21.35         5.93 o                         
  -1 -15   2        381.68        345.44        13.49 o                         
   0 -15   2        791.69        845.90        22.71 o                         
   1 -15   2        442.86        451.27        21.51 o                         
   2 -15   2        134.08        126.09         9.20 o                         
   3 -15   2         19.61         21.99         6.65 o                         
   4 -15   2         12.97         14.79         9.21 o                         
   5 -15   2         72.82         76.22         7.92 o                         
 -11 -14   2         43.41         36.86         7.97 o                         
 -10 -14   2          1.17         -5.37         6.89 o                         
  -9 -14   2         15.49         19.44         6.13 o                         
  -8 -14   2         68.73         71.42         7.65 o                         
  -7 -14   2        460.93        493.28        14.48 o                         
  -6 -14   2        169.89        200.41         9.57 o                         
  -5 -14   2          2.31         -0.87         5.91 o                         
  -4 -14   2          5.87          6.28         5.63 o                         
  -3 -14   2         35.23         43.58         6.93 o                         
  -2 -14   2         20.94         24.66         5.75 o                         
  -1 -14   2         29.78         32.08         5.39 o                         
   0 -14   2         88.40         96.19         7.18 o                         
   1 -14   2         38.50         30.91         6.63 o                         
   2 -14   2        449.98        424.51        12.09 o                         
   3 -14   2        306.39        314.23         8.85 o                         
   4 -14   2         87.55         91.80        12.75 o                         
   5 -14   2         28.15         34.09         9.09 o                         
   6 -14   2         28.53         28.39         9.18 o                         
 -12 -13   2          2.38         -8.67         8.67 o                         
 -11 -13   2         77.24         68.85         6.45 o                         
 -10 -13   2        147.57        160.93         8.54 o                         
  -9 -13   2        130.10        126.13         6.71 o                         
  -8 -13   2          0.99          5.05         5.92 o                         
  -7 -13   2         10.58         11.36         5.64 o                         
  -6 -13   2        286.05        292.24         8.80 o                         
  -5 -13   2        893.55        926.30        22.37 o                         
  -4 -13   2        600.93        612.40        12.23 o                         
  -3 -13   2        505.76        492.10        11.08 o                         
  -2 -13   2        294.16        294.32        10.00 o                         
  -1 -13   2         80.89         78.97         5.74 o                         
   0 -13   2        118.63        110.92         5.98 o                         
   1 -13   2        457.37        418.26        11.76 o                         
   2 -13   2        782.90        794.31        20.17 o                         
   3 -13   2        278.87        259.21        12.15 o                         
   4 -13   2          5.18          8.90         6.49 o                         
   5 -13   2          7.90          0.44         9.13 o                         
   6 -13   2          2.88          2.30         9.04 o                         
   7 -13   2         27.29         31.99        11.76 o                         
 -12 -12   2         41.84         36.54         5.90 o                         
 -11 -12   2        170.68        165.02         8.09 o                         
 -10 -12   2        109.29        103.75         7.91 o                         
  -9 -12   2          0.39         -0.41         5.28 o                         
  -8 -12   2         42.87         41.69         6.16 o                         
  -7 -12   2          5.17          6.15         5.50 o                         
  -6 -12   2        117.34        118.91         5.34 o                         
  -5 -12   2        118.97        126.65         5.17 o                         
  -4 -12   2          4.66         11.56         3.56 o                         
  -3 -12   2         25.38         28.53         3.81 o                         
  -2 -12   2        279.45        268.27         6.89 o                         
  -1 -12   2        965.98        924.16        20.96 o                         
   0 -12   2        320.76        315.91         9.11 o                         
   1 -12   2          2.65          6.72         4.91 o                         
   2 -12   2         11.87         14.83         6.06 o                         
   3 -12   2        371.79        349.38        13.61 o                         
   4 -12   2       1080.91       1109.57        23.51 o                         
   5 -12   2        624.59        647.98        19.29 o                         
   6 -12   2        154.14        164.95        14.32 o                         
   7 -12   2         30.95         51.63        13.04 o                         
   8 -12   2          1.90          1.31         8.88 o                         
   9 -12   2         76.79         48.67        18.46 o                         
 -13 -11   2          0.20          6.23         7.73 o                         
 -12 -11   2          1.31          6.78         5.64 o                         
 -11 -11   2         10.22          7.70         5.97 o                         
 -10 -11   2         46.07         56.38         5.76 o                         
  -9 -11   2        301.61        314.17         9.13 o                         
  -8 -11   2        780.91        728.24        18.17 o                         
  -7 -11   2        349.61        339.84        11.30 o                         
  -6 -11   2          7.94         15.40         3.75 o                         
  -5 -11   2         63.29         75.21         4.58 o                         
  -4 -11   2        748.59        748.18        12.35 o                         
  -3 -11   2       1325.06       1318.13        20.73 o                         
  -2 -11   2       1093.40       1029.88        16.65 o                         
  -1 -11   2        820.06        794.32        16.80 o                         
   0 -11   2         85.73         84.93         4.55 o                         
   1 -11   2        101.52         99.13         5.06 o                         
   2 -11   2         27.76         28.54         4.66 o                         
   3 -11   2        441.66        442.74        14.31 o                         
   4 -11   2        280.27        299.67        13.51 o                         
   5 -11   2         30.90         34.39         6.43 o                         
   6 -11   2        148.24        155.71         9.51 o                         
   7 -11   2        277.98        349.70        91.00 o                         
   8 -11   2         32.16         21.56        12.22 o                         
   9 -11   2          1.96         13.26         8.76 o                         
 -13 -10   2          4.11          0.33         6.96 o                         
 -12 -10   2          8.80         14.92         5.76 o                         
 -11 -10   2          8.45          7.65         5.35 o                         
 -10 -10   2         76.91         82.39         5.31 o                         
  -9 -10   2        108.21        114.73         5.51 o                         
  -8 -10   2         71.82         72.51         4.61 o                         
  -7 -10   2        137.94        134.05         5.13 o                         
  -6 -10   2        911.65        949.35        22.07 o                         
  -5 -10   2        227.03        232.76         7.21 o                         
  -4 -10   2          3.79          6.87         2.83 o                         
  -3 -10   2         13.65         16.41         2.36 o                         
  -2 -10   2        190.11        187.25         5.31 o                         
  -1 -10   2       2372.84       2346.36        34.77 o                         
   0 -10   2       2494.37       2413.54        60.05 o                         
   1 -10   2        983.28        962.29        20.42 o                         
   2 -10   2        448.50        460.95        15.39 o                         
   3 -10   2         62.59         68.77         6.79 o                         
   4 -10   2        305.82        302.03        12.15 o                         
   5 -10   2       1074.77       1217.48        66.06 o                         
   6 -10   2        655.59        689.81        47.34 o                         
   7 -10   2        349.94        360.56        14.49 o                         
   8 -10   2         84.09         72.27        13.78 o                         
   9 -10   2          3.54         13.67        12.17 o                         
  10 -10   2          1.79          0.32         8.33 o                         
 -14  -9   2         54.80         55.08         7.89 o                         
 -13  -9   2        100.90        102.79         7.03 o                         
 -12  -9   2         79.10         80.79         6.55 o                         
 -11  -9   2         40.44         49.25         6.21 o                         
 -10  -9   2          2.94          4.47         5.01 o                         
  -9  -9   2         35.47         36.70         4.96 o                         
  -8  -9   2        486.18        498.55        10.50 o                         
  -7  -9   2       1434.61       1469.58        24.17 o                         
  -6  -9   2       1628.83       1663.14        27.21 o                         
  -5  -9   2        101.76        110.94         4.15 o                         
  -4  -9   2         72.85         78.10         3.65 o                         
  -3  -9   2        288.04        262.68         5.23 o                         
  -2  -9   2        818.87        792.02        12.60 o                         
  -1  -9   2       1226.54       1205.23        24.71 o                         
   0  -9   2       1159.76       1133.70        15.86 o                         
   1  -9   2         76.19         84.42         3.35 o                         
   2  -9   2        675.96        695.73        17.44 o                         
   3  -9   2        111.88        106.06         6.38 o                         
   4  -9   2         28.22         31.91         4.79 o                         
   5  -9   2         36.73         44.10         5.12 o                         
   6  -9   2          9.28         11.65         5.10 o                         
   7  -9   2        331.54        319.40        11.84 o                         
   8  -9   2        470.29        473.02        29.71 o                         
   9  -9   2        142.23        170.63        16.97 o                         
  10  -9   2         39.98         27.05        11.02 o                         
  11  -9   2         24.09         39.36         8.59 o                         
 -14  -8   2         53.36         52.61        10.18 o                         
 -13  -8   2         43.22         48.10         5.98 o                         
 -12  -8   2          3.19          0.15         6.07 o                         
 -11  -8   2         99.23         91.54         5.96 o                         
 -10  -8   2         71.00         67.62         4.98 o                         
  -9  -8   2          4.83          8.60         4.18 o                         
  -8  -8   2         37.35         42.45         4.05 o                         
  -7  -8   2         18.94         21.42         2.98 o                         
  -6  -8   2        422.25        422.11         8.12 o                         
  -5  -8   2       1979.51       2004.61        30.00 o                         
  -4  -8   2       2452.03       2398.20        56.88 o                         
  -3  -8   2       1164.47       1225.45        21.01 o                         
  -2  -8   2        222.60        236.35         5.80 o                         
  -1  -8   2        425.97        404.45         6.65 o                         
   0  -8   2       1568.49       1491.78        24.45 o                         
   1  -8   2       3603.52       3589.34        55.40 o                         
   2  -8   2       4507.34       4526.58        76.89 o                         
   3  -8   2       1394.30       1417.76        31.31 o                         
   4  -8   2         52.20         52.48         4.07 o                         
   5  -8   2         21.02         26.19         3.82 o                         
   6  -8   2        205.26        221.29        10.05 o                         
   7  -8   2        571.76        583.83        16.69 o                         
   8  -8   2        541.59        544.72        15.39 o                         
   9  -8   2         52.62         46.46         7.52 o                         
  10  -8   2         69.37         54.48        12.44 o                         
  11  -8   2         25.85         24.60        10.24 o                         
  12  -8   2          9.06        -12.04        17.83 o                         
 -14  -7   2          0.96         -7.78         9.82 o                         
 -13  -7   2         23.17         25.87         7.23 o                         
 -12  -7   2        151.87        144.13         7.66 o                         
 -11  -7   2        590.34        605.65        16.28 o                         
 -10  -7   2        303.32        298.67         8.18 o                         
  -9  -7   2         42.60         42.35         3.77 o                         
  -8  -7   2          1.79          3.56         2.75 o                         
  -7  -7   2        509.06        518.27        11.13 o                         
  -6  -7   2       1341.42       1284.82        21.78 o                         
  -5  -7   2       1890.28       1859.29        26.00 o                         
  -4  -7   2        305.06        310.03         6.93 o                         
  -3  -7   2        136.41        137.49         3.84 o                         
  -2  -7   2        191.18        197.93         5.20 o                         
  -1  -7   2         92.22         94.53         3.28 o                         
   0  -7   2         40.05         44.07         1.74 o                         
   1  -7   2        315.04        322.40         5.13 o                         
   2  -7   2          0.55          9.82         1.47 o                         
   3  -7   2       1304.87       1471.08        34.07 o                         
   4  -7   2       2624.73       2766.60       120.47 o                         
   5  -7   2       1045.54       1118.05        26.05 o                         
   6  -7   2         83.87         87.69         4.52 o                         
   7  -7   2          8.78         12.73         4.47 o                         
   8  -7   2        108.26        106.88         6.69 o                         
   9  -7   2        358.25        332.20        10.60 o                         
  10  -7   2        440.20        383.86        15.21 o                         
  11  -7   2        251.13        256.84        15.83 o                         
  12  -7   2          8.22         18.87         9.83 o                         
 -14  -6   2          7.09          4.96         8.26 o                         
 -13  -6   2         21.50         14.17         8.80 o                         
 -12  -6   2         45.83         46.20         6.02 o                         
 -11  -6   2          1.64         -0.13         5.11 o                         
 -10  -6   2        144.97        143.02         6.00 o                         
  -9  -6   2       1148.13       1132.85        24.86 o                         
  -8  -6   2        813.34        819.80        23.40 o                         
  -7  -6   2          2.05          4.84         2.42 o                         
  -6  -6   2          9.19         12.22         2.06 o                         
  -5  -6   2        962.08       1015.68        19.65 o                         
  -4  -6   2       3299.25       3305.08        47.82 o                         
  -3  -6   2       6947.27       7076.96       102.38 o                         
  -2  -6   2       5788.52       5759.23        99.79 o                         
  -1  -6   2       1253.98       1258.16        23.03 o                         
   0  -6   2         39.94         41.64         1.49 o                         
   1  -6   2       1518.92       1510.86        22.28 o                         
   2  -6   2       4282.36       4313.33        60.80 o                         
   3  -6   2       2239.17       2472.35        92.82 o                         
   4  -6   2       1700.45       1730.46        26.84 o                         
   5  -6   2        377.36        353.27         9.41 o                         
   6  -6   2        133.09        138.16         4.78 o                         
   7  -6   2         11.73          7.47         3.32 o                         
   8  -6   2         45.92         51.19         4.85 o                         
   9  -6   2         49.72         53.08         5.44 o                         
  10  -6   2         69.84         72.93         6.35 o                         
  11  -6   2          0.97         -7.35        10.72 o                         
  12  -6   2        100.47        150.26        19.97 o                         
  13  -6   2         89.65         81.52        21.58 o                         
 -15  -5   2         40.79         30.56         8.44 o                         
 -14  -5   2          0.11          7.10         8.48 o                         
 -13  -5   2          3.77          7.63         7.25 o                         
 -12  -5   2         23.51         26.39         6.02 o                         
 -11  -5   2        148.07        146.33         6.66 o                         
 -10  -5   2        489.92        502.92        11.53 o                         
  -9  -5   2        671.40        670.34        11.21 o                         
  -8  -5   2         34.98         36.00         2.96 o                         
  -7  -5   2        181.44        190.92         4.53 o                         
  -6  -5   2         18.14         20.84         1.72 o                         
  -5  -5   2        198.00        197.42         4.11 o                         
  -4  -5   2        548.68        559.75         8.58 o                         
  -3  -5   2        514.51        523.57         8.87 o                         
  -2  -5   2        144.22        132.46         3.18 o                         
  -1  -5   2       2960.46       3008.85        53.49 o                         
   0  -5   2       6205.20       6410.87       128.44 o                         
   1  -5   2       2299.34       2297.92        29.02 o                         
   2  -5   2        317.66        314.00         6.35 o                         
   3  -5   2        108.30        115.72         4.88 o                         
   4  -5   2       4189.99       4205.89       124.93 o                         
   5  -5   2       2286.73       2358.82        67.98 o                         
   6  -5   2       1886.76       1956.46        35.02 o                         
   7  -5   2       1267.32       1231.34        21.35 o                         
   8  -5   2         29.74         37.73         4.42 o                         
   9  -5   2         33.97         28.01         4.82 o                         
  10  -5   2        158.71        150.24         7.17 o                         
  11  -5   2        145.38        155.27        10.15 o                         
  12  -5   2        242.12        194.77        15.78 o                         
  13  -5   2         69.09         66.20        16.37 o                         
 -15  -4   2         14.47          2.13        13.88 o                         
 -14  -4   2         75.49         51.26        12.17 o                         
 -13  -4   2         48.50         49.73         7.75 o                         
 -12  -4   2          3.11         -3.69         7.17 o                         
 -11  -4   2          2.66          3.58         4.97 o                         
 -10  -4   2         27.35         23.83         3.67 o                         
  -9  -4   2        219.38        224.77         5.45 o                         
  -8  -4   2       1243.78       1228.48        20.23 o                         
  -7  -4   2       2644.35       2707.43        41.79 o                         
  -6  -4   2       1720.25       1713.25        41.18 o                         
  -5  -4   2        445.61        455.43         7.31 o                         
  -4  -4   2        794.86        789.15        10.40 o                         
  -3  -4   2       2041.08       2091.76        26.89 o                         
  -2  -4   2       5368.27       5193.79        91.23 o                         
  -1  -4   2      11521.01      11148.16       315.33 o                         
   0  -4   2       5694.84       6035.99       145.76 o                         
   1  -4   2        296.68        278.41         7.65 o                         
   2  -4   2         41.83         63.37         3.04 o                         
   3  -4   2         47.81         47.84         1.58 o                         
   4  -4   2       1539.91       1552.51        24.51 o                         
   5  -4   2       2973.79       3129.54        96.85 o                         
   6  -4   2         28.83         28.21         2.67 o                         
   7  -4   2        621.33        613.78        16.38 o                         
   8  -4   2        533.51        525.97         9.56 o                         
   9  -4   2        156.81        167.19         7.12 o                         
  10  -4   2          4.48          1.15         4.95 o                         
  11  -4   2         16.34         30.77         7.60 o                         
  12  -4   2         13.72         18.23        10.18 o                         
  13  -4   2         75.98         94.92        13.23 o                         
  14  -4   2         97.67         71.95        20.58 o                         
 -15  -3   2         64.49         44.00        11.41 o                         
 -14  -3   2        114.73         86.73        18.64 o                         
 -13  -3   2         12.17         15.82         8.33 o                         
 -12  -3   2          1.68         -1.64         6.62 o                         
 -11  -3   2          6.28          6.85         5.92 o                         
 -10  -3   2         52.92         54.86         4.58 o                         
  -9  -3   2        113.86        120.84         5.26 o                         
  -8  -3   2       1804.18       1776.56        25.17 o                         
  -7  -3   2         58.11         56.40         2.88 o                         
  -6  -3   2       1352.10       1366.24        17.25 o                         
  -5  -3   2       1124.66       1093.71        13.59 o                         
  -4  -3   2       1494.19       1578.58        48.08 o                         
  -3  -3   2        252.99        269.04         5.98 o                         
  -2  -3   2         44.13         48.16         1.08 o                         
  -1  -3   2       1517.80       1564.99        28.02 o                         
   0  -3   2       4900.36       4992.80       144.20 o                         
   1  -3   2      13853.96      14248.60       187.83 o                         
   2  -3   2      10841.31      11036.73       152.42 o                         
   3  -3   2       1394.29       1369.44        21.36 o                         
   4  -3   2        411.87        398.25         6.80 o                         
   5  -3   2        431.95        448.55        15.44 o                         
   6  -3   2       1697.96       1670.60        36.03 o                         
   7  -3   2       4401.09       4517.66        70.12 o                         
   8  -3   2       1352.49       1397.08        50.07 o                         
   9  -3   2          0.35          2.49         3.69 o                         
  10  -3   2          2.75          4.09         5.98 o                         
  11  -3   2         17.31         14.21         7.22 o                         
  12  -3   2         24.30         20.73        10.49 o                         
  13  -3   2        102.05        101.23        14.21 o                         
  14  -3   2         49.09         43.38        19.36 o                         
 -15  -2   2          8.51          4.47        14.87 o                         
 -14  -2   2          0.28         11.03        11.79 o                         
 -13  -2   2         62.62         35.05         7.72 o                         
 -12  -2   2        289.58        284.43        12.50 o                         
 -11  -2   2        290.66        270.25        13.79 o                         
 -10  -2   2        237.99        238.80         7.02 o                         
  -9  -2   2         88.51        104.55         4.17 o                         
  -8  -2   2        125.58        131.99         4.51 o                         
  -7  -2   2        918.71        905.19        13.48 o                         
  -6  -2   2      12959.61      13016.51       168.73 o                         
  -5  -2   2       4750.47       4710.30        77.22 o                         
  -4  -2   2        227.00        331.07         6.85 o                         
  -3  -2   2        513.49        561.92        11.07 o                         
  -2  -2   2        982.11       1120.25        17.38 o                         
  -1  -2   2       3478.92       3485.77        79.45 o                         
   0  -2   2      10708.57      10810.72       250.62 o                         
   1  -2   2       2161.90       2146.87        35.66 o                         
   2  -2   2         20.34         24.97         1.20 o                         
   3  -2   2       1224.12       1264.98        36.97 o                         
   4  -2   2       1589.79       1511.42        28.23 o                         
   5  -2   2         38.88         43.60         1.45 o                         
   6  -2   2        103.38        115.40         5.14 o                         
   7  -2   2         48.47         49.75         2.32 o                         
   8  -2   2        387.18        396.21        10.89 o                         
   9  -2   2       1209.83       1201.57        20.37 o                         
  10  -2   2        308.44        307.82         8.83 o                         
  11  -2   2         67.98         64.08         7.65 o                         
  12  -2   2         77.96         46.95        13.20 o                         
  13  -2   2          1.96          0.91        12.46 o                         
  14  -2   2          0.15         -7.26        11.57 o                         
 -14  -1   2         13.80         10.68         9.36 o                         
 -13  -1   2        134.05         93.11        10.14 o                         
 -12  -1   2         79.28         62.65         8.61 o                         
 -11  -1   2          0.21         -3.91         6.49 o                         
 -10  -1   2        103.93         99.90         7.82 o                         
  -9  -1   2        337.57        316.74        10.85 o                         
  -8  -1   2         70.74         83.33         5.51 o                         
  -7  -1   2        143.58        148.23         5.50 o                         
  -6  -1   2        166.06        187.62         6.97 o                         
  -5  -1   2        645.12        645.44        18.56 o                         
  -4  -1   2       9313.64       9405.16       124.57 o                         
  -3  -1   2      10696.99      10611.88       142.51 o                         
  -2  -1   2       1844.51       1683.93        23.85 o                         
  -1  -1   2       1423.88       1491.29        36.14 o                         
   0  -1   2       3155.99       3183.20        97.83 o                         
   1  -1   2       6767.47       7007.71       173.45 o                         
   2  -1   2      16050.83      17387.15       737.82 o                         
   3  -1   2      13128.01      13170.37       150.19 o                         
   4  -1   2       3759.67       3663.83        60.05 o                         
   5  -1   2        317.34        300.86         4.58 o                         
   6  -1   2        191.99        199.16         4.47 o                         
   7  -1   2        375.11        380.33         6.84 o                         
   8  -1   2        836.62        847.85        20.89 o                         
   9  -1   2       1012.28        967.88        23.28 o                         
  10  -1   2         78.82         68.90         6.59 o                         
  11  -1   2         13.24         22.08         8.17 o                         
  12  -1   2          6.50          9.05         8.27 o                         
  13  -1   2         32.06         52.72        13.60 o                         
  14  -1   2          2.38         -0.10        12.07 o                         
 -14   0   2         12.97         -8.07        11.41 o                         
 -13   0   2          1.24         11.70         9.43 o                         
 -12   0   2         91.07         76.67         8.28 o                         
 -11   0   2        544.91        514.24        13.59 o                         
 -10   0   2        590.44        545.12        16.93 o                         
  -9   0   2        320.60        302.27         7.20 o                         
  -8   0   2        179.18        182.75         5.90 o                         
  -7   0   2          4.83          3.90         2.45 o                         
  -6   0   2        532.39        547.71         9.26 o                         
  -5   0   2       3754.99       3761.71        47.96 o                         
  -4   0   2       2794.57       2557.10        37.89 o                         
  -3   0   2       1666.17       1673.40        36.36 o                         
  -2   0   2        857.71        993.65        22.13 o                         
  -1   0   2       1020.71        973.73        23.20 o                         
   0   0   2       2204.69       2111.89        62.91 o                         
   1   0   2         47.16         45.28         1.26 o                         
   2   0   2        944.58       1001.73        21.16 o                         
   3   0   2         24.01         31.85         2.66 o                         
   4   0   2       1843.86       1736.09        27.23 o                         
   5   0   2       5211.28       5165.16        61.20 o                         
   6   0   2       3344.54       3452.63        69.73 o                         
   7   0   2        184.70        168.80         5.25 o                         
   8   0   2          4.96          6.82         2.88 o                         
   9   0   2        124.78        116.18         6.32 o                         
  10   0   2        565.19        573.39        23.31 o                         
  11   0   2        608.48        586.43        20.79 o                         
  12   0   2        251.77        206.81        23.29 o                         
  13   0   2         58.90         57.81        18.34 o                         
  14   0   2          1.18         16.02        12.18 o                         
  15   0   2         12.51          7.30        10.91 o                         
 -14   1   2        110.78         63.18        17.14 o                         
 -13   1   2         11.30          2.74        11.28 o                         
 -12   1   2        114.92         92.08         7.57 o                         
 -11   1   2         64.33         70.32         6.37 o                         
 -10   1   2         23.90         22.45         4.91 o                         
  -9   1   2        274.48        274.74         6.44 o                         
  -8   1   2        849.25        857.14        13.49 o                         
  -7   1   2       1484.60       1481.82        20.33 o                         
  -6   1   2        469.52        455.84         7.21 o                         
  -5   1   2         13.34         15.80         1.60 o                         
  -4   1   2       1399.74       1398.87        19.30 o                         
  -3   1   2       5551.58       5309.52       102.90 o                         
  -2   1   2      13324.76      13179.79       262.18 o                         
  -1   1   2      22813.88      21674.74       338.88 o                         
   0   1   2       4894.90       5053.62       128.27 o                         
   1   1   2        754.97        763.19        14.60 o                         
   2   1   2       3001.13       2992.87        55.04 o                         
   3   1   2       3947.16       3791.02        58.93 o                         
   4   1   2       7308.33       7171.33       103.98 o                         
   5   1   2       4421.74       4355.17        71.65 o                         
   6   1   2        732.71        757.37        11.33 o                         
   7   1   2         48.56         55.97         2.59 o                         
   8   1   2        497.04        489.99         9.41 o                         
   9   1   2         25.54         29.97         5.06 o                         
  10   1   2        643.51        627.63        14.22 o                         
  11   1   2         58.18         62.57         7.93 o                         
  12   1   2         51.95         45.42         8.62 o                         
  13   1   2         71.35         42.17        20.72 o                         
  14   1   2         59.09         80.35        19.98 o                         
  15   1   2         14.42         -8.59        17.10 o                         
 -14   2   2         64.66         60.36        19.53 o                         
 -13   2   2         48.88         27.46        11.08 o                         
 -12   2   2          2.41          5.12         9.57 o                         
 -11   2   2          3.87         13.63         5.88 o                         
 -10   2   2        257.42        242.31        11.65 o                         
  -9   2   2        893.89        874.04        25.36 o                         
  -8   2   2        776.56        773.81        15.27 o                         
  -7   2   2        423.48        423.67         6.86 o                         
  -6   2   2         55.34         56.73         2.46 o                         
  -5   2   2        983.61       1075.90        24.65 o                         
  -4   2   2        302.43        308.22         6.50 o                         
  -3   2   2       3978.01       4114.26        68.51 o                         
  -2   2   2        218.37        213.46         4.06 o                         
  -1   2   2        311.12        318.81         5.41 o                         
   0   2   2       5479.60       5381.98       115.75 o                         
   1   2   2      14401.38      13716.58       233.85 o                         
   2   2   2        818.48        802.06        17.82 o                         
   3   2   2         36.26         29.50         1.08 o                         
   4   2   2        608.25        625.35         9.17 o                         
   5   2   2       1430.77       1459.40        20.37 o                         
   6   2   2       4482.03       4380.54        68.12 o                         
   7   2   2       3885.61       3948.27        57.61 o                         
   8   2   2       1139.35       1194.18        21.92 o                         
   9   2   2         92.22         86.55         7.12 o                         
  10   2   2          6.54          2.68         5.39 o                         
  11   2   2        144.06        143.78         8.32 o                         
  12   2   2        430.13        342.11        18.06 o                         
  13   2   2        142.07        110.68        14.61 o                         
  14   2   2         31.92         29.15        10.42 o                         
  15   2   2          0.50         -0.36        10.68 o                         
 -14   3   2          9.90        -16.27        18.28 o                         
 -13   3   2         50.92         33.21        19.23 o                         
 -12   3   2         58.06         62.00        11.93 o                         
 -11   3   2         64.32         59.17         7.58 o                         
 -10   3   2         17.51         25.68         5.25 o                         
  -9   3   2          2.58          3.58         4.05 o                         
  -8   3   2        122.65        121.30         4.36 o                         
  -7   3   2       1732.22       1673.85        21.99 o                         
  -6   3   2       3852.79       3834.58        45.00 o                         
  -5   3   2       2842.10       2812.50        48.59 o                         
  -4   3   2        837.31        814.36        11.05 o                         
  -3   3   2         41.78         33.99         1.56 o                         
  -2   3   2       1826.41       1832.12        35.64 o                         
  -1   3   2      16498.63      16469.78       244.31 o                         
   0   3   2      13302.80      13344.58       352.41 o                         
   1   3   2       4275.60       4293.84        70.10 o                         
   2   3   2        704.47        704.29        12.62 o                         
   3   3   2         27.46         24.92         1.20 o                         
   4   3   2        109.26        111.78         2.32 o                         
   5   3   2       1040.99       1025.33        13.08 o                         
   6   3   2       1539.90       1499.03        21.93 o                         
   7   3   2        459.76        482.82        10.54 o                         
   8   3   2        276.49        276.58         7.34 o                         
   9   3   2        810.98        816.84        14.80 o                         
  10   3   2        185.12        177.34         6.56 o                         
  11   3   2          4.62          1.12         5.84 o                         
  12   3   2         20.30         16.18         9.22 o                         
  13   3   2         11.64         -0.78        13.19 o                         
  14   3   2         47.11         39.36        12.24 o                         
  15   3   2         57.11         70.09        18.60 o                         
 -13   4   2         87.40        103.73        22.64 o                         
 -12   4   2         31.70         38.55        11.52 o                         
 -11   4   2         22.14         19.70         7.63 o                         
 -10   4   2         22.86         19.49         5.28 o                         
  -9   4   2          3.41          7.11         4.16 o                         
  -8   4   2        330.30        317.42         8.45 o                         
  -7   4   2        561.54        559.38        12.35 o                         
  -6   4   2        207.83        213.67         5.33 o                         
  -5   4   2        293.50        285.62         4.83 o                         
  -4   4   2       2070.23       2091.56        39.69 o                         
  -3   4   2        794.00        734.16        12.40 o                         
  -2   4   2        625.90        660.32        12.72 o                         
  -1   4   2         94.90        112.54         2.42 o                         
   0   4   2         24.56         43.51         1.49 o                         
   1   4   2       5754.33       5692.40        91.02 o                         
   2   4   2      13596.47      13636.79       180.34 o                         
   3   4   2       7312.62       7146.72       121.93 o                         
   4   4   2       2386.44       2350.28        59.93 o                         
   5   4   2         91.76         94.97         3.25 o                         
   6   4   2        403.73        385.85         6.06 o                         
   7   4   2       1935.14       1928.42        23.34 o                         
   8   4   2       1993.53       1998.27        25.89 o                         
   9   4   2       1236.32       1194.32        29.22 o                         
  10   4   2        225.46        228.32         8.55 o                         
  11   4   2         12.74          8.38         4.35 o                         
  12   4   2          4.46         13.24        11.23 o                         
  13   4   2         33.46         31.05        11.96 o                         
  14   4   2         64.40         52.28        15.57 o                         
  15   4   2         42.28         30.13        11.24 o                         
 -13   5   2          4.09         16.79        19.45 o                         
 -12   5   2         81.73         62.85        12.02 o                         
 -11   5   2        247.52        255.57        18.45 o                         
 -10   5   2        332.38        324.00        20.36 o                         
  -9   5   2        282.07        274.38        10.27 o                         
  -8   5   2          3.01          1.81         3.98 o                         
  -7   5   2         15.18         15.32         2.91 o                         
  -6   5   2       1679.76       1599.15        22.68 o                         
  -5   5   2       3586.47       3615.38        57.20 o                         
  -4   5   2       3708.62       3701.46        59.68 o                         
  -3   5   2       1200.99       1260.89        16.14 o                         
  -2   5   2         28.27         51.18         2.69 o                         
  -1   5   2        365.55        383.55         8.98 o                         
   0   5   2       1157.64       1128.67        25.43 o                         
   1   5   2       3467.19       3540.42       109.62 o                         
   2   5   2       4411.72       4502.27        72.72 o                         
   3   5   2         30.36         43.66         1.42 o                         
   4   5   2        765.92        745.78        14.05 o                         
   5   5   2       1200.74       1149.33        19.90 o                         
   6   5   2        213.31        218.17         4.65 o                         
   7   5   2        463.92        483.26         6.89 o                         
   8   5   2         26.81         26.94         2.26 o                         
   9   5   2        506.58        506.60        10.93 o                         
  10   5   2        297.64        302.05        12.55 o                         
  11   5   2        261.31        275.63         8.04 o                         
  12   5   2        227.18        233.82        13.24 o                         
  13   5   2          9.07          9.89        11.57 o                         
  14   5   2          5.22         -1.42        19.84 o                         
  15   5   2          3.61          3.00        10.18 o                         
 -12   6   2         49.00         64.81        11.58 o                         
 -11   6   2        140.52        134.78        10.41 o                         
 -10   6   2         34.08         38.97         9.29 o                         
  -9   6   2        154.09        163.83        12.12 o                         
  -8   6   2        378.45        376.01        12.39 o                         
  -7   6   2         31.17         31.25         3.87 o                         
  -6   6   2        205.26        195.39         6.79 o                         
  -5   6   2         48.34         53.77         2.76 o                         
  -4   6   2        622.60        600.96         8.89 o                         
  -3   6   2       2589.64       2681.99        49.18 o                         
  -2   6   2       4825.96       4922.79        60.35 o                         
  -1   6   2       3277.17       3150.70        50.37 o                         
   0   6   2        437.44        461.65         7.43 o                         
   1   6   2        358.73        356.70         6.75 o                         
   2   6   2       2187.43       2114.91        34.36 o                         
   3   6   2       6784.26       6790.87        85.77 o                         
   4   6   2       6361.34       6312.81        73.15 o                         
   5   6   2       2064.81       2092.80        31.13 o                         
   6   6   2        390.16        400.40         7.52 o                         
   7   6   2         12.34         13.14         2.43 o                         
   8   6   2         90.62         91.35         3.65 o                         
   9   6   2        807.52        787.82        20.02 o                         
  10   6   2        480.80        488.65         9.67 o                         
  11   6   2         41.05         42.84         5.01 o                         
  12   6   2          1.30         11.49         6.10 o                         
  13   6   2         14.75         19.86        11.09 o                         
  14   6   2         25.60         24.94        10.91 o                         
  15   6   2          0.90          6.83         9.83 o                         
 -12   7   2          1.95         -2.06        14.18 o                         
 -11   7   2         98.99        125.42        10.92 o                         
 -10   7   2        137.61        130.33        10.47 o                         
  -9   7   2        468.88        473.04        16.62 o                         
  -8   7   2        635.71        594.87        17.84 o                         
  -7   7   2         45.57         56.93         6.26 o                         
  -6   7   2          2.85          2.19         3.83 o                         
  -5   7   2        217.04        206.56         5.86 o                         
  -4   7   2       1701.67       1746.93        38.59 o                         
  -3   7   2       2377.30       2348.87        42.50 o                         
  -2   7   2        538.64        580.32         9.72 o                         
  -1   7   2          7.96          6.82         1.45 o                         
   0   7   2        185.65        226.86         5.00 o                         
   1   7   2        255.80        222.59         4.29 o                         
   2   7   2         36.85         53.63         2.43 o                         
   3   7   2        277.99        281.75         4.72 o                         
   4   7   2         18.97         23.28         1.69 o                         
   5   7   2        413.64        403.24         6.37 o                         
   6   7   2       1903.53       1882.26        27.18 o                         
   7   7   2       1671.37       1681.04        26.65 o                         
   8   7   2        186.20        190.31         5.06 o                         
   9   7   2         10.30         11.13         3.08 o                         
  10   7   2         21.89         24.83         4.28 o                         
  11   7   2        208.39        209.17         7.37 o                         
  12   7   2        318.54        313.20        10.27 o                         
  13   7   2        208.13        225.89        17.29 o                         
  14   7   2         18.29          6.87        11.02 o                         
  15   7   2          4.48         -2.62         9.00 o                         
 -11   8   2         38.35         22.00         8.24 o                         
 -10   8   2          4.70         -3.48         8.17 o                         
  -9   8   2          6.57         13.99         6.73 o                         
  -8   8   2         22.37         32.79         8.07 o                         
  -7   8   2        508.97        501.17        25.55 o                         
  -6   8   2        749.14        777.29        30.18 o                         
  -5   8   2        217.90        229.26         6.76 o                         
  -4   8   2        122.18        130.23         4.78 o                         
  -3   8   2         97.78         98.90         4.40 o                         
  -2   8   2       1460.44       1484.67        29.00 o                         
  -1   8   2       5651.29       5633.22        91.33 o                         
   0   8   2       3730.70       3784.18        89.87 o                         
   1   8   2       1159.80       1187.81        37.05 o                         
   2   8   2        603.84        563.08        14.40 o                         
   3   8   2        480.13        491.99         8.53 o                         
   4   8   2        742.46        764.52        11.72 o                         
   5   8   2       1489.82       1491.41        20.99 o                         
   6   8   2       2236.85       2251.83        29.73 o                         
   7   8   2        610.55        625.92         9.33 o                         
   8   8   2         92.44         98.30         3.83 o                         
   9   8   2        162.81        160.21         6.28 o                         
  10   8   2          8.09         11.30         4.05 o                         
  11   8   2        123.16        119.99         6.63 o                         
  12   8   2         71.73         70.16         6.16 o                         
  13   8   2          0.01          4.53         6.83 o                         
  14   8   2         49.87         62.22         8.03 o                         
 -11   9   2          2.79          6.58         9.48 o                         
 -10   9   2         30.85         38.65         8.74 o                         
  -9   9   2         53.56         42.15         8.68 o                         
  -8   9   2        157.30        177.93        15.35 o                         
  -7   9   2        638.20        696.37        29.00 o                         
  -6   9   2        367.75        397.70        26.07 o                         
  -5   9   2         72.79         80.96         6.76 o                         
  -4   9   2        124.62        147.84         6.43 o                         
  -3   9   2         35.02         41.84         3.67 o                         
  -2   9   2        295.87        307.31         7.90 o                         
  -1   9   2        595.31        587.07        10.74 o                         
   0   9   2          2.14          1.75         2.35 o                         
   1   9   2       1525.44       1407.62        33.61 o                         
   2   9   2       2176.88       2084.71        49.92 o                         
   3   9   2        540.14        531.13         9.46 o                         
   4   9   2         11.99         11.47         2.14 o                         
   5   9   2         49.85         51.75         2.92 o                         
   6   9   2        204.74        202.72         4.79 o                         
   7   9   2        939.06        930.63        13.10 o                         
   8   9   2       2087.08       2110.21        32.44 o                         
   9   9   2        351.54        346.36         7.96 o                         
  10   9   2         20.67         26.67         4.20 o                         
  11   9   2         52.82         49.92         5.80 o                         
  12   9   2         86.40         90.67         6.39 o                         
  13   9   2         23.92         23.57         7.51 o                         
  14   9   2         85.45         79.38        10.61 o                         
 -10  10   2         15.02         27.37        10.27 o                         
  -9  10   2          9.68          2.81         6.70 o                         
  -8  10   2          7.61         11.39         7.11 o                         
  -7  10   2         19.23         14.42         7.91 o                         
  -6  10   2        399.96        401.59        16.18 o                         
  -5  10   2       1548.92       1541.76        36.69 o                         
  -4  10   2       1157.56       1233.96        43.15 o                         
  -3  10   2        111.56        120.98         4.96 o                         
  -2  10   2         35.16         42.49         3.29 o                         
  -1  10   2        460.55        436.84         8.74 o                         
   0  10   2       1938.42       1956.82        39.27 o                         
   1  10   2       3076.73       3004.38        73.10 o                         
   2  10   2       1263.88       1288.29        20.47 o                         
   3  10   2         77.90         77.87         3.26 o                         
   4  10   2         19.77         24.92         2.66 o                         
   5  10   2          1.28          1.87         3.34 o                         
   6  10   2        358.01        367.65         8.19 o                         
   7  10   2        501.69        509.64         9.39 o                         
   8  10   2        110.12        118.53         4.95 o                         
   9  10   2         60.10         59.63         5.40 o                         
  10  10   2        371.40        386.63        13.01 o                         
  11  10   2         25.13         28.86         6.45 o                         
  12  10   2         40.08         47.36         6.73 o                         
  13  10   2          8.64         10.14         8.41 o                         
  14  10   2         16.06         11.90         6.80 o                         
  -9  11   2         15.05         18.42         7.73 o                         
  -8  11   2          0.57         -3.05         8.47 o                         
  -7  11   2        101.02         96.81        11.42 o                         
  -6  11   2        247.01        251.34        13.91 o                         
  -5  11   2         35.36         34.11        11.00 o                         
  -4  11   2         45.64         45.04         6.05 o                         
  -3  11   2        328.91        345.81         8.79 o                         
  -2  11   2        431.54        437.16        15.15 o                         
  -1  11   2         14.80         18.29         3.87 o                         
   0  11   2          2.94          3.85         2.96 o                         
   1  11   2        119.25        120.24         5.10 o                         
   2  11   2        535.52        554.33        15.64 o                         
   3  11   2       1717.66       1637.75        28.13 o                         
   4  11   2       1446.88       1396.51        29.91 o                         
   5  11   2        372.75        351.06         9.24 o                         
   6  11   2        140.58        146.68         6.48 o                         
   7  11   2         45.27         51.60         3.97 o                         
   8  11   2        172.51        181.17         5.92 o                         
   9  11   2        659.53        677.45        20.96 o                         
  10  11   2        386.03        387.65        13.45 o                         
  11  11   2         39.11         36.35         6.67 o                         
  12  11   2          1.07          1.08         6.10 o                         
  13  11   2          3.08          9.14         6.94 o                         
  -8  12   2         52.75         61.81         8.77 o                         
  -7  12   2         21.08         28.67         9.50 o                         
  -6  12   2         10.06          9.45        15.63 o                         
  -5  12   2        298.33        278.91        17.93 o                         
  -4  12   2       1044.38       1095.86        31.93 o                         
  -3  12   2        563.90        553.52        16.82 o                         
  -2  12   2        359.33        357.70        11.11 o                         
  -1  12   2        103.44        107.49         6.58 o                         
   0  12   2         11.93         10.02         3.84 o                         
   1  12   2        363.77        380.79         9.39 o                         
   2  12   2        901.71        883.85        30.11 o                         
   3  12   2        133.62        125.67         4.94 o                         
   4  12   2         53.18         58.70         4.92 o                         
   5  12   2          4.45          5.66         4.81 o                         
   6  12   2        189.10        176.70         8.57 o                         
   7  12   2         88.47        104.07         5.27 o                         
   8  12   2          2.05          8.97         4.74 o                         
   9  12   2         33.58         42.75         6.21 o                         
  10  12   2          0.50          5.37         5.68 o                         
  11  12   2        136.71        150.01        11.57 o                         
  12  12   2        155.63        176.05        11.41 o                         
  13  12   2         39.64         42.37         8.82 o                         
  -7  13   2         40.74         34.27         8.99 o                         
  -6  13   2         16.59         23.30        11.90 o                         
  -5  13   2          4.20         -8.17         8.92 o                         
  -4  13   2         21.26         31.82         9.27 o                         
  -3  13   2          4.65          4.55         6.79 o                         
  -2  13   2        558.98        541.02        14.43 o                         
  -1  13   2        825.77        833.47        18.69 o                         
   0  13   2        604.09        584.86        13.41 o                         
   1  13   2        204.35        188.84         7.70 o                         
   2  13   2          2.32          4.47         4.11 o                         
   3  13   2        230.91        230.41         7.22 o                         
   4  13   2       1452.86       1470.64        26.90 o                         
   5  13   2        755.26        760.37        17.37 o                         
   6  13   2        222.19        226.58        10.04 o                         
   7  13   2        184.06        191.06         8.30 o                         
   8  13   2         27.52         33.36         5.89 o                         
   9  13   2          0.13         -2.36         6.46 o                         
  10  13   2         72.92         85.09         7.51 o                         
  11  13   2        176.67        189.91        12.20 o                         
  12  13   2         37.74         43.61         9.20 o                         
  -6  14   2         70.18         69.18         9.64 o                         
  -5  14   2          5.95          5.74         8.84 o                         
  -4  14   2         22.37         17.65         8.78 o                         
  -3  14   2        174.88        158.26        11.30 o                         
  -2  14   2        378.29        398.60        16.24 o                         
  -1  14   2        345.49        346.76        16.25 o                         
   0  14   2          5.76          8.50         5.45 o                         
   1  14   2         90.10         95.68         6.60 o                         
   2  14   2         32.72         34.05         4.44 o                         
   3  14   2          0.38          3.48         5.01 o                         
   4  14   2         69.42         76.08         6.22 o                         
   5  14   2         67.77         59.68         6.93 o                         
   6  14   2        119.15        117.63         6.76 o                         
   7  14   2        467.52        480.27        13.19 o                         
   8  14   2        141.73        150.46         9.89 o                         
   9  14   2         16.80         22.83         6.83 o                         
  10  14   2          4.25          9.24         6.36 o                         
  11  14   2          0.84          8.44         7.90 o                         
  -5  15   2         82.11         71.42         9.21 o                         
  -4  15   2         60.42         62.12         9.13 o                         
  -3  15   2         29.71         31.04         8.89 o                         
  -2  15   2         38.70         35.88         7.98 o                         
  -1  15   2        215.14        209.39        10.30 o                         
   0  15   2        551.93        542.41        14.96 o                         
   1  15   2        589.34        607.95        14.37 o                         
   2  15   2        270.67        253.09        10.54 o                         
   3  15   2         88.55         81.90         7.19 o                         
   4  15   2         41.34         43.52         6.22 o                         
   5  15   2         67.44         77.89         6.90 o                         
   6  15   2        245.03        269.75        10.49 o                         
   7  15   2        355.99        360.34        13.92 o                         
   8  15   2         92.33         85.89        10.85 o                         
   9  15   2         13.88          7.66        10.11 o                         
  10  15   2         29.41         34.35         7.82 o                         
  -3  16   2         10.07         13.83         9.21 o                         
  -2  16   2         27.61         23.29         9.72 o                         
  -1  16   2         35.59         32.42         5.87 o                         
   0  16   2         21.91         16.03         6.06 o                         
   1  16   2          2.96          1.08         6.36 o                         
   2  16   2         96.23         97.72         7.29 o                         
   3  16   2        202.55        213.40         9.33 o                         
   4  16   2         86.76         94.32        10.62 o                         
   5  16   2         43.52         53.26         6.87 o                         
   6  16   2          1.59         -4.69         6.99 o                         
   7  16   2          5.22         12.80         8.54 o                         
   8  16   2        174.82        200.84        11.20 o                         
   9  16   2        194.80        196.86        13.61 o                         
  -1  17   2          2.09         -7.76         8.56 o                         
   0  17   2         65.39         51.30         7.76 o                         
   1  17   2        329.64        318.59        15.74 o                         
   2  17   2        276.89        270.05        13.68 o                         
   3  17   2        187.68        183.17         8.68 o                         
   4  17   2         27.03         30.05         6.21 o                         
   5  17   2          5.11         14.05         7.62 o                         
   6  17   2          2.99          1.44         7.65 o                         
   7  17   2         28.95         33.44         8.28 o                         
  -5 -17   3         57.49         67.35         8.96 o                         
  -4 -17   3        233.15        220.56        12.36 o                         
  -3 -17   3        357.58        368.02        15.65 o                         
  -2 -17   3        187.17        171.91        11.54 o                         
  -1 -17   3         13.65         15.96         6.06 o                         
   0 -17   3         11.55         17.90         6.53 o                         
  -8 -16   3          1.77          9.07         6.57 o                         
  -7 -16   3         28.18         29.55         7.00 o                         
  -6 -16   3         16.53         17.52         7.59 o                         
  -5 -16   3         34.15         51.69         7.26 o                         
  -4 -16   3         96.63         90.94         8.97 o                         
  -3 -16   3          0.50          8.65         5.55 o                         
  -2 -16   3        128.48        106.37        11.10 o                         
  -1 -16   3        212.58        188.69        10.44 o                         
   0 -16   3        148.69        152.25         8.46 o                         
   1 -16   3         28.42         20.33         5.84 o                         
   2 -16   3          5.73          2.52         5.16 o                         
   3 -16   3         38.62         56.74         8.82 o                         
  -9 -15   3        166.30        175.53        12.32 o                         
  -8 -15   3        182.33        190.49         8.46 o                         
  -7 -15   3        156.88        172.70         7.80 o                         
  -6 -15   3        120.65        126.28         7.76 o                         
  -5 -15   3         28.03         29.89         6.31 o                         
  -4 -15   3         17.86         37.80         8.33 o                         
  -3 -15   3        240.37        232.74         9.21 o                         
  -2 -15   3        681.42        665.28        21.91 o                         
  -1 -15   3        330.43        323.46        13.00 o                         
   0 -15   3         19.09         30.70         7.77 o                         
   1 -15   3          1.93         13.74         6.15 o                         
   2 -15   3          6.73         14.86         5.61 o                         
   3 -15   3         35.98         44.55         6.07 o                         
   4 -15   3         43.63         38.30         7.71 o                         
   5 -15   3         17.83         24.64        11.14 o                         
 -11 -14   3         18.09          4.86        12.15 o                         
 -10 -14   3         26.41         30.96         6.52 o                         
  -9 -14   3        125.26        134.55         7.85 o                         
  -8 -14   3          9.72         10.46         7.03 o                         
  -7 -14   3         19.10         14.26         5.96 o                         
  -6 -14   3         59.70         61.86         6.73 o                         
  -5 -14   3        156.13        154.16         6.59 o                         
  -4 -14   3        100.79         95.14         5.53 o                         
  -3 -14   3          9.24         11.20         4.70 o                         
  -2 -14   3          3.07          6.85         4.61 o                         
  -1 -14   3        162.33        155.43         7.22 o                         
   0 -14   3        687.63        693.46        16.35 o                         
   1 -14   3        620.78        582.84        23.68 o                         
   2 -14   3        299.63        300.64         8.86 o                         
   3 -14   3         77.98         76.24         5.82 o                         
   4 -14   3         35.54         35.48         6.24 o                         
   5 -14   3        184.88        188.88        12.30 o                         
   6 -14   3        176.81        163.81        11.10 o                         
 -11 -13   3         44.79         44.60         5.94 o                         
 -10 -13   3          0.36          4.26         6.11 o                         
  -9 -13   3          8.13         10.87         5.74 o                         
  -8 -13   3        163.87        167.99         8.71 o                         
  -7 -13   3        268.72        266.98         9.37 o                         
  -6 -13   3        330.72        322.55         7.92 o                         
  -5 -13   3        507.82        521.08        14.71 o                         
  -4 -13   3        135.87        142.63         5.68 o                         
  -3 -13   3         10.24          6.28         4.18 o                         
  -2 -13   3          5.49          5.02         3.84 o                         
  -1 -13   3        257.01        257.66         8.95 o                         
   0 -13   3        523.65        519.70        17.09 o                         
   1 -13   3        122.67        110.44         7.91 o                         
   2 -13   3         66.44         73.91         8.38 o                         
   3 -13   3        151.38        152.90         7.28 o                         
   4 -13   3        102.68        115.69         7.57 o                         
   5 -13   3          3.45         10.54         6.74 o                         
   6 -13   3         30.38         26.91         9.85 o                         
   7 -13   3         18.00         12.06         7.86 o                         
 -12 -12   3         34.92         34.76         6.31 o                         
 -11 -12   3          2.11          6.27         5.97 o                         
 -10 -12   3        130.16        123.87         6.76 o                         
  -9 -12   3         63.73         66.31         6.88 o                         
  -8 -12   3          6.24          9.96         5.96 o                         
  -7 -12   3         13.88         18.28         5.85 o                         
  -6 -12   3         35.12         34.65         4.43 o                         
  -5 -12   3        251.17        244.53         7.28 o                         
  -4 -12   3        662.15        639.29        11.72 o                         
  -3 -12   3       1192.95       1204.62        19.56 o                         
  -2 -12   3        494.90        500.77         9.62 o                         
  -1 -12   3         16.40         15.73         4.09 o                         
   0 -12   3        136.44        127.21         6.55 o                         
   1 -12   3        660.27        630.21        16.60 o                         
   2 -12   3       1268.55       1213.09        27.51 o                         
   3 -12   3       1240.15       1149.53        26.99 o                         
   4 -12   3        178.17        186.75         8.52 o                         
   5 -12   3          0.86         -0.54         6.21 o                         
   6 -12   3         16.16         17.73         6.86 o                         
   7 -12   3         98.27        101.55        11.80 o                         
   8 -12   3        193.59        194.52        18.10 o                         
 -13 -11   3          2.69         -6.05         7.73 o                         
 -12 -11   3         24.32         27.74         5.95 o                         
 -11 -11   3        164.90        162.38         8.13 o                         
 -10 -11   3        398.77        397.57        10.70 o                         
  -9 -11   3         82.58         82.63         6.45 o                         
  -8 -11   3          9.53         10.89         5.23 o                         
  -7 -11   3          6.70         11.06         4.42 o                         
  -6 -11   3        176.59        182.14        10.72 o                         
  -5 -11   3        887.91        911.23        23.93 o                         
  -4 -11   3        747.01        753.39        13.09 o                         
  -3 -11   3          0.48          2.42         3.53 o                         
  -2 -11   3         87.28         89.64         4.32 o                         
  -1 -11   3        118.51        118.86         4.61 o                         
   0 -11   3         39.31         40.90         4.18 o                         
   1 -11   3        137.00        133.37         6.20 o                         
   2 -11   3         15.11         14.80         5.55 o                         
   3 -11   3        174.11        174.37         7.94 o                         
   4 -11   3        353.39        350.92        12.14 o                         
   5 -11   3        658.82        640.94        14.37 o                         
   6 -11   3        276.89        266.94        10.93 o                         
   7 -11   3         10.46         10.85        10.15 o                         
   8 -11   3         15.57          7.59        11.50 o                         
   9 -11   3         53.84         55.78        26.46 o                         
 -13 -10   3          4.24         11.31         6.12 o                         
 -12 -10   3         12.17         17.05         5.64 o                         
 -11 -10   3         32.82         34.44         6.19 o                         
 -10 -10   3          0.49         -3.73         5.87 o                         
  -9 -10   3        301.02        305.81         9.87 o                         
  -8 -10   3        801.09        797.81        17.96 o                         
  -7 -10   3        186.77        186.36         7.53 o                         
  -6 -10   3          7.45          6.29         4.48 o                         
  -5 -10   3        112.72        111.17         5.25 o                         
  -4 -10   3        327.17        323.53         7.41 o                         
  -3 -10   3       1916.26       1901.71        32.42 o                         
  -2 -10   3       3383.13       3362.04        57.30 o                         
  -1 -10   3        970.02        934.70        15.16 o                         
   0 -10   3        248.31        246.28         5.83 o                         
   1 -10   3        186.79        172.98         5.85 o                         
   2 -10   3        198.16        204.84         8.12 o                         
   3 -10   3       1136.21       1133.19        33.16 o                         
   4 -10   3       1231.50       1198.18        34.92 o                         
   5 -10   3        145.21        155.78         7.45 o                         
   6 -10   3          0.88         -1.20         6.13 o                         
   7 -10   3          3.96          4.91         7.23 o                         
   8 -10   3          1.19         -6.90        13.76 o                         
   9 -10   3          1.77         -8.15        11.85 o                         
  10 -10   3         17.76         20.60        14.04 o                         
 -14  -9   3         27.70          3.16        15.85 o                         
 -13  -9   3          0.69          3.25         5.42 o                         
 -12  -9   3          1.40          1.53         6.28 o                         
 -11  -9   3          8.34         19.34         5.97 o                         
 -10  -9   3        178.97        185.72         8.30 o                         
  -9  -9   3        515.67        508.43        12.61 o                         
  -8  -9   3        231.21        229.76         8.70 o                         
  -7  -9   3          2.11          8.54         3.71 o                         
  -6  -9   3         76.37         86.04         4.36 o                         
  -5  -9   3         48.49         53.87         3.59 o                         
  -4  -9   3         80.53         82.17         3.54 o                         
  -3  -9   3        359.06        370.36         8.20 o                         
  -2  -9   3        103.96        100.80         3.97 o                         
  -1  -9   3        344.38        351.74         7.45 o                         
   0  -9   3       2096.42       2060.88        32.05 o                         
   1  -9   3       1468.33       1424.10        23.10 o                         
   2  -9   3        209.52        213.40         5.56 o                         
   3  -9   3         15.01         10.40         4.77 o                         
   4  -9   3         87.49         91.93         5.46 o                         
   5  -9   3        688.14        749.84        42.16 o                         
   6  -9   3       1529.37       1627.01        84.68 o                         
   7  -9   3        750.36        761.41        21.19 o                         
   8  -9   3         29.15         29.07         7.82 o                         
   9  -9   3         24.60         36.83        14.73 o                         
  10  -9   3         88.09        107.29        14.35 o                         
  11  -9   3         15.70          7.01        11.41 o                         
 -14  -8   3          1.54         -3.43         9.08 o                         
 -13  -8   3        159.41        154.87         9.24 o                         
 -12  -8   3        131.67        112.84         7.90 o                         
 -11  -8   3          2.99          0.31         5.88 o                         
 -10  -8   3          4.76         17.05         5.56 o                         
  -9  -8   3         35.31         31.78         4.03 o                         
  -8  -8   3        441.89        428.73        12.66 o                         
  -7  -8   3       1594.38       1549.53        41.36 o                         
  -6  -8   3       1350.32       1411.26        26.26 o                         
  -5  -8   3        666.58        664.37        13.55 o                         
  -4  -8   3        375.66        410.51         7.74 o                         
  -3  -8   3        232.19        241.37         6.05 o                         
  -2  -8   3       1054.03       1087.62        19.76 o                         
  -1  -8   3       3506.64       3363.09        43.66 o                         
   0  -8   3       3874.55       3783.02        50.97 o                         
   1  -8   3        801.48        770.62        10.82 o                         
   2  -8   3         19.50         24.72         3.03 o                         
   3  -8   3         25.19         35.31         5.11 o                         
   4  -8   3        101.45        114.15         6.30 o                         
   5  -8   3        408.20        448.47        35.23 o                         
   6  -8   3        266.04        306.97        18.35 o                         
   7  -8   3          6.15          8.39         5.18 o                         
   8  -8   3        166.75        161.53         7.46 o                         
   9  -8   3        347.47        347.14        14.60 o                         
  10  -8   3         29.73         44.14         9.61 o                         
  11  -8   3         17.27         15.46        14.97 o                         
  12  -8   3          1.77        -21.58        26.15 o                         
 -14  -7   3         59.28         49.48         8.67 o                         
 -13  -7   3        154.70        142.97        16.39 o                         
 -12  -7   3         52.17         56.03         6.33 o                         
 -11  -7   3         66.61         67.01         6.87 o                         
 -10  -7   3         59.45         51.38         5.06 o                         
  -9  -7   3        103.98        100.35         4.18 o                         
  -8  -7   3        365.50        359.39        10.57 o                         
  -7  -7   3        262.71        261.76         5.79 o                         
  -6  -7   3          2.26          6.23         2.36 o                         
  -5  -7   3        748.99        758.87        12.30 o                         
  -4  -7   3       2004.90       2142.42        28.61 o                         
  -3  -7   3        443.69        444.66         9.69 o                         
  -2  -7   3         80.53         87.80         3.87 o                         
  -1  -7   3        298.54        299.99         6.42 o                         
   0  -7   3       1586.57       1567.15        21.53 o                         
   1  -7   3       1946.98       1941.99        26.43 o                         
   2  -7   3       4795.72       4826.23        70.28 o                         
   3  -7   3       2591.26       2709.26        90.17 o                         
   4  -7   3        258.25        274.37         6.61 o                         
   5  -7   3        335.92        335.35         8.03 o                         
   6  -7   3        291.36        306.31         9.59 o                         
   7  -7   3        508.98        525.37        12.29 o                         
   8  -7   3       1080.46       1106.91        22.65 o                         
   9  -7   3        437.59        446.83        14.93 o                         
  10  -7   3         21.45         20.98         8.92 o                         
  11  -7   3         18.74          7.11        11.02 o                         
  12  -7   3          1.74         22.14        22.79 o                         
 -14  -6   3          2.03         -0.84         8.31 o                         
 -13  -6   3          1.17          9.08        10.20 o                         
 -12  -6   3        140.93        128.63         7.34 o                         
 -11  -6   3        479.94        487.46        15.42 o                         
 -10  -6   3        240.54        232.45         6.98 o                         
  -9  -6   3         40.38         40.79         3.57 o                         
  -8  -6   3         44.44         41.20         3.30 o                         
  -7  -6   3        275.06        275.10         5.87 o                         
  -6  -6   3       1670.11       1668.20        30.99 o                         
  -5  -6   3       3588.16       3644.79        49.14 o                         
  -4  -6   3       3018.86       3000.65        46.12 o                         
  -3  -6   3        878.09        899.00        13.09 o                         
  -2  -6   3        159.50        161.96         5.11 o                         
  -1  -6   3          3.24          4.24         1.60 o                         
   0  -6   3       4421.72       4353.02        62.76 o                         
   1  -6   3       2303.21       2180.26        46.79 o                         
   2  -6   3         57.42         66.97         1.96 o                         
   3  -6   3         24.62         31.20         2.70 o                         
   4  -6   3        657.94        718.39        13.82 o                         
   5  -6   3        723.46        708.58        16.34 o                         
   6  -6   3          0.09          5.65         3.29 o                         
   7  -6   3          4.25          8.65         3.67 o                         
   8  -6   3          0.96          4.66         4.41 o                         
   9  -6   3         54.58         54.09         5.79 o                         
  10  -6   3        534.27        523.57        21.43 o                         
  11  -6   3        318.51        279.30        15.65 o                         
  12  -6   3         19.04        -22.11        22.11 o                         
  13  -6   3          2.43          8.87        19.95 o                         
 -14  -5   3          1.23          4.32         8.28 o                         
 -13  -5   3         20.17         15.52         8.71 o                         
 -12  -5   3         92.65         83.48         6.89 o                         
 -11  -5   3         75.82         80.77         5.54 o                         
 -10  -5   3          5.17          3.44         3.69 o                         
  -9  -5   3        229.40        226.66         6.28 o                         
  -8  -5   3        271.45        269.01         6.06 o                         
  -7  -5   3         27.25         30.67         2.82 o                         
  -6  -5   3         11.12         10.69         1.79 o                         
  -5  -5   3          1.31          1.11         1.52 o                         
  -4  -5   3        848.53        807.04        12.84 o                         
  -3  -5   3       5671.07       5781.55        71.13 o                         
  -2  -5   3       6719.69       6809.17       132.12 o                         
  -1  -5   3       3696.62       3702.93        78.95 o                         
   0  -5   3        787.42        745.59        19.29 o                         
   1  -5   3          6.48         14.85         1.01 o                         
   2  -5   3       3247.64       3303.21        48.06 o                         
   3  -5   3      10290.64      10343.64       202.29 o                         
   4  -5   3       4434.02       4465.93        99.07 o                         
   5  -5   3        730.36        757.58        14.62 o                         
   6  -5   3         44.99         41.15         3.05 o                         
   7  -5   3          9.84         13.39         3.50 o                         
   8  -5   3        273.37        277.42        12.31 o                         
   9  -5   3        525.58        532.12        13.90 o                         
  10  -5   3        257.54        261.12        11.38 o                         
  11  -5   3         16.87         11.88         8.64 o                         
  12  -5   3         28.89         63.68        31.53 o                         
  13  -5   3         30.72         49.20        22.07 o                         
 -14  -4   3         34.09         30.08         9.33 o                         
 -13  -4   3         17.22         22.06        10.16 o                         
 -12  -4   3         53.22         51.25         7.54 o                         
 -11  -4   3         84.61         92.11         6.23 o                         
 -10  -4   3       1417.57       1450.31        36.48 o                         
  -9  -4   3        732.84        765.47        13.88 o                         
  -8  -4   3        249.49        237.52         5.64 o                         
  -7  -4   3        170.24        182.74         5.40 o                         
  -6  -4   3          1.95          4.40         1.44 o                         
  -5  -4   3        717.59        704.60        15.81 o                         
  -4  -4   3       3207.56       3336.80        65.88 o                         
  -3  -4   3       3249.28       3260.60        45.10 o                         
  -2  -4   3       1794.71       1766.94        26.34 o                         
  -1  -4   3        529.26        519.26        13.01 o                         
   0  -4   3       1833.37       1910.34       102.80 o                         
   1  -4   3        169.80        159.51         2.97 o                         
   2  -4   3         45.24         53.05         1.66 o                         
   3  -4   3       1143.98       1182.71        20.93 o                         
   4  -4   3         32.26         33.99         2.18 o                         
   5  -4   3       4262.65       4378.28       110.48 o                         
   6  -4   3       2325.45       2426.89        71.10 o                         
   7  -4   3        312.66        334.17         9.01 o                         
   8  -4   3        147.17        156.60         5.30 o                         
   9  -4   3         19.36         16.64         4.76 o                         
  10  -4   3         46.95         54.22         8.92 o                         
  11  -4   3        379.61        356.05        19.43 o                         
  12  -4   3        340.63        286.66        19.02 o                         
  13  -4   3         53.41         53.49        15.06 o                         
 -15  -3   3          3.36        -14.00        14.00 o                         
 -14  -3   3          4.63          1.55         9.53 o                         
 -13  -3   3         23.44         10.87         9.59 o                         
 -12  -3   3        102.39         85.23         7.32 o                         
 -11  -3   3          2.18         -1.37         4.99 o                         
 -10  -3   3        736.81        707.14        14.58 o                         
  -9  -3   3          4.56         -0.30         3.19 o                         
  -8  -3   3       2897.38       2889.62        42.72 o                         
  -7  -3   3       1957.27       1990.57        32.38 o                         
  -6  -3   3        406.15        357.09         6.25 o                         
  -5  -3   3        518.98        521.88         7.48 o                         
  -4  -3   3        113.79        141.01         4.17 o                         
  -3  -3   3       2216.84       2202.81        28.87 o                         
  -2  -3   3      10516.26      10706.83       166.40 o                         
  -1  -3   3      12485.37      12437.30       199.97 o                         
   0  -3   3       9905.88       9761.15       197.26 o                         
   1  -3   3       2075.89       2035.24        35.53 o                         
   2  -3   3        389.32        425.48        13.44 o                         
   3  -3   3        922.02        842.95        20.83 o                         
   4  -3   3       3486.27       3635.90       111.02 o                         
   5  -3   3       5166.11       4821.09        86.82 o                         
   6  -3   3        752.24        740.26        16.91 o                         
   7  -3   3          6.62         11.60         2.60 o                         
   8  -3   3         23.23         22.29         3.12 o                         
   9  -3   3         11.03         14.13         4.41 o                         
  10  -3   3         24.60         35.53         7.14 o                         
  11  -3   3         88.56         99.97        23.05 o                         
  12  -3   3         87.15         95.85        14.02 o                         
  13  -3   3         16.72         18.23        12.97 o                         
  14  -3   3        107.58         82.77        26.25 o                         
 -14  -2   3         85.89         39.34        11.89 o                         
 -13  -2   3        100.05         73.29        11.46 o                         
 -12  -2   3         40.64         34.66         6.64 o                         
 -11  -2   3          9.77          7.90         5.59 o                         
 -10  -2   3          2.49          1.72         4.26 o                         
  -9  -2   3        500.26        488.22        12.44 o                         
  -8  -2   3       1785.92       1780.32        36.67 o                         
  -7  -2   3       1429.16       1457.49        32.06 o                         
  -6  -2   3          4.14         10.18         1.60 o                         
  -5  -2   3        565.78        582.89         8.26 o                         
  -4  -2   3         11.26         10.09         1.20 o                         
  -3  -2   3        437.94        436.18         7.60 o                         
  -2  -2   3       1698.16       1708.43        24.17 o                         
  -1  -2   3        393.83        390.05         7.23 o                         
   0  -2   3       2489.06       2543.11        47.74 o                         
   1  -2   3       7981.22       8125.20       209.17 o                         
   2  -2   3       4179.47       4294.09        77.54 o                         
   3  -2   3       1060.52       1005.88        18.81 o                         
   4  -2   3        363.32        403.49         9.42 o                         
   5  -2   3        212.19        222.19         5.21 o                         
   6  -2   3       1552.19       1551.38        26.79 o                         
   7  -2   3       3184.20       3014.79        55.10 o                         
   8  -2   3       1194.99       1182.03        34.40 o                         
   9  -2   3        532.25        534.61        15.38 o                         
  10  -2   3        201.37        188.08         8.75 o                         
  11  -2   3          6.79          4.58         6.86 o                         
  12  -2   3         11.31         17.67        12.64 o                         
  13  -2   3        240.35        235.16        17.97 o                         
  14  -2   3        145.24        142.31        14.99 o                         
 -14  -1   3          3.82         18.94        18.89 o                         
 -13  -1   3         31.48         34.89         8.67 o                         
 -12  -1   3         96.92         85.64         9.43 o                         
 -11  -1   3        190.90        176.80         8.22 o                         
 -10  -1   3         88.46         84.10         5.57 o                         
  -9  -1   3         14.97         17.28         3.71 o                         
  -8  -1   3         83.74         82.76         4.57 o                         
  -7  -1   3       1127.06       1120.87        16.23 o                         
  -6  -1   3       2544.40       2402.25        35.04 o                         
  -5  -1   3       5591.00       5367.78        85.81 o                         
  -4  -1   3       4654.00       4755.96        96.35 o                         
  -3  -1   3       1153.41       1193.26        16.77 o                         
  -2  -1   3        776.30        759.65         9.68 o                         
  -1  -1   3       4087.82       3994.99        75.27 o                         
   0  -1   3      12437.02      12754.27       511.08 o                         
   1  -1   3      14724.92      14833.17       255.48 o                         
   2  -1   3       6107.75       6427.69        83.76 o                         
   3  -1   3         84.00         82.84         2.55 o                         
   4  -1   3        589.92        660.99        12.39 o                         
   5  -1   3        206.96        216.21         4.40 o                         
   6  -1   3       1384.39       1431.15        30.12 o                         
   7  -1   3        599.44        592.37         9.63 o                         
   8  -1   3         13.01         15.83         3.10 o                         
   9  -1   3        168.13        165.16         7.20 o                         
  10  -1   3        388.41        363.96        18.06 o                         
  11  -1   3        239.43        226.33        11.56 o                         
  12  -1   3          0.72          6.03         9.97 o                         
  13  -1   3         70.82         40.91        15.73 o                         
  14  -1   3          3.40          9.54        12.10 o                         
 -14   0   3         56.91         53.31        11.94 o                         
 -13   0   3        115.55        100.01        11.12 o                         
 -12   0   3        122.11        120.25         8.89 o                         
 -11   0   3        115.31         90.30         8.98 o                         
 -10   0   3          1.57          5.43         4.11 o                         
  -9   0   3        101.98         99.18         5.45 o                         
  -8   0   3         38.99         43.39         3.07 o                         
  -7   0   3        624.25        617.52        10.23 o                         
  -6   0   3        578.08        550.84         7.82 o                         
  -5   0   3        237.46        250.92         4.23 o                         
  -4   0   3       1231.85       1182.20        16.66 o                         
  -3   0   3       5760.01       5566.20        83.10 o                         
  -2   0   3       1279.97       1274.63        23.92 o                         
  -1   0   3        552.85        550.61        10.67 o                         
   0   0   3        628.19        590.64        19.02 o                         
   1   0   3        829.22        818.50        28.72 o                         
   2   0   3       8239.18       8260.53       178.50 o                         
   3   0   3      11308.57      11437.80       136.13 o                         
   4   0   3      10028.07      10118.10       166.72 o                         
   5   0   3       1846.19       1796.37        46.41 o                         
   6   0   3        100.06        119.83         3.41 o                         
   7   0   3        465.89        453.30         9.10 o                         
   8   0   3       2672.63       2709.28        39.79 o                         
   9   0   3       1322.62       1304.27        35.84 o                         
  10   0   3        442.21        407.32        23.06 o                         
  11   0   3         59.79         60.06        10.06 o                         
  12   0   3          8.20         16.62        10.01 o                         
  13   0   3          2.75         -5.18        10.41 o                         
  14   0   3         20.70         27.69        12.87 o                         
  15   0   3         67.75         48.43        11.71 o                         
 -14   1   3          2.49         -3.81        10.41 o                         
 -13   1   3         24.16         32.49        13.16 o                         
 -12   1   3         14.23          2.77         8.25 o                         
 -11   1   3        179.65        187.46        13.21 o                         
 -10   1   3        585.02        564.12        12.93 o                         
  -9   1   3       1109.95       1092.96        24.09 o                         
  -8   1   3        170.40        167.38         4.97 o                         
  -7   1   3         54.75         64.05         4.55 o                         
  -6   1   3        722.07        740.71        10.44 o                         
  -5   1   3       4455.51       4515.51        57.17 o                         
  -4   1   3       6495.26       6349.91       107.46 o                         
  -3   1   3       8052.56       7840.52       103.04 o                         
  -2   1   3       1214.88       1202.95        13.66 o                         
  -1   1   3        139.73        157.62         2.63 o                         
   0   1   3       2051.00       2153.02        45.09 o                         
   1   1   3       3102.62       3035.36        65.53 o                         
   2   1   3       5190.46       5208.32        68.81 o                         
   3   1   3       3270.46       3199.13       103.03 o                         
   4   1   3         35.25         38.43         1.46 o                         
   5   1   3       1472.76       1449.88        19.36 o                         
   6   1   3       1360.66       1317.57        21.26 o                         
   7   1   3         35.23         37.97         2.64 o                         
   8   1   3        294.99        295.52         5.88 o                         
   9   1   3         12.77         15.27         4.26 o                         
  10   1   3        321.02        300.39         9.09 o                         
  11   1   3        344.64        331.66        14.46 o                         
  12   1   3        312.59        275.35        18.12 o                         
  13   1   3         39.74         27.29        10.02 o                         
  14   1   3          0.84         -6.13         8.62 o                         
  15   1   3          3.72         28.23        16.71 o                         
 -14   2   3          1.44         -1.87        16.52 o                         
 -13   2   3          3.90          0.19        16.28 o                         
 -12   2   3         10.87          5.68         8.35 o                         
 -11   2   3        183.23        163.88        10.55 o                         
 -10   2   3        233.26        223.41        10.64 o                         
  -9   2   3          0.33          2.22         3.49 o                         
  -8   2   3        394.45        405.57        15.09 o                         
  -7   2   3        714.07        704.92        13.42 o                         
  -6   2   3        135.87        130.18         3.19 o                         
  -5   2   3        417.72        447.54         6.34 o                         
  -4   2   3         59.57         57.30         1.89 o                         
  -3   2   3       3850.20       4146.96        84.91 o                         
  -2   2   3       8446.51       8235.35       129.21 o                         
  -1   2   3      10018.40       9644.16       237.98 o                         
   0   2   3       6834.03       6783.62       164.03 o                         
   1   2   3       1625.21       1660.56        35.01 o                         
   2   2   3       1162.79       1155.36        16.26 o                         
   3   2   3       3421.99       3435.46        57.88 o                         
   4   2   3       9434.72       9515.27       138.13 o                         
   5   2   3       9486.18       9433.08       105.34 o                         
   6   2   3       1805.22       1767.93        21.49 o                         
   7   2   3         17.86         17.27         1.66 o                         
   8   2   3          7.98          8.82         2.83 o                         
   9   2   3        325.33        307.70        10.42 o                         
  10   2   3        518.47        477.04        11.79 o                         
  11   2   3        218.79        208.16        10.48 o                         
  12   2   3         60.37         62.20         8.75 o                         
  13   2   3          5.20          0.15         8.66 o                         
  14   2   3         62.28         63.99        11.27 o                         
  15   2   3          2.35          2.43        11.14 o                         
 -13   3   3         51.77         29.06        19.30 o                         
 -12   3   3          0.93         -1.47         9.28 o                         
 -11   3   3          1.17          3.90         6.88 o                         
 -10   3   3        155.35        152.52         6.39 o                         
  -9   3   3        738.16        752.03        31.51 o                         
  -8   3   3       1483.26       1445.09        24.18 o                         
  -7   3   3        632.40        622.13         9.71 o                         
  -6   3   3        112.42        112.97         2.85 o                         
  -5   3   3        198.47        199.01         3.97 o                         
  -4   3   3        136.26        127.58         2.65 o                         
  -3   3   3       3255.24       3114.62        37.19 o                         
  -2   3   3       9025.08       9029.97       125.98 o                         
  -1   3   3       1177.53       1169.77        19.60 o                         
   0   3   3        287.12        308.83         6.37 o                         
   1   3   3       2206.40       2269.75        48.09 o                         
   2   3   3        915.16        880.94        14.46 o                         
   3   3   3       1107.37       1117.97        16.21 o                         
   4   3   3        251.58        259.27         6.58 o                         
   5   3   3        146.15        152.30         2.85 o                         
   6   3   3       1179.09       1135.03        16.46 o                         
   7   3   3       2995.87       2996.54        44.29 o                         
   8   3   3       1293.08       1277.09        20.73 o                         
   9   3   3         45.51         50.27         4.09 o                         
  10   3   3          3.58          4.92         3.74 o                         
  11   3   3         38.64         28.48         6.71 o                         
  12   3   3        197.25        172.87        10.24 o                         
  13   3   3        334.29        307.43        15.93 o                         
  14   3   3        126.61        105.56        15.63 o                         
  15   3   3          1.26          6.39        10.59 o                         
 -13   4   3          2.71         18.55        19.29 o                         
 -12   4   3         62.06         62.43        11.92 o                         
 -11   4   3         55.31         57.75         9.29 o                         
 -10   4   3         69.42         73.18         5.88 o                         
  -9   4   3        140.36        115.91         5.95 o                         
  -8   4   3         16.66         16.43         3.44 o                         
  -7   4   3        643.01        631.48        10.20 o                         
  -6   4   3       2129.94       2139.44        27.68 o                         
  -5   4   3       1479.01       1447.50        23.69 o                         
  -4   4   3        463.51        455.19         6.55 o                         
  -3   4   3        356.47        359.92         5.49 o                         
  -2   4   3        707.40        725.94        14.39 o                         
  -1   4   3       6994.14       6792.19       107.68 o                         
   0   4   3      15267.68      16190.00       501.04 o                         
   1   4   3       8062.31       8198.77       172.91 o                         
   2   4   3       3329.19       3298.01        72.02 o                         
   3   4   3         31.85         26.47         0.99 o                         
   4   4   3        440.44        428.05         6.47 o                         
   5   4   3       5545.84       5648.89        96.80 o                         
   6   4   3       2645.40       2618.75        38.26 o                         
   7   4   3        557.89        540.68         8.45 o                         
   8   4   3        333.70        337.55         7.18 o                         
   9   4   3         18.86         18.03         3.38 o                         
  10   4   3        139.40        141.07         5.67 o                         
  11   4   3          2.50         -0.16         5.39 o                         
  12   4   3         92.83         89.98         8.25 o                         
  13   4   3         46.98         49.26         9.03 o                         
  14   4   3          2.56          5.65         8.55 o                         
  15   4   3         58.74         40.03        13.41 o                         
 -13   5   3        140.43        116.53        20.91 o                         
 -12   5   3        190.98        198.00        14.50 o                         
 -11   5   3         15.67         19.65         7.84 o                         
 -10   5   3         15.11         17.36         6.68 o                         
  -9   5   3         12.66          8.63         5.06 o                         
  -8   5   3        547.01        508.69        13.89 o                         
  -7   5   3       1214.40       1165.14        32.41 o                         
  -6   5   3        924.84        931.32        14.02 o                         
  -5   5   3        158.99        151.85         5.11 o                         
  -4   5   3        237.38        256.63         6.06 o                         
  -3   5   3        252.95        244.25         4.32 o                         
  -2   5   3        273.24        273.07         4.32 o                         
  -1   5   3       1280.61       1321.76        36.22 o                         
   0   5   3        430.18        443.00         7.48 o                         
   1   5   3        973.13        973.99        20.12 o                         
   2   5   3       3783.32       3744.14        53.76 o                         
   3   5   3       3369.94       3415.24        43.95 o                         
   4   5   3       1294.16       1284.02        17.17 o                         
   5   5   3         19.05         20.84         1.64 o                         
   6   5   3         90.99         89.55         3.29 o                         
   7   5   3       1348.56       1350.46        24.31 o                         
   8   5   3       1569.36       1517.55        27.90 o                         
   9   5   3       1000.90        984.65        15.14 o                         
  10   5   3        491.36        489.22        10.71 o                         
  11   5   3         59.00         53.62         6.10 o                         
  12   5   3          3.17         15.98         7.29 o                         
  13   5   3         18.00          6.65         8.44 o                         
  14   5   3        143.48        118.55        10.15 o                         
  15   5   3         63.57         60.83        11.53 o                         
 -12   6   3          1.13         -7.64        10.66 o                         
 -11   6   3        116.24        123.33        16.26 o                         
 -10   6   3        288.35        296.24        14.18 o                         
  -9   6   3         53.30         60.68         7.44 o                         
  -8   6   3          3.76          4.40         5.51 o                         
  -7   6   3          4.32          7.14         4.84 o                         
  -6   6   3        741.21        772.27        14.55 o                         
  -5   6   3       2572.71       2502.63        35.34 o                         
  -4   6   3       2563.77       2758.21        48.44 o                         
  -3   6   3       2110.74       2146.39        33.94 o                         
  -2   6   3        832.97        809.74        17.73 o                         
  -1   6   3        547.18        549.10        10.87 o                         
   0   6   3       1919.54       2085.68        30.31 o                         
   1   6   3       4039.51       4014.10        66.76 o                         
   2   6   3       6383.20       6247.24       100.27 o                         
   3   6   3       3675.32       3613.59        51.54 o                         
   4   6   3         43.91         48.95         1.79 o                         
   5   6   3        257.41        259.29         5.53 o                         
   6   6   3         26.69         31.75         1.86 o                         
   7   6   3        590.03        594.06         9.67 o                         
   8   6   3        478.71        491.19         8.07 o                         
   9   6   3         77.73         81.83         3.44 o                         
  10   6   3        110.13        118.03         5.33 o                         
  11   6   3        355.72        350.76         9.95 o                         
  12   6   3         79.49         84.77         6.58 o                         
  13   6   3          1.42          9.37         6.75 o                         
  14   6   3         15.03         15.33        11.08 o                         
  15   6   3          0.24          2.63        10.04 o                         
 -12   7   3         35.10         48.30        10.78 o                         
 -11   7   3        124.58        145.21        10.50 o                         
 -10   7   3        147.60        156.49        12.41 o                         
  -9   7   3          0.81          2.73         5.58 o                         
  -8   7   3         13.66         17.80         5.26 o                         
  -7   7   3          0.79         -0.71         5.27 o                         
  -6   7   3        133.44        156.87         6.37 o                         
  -5   7   3        856.16        820.08        19.72 o                         
  -4   7   3         85.85         88.08         3.19 o                         
  -3   7   3        822.01        794.74        14.79 o                         
  -2   7   3       1127.57       1193.94        22.62 o                         
  -1   7   3        709.69        771.72        11.83 o                         
   0   7   3        414.02        361.39         6.08 o                         
   1   7   3        197.80        169.32         4.95 o                         
   2   7   3         89.25        108.75         3.21 o                         
   3   7   3       1123.58       1136.28        22.25 o                         
   4   7   3       6378.84       6322.52       105.88 o                         
   5   7   3       4439.21       4253.92        85.14 o                         
   6   7   3        361.56        364.51         6.66 o                         
   7   7   3         11.28         10.44         2.19 o                         
   8   7   3         94.61         91.53         3.57 o                         
   9   7   3        581.70        562.85         9.51 o                         
  10   7   3        962.33        976.98        18.83 o                         
  11   7   3        416.04        403.26        10.38 o                         
  12   7   3         20.44         13.19         6.34 o                         
  13   7   3         20.43         21.25         6.05 o                         
  14   7   3          3.83         -6.08        10.48 o                         
  15   7   3         19.84          6.76        14.02 o                         
 -11   8   3          0.32          5.41         7.97 o                         
 -10   8   3         34.92         35.40         9.75 o                         
  -9   8   3        485.20        486.73        15.00 o                         
  -8   8   3        587.49        578.26        18.16 o                         
  -7   8   3        101.30        110.72         7.73 o                         
  -6   8   3         32.98         30.02         5.29 o                         
  -5   8   3        119.37        123.98         7.33 o                         
  -4   8   3        894.82        917.27        19.52 o                         
  -3   8   3       3454.02       3579.11        77.16 o                         
  -2   8   3       3132.00       3149.89        54.48 o                         
  -1   8   3        492.28        524.22        10.25 o                         
   0   8   3          2.13          6.16         1.94 o                         
   1   8   3         67.35         53.33         2.97 o                         
   2   8   3        693.41        680.82        11.84 o                         
   3   8   3       1280.82       1310.52        27.03 o                         
   4   8   3       1815.22       1837.34        28.92 o                         
   5   8   3         25.87         31.79         2.63 o                         
   6   8   3       1638.80       1632.07        27.06 o                         
   7   8   3        207.85        208.14         5.06 o                         
   8   8   3         65.73         67.47         3.48 o                         
   9   8   3         33.14         40.61         3.90 o                         
  10   8   3          2.27          1.17         4.09 o                         
  11   8   3          0.97          1.31         5.03 o                         
  12   8   3        226.22        245.49         8.73 o                         
  13   8   3        192.54        196.46         9.54 o                         
  14   8   3         27.30         23.31         9.64 o                         
 -11   9   3          4.25          6.92        13.64 o                         
 -10   9   3         61.45         66.30         8.97 o                         
  -9   9   3        155.62        174.54         9.95 o                         
  -8   9   3         18.00         20.66         7.11 o                         
  -7   9   3        199.84        211.92        10.66 o                         
  -6   9   3        361.09        409.29        25.31 o                         
  -5   9   3         25.99         48.18         7.56 o                         
  -4   9   3         52.09         57.05         3.87 o                         
  -3   9   3         32.22         37.71         3.61 o                         
  -2   9   3        405.68        393.73         9.42 o                         
  -1   9   3       2666.17       2538.24        39.64 o                         
   0   9   3       2848.76       2852.90        69.64 o                         
   1   9   3       1303.45       1325.99        30.13 o                         
   2   9   3        226.01        245.91         5.95 o                         
   3   9   3         84.76         92.76         3.28 o                         
   4   9   3       1008.92       1023.62        16.33 o                         
   5   9   3       2687.09       2635.98        43.45 o                         
   6   9   3       2590.81       2612.73        38.13 o                         
   7   9   3        493.66        507.16         8.90 o                         
   8   9   3         23.18         28.08         3.14 o                         
   9   9   3         62.68         62.56         4.36 o                         
  10   9   3        313.69        312.71         7.55 o                         
  11   9   3         30.41         32.78         5.46 o                         
  12   9   3         38.96         37.45         5.57 o                         
  13   9   3         94.26         86.25         8.21 o                         
  14   9   3          0.65          2.73         9.10 o                         
 -10  10   3          1.02         -2.25        10.89 o                         
  -9  10   3         83.60        102.00         8.18 o                         
  -8  10   3        364.68        384.67        16.68 o                         
  -7  10   3        425.60        449.80        18.10 o                         
  -6  10   3        409.27        429.16        15.77 o                         
  -5  10   3         65.95         70.62         6.82 o                         
  -4  10   3          1.82          1.65         4.61 o                         
  -3  10   3        291.68        301.40         8.37 o                         
  -2  10   3        778.24        736.94        17.72 o                         
  -1  10   3       1056.91       1011.88        21.58 o                         
   0  10   3        605.29        586.25        23.57 o                         
   1  10   3         46.42         47.67         3.57 o                         
   2  10   3        225.55        231.88         7.80 o                         
   3  10   3         59.83         62.12         3.14 o                         
   4  10   3          5.25          4.88         2.91 o                         
   5  10   3        196.96        206.22         6.26 o                         
   6  10   3         12.01         12.71         3.17 o                         
   7  10   3        521.06        540.62        10.28 o                         
   8  10   3        632.19        648.39        12.29 o                         
   9  10   3        314.66        322.34         8.98 o                         
  10  10   3         55.92         64.81         5.26 o                         
  11  10   3          3.18          0.33         5.90 o                         
  12  10   3         12.45         11.64         6.61 o                         
  13  10   3         84.79         78.64         7.37 o                         
  14  10   3         66.98         70.37         8.86 o                         
  -9  11   3          3.39         12.06         7.34 o                         
  -8  11   3         69.95         72.12         9.11 o                         
  -7  11   3          6.45          7.45         8.38 o                         
  -6  11   3        232.80        259.70        10.67 o                         
  -5  11   3        307.37        320.56        12.87 o                         
  -4  11   3        684.88        747.71        24.78 o                         
  -3  11   3        194.65        201.77         6.58 o                         
  -2  11   3          5.35         10.34         3.99 o                         
  -1  11   3        569.86        564.49        12.59 o                         
   0  11   3       1428.32       1416.44        29.15 o                         
   1  11   3       1125.42       1086.85        36.13 o                         
   2  11   3       1746.46       1781.77        30.36 o                         
   3  11   3        963.91        937.98        17.13 o                         
   4  11   3        136.30        142.45         5.72 o                         
   5  11   3         38.19         37.96         5.06 o                         
   6  11   3        177.49        194.56         9.54 o                         
   7  11   3        833.50        850.58        15.48 o                         
   8  11   3        618.98        633.88        13.44 o                         
   9  11   3         32.05         29.46         5.00 o                         
  10  11   3         15.81         13.48         5.00 o                         
  11  11   3         40.60         45.65         6.31 o                         
  12  11   3          2.12         -0.41         6.12 o                         
  13  11   3         58.04         61.17         7.86 o                         
  14  11   3         32.82         28.51        17.30 o                         
  -8  12   3          5.21         11.29         7.66 o                         
  -7  12   3         43.24         22.31         9.98 o                         
  -6  12   3        377.26        404.13        17.41 o                         
  -5  12   3        433.63        472.46        30.09 o                         
  -4  12   3         40.77         38.58         9.06 o                         
  -3  12   3          9.30         15.15         7.28 o                         
  -2  12   3        102.38         98.26         6.30 o                         
  -1  12   3          0.11          2.20         4.73 o                         
   0  12   3        570.03        552.25        13.93 o                         
   1  12   3         95.45         92.25         5.08 o                         
   2  12   3        325.31        332.51         9.08 o                         
   3  12   3        317.04        326.71         8.87 o                         
   4  12   3        320.86        325.39         9.17 o                         
   5  12   3        498.65        508.28        12.90 o                         
   6  12   3         68.91         71.00         7.52 o                         
   7  12   3         10.23         17.03         5.12 o                         
   8  12   3        101.92        113.85         6.48 o                         
   9  12   3        459.66        462.52        12.52 o                         
  10  12   3        317.49        332.45        15.96 o                         
  11  12   3        122.13        124.23        10.14 o                         
  12  12   3          7.69          9.17         6.10 o                         
  13  12   3          3.10          4.73         7.88 o                         
  -7  13   3          3.05         -3.48         7.68 o                         
  -6  13   3          3.89          4.75        10.35 o                         
  -5  13   3         62.23         60.88         8.90 o                         
  -4  13   3        441.20        440.08        19.36 o                         
  -3  13   3        929.88        907.66        30.50 o                         
  -2  13   3        447.26        430.17        14.12 o                         
  -1  13   3        136.03        127.96         7.65 o                         
   0  13   3         82.86         74.68         7.82 o                         
   1  13   3        104.23        101.73         4.86 o                         
   2  13   3        810.12        818.36        17.40 o                         
   3  13   3       1512.86       1521.65        44.82 o                         
   4  13   3        319.94        320.68        15.37 o                         
   5  13   3          1.92          6.36         5.19 o                         
   6  13   3          2.85          8.43         6.25 o                         
   7  13   3          7.03          2.14         5.78 o                         
   8  13   3         62.86         77.30         6.14 o                         
   9  13   3        143.52        147.43         7.60 o                         
  10  13   3          6.10         14.58         5.59 o                         
  11  13   3         34.49         27.72         7.49 o                         
  12  13   3         27.66         24.74        10.32 o                         
  -6  14   3          1.33          3.74         7.58 o                         
  -5  14   3         32.40         28.36         8.05 o                         
  -4  14   3         92.73         95.65        10.36 o                         
  -3  14   3         29.20         43.58         9.21 o                         
  -2  14   3         39.34         53.38         7.54 o                         
  -1  14   3        187.39        170.35        10.14 o                         
   0  14   3        176.64        172.79         8.59 o                         
   1  14   3        102.09        101.71         7.32 o                         
   2  14   3          6.12          4.22         4.31 o                         
   3  14   3          1.19          3.22         5.50 o                         
   4  14   3        231.32        240.61         9.29 o                         
   5  14   3        816.76        826.20        20.52 o                         
   6  14   3        647.97        668.42        24.10 o                         
   7  14   3         71.23         80.51        12.27 o                         
   8  14   3          0.65          0.86         7.10 o                         
   9  14   3         35.06         30.30         8.35 o                         
  10  14   3        110.24        117.41        12.11 o                         
  11  14   3        139.22        148.61        11.56 o                         
  12  14   3         82.73         66.40        25.07 o                         
  -5  15   3         11.12          9.11         7.22 o                         
  -4  15   3         88.50         93.96        10.44 o                         
  -3  15   3        153.83        147.33        11.01 o                         
  -2  15   3        354.46        330.18        17.70 o                         
  -1  15   3        495.62        518.78        44.36 o                         
   0  15   3        135.99        140.27         8.44 o                         
   1  15   3         27.86         31.24         6.25 o                         
   2  15   3          9.08         21.09         6.62 o                         
   3  15   3          9.98         12.13         5.39 o                         
   4  15   3        264.29        247.41        10.40 o                         
   5  15   3        248.09        263.68        10.14 o                         
   6  15   3          0.17          6.72         6.01 o                         
   7  15   3         41.07         49.68         8.35 o                         
   8  15   3         62.45         72.67        10.40 o                         
   9  15   3         21.75         15.89         8.33 o                         
  10  15   3          7.64         -1.88         9.03 o                         
  11  15   3          6.01         -9.39        19.13 o                         
  -3  16   3         44.80         51.62         8.39 o                         
  -2  16   3          1.72          5.95         9.39 o                         
  -1  16   3         90.14         89.71        11.14 o                         
   0  16   3        217.14        207.12        11.00 o                         
   1  16   3        428.91        413.83        14.02 o                         
   2  16   3        210.42        210.02        15.67 o                         
   3  16   3         24.80         21.17         6.95 o                         
   4  16   3         33.40         31.41         7.02 o                         
   5  16   3         96.47         96.47         6.77 o                         
   6  16   3        290.88        280.87        10.49 o                         
   7  16   3        316.00        327.68        12.80 o                         
   8  16   3         76.93         91.21         8.66 o                         
   9  16   3         13.44         11.83         8.84 o                         
  -1  17   3        210.71        237.54        32.46 o                         
   0  17   3        228.27        184.45        60.28 o                         
   1  17   3         22.21         13.85         7.86 o                         
   2  17   3          1.91         -2.84        10.19 o                         
   3  17   3         26.32         25.68         7.38 o                         
   4  17   3         39.30         48.72         7.05 o                         
   5  17   3         15.75         18.52         6.68 o                         
   6  17   3         24.28         26.87         6.45 o                         
   7  17   3          6.04          0.78         7.57 o                         
  -5 -17   4        183.27        166.19        20.55 o                         
  -4 -17   4         57.84         60.74         8.59 o                         
  -3 -17   4          4.28         18.24         8.53 o                         
  -2 -17   4          1.21          0.86         6.68 o                         
  -1 -17   4         18.27         17.02         6.87 o                         
  -8 -16   4         34.56         35.58         9.41 o                         
  -7 -16   4          0.52         12.63         7.47 o                         
  -6 -16   4         15.29         18.10         7.44 o                         
  -5 -16   4         18.65         29.76         7.99 o                         
  -4 -16   4        281.62        283.31        12.56 o                         
  -3 -16   4        332.92        337.05        21.31 o                         
  -2 -16   4        157.11        162.86         8.57 o                         
  -1 -16   4         59.93         66.64         7.12 o                         
   0 -16   4         53.44         55.25         6.89 o                         
   1 -16   4        130.05        118.29         6.97 o                         
   2 -16   4        183.21        189.92        13.43 o                         
  -9 -15   4         72.10         64.83         7.47 o                         
  -8 -15   4         35.96         35.58         5.69 o                         
  -7 -15   4          3.29          4.37         5.59 o                         
  -6 -15   4          3.47         13.37         5.86 o                         
  -5 -15   4         86.47         93.78         7.27 o                         
  -4 -15   4        265.15        260.03        10.88 o                         
  -3 -15   4        116.44        114.07         7.05 o                         
  -2 -15   4          0.24          4.20         7.00 o                         
  -1 -15   4         44.44         52.34         6.94 o                         
   0 -15   4         57.19         43.18         6.51 o                         
   1 -15   4          0.34          3.73         4.93 o                         
   2 -15   4          9.16         11.74         5.16 o                         
   3 -15   4         27.92         30.17         5.64 o                         
   4 -15   4         18.20         24.73         7.12 o                         
 -10 -14   4          2.57          3.03         5.93 o                         
  -9 -14   4          9.98         10.90         7.03 o                         
  -8 -14   4         93.43         98.80         6.85 o                         
  -7 -14   4        314.43        310.33        10.34 o                         
  -6 -14   4        175.56        194.26         7.16 o                         
  -5 -14   4         15.74          9.75         5.28 o                         
  -4 -14   4         14.38         17.80         5.05 o                         
  -3 -14   4        203.84        209.89         6.48 o                         
  -2 -14   4        829.59        817.28        19.08 o                         
  -1 -14   4        825.95        812.22        20.40 o                         
   0 -14   4        299.37        292.42        13.38 o                         
   1 -14   4         74.78         71.78         6.12 o                         
   2 -14   4          8.43          8.40         5.78 o                         
   3 -14   4        115.42        110.34         6.93 o                         
   4 -14   4        357.13        373.85        11.39 o                         
   5 -14   4        144.67        153.39        10.95 o                         
   6 -14   4         69.44         71.64         8.19 o                         
 -11 -13   4          1.08          7.46         6.27 o                         
 -10 -13   4         33.23         35.99         5.29 o                         
  -9 -13   4        123.76        131.51         8.14 o                         
  -8 -13   4        148.63        141.00         7.78 o                         
  -7 -13   4        101.21        106.20         6.53 o                         
  -6 -13   4          5.41          3.32         4.71 o                         
  -5 -13   4        107.61        112.28         5.56 o                         
  -4 -13   4         31.15         34.12         4.28 o                         
  -3 -13   4         67.42         64.03         4.24 o                         
  -2 -13   4         85.77         86.01         4.87 o                         
  -1 -13   4          8.16          9.39         4.04 o                         
   0 -13   4        259.35        280.10        10.75 o                         
   1 -13   4        919.54        938.76        20.69 o                         
   2 -13   4        291.88        281.40        10.48 o                         
   3 -13   4         17.07         20.99         5.59 o                         
   4 -13   4         13.25          6.73         5.91 o                         
   5 -13   4         71.35         67.61         7.44 o                         
   6 -13   4        311.77        286.48        12.78 o                         
   7 -13   4        341.44        311.38        15.19 o                         
 -12 -12   4        118.16        105.33         8.11 o                         
 -11 -12   4         49.47         57.29         6.41 o                         
 -10 -12   4          1.55          5.67         5.37 o                         
  -9 -12   4          2.04          4.49         5.85 o                         
  -8 -12   4         13.53         13.17         6.66 o                         
  -7 -12   4        497.10        507.10        14.04 o                         
  -6 -12   4        868.71        933.55        17.31 o                         
  -5 -12   4        417.85        432.01        10.22 o                         
  -4 -12   4        290.73        289.59         7.49 o                         
  -3 -12   4         61.26         59.58         4.25 o                         
  -2 -12   4         99.03        101.68         4.15 o                         
  -1 -12   4        839.10        811.83        13.89 o                         
   0 -12   4        909.57        864.57        17.09 o                         
   1 -12   4        605.45        610.36        19.63 o                         
   2 -12   4        178.39        160.82         7.81 o                         
   3 -12   4         23.24         25.21         5.76 o                         
   4 -12   4          5.20         14.21         6.22 o                         
   5 -12   4         52.56         52.93         6.69 o                         
   6 -12   4         77.13         77.83         7.83 o                         
   7 -12   4         45.94         54.16        10.51 o                         
   8 -12   4          4.92          7.89         9.42 o                         
 -12 -11   4         99.23         97.01         7.36 o                         
 -11 -11   4          2.23          7.48         5.99 o                         
 -10 -11   4         40.89         42.21         6.15 o                         
  -9 -11   4          3.25          4.13         6.68 o                         
  -8 -11   4         29.15         23.26         5.34 o                         
  -7 -11   4        135.79        138.02         6.28 o                         
  -6 -11   4        193.10        191.09         7.34 o                         
  -5 -11   4         59.19         62.64         6.07 o                         
  -4 -11   4        675.56        685.41        13.01 o                         
  -3 -11   4        396.81        385.91         9.06 o                         
  -2 -11   4        192.55        191.58         5.70 o                         
  -1 -11   4         18.24         20.42         3.45 o                         
   0 -11   4          5.86          4.34         3.62 o                         
   1 -11   4        695.93        658.62        16.00 o                         
   2 -11   4       1595.68       1604.97        63.69 o                         
   3 -11   4        817.59        814.68        18.22 o                         
   4 -11   4        305.55        315.65        12.42 o                         
   5 -11   4        267.04        279.21         9.45 o                         
   6 -11   4        122.76        128.41         7.71 o                         
   7 -11   4         34.27         22.21         7.03 o                         
   8 -11   4        221.68        232.85        14.74 o                         
   9 -11   4        335.86        341.86        16.75 o                         
 -13 -10   4          5.39         15.69         6.54 o                         
 -12 -10   4         20.60         28.22         6.20 o                         
 -11 -10   4        196.06        192.77         9.01 o                         
 -10 -10   4        250.91        236.86         9.33 o                         
  -9 -10   4        189.70        199.39         9.22 o                         
  -8 -10   4         55.13         54.39         5.47 o                         
  -7 -10   4         10.54         11.73         4.47 o                         
  -6 -10   4        212.05        224.40         8.33 o                         
  -5 -10   4       1107.98       1146.20        30.16 o                         
  -4 -10   4       1890.37       1933.52        29.27 o                         
  -3 -10   4        953.99        952.52        17.82 o                         
  -2 -10   4         14.85         21.58         3.23 o                         
  -1 -10   4         15.00         13.98         3.06 o                         
   0 -10   4         98.19         91.03         3.88 o                         
   1 -10   4        576.95        543.15        13.45 o                         
   2 -10   4        775.95        772.48        18.47 o                         
   3 -10   4        109.91        112.97        10.89 o                         
   4 -10   4        301.22        308.31         9.31 o                         
   5 -10   4        336.11        350.68        13.64 o                         
   6 -10   4          4.52          7.83         5.05 o                         
   7 -10   4         15.58          8.87         6.34 o                         
   8 -10   4         29.84         26.65         8.66 o                         
   9 -10   4          3.86          0.51        10.59 o                         
  10 -10   4         63.13         54.48        10.69 o                         
 -13  -9   4          7.28         14.21         5.91 o                         
 -12  -9   4         47.34         52.72         6.86 o                         
 -11  -9   4         96.46        103.48         7.31 o                         
 -10  -9   4         16.93         14.64         6.02 o                         
  -9  -9   4         68.64         67.87         6.12 o                         
  -8  -9   4        167.13        178.75         6.66 o                         
  -7  -9   4        151.04        161.25         8.69 o                         
  -6  -9   4         32.65         33.92         4.24 o                         
  -5  -9   4         18.80         27.12         3.96 o                         
  -4  -9   4          9.79         13.74         2.86 o                         
  -3  -9   4       1037.16       1032.84        17.14 o                         
  -2  -9   4       3315.09       3313.52        57.14 o                         
  -1  -9   4       2170.27       2148.78        32.13 o                         
   0  -9   4        465.56        468.77        11.47 o                         
   1  -9   4        175.58        165.61         5.14 o                         
   2  -9   4        374.56        391.40         8.85 o                         
   3  -9   4       1222.80       1179.29        43.09 o                         
   4  -9   4       1948.94       2015.85        42.32 o                         
   5  -9   4       1394.55       1522.81        78.44 o                         
   6  -9   4        234.09        246.31         9.57 o                         
   7  -9   4         14.93         18.56         5.51 o                         
   8  -9   4         15.75         14.59         6.34 o                         
   9  -9   4        180.12        208.25        11.39 o                         
  10  -9   4         93.73         73.36        11.96 o                         
  11  -9   4         59.07         53.01        10.30 o                         
 -14  -8   4         61.73         49.34         8.22 o                         
 -13  -8   4          0.06          1.09         6.74 o                         
 -12  -8   4          7.89          7.62         5.84 o                         
 -11  -8   4         29.52         29.27         6.55 o                         
 -10  -8   4        237.91        234.26         8.01 o                         
  -9  -8   4        612.71        624.20        14.24 o                         
  -8  -8   4        823.74        820.06        15.84 o                         
  -7  -8   4        171.84        165.67         5.92 o                         
  -6  -8   4         42.76         38.68         2.90 o                         
  -5  -8   4        128.32        135.72         4.05 o                         
  -4  -8   4       1316.47       1372.62        22.97 o                         
  -3  -8   4        754.51        775.82        13.14 o                         
  -2  -8   4        876.76        866.86        21.88 o                         
  -1  -8   4        339.17        311.40         7.19 o                         
   0  -8   4        568.00        552.84        15.87 o                         
   1  -8   4        358.67        334.02         6.32 o                         
   2  -8   4          6.51         10.93         2.20 o                         
   3  -8   4         14.86         18.14         5.96 o                         
   4  -8   4         73.97         82.85         6.58 o                         
   5  -8   4         45.41         64.45         6.35 o                         
   6  -8   4        970.50       1208.12        64.93 o                         
   7  -8   4        895.38        996.28        23.90 o                         
   8  -8   4        313.09        330.95        12.93 o                         
   9  -8   4          1.14          5.36         7.13 o                         
  10  -8   4          1.02         11.00         8.51 o                         
  11  -8   4        113.93        101.26        13.93 o                         
  12  -8   4        121.03         86.58        25.15 o                         
 -14  -7   4          0.19         -3.13         7.63 o                         
 -13  -7   4         41.22         34.51         8.58 o                         
 -12  -7   4         35.74         40.88         5.93 o                         
 -11  -7   4          1.35          5.00         5.79 o                         
 -10  -7   4         30.49         34.51         4.91 o                         
  -9  -7   4         32.69         37.02         4.42 o                         
  -8  -7   4         73.88         78.98         5.32 o                         
  -7  -7   4        748.58        707.28        13.68 o                         
  -6  -7   4       1910.66       1848.57        33.59 o                         
  -5  -7   4       1367.15       1364.28        20.43 o                         
  -4  -7   4          0.29          2.50         1.83 o                         
  -3  -7   4         67.91         72.32         2.39 o                         
  -2  -7   4       3421.26       3401.10        65.36 o                         
  -1  -7   4       3820.51       3631.57        64.59 o                         
   0  -7   4       3700.15       3632.35        61.19 o                         
   1  -7   4       3739.26       3622.77        55.66 o                         
   2  -7   4        441.75        432.84        10.05 o                         
   3  -7   4        128.12        142.02         6.53 o                         
   4  -7   4        512.51        542.31        12.26 o                         
   5  -7   4        630.67        665.25        31.20 o                         
   6  -7   4       1380.62       1393.60        30.08 o                         
   7  -7   4        587.14        621.70        14.80 o                         
   8  -7   4         20.92         21.07         5.23 o                         
   9  -7   4        109.53        103.60         7.15 o                         
  10  -7   4          6.19         10.60         6.33 o                         
  11  -7   4         34.63         40.24        11.75 o                         
  12  -7   4         32.84         60.21        22.58 o                         
 -14  -6   4         59.18         68.24        10.04 o                         
 -13  -6   4        123.09        106.14         8.47 o                         
 -12  -6   4         92.33         76.02         7.68 o                         
 -11  -6   4         15.04         15.04         4.93 o                         
 -10  -6   4          2.39          5.03         4.04 o                         
  -9  -6   4         49.64         51.85         4.14 o                         
  -8  -6   4        397.79        402.76        12.45 o                         
  -7  -6   4       1213.39       1163.39        21.43 o                         
  -6  -6   4        890.01        878.07        15.48 o                         
  -5  -6   4          5.35          7.18         1.65 o                         
  -4  -6   4        287.06        289.20         6.98 o                         
  -3  -6   4        542.19        569.11        14.26 o                         
  -2  -6   4         54.01         54.37         2.30 o                         
  -1  -6   4       2559.47       2517.20        47.51 o                         
   0  -6   4         50.17         57.55         2.37 o                         
   1  -6   4       3132.11       3045.82        50.38 o                         
   2  -6   4       3229.48       3247.46        44.91 o                         
   3  -6   4       1694.21       1737.32        35.29 o                         
   4  -6   4        317.46        335.20        11.71 o                         
   5  -6   4          8.24         16.18         2.82 o                         
   6  -6   4        220.99        236.76         6.26 o                         
   7  -6   4        972.86       1047.00        20.58 o                         
   8  -6   4       1190.70       1238.51        22.84 o                         
   9  -6   4        578.36        601.30        14.30 o                         
  10  -6   4         76.32         80.30         7.25 o                         
  11  -6   4          2.72         -0.45         5.95 o                         
  12  -6   4          8.96          9.73        10.47 o                         
  13  -6   4         51.08         38.90        21.21 o                         
 -14  -5   4        109.36         93.68        10.22 o                         
 -13  -5   4          4.77         14.28         8.48 o                         
 -12  -5   4        164.65        139.09         7.88 o                         
 -11  -5   4        136.21        137.84         7.72 o                         
 -10  -5   4        213.36        211.02         6.51 o                         
  -9  -5   4        116.06        109.51         4.73 o                         
  -8  -5   4          6.20          6.20         3.14 o                         
  -7  -5   4        124.80        120.60         3.76 o                         
  -6  -5   4       1142.08       1141.39        17.47 o                         
  -5  -5   4       3846.91       3827.32        45.55 o                         
  -4  -5   4       5764.53       5615.44        69.28 o                         
  -3  -5   4       1783.98       1841.21        35.49 o                         
  -2  -5   4        411.87        431.13         7.37 o                         
  -1  -5   4        246.53        260.99         9.69 o                         
   0  -5   4       2105.17       2121.07        52.57 o                         
   1  -5   4      11613.11      11178.85       166.91 o                         
   2  -5   4       5084.11       5300.66        84.37 o                         
   3  -5   4         13.28         13.60         1.63 o                         
   4  -5   4          3.89          4.43         1.81 o                         
   5  -5   4          5.18          6.76         2.05 o                         
   6  -5   4         23.48         55.50         6.69 o                         
   7  -5   4        489.42        505.85         9.47 o                         
   8  -5   4        261.15        263.08         7.03 o                         
   9  -5   4         42.61         47.85         6.13 o                         
  10  -5   4        241.09        218.06        10.57 o                         
  11  -5   4         92.60        103.16         8.53 o                         
  12  -5   4         14.00         21.41         8.29 o                         
  13  -5   4          2.28         20.11        10.29 o                         
 -14  -4   4         40.46         37.25        15.19 o                         
 -13  -4   4          6.87          4.42         9.62 o                         
 -12  -4   4        660.74        637.15        24.69 o                         
 -11  -4   4        374.08        351.55        13.53 o                         
 -10  -4   4         36.88         32.66         4.34 o                         
  -9  -4   4         35.64         32.56         4.59 o                         
  -8  -4   4          4.92          8.39         2.56 o                         
  -7  -4   4         46.65         45.21         2.64 o                         
  -6  -4   4        905.53        862.29        12.84 o                         
  -5  -4   4        541.08        532.63        10.92 o                         
  -4  -4   4         95.55        121.13         2.60 o                         
  -3  -4   4       1890.49       1923.78        23.93 o                         
  -2  -4   4       3804.36       3793.95        49.10 o                         
  -1  -4   4       1559.38       1560.50        35.29 o                         
   0  -4   4         83.53        100.21         4.16 o                         
   1  -4   4          4.43          7.33         1.75 o                         
   2  -4   4       2764.94       2734.95        43.12 o                         
   3  -4   4       8343.16       7923.46       166.38 o                         
   4  -4   4       3046.47       3274.93        70.20 o                         
   5  -4   4       1539.19       1690.74        35.97 o                         
   6  -4   4       1403.51       1349.33        28.50 o                         
   7  -4   4        105.62        107.51         4.31 o                         
   8  -4   4         52.37         51.03         4.15 o                         
   9  -4   4        700.02        700.31        15.05 o                         
  10  -4   4        890.28        887.25        20.77 o                         
  11  -4   4        195.70        182.67        11.79 o                         
  12  -4   4          1.45         -3.27         8.35 o                         
  13  -4   4          4.61        -14.31        14.41 o                         
 -14  -3   4         25.39         11.30         9.57 o                         
 -13  -3   4          8.27         11.63         8.08 o                         
 -12  -3   4         21.06         19.61         7.31 o                         
 -11  -3   4         24.55         30.02         5.26 o                         
 -10  -3   4        603.72        627.87        16.45 o                         
  -9  -3   4       1458.89       1510.27        40.03 o                         
  -8  -3   4        529.45        514.07        15.47 o                         
  -7  -3   4         37.76         37.83         2.24 o                         
  -6  -3   4        157.67        165.03         3.77 o                         
  -5  -3   4       1163.29       1157.18        18.64 o                         
  -4  -3   4       5358.03       5192.50       107.56 o                         
  -3  -3   4       8132.10       7822.87        94.43 o                         
  -2  -3   4       3709.78       3723.18        55.86 o                         
  -1  -3   4        429.94        438.28         8.30 o                         
   0  -3   4        142.70        159.84         3.93 o                         
   1  -3   4        360.03        367.46         8.27 o                         
   2  -3   4       1719.39       1617.00        23.97 o                         
   3  -3   4       3075.63       3254.91        93.66 o                         
   4  -3   4        312.10        331.32        10.10 o                         
   5  -3   4        230.69        220.46         4.07 o                         
   6  -3   4        276.80        282.42        10.93 o                         
   7  -3   4        753.39        720.21        11.76 o                         
   8  -3   4        217.57        230.56        11.79 o                         
   9  -3   4        120.08        116.08         5.54 o                         
  10  -3   4         11.34         14.80         5.64 o                         
  11  -3   4        209.84        219.86        12.47 o                         
  12  -3   4        344.77        305.17        16.95 o                         
  13  -3   4        139.30        153.85        19.47 o                         
  14  -3   4          5.13          4.26        13.35 o                         
 -14  -2   4          1.24          1.35        10.76 o                         
 -13  -2   4         16.92          5.48         9.59 o                         
 -12  -2   4          0.74          1.15         7.07 o                         
 -11  -2   4        127.68        134.28         6.52 o                         
 -10  -2   4        145.43        151.31         5.46 o                         
  -9  -2   4        112.81        116.19         4.67 o                         
  -8  -2   4          4.18          6.54         2.40 o                         
  -7  -2   4        834.41        813.26        18.37 o                         
  -6  -2   4        909.39        935.17        29.84 o                         
  -5  -2   4         58.25         60.40         2.02 o                         
  -4  -2   4         53.98         55.37         1.93 o                         
  -3  -2   4        141.67        149.59         2.74 o                         
  -2  -2   4       3175.09       3134.27        50.18 o                         
  -1  -2   4       9879.17       9811.47       154.75 o                         
   0  -2   4      15537.20      16157.12       336.78 o                         
   1  -2   4       4653.68       4674.58       115.01 o                         
   2  -2   4         21.99         15.66         1.77 o                         
   3  -2   4       1698.17       1589.12        41.06 o                         
   4  -2   4       4739.50       4728.05       116.70 o                         
   5  -2   4       4911.86       4929.51        97.89 o                         
   6  -2   4       3816.50       4014.98        91.24 o                         
   7  -2   4       1147.99       1158.50        24.00 o                         
   8  -2   4          9.47         14.40         3.22 o                         
   9  -2   4         51.20         51.27         4.79 o                         
  10  -2   4        113.31        116.57         6.10 o                         
  11  -2   4        590.58        550.53        52.09 o                         
  12  -2   4        151.13        103.85        18.78 o                         
  13  -2   4          2.68         -4.70        16.53 o                         
  14  -2   4         23.57          4.17        15.18 o                         
 -14  -1   4         57.97         51.26        16.18 o                         
 -13  -1   4        142.21        113.64        12.63 o                         
 -12  -1   4         23.77         25.96         8.40 o                         
 -11  -1   4          4.11          5.20         5.98 o                         
 -10  -1   4         53.43         53.83         4.57 o                         
  -9  -1   4        346.84        337.66         7.31 o                         
  -8  -1   4       1358.50       1318.42        22.37 o                         
  -7  -1   4       2782.26       2771.25        37.10 o                         
  -6  -1   4        743.66        717.36        10.34 o                         
  -5  -1   4         21.18         22.86         1.48 o                         
  -4  -1   4        326.65        327.76         4.98 o                         
  -3  -1   4       1108.05       1063.92        14.14 o                         
  -2  -1   4       4326.10       4251.95        59.88 o                         
  -1  -1   4       5898.50       5688.15        97.41 o                         
   0  -1   4       1749.06       1740.90        47.26 o                         
   1  -1   4         66.19         60.60         1.62 o                         
   2  -1   4       7257.48       8141.55       199.52 o                         
   3  -1   4        720.07        733.05        19.70 o                         
   4  -1   4       2379.76       2636.18        67.45 o                         
   5  -1   4         70.68         69.13         1.85 o                         
   6  -1   4        847.25        871.03        13.85 o                         
   7  -1   4       1362.04       1315.29        26.09 o                         
   8  -1   4       1714.31       1721.08        36.27 o                         
   9  -1   4        526.93        511.61        13.27 o                         
  10  -1   4         26.19         20.79         6.30 o                         
  11  -1   4          1.60          0.33         9.26 o                         
  12  -1   4         31.89         21.23        11.98 o                         
  13  -1   4        238.29        206.05        22.45 o                         
  14  -1   4        172.19        141.09        20.18 o                         
 -14   0   4         35.13         13.01        10.33 o                         
 -13   0   4         17.49         32.05         9.36 o                         
 -12   0   4         31.97         24.33         6.98 o                         
 -11   0   4        252.44        224.14        10.51 o                         
 -10   0   4          5.20          9.33         4.03 o                         
  -9   0   4        226.38        213.40         6.07 o                         
  -8   0   4         33.58         37.53         3.17 o                         
  -7   0   4        151.47        157.12         3.98 o                         
  -6   0   4       1677.02       1626.72        19.80 o                         
  -5   0   4       4844.76       4819.36        54.88 o                         
  -4   0   4       2245.89       2190.69        28.43 o                         
  -3   0   4        422.33        414.91        13.23 o                         
  -2   0   4       1320.47       1406.68        16.90 o                         
  -1   0   4       3073.64       3057.07        64.27 o                         
   0   0   4      13953.84      13473.58       331.75 o                         
   1   0   4      19612.18      19373.10       388.82 o                         
   2   0   4      10046.17      10198.77       230.94 o                         
   3   0   4       1584.51       1569.63        40.93 o                         
   4   0   4          5.42          5.29         0.63 o                         
   5   0   4       1040.63       1055.05        13.08 o                         
   6   0   4       3541.79       3668.49        40.70 o                         
   7   0   4       1684.46       1654.49        24.52 o                         
   8   0   4        617.62        595.97        11.07 o                         
   9   0   4          6.69          9.44         3.35 o                         
  10   0   4        135.42        134.88         7.09 o                         
  11   0   4          2.22          0.77         7.17 o                         
  12   0   4          7.70          7.42         9.00 o                         
  13   0   4         11.87         16.48        12.00 o                         
  14   0   4         27.29          8.10        17.15 o                         
  15   0   4          5.99         24.74        14.84 o                         
 -14   1   4          0.12          2.44        10.24 o                         
 -13   1   4         89.63         61.71        10.06 o                         
 -12   1   4        303.02        285.12        15.13 o                         
 -11   1   4        226.60        217.04        15.17 o                         
 -10   1   4         36.62         30.05         4.40 o                         
  -9   1   4         14.48         18.24         3.98 o                         
  -8   1   4         22.08         19.35         2.97 o                         
  -7   1   4       1569.06       1563.75        30.44 o                         
  -6   1   4       2730.81       2723.87        37.35 o                         
  -5   1   4        881.48        831.06        10.10 o                         
  -4   1   4        107.76        118.51         2.31 o                         
  -3   1   4        481.16        443.76         6.93 o                         
  -2   1   4        568.92        583.35         7.97 o                         
  -1   1   4        238.48        237.43         3.50 o                         
   0   1   4       1724.88       1688.64        29.63 o                         
   1   1   4        807.08        882.91        24.29 o                         
   2   1   4       2275.47       2268.54        29.81 o                         
   3   1   4       9754.55       9742.34       132.28 o                         
   4   1   4       4059.46       4173.29       100.32 o                         
   5   1   4        469.64        444.75         5.45 o                         
   6   1   4         51.18         54.72         1.56 o                         
   7   1   4        387.29        390.48         7.06 o                         
   8   1   4        999.94       1024.31        17.62 o                         
   9   1   4       1248.32       1236.75        23.09 o                         
  10   1   4       1080.93       1052.30        32.80 o                         
  11   1   4        204.08        174.36         9.75 o                         
  12   1   4          1.83         -3.51         7.83 o                         
  13   1   4          6.68          3.78         9.79 o                         
  14   1   4         44.29         46.91        13.07 o                         
  15   1   4         45.82         62.52        16.83 o                         
 -14   2   4          4.45         23.05        16.16 o                         
 -13   2   4         32.97         33.23        10.79 o                         
 -12   2   4         15.19         14.30         7.35 o                         
 -11   2   4         45.49         50.80         6.20 o                         
 -10   2   4        366.79        374.68        14.78 o                         
  -9   2   4        304.19        296.41         6.90 o                         
  -8   2   4        231.81        218.95         5.93 o                         
  -7   2   4         53.05         50.93         2.97 o                         
  -6   2   4          3.19          5.75         2.01 o                         
  -5   2   4       1836.01       1914.44        50.86 o                         
  -4   2   4       7780.96       7633.72       115.61 o                         
  -3   2   4       7999.44       7957.89       128.34 o                         
  -2   2   4       5471.89       5421.53        89.32 o                         
  -1   2   4        138.12        119.68         2.57 o                         
   0   2   4        498.81        485.68        11.78 o                         
   1   2   4       9989.25       9891.76       158.83 o                         
   2   2   4       7750.10       7477.40       105.73 o                         
   3   2   4       8522.73       8393.13       125.49 o                         
   4   2   4       2822.99       2737.88        42.05 o                         
   5   2   4        102.96        103.34         2.62 o                         
   6   2   4        127.42        129.63         2.48 o                         
   7   2   4         66.89         69.71         2.73 o                         
   8   2   4        418.83        427.79         8.82 o                         
   9   2   4        471.65        475.58        11.86 o                         
  10   2   4          2.66          3.33         4.57 o                         
  11   2   4        273.60        256.58        11.83 o                         
  12   2   4        240.47        215.13        12.79 o                         
  13   2   4         28.97         16.75        12.21 o                         
  14   2   4          7.09         -3.21        11.76 o                         
  15   2   4          4.97          0.76        15.35 o                         
 -13   3   4          6.15         24.94        17.19 o                         
 -12   3   4         59.10         63.53        11.39 o                         
 -11   3   4        277.08        262.85        11.39 o                         
 -10   3   4        367.97        365.71        10.50 o                         
  -9   3   4        110.80        108.47         5.75 o                         
  -8   3   4         28.71         30.55         3.56 o                         
  -7   3   4         46.41         45.34         2.97 o                         
  -6   3   4         14.64         16.72         2.50 o                         
  -5   3   4        690.82        656.01        13.24 o                         
  -4   3   4       1425.29       1479.59        33.35 o                         
  -3   3   4          8.02          8.71         0.98 o                         
  -2   3   4       2203.75       2170.63        36.78 o                         
  -1   3   4       5102.87       5062.02       110.59 o                         
   0   3   4       3976.38       3756.77        71.08 o                         
   1   3   4        390.80        500.33        11.78 o                         
   2   3   4         64.30         76.21         1.99 o                         
   3   3   4       6384.41       6809.69        88.07 o                         
   4   3   4       3852.68       3702.70        49.32 o                         
   5   3   4       4362.89       4080.32        80.65 o                         
   6   3   4       4321.76       4358.32        50.18 o                         
   7   3   4        646.12        665.82        10.14 o                         
   8   3   4         21.00         20.67         2.63 o                         
   9   3   4        124.30        116.03         4.57 o                         
  10   3   4        622.00        628.23        15.42 o                         
  11   3   4        782.89        777.30        17.13 o                         
  12   3   4        255.22        254.13        13.33 o                         
  13   3   4          3.44         10.91         8.46 o                         
  14   3   4         24.06         12.64        10.16 o                         
  15   3   4          1.27          5.09         9.04 o                         
 -13   4   4         15.68         19.01        17.73 o                         
 -12   4   4          9.06         -1.40        10.97 o                         
 -11   4   4         14.81         21.26         8.77 o                         
 -10   4   4         52.83         57.90         5.82 o                         
  -9   4   4        481.65        497.98        15.26 o                         
  -8   4   4       1158.00       1190.10        34.07 o                         
  -7   4   4       1068.73       1090.15        35.86 o                         
  -6   4   4        144.00        139.13         4.22 o                         
  -5   4   4         40.85         40.50         2.20 o                         
  -4   4   4       1097.33       1138.60        32.96 o                         
  -3   4   4       4707.83       4655.82        63.05 o                         
  -2   4   4       7647.92       7331.52       102.75 o                         
  -1   4   4       4370.58       4230.99        88.45 o                         
   0   4   4        946.41        981.87        27.37 o                         
   1   4   4         15.33         11.96         2.02 o                         
   2   4   4        144.76        156.28         5.11 o                         
   3   4   4       2564.80       2621.72        31.13 o                         
   4   4   4       2287.06       2257.75        33.55 o                         
   5   4   4        293.18        288.63         5.56 o                         
   6   4   4         15.81         18.74         1.45 o                         
   7   4   4        461.88        450.11         7.37 o                         
   8   4   4        622.01        618.14        11.46 o                         
   9   4   4         83.43         79.02         4.24 o                         
  10   4   4         62.02         59.86         6.47 o                         
  11   4   4          3.97          0.14         5.78 o                         
  12   4   4        152.98        155.11        10.20 o                         
  13   4   4        137.64        127.86        11.50 o                         
  14   4   4         99.29         84.11         9.93 o                         
  15   4   4         54.39         50.23         8.23 o                         
 -13   5   4          0.22         -1.97        17.53 o                         
 -12   5   4         20.40         24.25         8.03 o                         
 -11   5   4          1.21         -1.06         8.68 o                         
 -10   5   4         95.88        109.02        10.63 o                         
  -9   5   4        355.04        374.34        24.75 o                         
  -8   5   4         63.55         63.62         4.79 o                         
  -7   5   4         73.02         71.95         6.28 o                         
  -6   5   4        317.16        303.11         7.34 o                         
  -5   5   4        510.65        508.26         8.83 o                         
  -4   5   4         86.44         80.17         3.19 o                         
  -3   5   4         10.35         14.66         1.56 o                         
  -2   5   4         73.65         88.28         2.60 o                         
  -1   5   4        879.27        852.37        27.24 o                         
   0   5   4       7366.56       7337.30       141.55 o                         
   1   5   4      10175.58       9651.09       163.70 o                         
   2   5   4       2580.79       2445.14        37.68 o                         
   3   5   4        278.15        282.51         4.44 o                         
   4   5   4        578.92        569.15         9.22 o                         
   5   5   4       2095.49       2023.15        29.92 o                         
   6   5   4       3867.46       3867.40        58.00 o                         
   7   5   4       3366.83       3374.56        46.46 o                         
   8   5   4        685.67        682.19        10.92 o                         
   9   5   4          1.06          1.92         3.36 o                         
  10   5   4          2.43          9.08         4.12 o                         
  11   5   4         62.24         59.67         6.68 o                         
  12   5   4        246.71        245.56        10.60 o                         
  13   5   4        144.22        121.84        11.96 o                         
  14   5   4          0.21         13.99         8.27 o                         
  15   5   4         11.49         16.52         7.81 o                         
 -12   6   4        115.68        112.34         9.69 o                         
 -11   6   4         40.18         45.02         8.46 o                         
 -10   6   4         12.96          9.44         8.74 o                         
  -9   6   4          2.08         -3.51         6.34 o                         
  -8   6   4        184.35        199.06         8.24 o                         
  -7   6   4       1532.34       1552.16        41.60 o                         
  -6   6   4       1442.02       1448.05        28.07 o                         
  -5   6   4        416.01        442.68        15.09 o                         
  -4   6   4        246.18        247.02         6.56 o                         
  -3   6   4        261.77        256.40         4.56 o                         
  -2   6   4        296.72        336.07         5.33 o                         
  -1   6   4        999.42       1028.68        17.39 o                         
   0   6   4       4672.74       4656.73        70.90 o                         
   1   6   4       2312.23       2400.69        40.10 o                         
   2   6   4       1007.43        977.59        17.62 o                         
   3   6   4       1812.58       1752.43        22.10 o                         
   4   6   4        136.38        137.23         2.98 o                         
   5   6   4         87.07         94.05         2.96 o                         
   6   6   4        379.47        383.17         7.13 o                         
   7   6   4         40.74         46.05         2.40 o                         
   8   6   4       1139.60       1136.42        17.72 o                         
   9   6   4       1184.66       1161.11        20.09 o                         
  10   6   4        380.29        378.16        10.00 o                         
  11   6   4          1.99          6.04         5.10 o                         
  12   6   4          4.83         11.52         6.62 o                         
  13   6   4         30.82         28.26         6.49 o                         
  14   6   4        107.43         96.83         9.48 o                         
  15   6   4        124.38        107.95        12.69 o                         
 -12   7   4         26.87         21.05         9.78 o                         
 -11   7   4         25.92         33.56         8.25 o                         
 -10   7   4         86.66        100.70        10.90 o                         
  -9   7   4         19.63         21.12         5.68 o                         
  -8   7   4          9.54         22.45         5.54 o                         
  -7   7   4        104.81         93.41         6.46 o                         
  -6   7   4          1.40          3.96         3.95 o                         
  -5   7   4       1041.06       1098.64        36.48 o                         
  -4   7   4       2404.53       2389.35        42.33 o                         
  -3   7   4       1398.30       1496.14        22.73 o                         
  -2   7   4        337.02        342.85         5.66 o                         
  -1   7   4        265.20        235.04         7.23 o                         
   0   7   4        620.93        598.34        10.77 o                         
   1   7   4       3255.92       3238.76        64.40 o                         
   2   7   4      10569.76      10248.89       150.01 o                         
   3   7   4       3976.04       3926.99        53.01 o                         
   4   7   4          0.95          3.40         1.35 o                         
   5   7   4        460.13        452.60         8.40 o                         
   6   7   4        761.68        751.11        12.74 o                         
   7   7   4        248.03        262.60         6.11 o                         
   8   7   4       1197.87       1188.86        17.73 o                         
   9   7   4        712.33        731.70        11.94 o                         
  10   7   4          0.09          0.14         4.70 o                         
  11   7   4         56.75         53.21         5.57 o                         
  12   7   4         28.11         31.77         6.20 o                         
  13   7   4          3.61          1.26         5.94 o                         
  14   7   4         44.65         31.68         8.39 o                         
  15   7   4         10.22         -1.87         7.34 o                         
 -11   8   4        196.84        210.87        12.26 o                         
 -10   8   4        229.29        275.74        14.65 o                         
  -9   8   4         26.84         29.87         6.90 o                         
  -8   8   4          4.37         11.04         5.61 o                         
  -7   8   4         21.27         27.80         5.31 o                         
  -6   8   4        440.39        448.33        11.62 o                         
  -5   8   4       1438.70       1440.95        52.38 o                         
  -4   8   4        860.07        890.21        19.69 o                         
  -3   8   4          2.32          2.83         2.40 o                         
  -2   8   4        182.32        203.49         6.80 o                         
  -1   8   4        182.90        176.67         4.94 o                         
   0   8   4         70.93         72.81         4.23 o                         
   1   8   4        934.55        902.61        21.80 o                         
   2   8   4        136.59        150.04         3.60 o                         
   3   8   4        793.87        776.13        13.39 o                         
   4   8   4       2881.72       2873.32        45.84 o                         
   5   8   4       1086.74       1080.02        28.35 o                         
   6   8   4          3.09          4.10         2.49 o                         
   7   8   4        172.88        169.86         4.98 o                         
   8   8   4        459.86        458.15         8.76 o                         
   9   8   4         84.80         82.92         4.38 o                         
  10   8   4        300.60        312.84        12.53 o                         
  11   8   4        630.87        634.79        14.85 o                         
  12   8   4        146.82        165.66         8.23 o                         
  13   8   4          1.28         -0.43         6.21 o                         
  14   8   4          0.99         -4.66         7.60 o                         
  15   8   4          3.58          4.10        11.93 o                         
 -11   9   4          2.62         10.12        18.59 o                         
 -10   9   4         15.55         20.84         9.17 o                         
  -9   9   4        106.78        111.22         9.91 o                         
  -8   9   4        328.02        315.60        11.87 o                         
  -7   9   4         68.43         65.80         7.49 o                         
  -6   9   4          1.34          4.34         6.26 o                         
  -5   9   4         99.27         94.78         6.98 o                         
  -4   9   4        456.30        460.88        12.17 o                         
  -3   9   4       1953.90       2167.60        61.08 o                         
  -2   9   4       2706.15       2727.23        52.95 o                         
  -1   9   4        892.64        923.65        20.86 o                         
   0   9   4        521.87        526.22        10.32 o                         
   1   9   4        231.98        229.15         8.45 o                         
   2   9   4        483.77        493.20        17.00 o                         
   3   9   4       3100.79       3003.72        64.93 o                         
   4   9   4       2355.77       2375.98        40.35 o                         
   5   9   4        367.63        374.16         9.72 o                         
   6   9   4         27.30         28.48         3.09 o                         
   7   9   4         68.06         72.88         3.63 o                         
   8   9   4          0.35          2.08         3.29 o                         
   9   9   4        273.62        277.15         6.76 o                         
  10   9   4         85.65         99.21         9.21 o                         
  11   9   4          0.47          2.96         5.39 o                         
  12   9   4         16.64         26.70         5.05 o                         
  13   9   4         83.60         80.91         9.48 o                         
  14   9   4         42.16         37.36         7.90 o                         
 -10  10   4        168.58        183.64        11.54 o                         
  -9  10   4        119.18        119.94        10.57 o                         
  -8  10   4         69.06         75.39         7.81 o                         
  -7  10   4         12.83         19.90         6.91 o                         
  -6  10   4        103.24         98.49         7.82 o                         
  -5  10   4         22.76         29.86         6.44 o                         
  -4  10   4        506.45        523.48        13.90 o                         
  -3  10   4         39.01         34.79         4.88 o                         
  -2  10   4          1.89          5.03         3.61 o                         
  -1  10   4         56.95         56.05         3.53 o                         
   0  10   4        862.72        817.29        15.97 o                         
   1  10   4        930.80        937.55        26.67 o                         
   2  10   4        227.70        235.64         8.82 o                         
   3  10   4          2.92          3.89         3.15 o                         
   4  10   4         37.71         45.90         4.73 o                         
   5  10   4       1236.26       1271.75        26.80 o                         
   6  10   4       1836.50       1828.08        31.37 o                         
   7  10   4        984.81        982.53        17.08 o                         
   8  10   4        235.54        237.94         6.16 o                         
   9  10   4          2.05          6.36         3.80 o                         
  10  10   4          5.05         11.05         4.48 o                         
  11  10   4        290.43        279.57        16.23 o                         
  12  10   4        308.60        309.39        13.14 o                         
  13  10   4         60.14         61.57         6.85 o                         
  14  10   4          1.23         -1.44         8.56 o                         
  -9  11   4          0.17         -0.59         9.69 o                         
  -8  11   4        181.37        192.81        11.19 o                         
  -7  11   4        455.23        458.73        15.60 o                         
  -6  11   4        357.78        378.24        13.98 o                         
  -5  11   4        180.09        192.75        11.52 o                         
  -4  11   4          1.41          9.28         6.72 o                         
  -3  11   4        104.65        106.47         5.28 o                         
  -2  11   4       1656.18       1619.37        47.46 o                         
  -1  11   4       1496.15       1484.24        30.70 o                         
   0  11   4        496.17        480.56        14.19 o                         
   1  11   4        507.49        529.48        12.68 o                         
   2  11   4        107.21        108.02         4.94 o                         
   3  11   4         31.70         35.61         3.73 o                         
   4  11   4        130.37        136.39         5.86 o                         
   5  11   4        878.08        869.73        22.55 o                         
   6  11   4        236.04        240.83         8.63 o                         
   7  11   4          6.98         11.50         4.80 o                         
   8  11   4        146.03        152.44         6.90 o                         
   9  11   4        218.30        223.01         7.73 o                         
  10  11   4          9.37         12.58         5.24 o                         
  11  11   4         25.40         26.82         6.85 o                         
  12  11   4          1.40          4.90         6.13 o                         
  13  11   4         17.83         31.21         7.44 o                         
  14  11   4         64.18         73.81        19.77 o                         
  -8  12   4         78.79         85.25        10.87 o                         
  -7  12   4         98.27        105.97         9.53 o                         
  -6  12   4          1.26          4.97         8.02 o                         
  -5  12   4        158.76        162.47        14.86 o                         
  -4  12   4        128.53        131.12         9.62 o                         
  -3  12   4         72.64         78.63         6.10 o                         
  -2  12   4          2.80          4.44         4.70 o                         
  -1  12   4         43.10         39.92         4.62 o                         
   0  12   4        327.12        328.81         8.71 o                         
   1  12   4       1763.65       1733.00        32.85 o                         
   2  12   4       1118.14       1140.00        23.55 o                         
   3  12   4        309.80        322.40         8.20 o                         
   4  12   4        133.55        127.25         6.21 o                         
   5  12   4         81.71         88.63         6.40 o                         
   6  12   4        344.05        379.05        13.72 o                         
   7  12   4        874.42        872.57        23.55 o                         
   8  12   4        473.34        494.12        12.56 o                         
   9  12   4        121.39        122.86         6.54 o                         
  10  12   4         33.36         32.65         5.38 o                         
  11  12   4          1.22          7.81         6.41 o                         
  12  12   4          2.77          7.99         6.95 o                         
  13  12   4         46.42         61.30         8.57 o                         
  -7  13   4         52.78         58.84         8.29 o                         
  -6  13   4        264.40        280.54        15.83 o                         
  -5  13   4        399.03        417.30        18.08 o                         
  -4  13   4        212.37        206.25        12.93 o                         
  -3  13   4         97.45         99.63         9.04 o                         
  -2  13   4         21.12         21.93         5.19 o                         
  -1  13   4         12.76         12.86         5.38 o                         
   0  13   4        355.50        334.64        10.50 o                         
   1  13   4        751.39        738.92        14.70 o                         
   2  13   4        224.09        217.09         8.67 o                         
   3  13   4         48.26         50.75         5.00 o                         
   4  13   4        325.44        330.05        10.73 o                         
   5  13   4         20.46         28.45         5.92 o                         
   6  13   4         54.25         62.39         8.39 o                         
   7  13   4         12.82         14.50         6.79 o                         
   8  13   4          6.33         14.11         5.61 o                         
   9  13   4        132.41        143.65         7.78 o                         
  10  13   4        230.92        248.75        13.11 o                         
  11  13   4         60.16         64.94        10.51 o                         
  12  13   4          8.92          9.03         8.92 o                         
  -6  14   4          2.46          5.41         8.51 o                         
  -5  14   4          0.44          3.51         7.86 o                         
  -4  14   4        107.07        109.73         9.70 o                         
  -3  14   4        381.81        352.35        16.03 o                         
  -2  14   4        283.01        274.26        11.70 o                         
  -1  14   4        205.63        221.20         9.35 o                         
   0  14   4         34.65         32.83         5.84 o                         
   1  14   4         21.14         15.70         4.97 o                         
   2  14   4        679.43        678.10        13.90 o                         
   3  14   4       1042.46       1034.19        25.09 o                         
   4  14   4        478.44        481.23        13.61 o                         
   5  14   4        215.10        226.98         9.26 o                         
   6  14   4         13.94         15.72         6.96 o                         
   7  14   4          7.75         21.69         7.17 o                         
   8  14   4        143.71        157.59         8.55 o                         
   9  14   4        205.68        220.76         9.96 o                         
  10  14   4        124.15        133.11        14.73 o                         
  11  14   4          4.83          7.61        16.07 o                         
  12  14   4         26.26         13.22        27.54 o                         
  -5  15   4        183.58        176.73        10.14 o                         
  -4  15   4        191.46        189.88        10.43 o                         
  -3  15   4        132.59        136.02         9.57 o                         
  -2  15   4         37.27         35.98        11.62 o                         
  -1  15   4         39.36         38.88        13.47 o                         
   0  15   4         22.84         28.36         6.45 o                         
   1  15   4         17.68         13.03         5.64 o                         
   2  15   4         53.98         54.59         9.86 o                         
   3  15   4         28.41         28.54         5.85 o                         
   4  15   4         55.89         62.67         6.52 o                         
   5  15   4        255.06        287.12        14.03 o                         
   6  15   4        152.89        147.32         9.20 o                         
   7  15   4         73.79         70.78         7.93 o                         
   8  15   4         16.63          3.54        10.02 o                         
   9  15   4          1.90          6.11         7.30 o                         
  10  15   4         31.19         45.21         7.66 o                         
  11  15   4        106.22         79.70        22.62 o                         
  -3  16   4        185.82        210.62        14.73 o                         
  -2  16   4        321.78        302.95        12.36 o                         
  -1  16   4        275.25        235.30        22.45 o                         
   0  16   4        298.93        282.89        11.37 o                         
   1  16   4         34.86         41.50         7.19 o                         
   2  16   4          8.79          5.56         7.34 o                         
   3  16   4        220.73        182.00        11.47 o                         
   4  16   4        301.05        306.49        14.09 o                         
   5  16   4        197.39        185.71         9.35 o                         
   6  16   4        104.79        100.87         7.36 o                         
   7  16   4          7.31         -2.56         7.71 o                         
   8  16   4          4.28          6.12         7.68 o                         
   9  16   4          0.16          5.67         8.06 o                         
  -1  17   4          2.64         -2.29         6.85 o                         
   0  17   4          6.58         14.17         7.18 o                         
   1  17   4         91.04         99.80        13.61 o                         
   2  17   4        195.05        188.15         9.37 o                         
   3  17   4         18.74         21.04         7.35 o                         
   4  17   4          6.63          7.34         7.13 o                         
   5  17   4         20.09         22.84         7.78 o                         
   6  17   4        142.12        145.06         9.29 o                         
   7  17   4        203.63        182.34        13.02 o                         
  -4 -17   5         10.48          8.63        13.69 o                         
  -3 -17   5          1.37         -3.12         9.67 o                         
  -2 -17   5          7.67          5.01         9.90 o                         
  -7 -16   5         31.34         29.37         9.93 o                         
  -6 -16   5        207.43        201.68        10.28 o                         
  -5 -16   5        273.46        271.97        14.32 o                         
  -4 -16   5        178.73        183.24         9.19 o                         
  -3 -16   5         49.42         46.71         8.47 o                         
  -2 -16   5         17.38         17.20         7.18 o                         
  -1 -16   5        138.82        142.72         8.12 o                         
   0 -16   5        170.54        173.43         7.74 o                         
   1 -16   5        109.02        107.95         9.35 o                         
   2 -16   5        234.21        214.97        11.07 o                         
  -9 -15   5         16.07          4.57         8.34 o                         
  -8 -15   5          8.71         10.08         5.76 o                         
  -7 -15   5         11.54         13.62         5.83 o                         
  -6 -15   5         74.27         81.83         6.85 o                         
  -5 -15   5         27.38         34.18         6.38 o                         
  -4 -15   5         55.76         65.36         5.77 o                         
  -3 -15   5        226.51        228.62        14.54 o                         
  -2 -15   5        198.12        208.35        15.05 o                         
  -1 -15   5         55.62         55.02         6.89 o                         
   0 -15   5          1.07         -0.63         6.08 o                         
   1 -15   5         49.12         62.18         6.71 o                         
   2 -15   5        225.25        234.40         9.74 o                         
   3 -15   5        273.14        285.11        11.94 o                         
   4 -15   5        433.99        406.15        12.38 o                         
 -10 -14   5         87.29         84.37         7.76 o                         
  -9 -14   5        170.77        153.10         7.93 o                         
  -8 -14   5        115.83        114.06         6.49 o                         
  -7 -14   5          5.41          0.88         5.27 o                         
  -6 -14   5         10.80         12.40         4.52 o                         
  -5 -14   5        142.07        158.48         6.63 o                         
  -4 -14   5        439.89        438.35         9.91 o                         
  -3 -14   5        762.21        757.50        14.06 o                         
  -2 -14   5        177.76        174.83         6.92 o                         
  -1 -14   5         18.20         18.63         6.41 o                         
   0 -14   5          1.60          6.02         5.09 o                         
   1 -14   5         61.44         63.04         6.87 o                         
   2 -14   5        165.56        160.87         7.70 o                         
   3 -14   5        137.84        139.79         8.59 o                         
   4 -14   5          0.11          4.81         5.98 o                         
   5 -14   5         75.43         70.06         8.33 o                         
   6 -14   5        109.85        103.58        12.83 o                         
 -11 -13   5         47.52         50.02         6.44 o                         
 -10 -13   5         71.77         68.69         5.86 o                         
  -9 -13   5          3.33          8.65         6.19 o                         
  -8 -13   5         58.83         64.31         6.60 o                         
  -7 -13   5         83.14         88.21         6.28 o                         
  -6 -13   5        101.21        100.09         5.81 o                         
  -5 -13   5          0.84          1.31         4.80 o                         
  -4 -13   5          3.04          5.03         4.64 o                         
  -3 -13   5        141.04        146.87         5.47 o                         
  -2 -13   5        448.66        431.54         8.71 o                         
  -1 -13   5        928.25        917.56        15.79 o                         
   0 -13   5        640.54        654.65        15.93 o                         
   1 -13   5         94.87         96.39         7.06 o                         
   2 -13   5         71.73         74.92         6.30 o                         
   3 -13   5        170.70        176.41         8.59 o                         
   4 -13   5        395.56        399.14        11.23 o                         
   5 -13   5        566.26        581.93        17.82 o                         
   6 -13   5        231.82        203.44         9.76 o                         
   7 -13   5         21.49         24.97         9.01 o                         
 -12 -12   5          0.71          1.03         9.80 o                         
 -11 -12   5          1.12          6.36         5.56 o                         
 -10 -12   5         11.34         13.55         5.40 o                         
  -9 -12   5        182.33        164.50         8.68 o                         
  -8 -12   5        519.35        499.40        16.02 o                         
  -7 -12   5        235.78        241.09         7.60 o                         
  -6 -12   5         24.48         31.43         4.86 o                         
  -5 -12   5         10.30          8.42         4.37 o                         
  -4 -12   5         15.36         19.56         3.92 o                         
  -3 -12   5        300.91        301.74         8.49 o                         
  -2 -12   5        734.19        718.60        12.87 o                         
  -1 -12   5        115.97        111.05         4.71 o                         
   0 -12   5         52.03         55.11         4.52 o                         
   1 -12   5         46.62         41.01         5.85 o                         
   2 -12   5         28.26         49.62         6.17 o                         
   3 -12   5         95.15         94.41         6.33 o                         
   4 -12   5          4.72          2.67         5.95 o                         
   5 -12   5         28.53         25.36         6.08 o                         
   6 -12   5         91.53         91.47         7.53 o                         
   7 -12   5        345.88        330.08        19.45 o                         
   8 -12   5        195.39        186.18        12.43 o                         
 -12 -11   5         17.84         12.49         5.90 o                         
 -11 -11   5         41.97         39.51         6.23 o                         
 -10 -11   5          4.30          0.74         5.72 o                         
  -9 -11   5         31.76         25.39         7.77 o                         
  -8 -11   5         11.24          8.63         6.07 o                         
  -7 -11   5         99.42         95.43         6.44 o                         
  -6 -11   5        754.34        775.90        22.47 o                         
  -5 -11   5        923.51        862.79        21.29 o                         
  -4 -11   5        222.10        233.96         9.50 o                         
  -3 -11   5         37.47         32.78         3.64 o                         
  -2 -11   5        125.90        137.57         4.76 o                         
  -1 -11   5        694.34        674.49        12.46 o                         
   0 -11   5       2055.33       2029.13        30.74 o                         
   1 -11   5       1689.03       1694.39        43.08 o                         
   2 -11   5        207.03        198.29         7.89 o                         
   3 -11   5         68.78         66.39         7.06 o                         
   4 -11   5        269.94        247.13         9.43 o                         
   5 -11   5         78.18         88.88         8.34 o                         
   6 -11   5        154.77        163.61         8.39 o                         
   7 -11   5        461.32        442.03        19.49 o                         
   8 -11   5         43.66         52.40         8.56 o                         
   9 -11   5         24.69         46.49        15.78 o                         
 -13 -10   5         76.29         65.08         7.98 o                         
 -12 -10   5        103.51         96.96         7.50 o                         
 -11 -10   5         39.95         44.64         6.44 o                         
 -10 -10   5          7.69          5.14         6.13 o                         
  -9 -10   5          2.54         18.90         5.92 o                         
  -8 -10   5         36.92         43.07         5.19 o                         
  -7 -10   5        374.38        382.42        12.18 o                         
  -6 -10   5        809.82        800.99        26.45 o                         
  -5 -10   5        191.59        207.53         7.83 o                         
  -4 -10   5        120.75        124.84         4.66 o                         
  -3 -10   5        175.56        177.63         5.88 o                         
  -2 -10   5          5.89          7.25         3.09 o                         
  -1 -10   5         65.03         66.11         4.30 o                         
   0 -10   5        141.51        132.04         4.29 o                         
   1 -10   5         11.50         18.20         2.98 o                         
   2 -10   5        630.06        613.02        18.57 o                         
   3 -10   5       1402.01       1359.37        28.89 o                         
   4 -10   5        591.82        600.38        16.38 o                         
   5 -10   5          2.14         -1.86         4.75 o                         
   6 -10   5         33.71         31.59         5.55 o                         
   7 -10   5        218.63        222.87         8.56 o                         
   8 -10   5        232.07        234.05        10.26 o                         
   9 -10   5        375.95        392.49        34.17 o                         
  10 -10   5        155.18        131.93        14.12 o                         
 -13  -9   5         12.16         17.00         6.49 o                         
 -12  -9   5          0.16         -5.88         5.88 o                         
 -11  -9   5         72.51         77.53         7.47 o                         
 -10  -9   5        347.08        339.23        12.07 o                         
  -9  -9   5        129.87        147.98         6.94 o                         
  -8  -9   5          8.68          4.12         4.86 o                         
  -7  -9   5         70.36         70.33         6.33 o                         
  -6  -9   5        417.06        419.33        14.69 o                         
  -5  -9   5        558.39        581.54        25.48 o                         
  -4  -9   5       2227.19       2326.53        64.62 o                         
  -3  -9   5       2070.94       2058.72        33.63 o                         
  -2  -9   5        303.91        304.57         7.53 o                         
  -1  -9   5        378.81        369.56         8.88 o                         
   0  -9   5        329.98        329.11         7.47 o                         
   1  -9   5        584.98        557.16         9.22 o                         
   2  -9   5       2368.85       2287.83        74.13 o                         
   3  -9   5       1320.54       1381.45        23.40 o                         
   4  -9   5         77.48         90.17         5.77 o                         
   5  -9   5         55.44         64.63         6.06 o                         
   6  -9   5         74.13         95.48         8.34 o                         
   7  -9   5        109.36        113.35         9.74 o                         
   8  -9   5        170.10        172.58         8.84 o                         
   9  -9   5          3.02          5.83         7.48 o                         
  10  -9   5          7.64         -6.28        10.10 o                         
  11  -9   5         76.89         75.05        16.56 o                         
 -14  -8   5          2.78          2.31        16.32 o                         
 -13  -8   5          0.84         -5.58         6.63 o                         
 -12  -8   5         62.15         61.69         6.99 o                         
 -11  -8   5        196.85        196.12         8.53 o                         
 -10  -8   5        189.99        184.14        10.49 o                         
  -9  -8   5         35.81         43.99         4.76 o                         
  -8  -8   5        110.34        110.25         5.77 o                         
  -7  -8   5         97.15        107.65         4.94 o                         
  -6  -8   5        321.35        348.06         8.84 o                         
  -5  -8   5        459.34        466.40        11.94 o                         
  -4  -8   5          4.70          6.23         2.77 o                         
  -3  -8   5         67.06         71.04         3.50 o                         
  -2  -8   5        924.21        932.20        17.47 o                         
  -1  -8   5       1832.34       1782.77        32.50 o                         
   0  -8   5        411.20        400.86         8.90 o                         
   1  -8   5        147.48        162.71         3.96 o                         
   2  -8   5        100.80        115.06         4.36 o                         
   3  -8   5        383.34        391.53        13.54 o                         
   4  -8   5       2486.64       2654.53        59.41 o                         
   5  -8   5       2315.24       2551.06       109.91 o                         
   6  -8   5        457.93        495.25        17.48 o                         
   7  -8   5         29.65         27.22         6.37 o                         
   8  -8   5         27.73         40.82         7.80 o                         
   9  -8   5        207.39        200.77        12.15 o                         
  10  -8   5        268.51        290.53        13.31 o                         
  11  -8   5        151.06        118.58        13.36 o                         
 -14  -7   5         33.17         22.51         7.31 o                         
 -13  -7   5          9.18         14.58         6.50 o                         
 -12  -7   5          1.77         -0.83         5.97 o                         
 -11  -7   5          1.19          1.68         5.21 o                         
 -10  -7   5         46.99         48.97         4.95 o                         
  -9  -7   5        530.32        539.77        16.03 o                         
  -8  -7   5       1015.65       1042.15        19.55 o                         
  -7  -7   5        744.79        749.78        21.05 o                         
  -6  -7   5        225.97        225.02         8.76 o                         
  -5  -7   5         19.72         26.34         2.81 o                         
  -4  -7   5        440.26        463.90         7.89 o                         
  -3  -7   5       5908.35       6033.13       122.10 o                         
  -2  -7   5       4287.79       4232.71        81.12 o                         
  -1  -7   5        590.04        588.46        15.82 o                         
   0  -7   5         67.61         66.65         3.30 o                         
   1  -7   5         13.79         16.68         1.94 o                         
   2  -7   5        134.09        130.70         4.38 o                         
   3  -7   5       1109.94       1142.76        21.26 o                         
   4  -7   5        728.28        748.30        17.52 o                         
   5  -7   5         21.79         28.22         4.10 o                         
   6  -7   5        244.70        272.13        10.70 o                         
   7  -7   5        422.36        452.60        15.71 o                         
   8  -7   5        107.64        111.22         5.95 o                         
   9  -7   5          0.77         -1.51         5.44 o                         
  10  -7   5          4.50          8.77         7.37 o                         
  11  -7   5         23.96         20.44         8.36 o                         
  12  -7   5         87.37         90.30        10.85 o                         
 -14  -6   5          1.85         13.68         7.67 o                         
 -13  -6   5          2.21         -5.24         6.87 o                         
 -12  -6   5         14.12         13.38         6.15 o                         
 -11  -6   5          0.04         -1.88         4.68 o                         
 -10  -6   5        126.42        132.41         6.61 o                         
  -9  -6   5        203.01        209.36         7.63 o                         
  -8  -6   5         95.33         98.74         4.94 o                         
  -7  -6   5        146.07        154.04         5.72 o                         
  -6  -6   5       1013.29       1012.36        17.79 o                         
  -5  -6   5        741.95        766.74        11.40 o                         
  -4  -6   5         78.25         84.24         2.57 o                         
  -3  -6   5        392.45        395.95         7.50 o                         
  -2  -6   5         94.87        108.99         3.74 o                         
  -1  -6   5       6939.84       6858.30       118.41 o                         
   0  -6   5       5858.11       5828.20       109.77 o                         
   1  -6   5       2002.74       1960.64        32.32 o                         
   2  -6   5       1324.93       1327.04        22.91 o                         
   3  -6   5        269.83        271.75         7.41 o                         
   4  -6   5        429.15        459.44        11.88 o                         
   5  -6   5       2267.69       2277.08        38.50 o                         
   6  -6   5       2469.81       2604.01       104.40 o                         
   7  -6   5        745.30        723.03        21.70 o                         
   8  -6   5         66.52         66.62         5.37 o                         
   9  -6   5         22.26         22.66         5.97 o                         
  10  -6   5         15.37         11.67         6.53 o                         
  11  -6   5         31.86         28.64         6.39 o                         
  12  -6   5         99.19        100.82        10.12 o                         
  13  -6   5         40.97         43.74        22.24 o                         
 -14  -5   5        132.15        110.07        10.20 o                         
 -13  -5   5        172.71        151.43        12.14 o                         
 -12  -5   5         30.85         29.76         6.82 o                         
 -11  -5   5         19.10         21.17         5.81 o                         
 -10  -5   5          4.61          1.80         4.31 o                         
  -9  -5   5         44.09         44.79         4.74 o                         
  -8  -5   5        857.35        875.78        16.28 o                         
  -7  -5   5       1903.74       1914.31        30.45 o                         
  -6  -5   5       1524.44       1564.10        40.19 o                         
  -5  -5   5        512.21        506.45        12.95 o                         
  -4  -5   5         12.24         15.16         1.28 o                         
  -3  -5   5         12.65         18.32         1.87 o                         
  -2  -5   5       1703.85       1693.11        28.89 o                         
  -1  -5   5       5360.38       5346.53       102.61 o                         
   0  -5   5        648.29        678.90        13.63 o                         
   1  -5   5        175.41        162.63         3.89 o                         
   2  -5   5         20.45         27.59         1.39 o                         
   3  -5   5        542.77        550.72        11.57 o                         
   4  -5   5        641.08        655.21        10.17 o                         
   5  -5   5         68.81         76.64         3.36 o                         
   6  -5   5         94.82        104.15         7.02 o                         
   7  -5   5        219.08        230.90         6.84 o                         
   8  -5   5       1114.93       1140.67        21.94 o                         
   9  -5   5        717.42        738.16        24.64 o                         
  10  -5   5         82.11         91.95         7.19 o                         
  11  -5   5         16.92         10.52         6.37 o                         
  12  -5   5         10.67         20.93         9.86 o                         
  13  -5   5         19.65         21.48        10.47 o                         
 -14  -4   5         60.06         42.46        10.17 o                         
 -13  -4   5         83.04         69.93         9.08 o                         
 -12  -4   5          1.71         -1.65         7.98 o                         
 -11  -4   5        202.28        193.25        12.99 o                         
 -10  -4   5         84.85         87.07         6.53 o                         
  -9  -4   5          4.11         12.48         4.00 o                         
  -8  -4   5         65.13         64.04         3.60 o                         
  -7  -4   5         23.74         27.35         2.60 o                         
  -6  -4   5        573.34        568.01        10.28 o                         
  -5  -4   5       2880.47       2868.12        59.94 o                         
  -4  -4   5       3303.30       3308.14        45.50 o                         
  -3  -4   5       1795.56       1824.46        24.01 o                         
  -2  -4   5        738.14        813.83        10.85 o                         
  -1  -4   5        706.02        708.47        12.88 o                         
   0  -4   5       3520.25       3374.01        58.74 o                         
   1  -4   5       8275.44       8495.81       156.86 o                         
   2  -4   5       5911.78       5976.42       122.61 o                         
   3  -4   5       3498.96       3811.52       118.47 o                         
   4  -4   5       1482.02       1504.92        37.02 o                         
   5  -4   5          1.88          3.70         1.81 o                         
   6  -4   5         88.27         92.73         4.15 o                         
   7  -4   5       1430.44       1476.15        27.87 o                         
   8  -4   5       1130.91       1150.59        36.69 o                         
   9  -4   5        177.66        174.41         7.35 o                         
  10  -4   5         23.91         26.84         5.88 o                         
  11  -4   5         88.97         85.40         7.87 o                         
  12  -4   5          3.41         10.78         7.93 o                         
  13  -4   5         14.26         18.70        11.88 o                         
 -14  -3   5          1.02          5.08         8.93 o                         
 -13  -3   5         23.55         23.98        10.44 o                         
 -12  -3   5        115.58        115.16        10.04 o                         
 -11  -3   5        420.89        403.98        16.34 o                         
 -10  -3   5        317.23        304.94         9.10 o                         
  -9  -3   5          6.36          6.67         3.25 o                         
  -8  -3   5          2.28          0.87         2.85 o                         
  -7  -3   5        205.98        208.63         4.30 o                         
  -6  -3   5       1420.69       1369.86        26.65 o                         
  -5  -3   5       2367.64       2350.59        47.62 o                         
  -4  -3   5       1551.54       1596.40        22.89 o                         
  -3  -3   5          4.52         12.83         2.21 o                         
  -2  -3   5       2300.28       2405.18        31.18 o                         
  -1  -3   5        212.57        204.65         4.92 o                         
   0  -3   5       1449.13       1624.25        29.53 o                         
   1  -3   5        123.93        120.76         3.65 o                         
   2  -3   5         33.79         42.89         1.89 o                         
   3  -3   5       1221.29       1323.21        36.30 o                         
   4  -3   5       4691.06       5004.68       238.47 o                         
   5  -3   5       3115.73       3147.06       100.17 o                         
   6  -3   5        295.84        324.87         9.91 o                         
   7  -3   5         34.55         35.82         2.67 o                         
   8  -3   5        128.10        126.16         4.26 o                         
   9  -3   5       1192.57       1159.69        39.23 o                         
  10  -3   5        879.97        879.38        21.00 o                         
  11  -3   5        261.33        282.17        13.75 o                         
  12  -3   5         33.73         36.02        10.92 o                         
  13  -3   5          1.19         -3.15        23.27 o                         
  14  -3   5          4.42         -3.63        10.96 o                         
 -14  -2   5          0.91         10.72        14.65 o                         
 -13  -2   5         13.91          4.28         9.67 o                         
 -12  -2   5         19.92         11.39         6.97 o                         
 -11  -2   5         12.52          6.17         7.36 o                         
 -10  -2   5        140.35        142.25         5.44 o                         
  -9  -2   5        825.29        784.29        14.36 o                         
  -8  -2   5        472.12        469.31         8.68 o                         
  -7  -2   5        159.62        155.35         4.14 o                         
  -6  -2   5         88.04         86.98         2.78 o                         
  -5  -2   5        291.31        277.59         5.39 o                         
  -4  -2   5       2868.61       2778.20        36.30 o                         
  -3  -2   5       7974.99       7854.78       104.49 o                         
  -2  -2   5      12740.52      13295.49       195.58 o                         
  -1  -2   5       5551.79       5568.59        95.33 o                         
   0  -2   5        476.84        633.32        14.88 o                         
   1  -2   5        896.86        877.49        17.11 o                         
   2  -2   5      10356.39      10928.60       285.31 o                         
   3  -2   5       5860.24       5831.82        78.88 o                         
   4  -2   5       3475.05       3165.77        70.51 o                         
   5  -2   5        506.10        500.36        10.99 o                         
   6  -2   5        155.00        166.96         5.10 o                         
   7  -2   5         35.32         42.89         2.58 o                         
   8  -2   5         31.40         33.46         3.12 o                         
   9  -2   5        314.77        308.66         7.51 o                         
  10  -2   5        185.55        184.16         7.00 o                         
  11  -2   5         57.95         44.89         8.98 o                         
  12  -2   5        179.24        195.82        16.86 o                         
  13  -2   5         76.08         65.63        14.27 o                         
  14  -2   5          9.50         23.05        16.61 o                         
 -14  -1   5          4.38         -1.61        10.42 o                         
 -13  -1   5         25.32         16.05         8.06 o                         
 -12  -1   5          3.91         13.41         7.31 o                         
 -11  -1   5        199.16        170.21         8.11 o                         
 -10  -1   5        416.76        410.59        15.14 o                         
  -9  -1   5        516.89        506.90        10.77 o                         
  -8  -1   5         74.58         76.46         3.52 o                         
  -7  -1   5        135.06        145.52         4.12 o                         
  -6  -1   5         46.16         49.33         2.70 o                         
  -5  -1   5        128.31        124.37         2.75 o                         
  -4  -1   5        831.80        803.99        12.46 o                         
  -3  -1   5       1104.29       1078.18        18.43 o                         
  -2  -1   5        213.91        216.36         3.82 o                         
  -1  -1   5       5027.66       4880.79        91.37 o                         
   0  -1   5       8114.56       8524.82       301.11 o                         
   1  -1   5       1535.72       1509.91        23.19 o                         
   2  -1   5         41.81         62.04         1.64 o                         
   3  -1   5        713.69        693.63        16.40 o                         
   4  -1   5       3070.61       3128.70        78.23 o                         
   5  -1   5       4169.08       4227.10        92.67 o                         
   6  -1   5       4909.51       4964.26        72.84 o                         
   7  -1   5       1235.01       1273.78        18.13 o                         
   8  -1   5        119.67        112.12         3.05 o                         
   9  -1   5        198.35        199.05         9.54 o                         
  10  -1   5         91.47         85.41         6.44 o                         
  11  -1   5        258.22        282.77        23.44 o                         
  12  -1   5        515.73        489.24        32.23 o                         
  13  -1   5         85.25         96.73        19.72 o                         
  14  -1   5          3.62        -15.48        16.20 o                         
 -14   0   5         42.60         27.44        11.40 o                         
 -13   0   5         80.61         58.17        10.17 o                         
 -12   0   5         39.88         32.12         6.85 o                         
 -11   0   5         17.66         12.08         5.92 o                         
 -10   0   5         22.52         20.37         4.18 o                         
  -9   0   5        320.60        313.84         7.93 o                         
  -8   0   5       1194.53       1189.43        38.52 o                         
  -7   0   5       1758.11       1732.41        31.82 o                         
  -6   0   5       1914.58       1877.08        25.18 o                         
  -5   0   5        365.83        376.10         6.88 o                         
  -4   0   5        183.08        177.17         3.37 o                         
  -3   0   5       1787.30       1790.82        27.48 o                         
  -2   0   5       7637.25       7516.80        84.58 o                         
  -1   0   5      16256.97      15799.64       325.24 o                         
   0   0   5       5743.90       5657.90       119.41 o                         
   1   0   5          0.22          4.87         1.33 o                         
   2   0   5          6.69         12.57         0.91 o                         
   3   0   5        553.88        569.48        12.55 o                         
   4   0   5       1723.02       1692.39        23.06 o                         
   5   0   5       1328.00       1315.19        30.49 o                         
   6   0   5        261.19        262.58         4.20 o                         
   7   0   5        131.64        124.60         3.45 o                         
   8   0   5        966.29        940.62        13.01 o                         
   9   0   5        322.50        315.84        11.17 o                         
  10   0   5          1.93          1.67         4.75 o                         
  11   0   5          4.14         13.45         6.98 o                         
  12   0   5          8.98          5.18        11.13 o                         
  13   0   5         54.01         44.52        27.91 o                         
  14   0   5        152.57        174.93        21.87 o                         
  15   0   5         70.97         83.61        17.01 o                         
 -14   1   5         77.60         52.78        10.36 o                         
 -13   1   5         29.84         27.66         8.08 o                         
 -12   1   5          0.66         -8.62         8.62 o                         
 -11   1   5          5.25          9.35         6.13 o                         
 -10   1   5         15.65         22.46         5.02 o                         
  -9   1   5        118.07        124.47         5.52 o                         
  -8   1   5        806.15        768.39        18.28 o                         
  -7   1   5        145.00        142.16         5.27 o                         
  -6   1   5        220.04        207.93         4.51 o                         
  -5   1   5       1931.08       1875.09        23.88 o                         
  -4   1   5       2034.40       2022.13        28.07 o                         
  -3   1   5         84.21         93.26         2.25 o                         
  -2   1   5          9.52         23.61         1.82 o                         
  -1   1   5       1583.51       1607.27        20.82 o                         
   0   1   5       2878.99       2741.90        44.26 o                         
   1   1   5      16372.40      16222.19       225.28 o                         
   2   1   5      12376.91      12512.25       170.01 o                         
   3   1   5       1869.32       1942.49        62.53 o                         
   4   1   5        626.73        618.75        12.13 o                         
   5   1   5        467.86        498.63        12.75 o                         
   6   1   5       2540.24       2490.29        44.31 o                         
   7   1   5       4673.86       4918.08        79.12 o                         
   8   1   5       1849.37       1883.41        32.01 o                         
   9   1   5        166.77        170.82         5.13 o                         
  10   1   5          4.22         -2.84         4.25 o                         
  11   1   5          1.07          5.41         5.68 o                         
  12   1   5        116.17         87.52         8.94 o                         
  13   1   5        135.74        108.62        18.75 o                         
  14   1   5         26.76         12.70        15.81 o                         
  15   1   5          0.76        -10.44        15.78 o                         
 -13   2   5         40.48         39.56        10.49 o                         
 -12   2   5        196.09        194.41        13.35 o                         
 -11   2   5        216.26        202.54        11.29 o                         
 -10   2   5         56.11         61.03         5.58 o                         
  -9   2   5          5.75          5.66         4.20 o                         
  -8   2   5         31.20         28.56         3.73 o                         
  -7   2   5        888.48        846.02        22.90 o                         
  -6   2   5       3205.54       3265.97        85.85 o                         
  -5   2   5       3392.81       3265.00        62.91 o                         
  -4   2   5       1385.75       1395.17        23.21 o                         
  -3   2   5         35.65         50.23         2.23 o                         
  -2   2   5          4.19          9.53         1.09 o                         
  -1   2   5       7289.19       7657.80       169.48 o                         
   0   2   5       4494.74       4388.86        71.76 o                         
   1   2   5        404.33        322.43         5.61 o                         
   2   2   5       1203.05       1243.25        19.62 o                         
   3   2   5        338.60        296.52         4.64 o                         
   4   2   5       2330.73       2275.69        63.14 o                         
   5   2   5        287.55        307.41         4.62 o                         
   6   2   5        130.67        134.14         2.62 o                         
   7   2   5        135.29        148.16         3.14 o                         
   8   2   5        213.65        215.05         7.56 o                         
   9   2   5       1108.28       1087.52        25.01 o                         
  10   2   5        979.49        979.42        24.83 o                         
  11   2   5        234.86        228.82        15.10 o                         
  12   2   5          1.81          8.66         8.92 o                         
  13   2   5          1.08          2.12         9.19 o                         
  14   2   5         53.49          6.96        17.93 o                         
  15   2   5         66.90         55.20        17.16 o                         
 -13   3   5         74.50         63.82        14.07 o                         
 -12   3   5         65.97         60.71        10.46 o                         
 -11   3   5          2.03          5.56         5.63 o                         
 -10   3   5        114.96        119.93        10.96 o                         
  -9   3   5        230.43        243.71         9.32 o                         
  -8   3   5          0.32         -2.94         4.05 o                         
  -7   3   5        116.94        118.65         4.05 o                         
  -6   3   5         14.94         16.89         2.44 o                         
  -5   3   5        395.89        394.10         7.69 o                         
  -4   3   5       3090.66       3149.27        78.98 o                         
  -3   3   5       5118.10       4979.38        80.22 o                         
  -2   3   5       2850.54       2821.02        56.19 o                         
  -1   3   5        591.78        511.54        10.01 o                         
   0   3   5       1022.13       1047.94        21.17 o                         
   1   3   5       5771.95       5941.76       126.23 o                         
   2   3   5       8206.16       7860.28       115.54 o                         
   3   3   5       7493.57       7081.19        94.10 o                         
   4   3   5       5231.28       5247.61        77.95 o                         
   5   3   5       1209.51       1230.41        17.11 o                         
   6   3   5         35.26         34.76         1.51 o                         
   7   3   5        161.11        154.53         3.56 o                         
   8   3   5       1286.19       1300.52        22.10 o                         
   9   3   5        936.32        935.67        18.42 o                         
  10   3   5        144.47        148.36         5.84 o                         
  11   3   5         28.32         24.48         6.60 o                         
  12   3   5         66.10         63.76         7.89 o                         
  13   3   5        102.94         92.15        12.73 o                         
  14   3   5         21.82          7.13        11.61 o                         
  15   3   5         47.71         35.88        11.49 o                         
 -13   4   5          6.03          9.64        12.09 o                         
 -12   4   5         27.85         29.93        10.13 o                         
 -11   4   5        293.40        289.11        12.06 o                         
 -10   4   5        333.83        341.06        22.66 o                         
  -9   4   5        192.88        193.91         9.72 o                         
  -8   4   5         70.53         71.82         4.63 o                         
  -7   4   5         39.06         42.30         3.38 o                         
  -6   4   5        221.12        215.76         5.14 o                         
  -5   4   5        696.31        686.31        15.37 o                         
  -4   4   5       2536.39       2574.69        57.15 o                         
  -3   4   5       2807.54       2723.57        98.80 o                         
  -2   4   5         17.32         28.86         2.06 o                         
  -1   4   5       1380.25       1280.02        32.56 o                         
   0   4   5        196.10        160.47         5.13 o                         
   1   4   5        249.90        246.51         5.42 o                         
   2   4   5        653.31        612.67        13.02 o                         
   3   4   5         35.38         57.68         1.89 o                         
   4   4   5       1309.15       1278.56        18.00 o                         
   5   4   5       4337.35       4260.13        73.69 o                         
   6   4   5       2471.52       2399.41        37.40 o                         
   7   4   5        239.21        242.97         4.18 o                         
   8   4   5          6.28          9.34         2.36 o                         
   9   4   5         53.60         54.17         3.38 o                         
  10   4   5        593.68        599.25        14.33 o                         
  11   4   5        812.63        786.68        29.26 o                         
  12   4   5        212.39        207.59        15.60 o                         
  13   4   5         43.62         49.71         9.12 o                         
  14   4   5         10.06          6.63         8.13 o                         
  15   4   5          1.84          2.62         9.02 o                         
 -12   5   5          1.49          0.37         7.74 o                         
 -11   5   5         76.07         83.06         9.72 o                         
 -10   5   5         10.59          0.30         6.69 o                         
  -9   5   5        237.07        244.35         9.78 o                         
  -8   5   5        451.50        459.14        18.57 o                         
  -7   5   5        286.77        286.91        12.15 o                         
  -6   5   5        358.85        348.49         7.51 o                         
  -5   5   5        372.53        354.74         6.66 o                         
  -4   5   5         48.60         48.71         2.61 o                         
  -3   5   5        627.88        619.45        11.45 o                         
  -2   5   5       9002.40       8646.44       149.75 o                         
  -1   5   5      10304.73      10019.36       175.76 o                         
   0   5   5       1481.56       1391.63        30.48 o                         
   1   5   5        369.71        355.62         9.82 o                         
   2   5   5        320.71        356.74         9.55 o                         
   3   5   5       2099.89       2084.92        28.98 o                         
   4   5   5       7127.76       6984.95        91.19 o                         
   5   5   5       3446.99       3439.59        62.20 o                         
   6   5   5        331.32        322.95         7.62 o                         
   7   5   5         84.71         84.58         2.83 o                         
   8   5   5        171.99        174.29         4.18 o                         
   9   5   5         69.65         67.56         4.06 o                         
  10   5   5        284.48        286.06         8.14 o                         
  11   5   5        106.87        115.23        11.02 o                         
  12   5   5          4.90          5.62         6.35 o                         
  13   5   5        210.87        189.40        17.80 o                         
  14   5   5         56.68         58.16         8.97 o                         
  15   5   5          3.66          2.28         7.60 o                         
 -12   6   5          1.04         15.29         7.63 o                         
 -11   6   5          0.95         -3.75         8.36 o                         
 -10   6   5         45.45         47.41         7.45 o                         
  -9   6   5        453.02        445.84        13.92 o                         
  -8   6   5        595.66        573.53        13.72 o                         
  -7   6   5         74.11         77.27         4.63 o                         
  -6   6   5         54.21         65.98         4.02 o                         
  -5   6   5         52.01         73.07         5.69 o                         
  -4   6   5         14.56         15.28         2.50 o                         
  -3   6   5        384.31        408.32         7.28 o                         
  -2   6   5       1476.49       1514.86        25.93 o                         
  -1   6   5          3.92          5.33         1.19 o                         
   0   6   5       5487.69       5450.20        87.29 o                         
   1   6   5       2788.92       2872.36        57.73 o                         
   2   6   5         46.09         50.58         2.28 o                         
   3   6   5        882.58        836.04        12.33 o                         
   4   6   5        214.32        204.70         4.12 o                         
   5   6   5        172.41        173.02         3.94 o                         
   6   6   5       3219.32       3159.21        67.62 o                         
   7   6   5       3087.99       3122.91        44.01 o                         
   8   6   5        845.53        834.92        13.52 o                         
   9   6   5        130.21        129.35         4.61 o                         
  10   6   5          2.38          6.62         4.07 o                         
  11   6   5         63.94         63.32         6.24 o                         
  12   6   5        304.23        299.41        13.34 o                         
  13   6   5        261.78        202.43        13.86 o                         
  14   6   5         42.95         30.50         8.56 o                         
  15   6   5          5.39         11.42         7.51 o                         
 -12   7   5         88.34        106.03        18.12 o                         
 -11   7   5         30.38         36.43         8.03 o                         
 -10   7   5          2.01          2.87         7.14 o                         
  -9   7   5         12.17         13.38         6.79 o                         
  -8   7   5         53.95         58.04         6.01 o                         
  -7   7   5        909.66        947.21        32.38 o                         
  -6   7   5       1445.55       1477.28        31.72 o                         
  -5   7   5        829.25        848.07        16.87 o                         
  -4   7   5        281.55        300.25         6.32 o                         
  -3   7   5         26.71         32.98         2.13 o                         
  -2   7   5        683.17        690.40        14.97 o                         
  -1   7   5       4644.46       4620.52        66.34 o                         
   0   7   5       5438.56       5585.62       106.55 o                         
   1   7   5       1768.33       1790.49        30.64 o                         
   2   7   5          0.00          4.81         2.54 o                         
   3   7   5         18.59         18.86         1.65 o                         
   4   7   5        911.86        903.17        13.93 o                         
   5   7   5        275.14        278.65         6.03 o                         
   6   7   5        129.25        133.84         3.64 o                         
   7   7   5        477.88        487.57        11.36 o                         
   8   7   5          1.82         10.01         2.85 o                         
   9   7   5        481.92        503.64         9.59 o                         
  10   7   5        239.39        244.47         8.23 o                         
  11   7   5         13.11          9.54         4.69 o                         
  12   7   5         10.04         15.08         5.91 o                         
  13   7   5          7.18          7.39         6.35 o                         
  14   7   5         38.37         37.65         8.76 o                         
  15   7   5        107.62         71.52        10.11 o                         
 -11   8   5          4.49         10.60         7.01 o                         
 -10   8   5         37.70         45.61         9.64 o                         
  -9   8   5          3.32         -0.35         6.60 o                         
  -8   8   5        113.35        127.45         7.19 o                         
  -7   8   5        180.87        191.21         7.88 o                         
  -6   8   5        149.35        160.61         6.98 o                         
  -5   8   5        106.40        112.91         5.41 o                         
  -4   8   5        555.31        541.93        12.49 o                         
  -3   8   5        347.08        361.20         7.55 o                         
  -2   8   5        272.12        285.38         7.00 o                         
  -1   8   5         34.32         34.83         2.46 o                         
   0   8   5          8.32         10.30         2.22 o                         
   1   8   5       2350.72       2271.09        42.07 o                         
   2   8   5       3236.97       3236.49        63.71 o                         
   3   8   5       2875.99       2855.07        43.63 o                         
   4   8   5       1519.41       1489.60        22.20 o                         
   5   8   5         28.04         32.06         2.75 o                         
   6   8   5        204.19        200.32         4.98 o                         
   7   8   5       1315.67       1284.22        22.70 o                         
   8   8   5        970.75        986.01        16.97 o                         
   9   8   5        664.53        683.29        11.46 o                         
  10   8   5        307.32        312.51         8.70 o                         
  11   8   5          2.37          0.99         4.93 o                         
  12   8   5          9.91         20.59         6.16 o                         
  13   8   5         13.57         15.75         7.58 o                         
  14   8   5         63.43         68.60         7.77 o                         
  15   8   5         42.79         16.61        11.71 o                         
 -10   9   5        167.53        186.15        12.52 o                         
  -9   9   5         74.92         74.22        14.76 o                         
  -8   9   5         14.16         11.17         6.69 o                         
  -7   9   5         94.34         95.77         8.11 o                         
  -6   9   5        658.37        685.80        43.14 o                         
  -5   9   5        518.86        534.78        24.88 o                         
  -4   9   5        984.11       1065.34        62.78 o                         
  -3   9   5       1028.30       1065.47        55.55 o                         
  -2   9   5        138.41        151.31         4.71 o                         
  -1   9   5          1.56          5.39         2.71 o                         
   0   9   5        121.48        119.08         4.11 o                         
   1   9   5       1520.59       1526.14        30.39 o                         
   2   9   5       1638.57       1616.42        45.69 o                         
   3   9   5        134.14        144.85         6.31 o                         
   4   9   5        170.64        179.26         5.35 o                         
   5   9   5        750.75        744.53        13.80 o                         
   6   9   5        204.93        188.21         5.67 o                         
   7   9   5        143.16        150.04         5.69 o                         
   8   9   5        112.85        116.22         4.75 o                         
   9   9   5         98.67         99.64         5.33 o                         
  10   9   5        418.81        392.47        11.54 o                         
  11   9   5        294.75        305.66        10.61 o                         
  12   9   5         93.05         87.13         6.85 o                         
  13   9   5          3.61          7.34         7.09 o                         
  14   9   5          4.69          5.31         7.93 o                         
 -10  10   5          1.63          5.15         9.46 o                         
  -9  10   5         28.87         33.37         7.87 o                         
  -8  10   5         85.57         90.63         7.88 o                         
  -7  10   5         44.01         46.50         7.36 o                         
  -6  10   5         93.29        105.57         7.87 o                         
  -5  10   5         42.51         46.89         6.48 o                         
  -4  10   5        374.92        380.77        10.71 o                         
  -3  10   5        603.46        672.94        29.64 o                         
  -2  10   5        684.54        677.71        14.94 o                         
  -1  10   5       1476.15       1445.64        33.51 o                         
   0  10   5        560.64        558.44        10.96 o                         
   1  10   5          3.38          4.42         3.11 o                         
   2  10   5        424.00        440.24        11.04 o                         
   3  10   5       2325.07       2267.87        36.67 o                         
   4  10   5       2281.84       2387.60        67.84 o                         
   5  10   5       1384.43       1438.14        38.09 o                         
   6  10   5        228.30        221.78         6.88 o                         
   7  10   5          4.27          8.80         4.11 o                         
   8  10   5         81.12         84.92         4.52 o                         
   9  10   5        333.19        350.40         7.55 o                         
  10  10   5        282.16        276.61        10.47 o                         
  11  10   5        141.11        150.10         6.69 o                         
  12  10   5          0.25          8.72         5.49 o                         
  13  10   5         46.07         62.15        11.95 o                         
  14  10   5          8.88         18.30         8.25 o                         
  -9  11   5        229.27        215.61        13.06 o                         
  -8  11   5        128.60        139.76         8.61 o                         
  -7  11   5         37.06         46.79         8.88 o                         
  -6  11   5         15.04         22.84         6.76 o                         
  -5  11   5          3.35          1.87         6.51 o                         
  -4  11   5        318.78        315.16        10.90 o                         
  -3  11   5       1207.40       1126.68        25.87 o                         
  -2  11   5        382.41        402.15        10.38 o                         
  -1  11   5         25.53         28.67         4.57 o                         
   0  11   5        111.30        101.25         5.10 o                         
   1  11   5         20.89         29.24         4.09 o                         
   2  11   5         19.81         18.76         3.80 o                         
   3  11   5        161.26        167.41         5.33 o                         
   4  11   5          6.25         14.80         5.71 o                         
   5  11   5        347.45        341.81        14.00 o                         
   6  11   5        525.03        539.86        15.13 o                         
   7  11   5        408.06        423.40        11.16 o                         
   8  11   5        209.77        208.62         7.81 o                         
   9  11   5          6.91         11.44         4.86 o                         
  10  11   5          3.94          0.16         5.68 o                         
  11  11   5        102.16         97.99         7.81 o                         
  12  11   5        184.44        206.57        19.87 o                         
  13  11   5        136.56        146.25        10.00 o                         
  -8  12   5         28.30         21.66         7.25 o                         
  -7  12   5        126.55        134.09         9.80 o                         
  -6  12   5        169.19        184.67        11.06 o                         
  -5  12   5        196.43        212.55        11.33 o                         
  -4  12   5         26.73         21.87         7.06 o                         
  -3  12   5          1.04         -0.85         4.70 o                         
  -2  12   5        365.19        370.26        10.44 o                         
  -1  12   5       1415.85       1423.32        33.89 o                         
   0  12   5       1685.29       1612.42        50.45 o                         
   1  12   5        515.55        491.06        13.45 o                         
   2  12   5          6.26          5.68         4.09 o                         
   3  12   5        133.46        138.25         5.35 o                         
   4  12   5        549.19        558.11        13.20 o                         
   5  12   5        698.39        683.68        19.85 o                         
   6  12   5        736.48        765.86        20.84 o                         
   7  12   5        102.99        119.23         6.82 o                         
   8  12   5         10.09         12.02         5.81 o                         
   9  12   5          3.26         -1.66         4.81 o                         
  10  12   5          0.06         -0.09         6.75 o                         
  11  12   5         23.45         11.79         8.16 o                         
  12  12   5         60.65         57.76         8.91 o                         
  13  12   5          0.11         -5.36         6.77 o                         
  -7  13   5        165.22        174.62        11.21 o                         
  -6  13   5         59.33         73.69         9.18 o                         
  -5  13   5          1.52          5.06         9.33 o                         
  -4  13   5          9.47          7.08         7.97 o                         
  -3  13   5         15.27         10.52         6.58 o                         
  -2  13   5        120.70        120.46         7.56 o                         
  -1  13   5        287.36        279.18         8.93 o                         
   0  13   5         15.87         18.56         5.07 o                         
   1  13   5        253.26        245.89         9.23 o                         
   2  13   5        410.71        401.36         9.95 o                         
   3  13   5        386.95        387.48         9.81 o                         
   4  13   5         16.17         15.61         5.31 o                         
   5  13   5          1.48         -0.63         5.46 o                         
   6  13   5         95.03        113.15         8.96 o                         
   7  13   5        398.58        398.89        14.30 o                         
   8  13   5        657.31        669.00        17.49 o                         
   9  13   5        235.80        223.68        14.30 o                         
  10  13   5          6.67         12.82         6.67 o                         
  11  13   5          2.56         19.75         7.84 o                         
  12  13   5         18.53         25.42         7.50 o                         
  -6  14   5        118.41        141.51        11.15 o                         
  -5  14   5        312.96        323.28        13.14 o                         
  -4  14   5        314.07        314.94        13.26 o                         
  -3  14   5         36.48         40.62         7.98 o                         
  -2  14   5         31.29         32.93         7.61 o                         
  -1  14   5        158.82        166.19         8.32 o                         
   0  14   5        457.92        442.45        13.37 o                         
   1  14   5        815.83        794.39        19.11 o                         
   2  14   5        355.89        328.24         8.46 o                         
   3  14   5         44.31         41.69         5.04 o                         
   4  14   5         11.04          9.50         5.61 o                         
   5  14   5          2.87          3.86         5.64 o                         
   6  14   5         52.65         51.98         6.34 o                         
   7  14   5        158.14        161.27        13.67 o                         
   8  14   5         52.17         56.91         7.07 o                         
   9  14   5          4.25          8.04         6.76 o                         
  10  14   5         61.46         61.21         8.01 o                         
  11  14   5         53.96         61.30        10.42 o                         
  -4  15   5          2.14         -0.77         7.53 o                         
  -3  15   5         69.41         77.20         8.52 o                         
  -2  15   5        181.81        191.44        10.50 o                         
  -1  15   5          0.46          0.31         7.61 o                         
   0  15   5          6.52          6.88         7.56 o                         
   1  15   5         67.49         74.70         7.40 o                         
   2  15   5        168.72        161.17         7.86 o                         
   3  15   5        372.95        361.64        14.90 o                         
   4  15   5        451.55        457.21        12.43 o                         
   5  15   5        184.00        184.02         8.65 o                         
   6  15   5         45.07         41.92         7.01 o                         
   7  15   5         26.35         25.00         9.40 o                         
   8  15   5         90.48        106.70         9.97 o                         
   9  15   5        196.79        216.60        14.48 o                         
  10  15   5        151.08        168.96        20.16 o                         
  -3  16   5        199.14        192.87         9.92 o                         
  -2  16   5        222.06        224.34        12.82 o                         
  -1  16   5         30.82         20.31         8.01 o                         
   0  16   5          6.22          6.08         6.22 o                         
   1  16   5         41.34         52.47         6.63 o                         
   2  16   5        221.06        205.33        10.06 o                         
   3  16   5        172.64        166.38        11.98 o                         
   4  16   5         24.64         27.25         6.74 o                         
   5  16   5         21.92         32.50         6.20 o                         
   6  16   5         46.19         58.44         6.79 o                         
   7  16   5         14.96         15.21         7.16 o                         
   8  16   5          1.11         -2.85         9.27 o                         
   9  16   5          8.49         13.76         6.76 o                         
   0  17   5        277.25        269.12        10.39 o                         
   1  17   5         42.75         35.18         7.52 o                         
   2  17   5          2.55          4.36         8.32 o                         
   3  17   5         45.25         46.45         6.45 o                         
   4  17   5        213.18        206.24        11.31 o                         
   5  17   5        391.77        376.63        13.64 o                         
   6  17   5        201.15        210.13        12.87 o                         
   7  17   5         10.80         10.73         7.62 o                         
  -7 -16   6        197.11        187.00        17.69 o                         
  -6 -16   6         81.66         84.61         7.21 o                         
  -5 -16   6          6.12          6.19         5.35 o                         
  -4 -16   6          1.32          6.99         7.71 o                         
  -3 -16   6         15.68         35.76         8.21 o                         
  -2 -16   6        122.06        126.73         9.90 o                         
  -1 -16   6         92.47        101.54         8.55 o                         
   0 -16   6         39.79         33.69         5.62 o                         
   1 -16   6          1.37          3.33         5.71 o                         
   2 -16   6        155.21        143.28        18.68 o                         
  -8 -15   6          7.50          6.26         6.21 o                         
  -7 -15   6          1.05         -3.83         5.76 o                         
  -6 -15   6         73.26         80.44         9.11 o                         
  -5 -15   6        470.00        446.54         9.97 o                         
  -4 -15   6        277.26        274.11         7.50 o                         
  -3 -15   6         28.81         30.67         5.86 o                         
  -2 -15   6         28.59         28.94         6.40 o                         
  -1 -15   6         72.65         72.67         6.61 o                         
   0 -15   6        313.11        320.23        11.44 o                         
   1 -15   6        586.13        561.01        16.72 o                         
   2 -15   6        335.83        336.88         9.08 o                         
   3 -15   6         78.27         76.91         5.68 o                         
   4 -15   6          2.07         12.88         6.89 o                         
 -10 -14   6         20.85         25.20        11.92 o                         
  -9 -14   6          2.83         -1.93         5.77 o                         
  -8 -14   6          0.73          7.03         5.35 o                         
  -7 -14   6         66.84         68.91         6.39 o                         
  -6 -14   6        202.58        211.50         7.98 o                         
  -5 -14   6        157.77        164.44         6.81 o                         
  -4 -14   6         30.46         35.06         4.34 o                         
  -3 -14   6         50.46         57.69         4.58 o                         
  -2 -14   6         72.20         72.84         5.08 o                         
  -1 -14   6          0.30          6.97         6.30 o                         
   0 -14   6         17.81         17.03         5.52 o                         
   1 -14   6         16.90         14.41         5.35 o                         
   2 -14   6         43.71         44.24         6.13 o                         
   3 -14   6        301.78        301.38        10.43 o                         
   4 -14   6        288.48        300.63        10.27 o                         
   5 -14   6        107.05        110.87        10.66 o                         
 -11 -13   6          4.44          1.44        13.19 o                         
 -10 -13   6        109.00        101.83         6.62 o                         
  -9 -13   6        124.00        113.55         7.74 o                         
  -8 -13   6         59.31         66.32         6.45 o                         
  -7 -13   6         15.55         14.04         5.14 o                         
  -6 -13   6          2.65          4.05         4.90 o                         
  -5 -13   6        168.21        181.55         7.07 o                         
  -4 -13   6        817.99        834.46        15.66 o                         
  -3 -13   6        614.32        607.22        15.52 o                         
  -2 -13   6        235.43        227.32         6.18 o                         
  -1 -13   6        296.81        294.14         7.96 o                         
   0 -13   6        162.51        155.08         8.57 o                         
   1 -13   6         19.70         20.20         6.05 o                         
   2 -13   6        298.94        286.05         9.29 o                         
   3 -13   6        706.83        664.40        15.22 o                         
   4 -13   6        168.71        169.21         7.92 o                         
   5 -13   6          3.44          8.25         6.20 o                         
   6 -13   6         15.98         16.04         7.57 o                         
   7 -13   6         14.35          7.33         8.71 o                         
 -11 -12   6         59.76         65.06         6.20 o                         
 -10 -12   6        169.83        173.50         9.33 o                         
  -9 -12   6        102.21        101.09         7.76 o                         
  -8 -12   6          4.34         10.79         6.69 o                         
  -7 -12   6         66.83         56.77         5.61 o                         
  -6 -12   6          1.99          1.61         5.16 o                         
  -5 -12   6         54.40         65.04         5.31 o                         
  -4 -12   6        157.88        157.77         5.77 o                         
  -3 -12   6         20.43         22.35         4.06 o                         
  -2 -12   6        345.54        333.95         7.28 o                         
  -1 -12   6        673.89        658.79        16.03 o                         
   0 -12   6        147.35        149.77         6.07 o                         
   1 -12   6        117.35        105.14         6.89 o                         
   2 -12   6        192.41        199.40         7.18 o                         
   3 -12   6         21.33         13.50         5.45 o                         
   4 -12   6        226.65        216.35         9.23 o                         
   5 -12   6        899.19        878.73        19.81 o                         
   6 -12   6        382.26        374.49        12.85 o                         
   7 -12   6         96.84         79.77         8.17 o                         
   8 -12   6         34.28         33.46         9.39 o                         
 -12 -11   6          4.77         11.83         6.46 o                         
 -11 -11   6          1.44         -5.29         5.29 o                         
 -10 -11   6          0.55         -4.34         6.67 o                         
  -9 -11   6         88.75         86.54         7.83 o                         
  -8 -11   6        595.77        593.59        22.91 o                         
  -7 -11   6        528.76        563.42        18.73 o                         
  -6 -11   6        116.95        121.94         6.40 o                         
  -5 -11   6         53.07         50.55         5.36 o                         
  -4 -11   6         82.66         90.10         5.37 o                         
  -3 -11   6        442.39        437.15         8.90 o                         
  -2 -11   6       1294.34       1272.82        20.26 o                         
  -1 -11   6       1211.97       1206.01        21.30 o                         
   0 -11   6        326.36        317.34         6.76 o                         
   1 -11   6         29.77         32.33         4.27 o                         
   2 -11   6         14.47         18.02         5.23 o                         
   3 -11   6        243.70        245.89         8.19 o                         
   4 -11   6        169.16        176.78        10.26 o                         
   5 -11   6         58.89         64.56         6.74 o                         
   6 -11   6          5.15          6.83         5.63 o                         
   7 -11   6        146.38        152.97         9.50 o                         
   8 -11   6        113.70        125.88         9.72 o                         
   9 -11   6         11.18          2.50         8.90 o                         
 -13 -10   6          5.56          8.71        19.00 o                         
 -12 -10   6         29.42         29.47         7.11 o                         
 -11 -10   6          2.60          2.32         6.34 o                         
 -10 -10   6         60.52         56.66         6.62 o                         
  -9 -10   6         27.71         28.55         5.71 o                         
  -8 -10   6         55.57         55.30         5.92 o                         
  -7 -10   6         28.81         26.89         6.58 o                         
  -6 -10   6        275.99        267.65         8.71 o                         
  -5 -10   6        389.98        398.78        10.71 o                         
  -4 -10   6        117.85        128.46         5.12 o                         
  -3 -10   6        140.85        147.03         4.93 o                         
  -2 -10   6          1.95          6.86         3.30 o                         
  -1 -10   6         83.43         75.60         3.99 o                         
   0 -10   6       1647.70       1586.87        22.99 o                         
   1 -10   6       2131.89       2077.03        40.38 o                         
   2 -10   6       1210.97       1203.10        40.29 o                         
   3 -10   6        152.30        148.39         8.67 o                         
   4 -10   6         10.56         16.39         5.03 o                         
   5 -10   6        451.34        448.10        12.17 o                         
   6 -10   6        656.87        635.69        18.85 o                         
   7 -10   6        470.95        448.16        15.30 o                         
   8 -10   6        318.69        323.45        12.21 o                         
   9 -10   6          9.05          4.21         8.16 o                         
  10 -10   6          5.30         11.69        10.19 o                         
 -13  -9   6         45.37         50.98         7.67 o                         
 -12  -9   6        138.04        126.11         7.28 o                         
 -11  -9   6        121.23        121.37         8.91 o                         
 -10  -9   6          0.63          2.57         6.05 o                         
  -9  -9   6          2.80          9.26         5.28 o                         
  -8  -9   6        240.88        249.96        11.62 o                         
  -7  -9   6        641.14        642.74        18.10 o                         
  -6  -9   6        721.40        753.42        21.86 o                         
  -5  -9   6        877.02        889.57        22.79 o                         
  -4  -9   6        204.96        214.57         5.83 o                         
  -3  -9   6          4.46          7.52         3.02 o                         
  -2  -9   6         62.44         67.58         3.60 o                         
  -1  -9   6        285.23        274.44         7.38 o                         
   0  -9   6       1089.31       1064.22        15.12 o                         
   1  -9   6        779.75        747.85        11.28 o                         
   2  -9   6         68.96         72.32         5.00 o                         
   3  -9   6        648.38        707.50        23.90 o                         
   4  -9   6        248.69        289.00        16.50 o                         
   5  -9   6          0.26          1.13         6.93 o                         
   6  -9   6         23.64         26.66         6.60 o                         
   7  -9   6         22.52         20.79         6.09 o                         
   8  -9   6        138.07        126.08         7.24 o                         
   9  -9   6        302.08        328.53        12.78 o                         
  10  -9   6        259.06        236.46        13.62 o                         
  11  -9   6         24.05         35.37        13.83 o                         
 -13  -8   6         41.98         49.25         5.79 o                         
 -12  -8   6         40.74         38.13         6.33 o                         
 -11  -8   6          1.18          2.87         5.62 o                         
 -10  -8   6         76.19         79.90         5.46 o                         
  -9  -8   6        230.51        222.11         7.55 o                         
  -8  -8   6         56.77         58.53         5.25 o                         
  -7  -8   6        350.24        370.55         9.81 o                         
  -6  -8   6         40.21         44.57         4.08 o                         
  -5  -8   6       1420.48       1499.38        41.73 o                         
  -4  -8   6       1999.74       2013.95        34.32 o                         
  -3  -8   6       1441.11       1416.07        25.29 o                         
  -2  -8   6        894.84        861.73        15.69 o                         
  -1  -8   6         86.53         80.72         4.10 o                         
   0  -8   6        321.84        321.90         6.31 o                         
   1  -8   6       1981.69       1969.64        28.38 o                         
   2  -8   6       3129.62       3130.35        60.56 o                         
   3  -8   6       2292.88       2168.16        58.38 o                         
   4  -8   6        609.85        636.17        14.29 o                         
   5  -8   6         40.53         36.32         5.99 o                         
   6  -8   6         29.22         45.21         5.87 o                         
   7  -8   6        240.79        284.44        19.54 o                         
   8  -8   6        413.53        437.73        13.00 o                         
   9  -8   6        165.39        162.80        10.04 o                         
  10  -8   6         12.45         10.34         8.02 o                         
  11  -8   6          9.10          6.15         8.01 o                         
 -14  -7   6          2.08        -16.76        16.76 o                         
 -13  -7   6          0.64          2.30         6.54 o                         
 -12  -7   6         39.13         33.94         7.17 o                         
 -11  -7   6        198.39        195.50         7.56 o                         
 -10  -7   6        417.08        426.59        11.67 o                         
  -9  -7   6        235.98        222.90         7.53 o                         
  -8  -7   6          7.35          9.26         4.16 o                         
  -7  -7   6         54.32         55.05         4.53 o                         
  -6  -7   6        110.21        112.18         5.49 o                         
  -5  -7   6       2678.04       2803.13        44.24 o                         
  -4  -7   6       1709.60       1737.10        26.74 o                         
  -3  -7   6         18.46         20.55         3.03 o                         
  -2  -7   6        116.90        126.81         4.12 o                         
  -1  -7   6        223.80        228.08         6.03 o                         
   0  -7   6        124.16        122.65         3.49 o                         
   1  -7   6        260.90        266.65         5.56 o                         
   2  -7   6        199.62        213.30         5.31 o                         
   3  -7   6        303.91        309.39         8.91 o                         
   4  -7   6       1540.84       1612.27        43.79 o                         
   5  -7   6       1142.78       1231.97        62.49 o                         
   6  -7   6        370.82        375.26        10.61 o                         
   7  -7   6        172.70        181.79         7.58 o                         
   8  -7   6         38.50         46.94         5.51 o                         
   9  -7   6         75.12         70.61         8.77 o                         
  10  -7   6        333.06        338.87        19.20 o                         
  11  -7   6        259.93        271.85        11.43 o                         
  12  -7   6         90.11         78.57        20.39 o                         
 -14  -6   6          7.54          3.91        17.27 o                         
 -13  -6   6          2.10          1.46         6.93 o                         
 -12  -6   6         21.67         21.21         6.24 o                         
 -11  -6   6         45.30         41.55         5.72 o                         
 -10  -6   6         21.90         20.11         5.14 o                         
  -9  -6   6        287.63        281.07         8.12 o                         
  -8  -6   6        614.07        616.04        16.88 o                         
  -7  -6   6        655.50        648.22        12.74 o                         
  -6  -6   6         61.92         60.29         3.60 o                         
  -5  -6   6         10.65         14.25         2.15 o                         
  -4  -6   6       1101.16       1175.46        20.48 o                         
  -3  -6   6       4976.46       5134.14        78.64 o                         
  -2  -6   6       2975.08       2964.62        43.21 o                         
  -1  -6   6       2425.80       2438.45        40.63 o                         
   0  -6   6       2669.04       2611.46        56.17 o                         
   1  -6   6        272.97        254.61         5.51 o                         
   2  -6   6        141.53        161.51         3.85 o                         
   3  -6   6       1881.08       1831.21        23.98 o                         
   4  -6   6       2949.48       2955.49        54.51 o                         
   5  -6   6       1231.53       1373.77        43.47 o                         
   6  -6   6          1.17          3.73         3.20 o                         
   7  -6   6         76.47         82.34         6.16 o                         
   8  -6   6          1.55         11.95         4.95 o                         
   9  -6   6         10.03         10.69         5.16 o                         
  10  -6   6         58.75         58.43         6.49 o                         
  11  -6   6         21.46         37.00         6.62 o                         
  12  -6   6         12.56         18.47         9.63 o                         
 -14  -5   6         31.19         35.98         9.45 o                         
 -13  -5   6          3.38         12.28        12.69 o                         
 -12  -5   6          2.52          0.14         6.49 o                         
 -11  -5   6         22.64         29.55         6.36 o                         
 -10  -5   6        226.75        234.90         9.33 o                         
  -9  -5   6        592.80        625.68        14.57 o                         
  -8  -5   6        289.27        287.88         8.15 o                         
  -7  -5   6          2.99          4.50         2.88 o                         
  -6  -5   6         83.07         89.29         3.44 o                         
  -5  -5   6         40.10         39.19         2.46 o                         
  -4  -5   6        159.19        169.62         3.87 o                         
  -3  -5   6        630.08        637.82         9.97 o                         
  -2  -5   6         40.30         47.15         2.08 o                         
  -1  -5   6        554.77        555.15        13.02 o                         
   0  -5   6       1646.00       1618.57        33.71 o                         
   1  -5   6       3349.81       3317.18       114.36 o                         
   2  -5   6       1952.87       2008.69        38.72 o                         
   3  -5   6          4.85          4.82         1.65 o                         
   4  -5   6         41.08         47.58         2.45 o                         
   5  -5   6       1387.30       1362.18        38.50 o                         
   6  -5   6       2575.44       2666.58        46.77 o                         
   7  -5   6       1929.83       1947.89        63.59 o                         
   8  -5   6        406.96        416.80        10.12 o                         
   9  -5   6         15.73         19.46         4.68 o                         
  10  -5   6         20.11         23.79         6.22 o                         
  11  -5   6        114.09        116.92        10.92 o                         
  12  -5   6        206.05        191.18        14.34 o                         
  13  -5   6         96.86        105.04        28.32 o                         
 -14  -4   6          0.93         19.16         8.87 o                         
 -13  -4   6         96.27         92.46        13.64 o                         
 -12  -4   6        116.27        104.83         7.74 o                         
 -11  -4   6          8.96         15.64         5.37 o                         
 -10  -4   6          4.46          0.68         4.71 o                         
  -9  -4   6          9.88         13.07         4.18 o                         
  -8  -4   6        294.50        284.16         7.42 o                         
  -7  -4   6       1407.35       1436.48        31.32 o                         
  -6  -4   6       3195.00       3099.91        50.97 o                         
  -5  -4   6       1541.32       1569.26        31.80 o                         
  -4  -4   6          3.54          3.71         1.62 o                         
  -3  -4   6        512.70        539.90         7.51 o                         
  -2  -4   6       3314.06       3308.52        45.33 o                         
  -1  -4   6       4152.90       3980.77        61.61 o                         
   0  -4   6       7096.79       7021.27        99.30 o                         
   1  -4   6       2988.58       2816.40        47.11 o                         
   2  -4   6          1.75          6.83         1.28 o                         
   3  -4   6        218.64        209.16         6.17 o                         
   4  -4   6         78.36         73.22         2.90 o                         
   5  -4   6       1621.05       1666.66        46.83 o                         
   6  -4   6        786.37        837.92        13.69 o                         
   7  -4   6         23.10         26.63         3.20 o                         
   8  -4   6        302.64        290.33         8.06 o                         
   9  -4   6        362.84        378.27        11.23 o                         
  10  -4   6         83.77         84.72         5.45 o                         
  11  -4   6          5.46          9.78         7.55 o                         
  12  -4   6          1.74         11.41         6.90 o                         
  13  -4   6         22.83         35.23        12.01 o                         
 -14  -3   6         43.04         31.05         9.05 o                         
 -13  -3   6        127.56        107.70        12.16 o                         
 -12  -3   6         28.30         22.29         6.24 o                         
 -11  -3   6         11.07         13.23         5.86 o                         
 -10  -3   6         10.88         10.65         4.87 o                         
  -9  -3   6          2.68          1.77         3.31 o                         
  -8  -3   6        189.35        193.55         4.86 o                         
  -7  -3   6        475.19        491.73        12.41 o                         
  -6  -3   6        151.75        160.32         4.41 o                         
  -5  -3   6        360.88        389.09         9.58 o                         
  -4  -3   6       4058.01       4077.98        55.73 o                         
  -3  -3   6       1889.39       1872.10        33.62 o                         
  -2  -3   6        505.68        570.29         8.45 o                         
  -1  -3   6         20.37         21.28         1.14 o                         
   0  -3   6       2347.49       2404.42        46.57 o                         
   1  -3   6       4957.51       4982.05        70.45 o                         
   2  -3   6       9621.13       9957.62       205.12 o                         
   3  -3   6       4081.61       4331.43        62.36 o                         
   4  -3   6        822.06        733.33        16.46 o                         
   5  -3   6        369.94        347.45         7.12 o                         
   6  -3   6        290.49        284.23         7.87 o                         
   7  -3   6       1917.45       2007.41        63.31 o                         
   8  -3   6       2272.02       2412.21        58.32 o                         
   9  -3   6        450.43        465.38        12.20 o                         
  10  -3   6         31.49         35.76         5.82 o                         
  11  -3   6          5.23          1.06         6.04 o                         
  12  -3   6          3.66         -1.29         8.14 o                         
  13  -3   6         82.19         65.37        13.39 o                         
  14  -3   6         36.02         48.51        16.50 o                         
 -14  -2   6          6.70         11.83        14.71 o                         
 -13  -2   6          8.29          8.23         8.92 o                         
 -12  -2   6         99.47        131.20        23.61 o                         
 -11  -2   6        326.91        306.91        13.60 o                         
 -10  -2   6        282.39        280.47        15.11 o                         
  -9  -2   6         55.06         49.26         4.05 o                         
  -8  -2   6         19.24         17.96         2.92 o                         
  -7  -2   6        169.97        166.68         3.88 o                         
  -6  -2   6       1594.79       1544.23        23.35 o                         
  -5  -2   6       4650.24       4658.57        74.71 o                         
  -4  -2   6       3798.51       3694.09        47.47 o                         
  -3  -2   6        569.17        555.26         9.84 o                         
  -2  -2   6         47.40         70.41         2.31 o                         
  -1  -2   6        415.63        403.72         7.87 o                         
   0  -2   6       3565.73       3430.00       118.32 o                         
   1  -2   6       2966.26       2958.08        55.00 o                         
   2  -2   6       1660.08       1624.22        34.55 o                         
   3  -2   6          8.11         12.14         1.07 o                         
   4  -2   6       1654.95       1531.99        41.42 o                         
   5  -2   6        399.14        416.51         6.41 o                         
   6  -2   6         59.63         56.41         2.26 o                         
   7  -2   6         20.82         21.68         2.04 o                         
   8  -2   6         58.00         54.32         3.59 o                         
   9  -2   6        143.83        155.66         5.91 o                         
  10  -2   6        944.65        960.96        33.87 o                         
  11  -2   6        414.42        401.60        12.45 o                         
  12  -2   6         51.81         65.16        10.08 o                         
  13  -2   6          2.82          7.47        12.02 o                         
  14  -2   6          1.12         16.15        11.61 o                         
 -14  -1   6          7.63         21.03        14.30 o                         
 -13  -1   6         40.93         36.83        10.11 o                         
 -12  -1   6        140.75        106.20         8.57 o                         
 -11  -1   6         31.50         28.78         6.52 o                         
 -10  -1   6          0.35         -2.51         4.80 o                         
  -9  -1   6        158.98        156.78         7.47 o                         
  -8  -1   6        438.17        431.36         8.44 o                         
  -7  -1   6         14.86         18.59         2.50 o                         
  -6  -1   6        108.89        112.83         2.99 o                         
  -5  -1   6         38.82         44.96         1.95 o                         
  -4  -1   6       1057.83       1039.39        18.15 o                         
  -3  -1   6       8022.96       7731.66        98.56 o                         
  -2  -1   6       6591.03       6356.85        89.82 o                         
  -1  -1   6       2080.71       1966.99        37.41 o                         
   0  -1   6       1290.52       1454.27        43.31 o                         
   1  -1   6       1385.17       1364.58        22.63 o                         
   2  -1   6       4447.51       4279.64        65.33 o                         
   3  -1   6       8026.72       8117.47       156.58 o                         
   4  -1   6       7420.32       7086.55       143.52 o                         
   5  -1   6       2775.28       2796.63        45.54 o                         
   6  -1   6         88.41         91.88         3.38 o                         
   7  -1   6         29.95         29.85         2.09 o                         
   8  -1   6        413.66        416.70         7.82 o                         
   9  -1   6        515.11        520.66        11.63 o                         
  10  -1   6        432.30        440.10        12.21 o                         
  11  -1   6        119.20        114.19         8.54 o                         
  12  -1   6         26.48         21.75        14.31 o                         
  13  -1   6         53.56         53.97        13.66 o                         
  14  -1   6          0.85         -2.44        18.44 o
[truncated: 775,902 more chars]
