# Supplementary material for: High-resolution structural study on pyri­din-3-yl ebselen and its N-methyl­ated tosyl­ate and iodide derivatives
Source: Acta Crystallogr C Struct Chem. 2023 Feb 17;79(Pt 2):43–51. doi: 10.1107/S2053229623000062 (PMC9899513; doi:10.1107/S2053229623000062)
Supplement: Supplementary file 4 [file c-79-00043-2-Metosylatesup4.hkl]

data_2-Metosylate                                                               
_shelx_title ' shelxt_a.res in P-1'                                             
_shelx_refln_list_code          4                                               
_shelx_F_calc_maximum      181.28                                               
_exptl_crystal_F_000       528.00                                               
_reflns_d_resolution_high  0.7908                                               
                                                                                
loop_                                                                           
 _space_group_symop_operation_xyz                                               
 'x, y, z'                                                                      
 '-x, -y, -z'                                                                   
                                                                                
_cell_length_a     6.9412                                                       
_cell_length_b    12.1279                                                       
_cell_length_c    13.5994                                                       
_cell_angle_alpha  70.426                                                       
_cell_angle_beta   83.774                                                       
_cell_angle_gamma  83.585                                                       
                                                                                
_shelx_F_squared_multiplier     1.000                                           
                                                                                
loop_                                                                           
 _refln_index_h                                                                 
 _refln_index_k                                                                 
 _refln_index_l                                                                 
 _refln_F_squared_calc                                                          
 _refln_F_squared_meas                                                          
 _refln_F_squared_sigma                                                         
 _refln_observed_status                                                         
   1   0   0        461.26        521.30        40.61 o                         
   2   0   0      32862.36      33157.55      1586.94 o                         
   3   0   0        835.70        875.49        59.54 o                         
   4   0   0       1269.93       1259.27       165.12 o                         
   5   0   0        526.93        628.62        49.89 o                         
   6   0   0        657.90        624.84        36.37 o                         
   7   0   0        266.47        257.90        40.16 o                         
   8   0   0        200.28        182.57        22.44 o                         
  -8   1   0        189.73        164.59        38.54 o                         
  -7   1   0        738.63        759.32        44.51 o                         
  -6   1   0       2054.38       2316.62        96.23 o                         
  -5   1   0       1194.51       1225.19        52.59 o                         
  -4   1   0      16212.50      17247.80       682.38 o                         
  -3   1   0        580.19        538.50        44.02 o                         
  -2   1   0      20202.99      22008.83      1057.21 o                         
  -1   1   0      13955.47      14106.07       954.58 o                         
   0   1   0       2582.25       2534.63       122.77 o                         
   1   1   0       2827.18       2250.24       154.74 o                         
   2   1   0       4352.23       3956.33       278.08 o                         
   3   1   0       4326.36       3895.36       280.87 o                         
   4   1   0       2002.86       2078.93       115.15 o                         
   5   1   0        358.95        405.74        29.32 o                         
   6   1   0         35.37         63.05        23.41 o                         
   7   1   0        622.34        592.07        36.80 o                         
   8   1   0          6.77          7.60        14.36 o                         
  -8   2   0       1962.98       1801.36       122.28 o                         
  -7   2   0         94.25        121.99        15.63 o                         
  -6   2   0       3450.38       3717.75       138.46 o                         
  -5   2   0       1634.85       1550.00        56.65 o                         
  -4   2   0        263.55        276.45        19.86 o                         
  -3   2   0        721.86        711.94        66.91 o                         
  -2   2   0        165.98        179.88        24.15 o                         
  -1   2   0       2644.19       2747.21       191.46 o                         
   0   2   0       4414.46       4949.50       340.70 o                         
   1   2   0        255.60        282.49        38.98 o                         
   2   2   0        313.28        326.94        51.07 o                         
   3   2   0        355.35        382.78        52.26 o                         
   4   2   0        122.33        149.07        40.24 o                         
   5   2   0        132.83        110.58        17.95 o                         
   6   2   0        636.31        676.35        38.54 o                         
   7   2   0          4.50         14.20        13.18 o                         
   8   2   0        612.27        646.79        45.01 o                         
  -8   3   0          8.70         22.21        16.16 o                         
  -7   3   0        312.59        315.51        29.45 o                         
  -6   3   0        580.18        613.35        37.83 o                         
  -5   3   0        681.98        687.29        38.34 o                         
  -4   3   0       1395.49       1402.25        86.71 o                         
  -3   3   0        178.20        131.20        24.95 o                         
  -2   3   0        131.29        113.71        46.25 o                         
  -1   3   0        403.73        413.42        42.97 o                         
   0   3   0       1209.24       1494.39       114.67 o                         
   1   3   0       4401.24       4255.80       299.26 o                         
   2   3   0       1101.14       1020.55        75.02 o                         
   3   3   0         29.75         42.24        10.15 o                         
   4   3   0        343.48        348.50        27.20 o                         
   5   3   0         14.97         17.60        18.96 o                         
   6   3   0       1779.28       1760.56        76.23 o                         
   7   3   0        332.56        345.87        32.09 o                         
   8   3   0        642.64        630.06        68.82 o                         
  -8   4   0         79.19        104.20        11.92 o                         
  -7   4   0          2.80          1.83        17.64 o                         
  -6   4   0        136.30        172.60        36.86 o                         
  -5   4   0         17.22         19.25        44.75 o                         
  -4   4   0        724.70        696.06        42.51 o                         
  -3   4   0        224.28        139.53        35.19 o                         
  -2   4   0        746.99        870.57        79.37 o                         
  -1   4   0       3161.45       3041.36       219.88 o                         
   0   4   0       2196.32       2561.94       133.00 o                         
   1   4   0        574.92        573.25        61.05 o                         
   2   4   0       8336.95       8209.25       572.86 o                         
   3   4   0        131.63         79.75        13.34 o                         
   4   4   0       2090.52       1968.92        92.49 o                         
   5   4   0       1499.91       1335.06        69.66 o                         
   6   4   0        415.88        403.63        43.89 o                         
   7   4   0        433.59        445.02        35.77 o                         
   8   4   0          1.39         25.34        15.06 o                         
  -7   5   0          7.72         12.93        17.57 o                         
  -6   5   0        396.71        423.94        33.85 o                         
  -5   5   0         55.42         13.83        23.19 o                         
  -4   5   0         35.29         35.80        20.98 o                         
  -3   5   0        417.91        462.67        34.73 o                         
  -2   5   0          4.03          0.15        20.39 o                         
  -1   5   0        105.90        100.27        21.44 o                         
   0   5   0          1.07          6.81        22.94 o                         
   1   5   0       2968.75       2609.67       196.77 o                         
   2   5   0        864.69        776.42        86.14 o                         
   3   5   0        356.13        252.50        60.48 o                         
   4   5   0       1037.44        948.53        87.34 o                         
   5   5   0       1988.91       1956.34        86.26 o                         
   6   5   0        674.60        754.88        43.52 o                         
   7   5   0          0.05         26.03        15.70 o                         
   8   5   0        312.58        294.27        29.05 o                         
  -7   6   0        456.29        452.47        50.12 o                         
  -6   6   0         31.15         43.40        19.42 o                         
  -5   6   0        240.27        237.51        27.05 o                         
  -4   6   0         30.15         10.86        19.20 o                         
  -3   6   0       1829.72       1861.70        74.69 o                         
  -2   6   0        805.84        753.79        54.72 o                         
  -1   6   0        200.06        138.24        26.33 o                         
   0   6   0        749.10        686.48        41.56 o                         
   1   6   0         85.73         38.10        31.33 o                         
   2   6   0        523.34        449.58        50.98 o                         
   3   6   0        784.73        751.15        34.58 o                         
   4   6   0       1743.51       1740.67       118.50 o                         
   5   6   0       1615.01       1464.17        94.70 o                         
   6   6   0         34.64         48.44        25.05 o                         
   7   6   0        656.55        687.00        77.67 o                         
   8   6   0         49.34         39.57        13.41 o                         
  -7   7   0         85.86         86.94        15.29 o                         
  -6   7   0        598.61        634.74        39.43 o                         
  -5   7   0         51.47         77.42        22.49 o                         
  -4   7   0       2086.53       2172.08        86.06 o                         
  -3   7   0        137.11        143.43        16.12 o                         
  -2   7   0       1385.71       1491.82       118.01 o                         
  -1   7   0        247.06        188.28        29.45 o                         
   0   7   0       2892.50       3224.83       244.64 o                         
   1   7   0       3622.37       3506.50       337.07 o                         
   2   7   0         42.64         60.11        13.37 o                         
   3   7   0       1010.68        907.21        45.11 o                         
   4   7   0          3.88         -4.82        28.78 o                         
   5   7   0        401.91        363.58        30.27 o                         
   6   7   0        110.58        137.31        17.77 o                         
   7   7   0          4.40         12.77        24.07 o                         
  -6   8   0        195.38        219.47        26.87 o                         
  -5   8   0        314.37        324.32        37.90 o                         
  -4   8   0         98.08         97.27        15.67 o                         
  -3   8   0       2236.51       2212.77        76.25 o                         
  -2   8   0        120.74        123.25        15.02 o                         
  -1   8   0       3848.50       3779.27       112.31 o                         
   0   8   0        228.72        260.58        16.27 o                         
   1   8   0       1095.47       1077.98        38.01 o                         
   2   8   0        189.54        182.14        14.40 o                         
   3   8   0        425.65        429.43        26.88 o                         
   4   8   0        742.43        657.10        68.50 o                         
   5   8   0         30.81         49.46        23.05 o                         
   6   8   0         31.06         44.36        15.56 o                         
   7   8   0        189.35        186.51        47.38 o                         
  -6   9   0          8.24         15.37         6.32 o                         
  -5   9   0        785.02        779.91        36.13 o                         
  -4   9   0        210.60        231.55        23.67 o                         
  -3   9   0         35.54         54.55        14.74 o                         
  -2   9   0        264.71        254.80        14.44 o                         
  -1   9   0        175.70        175.63        14.05 o                         
   0   9   0        735.72        738.48        30.85 o                         
   1   9   0        605.87        542.59        27.25 o                         
   2   9   0       1015.23        923.35        31.94 o                         
   3   9   0         11.68         17.46        15.40 o                         
   4   9   0       1432.96       1243.88        56.39 o                         
   5   9   0        128.60        179.03        21.96 o                         
   6   9   0       1041.18       1163.16        70.84 o                         
   7   9   0         83.69         96.83        15.53 o                         
  -5  10   0        296.19        290.23        24.10 o                         
  -4  10   0        531.55        563.60        30.19 o                         
  -3  10   0        102.70        104.52        13.74 o                         
  -2  10   0        660.14        553.33        28.33 o                         
  -1  10   0        296.79        323.64        21.55 o                         
   0  10   0          8.80         22.81        10.92 o                         
   1  10   0          9.73          8.36        13.25 o                         
   2  10   0        540.25        545.20        29.50 o                         
   3  10   0        166.56        145.71        18.66 o                         
   4  10   0        109.07        110.49        18.09 o                         
   5  10   0        282.22        321.75        23.38 o                         
   6  10   0        322.38        341.37        27.97 o                         
  -5  11   0          3.17          4.99         8.71 o                         
  -4  11   0         48.33         85.27        20.33 o                         
  -3  11   0         18.43         33.31        21.77 o                         
  -2  11   0        237.26        247.89        22.86 o                         
  -1  11   0        391.19        394.89        29.74 o                         
   0  11   0          2.01         22.16        12.59 o                         
   1  11   0        947.75        967.65        35.07 o                         
   2  11   0        144.19        105.84        20.69 o                         
   3  11   0        855.47        928.46        77.97 o                         
   4  11   0          3.76          0.58        17.31 o                         
   5  11   0        661.81        700.36        46.55 o                         
   6  11   0        242.07        224.39        20.34 o                         
  -4  12   0         29.85         28.87         6.24 o                         
  -3  12   0        690.00        759.54        40.71 o                         
  -2  12   0        276.89        263.72        24.74 o                         
  -1  12   0        770.20        847.32        32.88 o                         
   0  12   0        209.08        262.84        21.91 o                         
   1  12   0        807.98        805.00        77.00 o                         
   2  12   0       1330.98       1410.41       109.09 o                         
   3  12   0          0.97          1.89        14.16 o                         
   4  12   0        974.79       1047.40        57.49 o                         
   5  12   0         22.32         11.26        12.64 o                         
  -3  13   0        320.60        304.57        25.45 o                         
  -2  13   0        638.78        562.18        69.25 o                         
  -1  13   0         21.76         29.55        15.35 o                         
   0  13   0        656.53        705.89        54.89 o                         
   1  13   0        761.54        848.99        70.18 o                         
   2  13   0        412.60        374.40        26.11 o                         
   3  13   0        910.78        868.69        54.13 o                         
   4  13   0        118.22         95.27        23.00 o                         
  -1  14   0        114.51         83.86        11.49 o                         
   0  14   0         57.29         78.27        19.70 o                         
   1  14   0         91.34         67.03        11.57 o                         
   2  14   0        442.62        355.24        34.16 o                         
  -1 -14   1        642.48        391.10       119.02 o                         
   0 -14   1          1.46          7.98        13.30 o                         
  -3 -13   1        200.33        186.16        25.87 o                         
  -2 -13   1       1342.93       1323.98        48.58 o                         
  -1 -13   1          1.39         -1.79        25.88 o                         
   0 -13   1        988.85       1089.91        57.43 o                         
   1 -13   1        104.21        105.41        18.92 o                         
   2 -13   1        552.68        459.29        39.02 o                         
  -4 -12   1        586.69        602.21        49.82 o                         
  -3 -12   1        809.82        851.46        38.74 o                         
  -2 -12   1        186.20        181.71        36.07 o                         
  -1 -12   1       1057.82        998.78        55.99 o                         
   0 -12   1          0.62         19.48        20.55 o                         
   1 -12   1        616.82        615.48        25.50 o                         
   2 -12   1        258.48        244.81        13.53 o                         
   3 -12   1         57.38         75.60        21.27 o                         
  -5 -11   1        618.93        671.09        32.45 o                         
  -4 -11   1          1.97         28.04        19.58 o                         
  -3 -11   1        666.51        682.42        62.63 o                         
  -2 -11   1        626.94        624.41        63.31 o                         
  -1 -11   1          0.65         14.15        16.37 o                         
   0 -11   1        462.43        503.99        27.24 o                         
   1 -11   1          9.48          9.93        12.60 o                         
   2 -11   1        140.37        147.52        19.32 o                         
   3 -11   1         35.80         75.27        23.65 o                         
   4 -11   1         30.22         35.34        23.82 o                         
  -6 -10   1        251.49        217.50        22.08 o                         
  -5 -10   1         12.15         56.94        28.09 o                         
  -4 -10   1       1140.73       1153.82        52.77 o                         
  -3 -10   1          3.62         14.30        16.97 o                         
  -2 -10   1        390.30        336.06        48.16 o                         
  -1 -10   1         22.92         16.03        11.31 o                         
   0 -10   1       1118.67       1296.12        51.65 o                         
   1 -10   1        106.23         82.44        25.55 o                         
   2 -10   1        343.11        340.91        28.57 o                         
   3 -10   1         25.77         29.54        11.90 o                         
   4 -10   1        613.33        553.71        70.74 o                         
   5 -10   1        256.17        246.37        17.16 o                         
  -7  -9   1         21.95         18.66         9.63 o                         
  -6  -9   1        122.59        133.54        35.23 o                         
  -5  -9   1          8.28         27.60        16.85 o                         
  -4  -9   1        863.26        809.93        48.38 o                         
  -3  -9   1         90.05        119.68        18.56 o                         
  -2  -9   1        717.01        716.48        42.99 o                         
  -1  -9   1        760.70        739.62        30.95 o                         
   0  -9   1       4012.48       4362.99       160.49 o                         
   1  -9   1        385.65        376.34        36.41 o                         
   2  -9   1       2082.63       2150.28        63.29 o                         
   3  -9   1       1484.69       1483.36        48.57 o                         
   4  -9   1        259.60        283.16        19.66 o                         
   5  -9   1        739.98        733.04        40.52 o                         
   6  -9   1        161.78        131.79        16.39 o                         
  -7  -8   1         36.53         38.24        15.08 o                         
  -6  -8   1        494.07        520.97        34.11 o                         
  -5  -8   1         60.92        115.32        23.68 o                         
  -4  -8   1        327.91        277.12        23.26 o                         
  -3  -8   1        154.20        160.78        18.59 o                         
  -2  -8   1        658.10        701.49        31.86 o                         
  -1  -8   1       4516.55       4265.73       132.37 o                         
   0  -8   1         36.85         77.69        23.62 o                         
   1  -8   1       2374.70       2359.71        78.86 o                         
   2  -8   1        920.34        957.18        37.19 o                         
   3  -8   1       1922.03       1919.20        99.20 o                         
   4  -8   1       1720.58       1810.45        82.04 o                         
   5  -8   1        117.34        115.41        24.54 o                         
   6  -8   1        814.18        823.15        46.36 o                         
  -7  -7   1        243.94        231.87        65.65 o                         
  -6  -7   1        230.69        232.02        22.84 o                         
  -5  -7   1       1153.38       1031.10        46.27 o                         
  -4  -7   1         27.37         -5.49        17.25 o                         
  -3  -7   1       1898.22       1739.40        70.17 o                         
  -2  -7   1        943.87        882.85        36.84 o                         
  -1  -7   1       1915.19       1883.58       100.88 o                         
   0  -7   1       2075.58       2227.24       177.42 o                         
   1  -7   1        183.21        178.11        14.27 o                         
   2  -7   1       2668.94       2617.99       144.81 o                         
   3  -7   1        615.62        680.02        32.16 o                         
   4  -7   1        249.97        240.20        25.71 o                         
   5  -7   1        368.69        393.44        32.71 o                         
   6  -7   1          9.58         11.15        13.50 o                         
   7  -7   1        113.94         90.43         8.96 o                         
  -7  -6   1        359.85        318.34        24.27 o                         
  -6  -6   1       1342.22       1386.79        62.70 o                         
  -5  -6   1         60.17         75.19        18.76 o                         
  -4  -6   1       2261.42       2366.02       110.28 o                         
  -3  -6   1        183.72        186.78        38.82 o                         
  -2  -6   1       5418.34       4943.29       240.28 o                         
  -1  -6   1        671.97        627.80        42.29 o                         
   0  -6   1        273.91        250.75        42.92 o                         
   1  -6   1        227.68        242.09        29.80 o                         
   2  -6   1        122.94        166.51        18.57 o                         
   3  -6   1         50.09         38.13        13.42 o                         
   4  -6   1         99.64        118.49        17.84 o                         
   5  -6   1          5.64         34.15        15.88 o                         
   6  -6   1          0.57         20.61        30.34 o                         
   7  -6   1        134.29        118.71        18.56 o                         
  -8  -5   1        600.68        484.70       127.88 o                         
  -7  -5   1         59.78         75.42        32.51 o                         
  -6  -5   1       1305.48       1356.47        68.80 o                         
  -5  -5   1        236.39        247.80        34.94 o                         
  -4  -5   1        130.12        107.84        31.13 o                         
  -3  -5   1       2352.54       2292.04       185.87 o                         
  -2  -5   1       4052.59       4182.62       208.77 o                         
  -1  -5   1        710.83        580.58        36.72 o                         
   0  -5   1       1948.62       2455.60       170.84 o                         
   1  -5   1       1350.16       1470.94       154.38 o                         
   2  -5   1         76.56         66.98        20.06 o                         
   3  -5   1         60.04         33.96        15.16 o                         
   4  -5   1        109.75        140.56        20.95 o                         
   5  -5   1        729.21        777.50        36.30 o                         
   6  -5   1          5.90         -7.93        25.51 o                         
   7  -5   1        325.18        351.46        30.68 o                         
  -8  -4   1         57.41         36.86        12.66 o                         
  -7  -4   1        807.97        833.88        51.41 o                         
  -6  -4   1        276.56        296.01        34.59 o                         
  -5  -4   1        119.69        165.56        31.21 o                         
  -4  -4   1       2558.87       2653.66       174.99 o                         
  -3  -4   1         56.37         19.47        42.15 o                         
  -2  -4   1       3683.74       3712.52       270.92 o                         
  -1  -4   1       1411.15       1338.78       108.20 o                         
   0  -4   1        638.21        728.08        47.59 o                         
   1  -4   1         50.85         86.38        19.11 o                         
   2  -4   1        236.85        237.88        26.61 o                         
   3  -4   1         53.55         34.44        22.45 o                         
   4  -4   1       2432.70       2496.67       106.02 o                         
   5  -4   1        229.15        228.75        17.83 o                         
   6  -4   1        644.65        705.04        63.60 o                         
   7  -4   1         16.79         32.73        13.18 o                         
   8  -4   1        191.58        172.24        36.74 o                         
  -8  -3   1        546.18        494.65        34.69 o                         
  -7  -3   1         97.01         84.12        23.49 o                         
  -6  -3   1        424.02        431.22        25.98 o                         
  -5  -3   1         12.81         11.08        15.38 o                         
  -4  -3   1       1380.04       1215.34        96.19 o                         
  -3  -3   1          3.05         14.95        25.03 o                         
  -2  -3   1          2.45         -8.11        34.89 o                         
  -1  -3   1       1291.66       1187.00        94.83 o                         
   0  -3   1       2444.89       2856.11       143.78 o                         
   1  -3   1        268.51        277.62        23.22 o                         
   2  -3   1         64.13         45.27        22.67 o                         
   3  -3   1       1276.49       1224.91       218.19 o                         
   4  -3   1        769.43        836.39        48.05 o                         
   5  -3   1       1030.11       1082.74        60.29 o                         
   6  -3   1          1.85          4.28        12.21 o                         
   7  -3   1        894.14       1051.11        83.27 o                         
   8  -3   1         76.69         68.33        12.18 o                         
  -8  -2   1        136.50        134.47        26.93 o                         
  -7  -2   1         41.03         54.32        13.64 o                         
  -6  -2   1         24.97         31.68        33.91 o                         
  -5  -2   1          3.56         -7.03        14.48 o                         
  -4  -2   1       2398.69       2714.54       117.85 o                         
  -3  -2   1       2073.27       2104.61        93.46 o                         
  -2  -2   1       4183.25       3975.30       285.36 o                         
  -1  -2   1       4460.75       4069.55       283.96 o                         
   0  -2   1       3144.13       3803.25       263.79 o                         
   1  -2   1       2384.28       2491.10       175.88 o                         
   2  -2   1       1153.55       1284.66        75.07 o                         
   3  -2   1       2241.54       2285.92       193.46 o                         
   4  -2   1        470.85        509.43        87.86 o                         
   5  -2   1        321.13        318.28        19.00 o                         
   6  -2   1       1821.26       1921.43       106.92 o                         
   7  -2   1          1.46         30.28        19.97 o                         
   8  -2   1       1826.89       1845.44        91.97 o                         
  -8  -1   1        182.81        188.15        37.12 o                         
  -7  -1   1        111.37        127.70        16.08 o                         
  -6  -1   1        768.75        825.54        71.63 o                         
  -5  -1   1       1407.43       1373.40        81.45 o                         
  -4  -1   1          6.05         28.78        12.11 o                         
  -3  -1   1       1230.64       1039.02       110.93 o                         
  -2  -1   1         13.08         -3.55        19.03 o                         
  -1  -1   1       6289.47       5965.96       287.57 o                         
   0  -1   1       4509.63       5161.65       351.05 o                         
   1  -1   1        586.66        636.29        38.32 o                         
   2  -1   1       7833.96       8194.70       572.77 o                         
   3  -1   1        244.27        171.78        55.37 o                         
   4  -1   1      13518.96      13977.65       682.27 o                         
   5  -1   1        157.49        167.87        21.83 o                         
   6  -1   1       3864.83       4269.39       305.59 o                         
   7  -1   1        405.35        429.75        25.53 o                         
   8  -1   1        269.07        255.02        19.75 o                         
  -8   0   1          3.48         -1.72        19.64 o                         
  -7   0   1        615.32        618.51        27.82 o                         
  -6   0   1         10.43         24.21        15.11 o                         
  -5   0   1       1405.23       1485.23        70.06 o                         
  -4   0   1        471.67        370.67        41.61 o                         
  -3   0   1          2.07         -4.12        21.42 o                         
  -2   0   1       4672.66       4172.81       291.41 o                         
  -1   0   1         79.21         80.50        13.76 o                         
   0   0   1       9783.38      10387.82       704.44 o                         
   1   0   1       5635.70       5926.88       406.95 o                         
   2   0   1      32407.49      34247.28      2321.03 o                         
   3   0   1      10713.11      11346.52       793.25 o                         
   4   0   1       5139.29       5469.13       299.40 o                         
   5   0   1       1166.63       1258.18        49.35 o                         
   6   0   1        116.97        111.97        15.42 o                         
   7   0   1          1.36         -1.92        13.59 o                         
   8   0   1        113.51         75.81        13.33 o                         
  -8   1   1        452.97        429.60        25.76 o                         
  -7   1   1          9.67         25.67        12.24 o                         
  -6   1   1       2184.10       2195.00       110.78 o                         
  -5   1   1        352.36        370.50        34.46 o                         
  -4   1   1       1472.80       1349.06        73.76 o                         
  -3   1   1        169.17        138.21        29.71 o                         
  -2   1   1      20956.14      21275.77      1442.14 o                         
  -1   1   1        184.70        177.23        16.03 o                         
   0   1   1        625.61        596.20        35.92 o                         
   1   1   1       1630.99       1599.95       162.39 o                         
   2   1   1        304.34        274.50        33.61 o                         
   3   1   1          4.63          5.06        15.67 o                         
   4   1   1       1441.45       1622.09        70.07 o                         
   5   1   1         49.45         56.18        15.19 o                         
   6   1   1        259.79        304.79        19.72 o                         
   7   1   1        112.46         95.21        15.46 o                         
   8   1   1        187.29        228.27        30.78 o                         
  -8   2   1        108.50         82.81        19.10 o                         
  -7   2   1        509.15        511.49        58.41 o                         
  -6   2   1        230.05        261.74        23.97 o                         
  -5   2   1       1200.37        922.37        98.66 o                         
  -4   2   1         29.07         59.88        19.51 o                         
  -3   2   1       1875.53       1903.44       147.32 o                         
  -2   2   1        183.94        135.88        17.49 o                         
  -1   2   1        621.48        593.82        37.31 o                         
   0   2   1       1642.86       1670.63        86.64 o                         
   1   2   1        959.65        927.73        51.11 o                         
   2   2   1        985.26       1053.57        59.54 o                         
   3   2   1        245.68        221.10        11.73 o                         
   4   2   1          3.39         22.81        11.33 o                         
   5   2   1       1151.68       1147.99        52.74 o                         
   6   2   1        141.88        201.07        18.93 o                         
   7   2   1          5.09         12.25        20.59 o                         
   8   2   1        391.73        356.53        35.66 o                         
  -8   3   1          3.24         -5.85        15.67 o                         
  -7   3   1        259.32        308.27        24.26 o                         
  -6   3   1        304.86        275.35        55.64 o                         
  -5   3   1        136.38        125.40        43.37 o                         
  -4   3   1         81.77         81.98        28.66 o                         
  -3   3   1         16.42         22.88        18.64 o                         
  -2   3   1       2156.08       2161.62        82.58 o                         
  -1   3   1         34.51         73.65        12.85 o                         
   0   3   1        756.81        916.19        78.62 o                         
   1   3   1        489.32        456.32        52.20 o                         
   2   3   1       2000.41       1896.96        82.13 o                         
   3   3   1        128.27        154.13        17.74 o                         
   4   3   1       2592.27       2397.93       106.00 o                         
   5   3   1        797.35        772.40        35.77 o                         
   6   3   1        827.58        835.73        68.89 o                         
   7   3   1        803.95        812.70        65.93 o                         
  -8   4   1         71.27         91.25        14.78 o                         
  -7   4   1         14.87         20.45        20.19 o                         
  -6   4   1        125.31        134.90        28.61 o                         
  -5   4   1        124.16        108.89        19.85 o                         
  -4   4   1        856.53        921.18        82.86 o                         
  -3   4   1        175.14        163.75        67.18 o                         
  -2   4   1        348.38        352.71        31.72 o                         
  -1   4   1        939.69        918.73        45.56 o                         
   0   4   1       1172.05       1193.90        69.41 o                         
   1   4   1       9101.51       8829.87       609.73 o                         
   2   4   1        440.29        507.25        40.77 o                         
   3   4   1       8060.04       7819.44       311.23 o                         
   4   4   1        168.09        161.70        19.86 o                         
   5   4   1       3173.72       3116.64       114.99 o                         
   6   4   1        273.29        270.38        70.43 o                         
   7   4   1         82.28        100.77        46.38 o                         
   8   4   1        307.10        314.93        22.23 o                         
  -7   5   1         15.47         27.90         9.67 o                         
  -6   5   1        149.07        180.99        37.40 o                         
  -5   5   1        492.29        560.06        39.41 o                         
  -4   5   1       2718.11       2941.89       108.71 o                         
  -3   5   1       4069.68       4415.28       187.19 o                         
  -2   5   1        715.49        832.57        79.78 o                         
  -1   5   1       6574.16       6100.45       303.37 o                         
   0   5   1       1017.30       1237.21        74.22 o                         
   1   5   1        967.06        850.01        82.11 o                         
   2   5   1       5483.67       5406.74       246.95 o                         
   3   5   1         18.13         32.83        23.46 o                         
   4   5   1       2879.25       2755.58       161.18 o                         
   5   5   1        944.44        939.64        50.77 o                         
   6   5   1        728.87        683.06        39.66 o                         
   7   5   1        387.61        436.13        59.16 o                         
   8   5   1        298.51        268.90        29.45 o                         
  -7   6   1        624.92        597.61        33.56 o                         
  -6   6   1         26.66         38.73        40.86 o                         
  -5   6   1       4724.69       4936.83       298.67 o                         
  -4   6   1        685.28        676.29        49.01 o                         
  -3   6   1       1420.20       1568.22        90.58 o                         
  -2   6   1       2670.84       2845.98       301.10 o                         
  -1   6   1        433.75        346.51        53.90 o                         
   0   6   1       7023.29       7823.54       265.24 o                         
   1   6   1       3297.94       3191.69       157.31 o                         
   2   6   1       2144.68       1941.56        85.25 o                         
   3   6   1        465.99        390.99        28.13 o                         
   4   6   1         43.91         60.73        35.54 o                         
   5   6   1        540.51        475.01        36.76 o                         
   6   6   1         13.29         13.53        24.18 o                         
   7   6   1        172.78        160.31        34.98 o                         
   8   6   1          8.93         11.80        15.02 o                         
  -7   7   1        234.27        215.02        34.32 o                         
  -6   7   1        797.13        822.20        59.80 o                         
  -5   7   1         50.55         91.02        32.31 o                         
  -4   7   1       1286.71       1256.99        77.59 o                         
  -3   7   1       1696.83       1576.12        77.51 o                         
  -2   7   1        922.11        715.14        90.09 o                         
  -1   7   1       3239.44       3443.20       165.54 o                         
   0   7   1          8.08         33.65        17.31 o                         
   1   7   1       1198.01       1219.26        68.09 o                         
   2   7   1        250.10        249.79        22.69 o                         
   3   7   1        971.83        941.67        41.70 o                         
   4   7   1         13.36        -10.41        26.18 o                         
   5   7   1        529.66        589.51        49.52 o                         
   6   7   1        128.55        130.41        18.07 o                         
   7   7   1        389.79        440.96        31.93 o                         
  -6   8   1        345.02        313.88        23.34 o                         
  -5   8   1       1058.23       1072.76        59.69 o                         
  -4   8   1         14.48         29.18        14.81 o                         
  -3   8   1         55.49         51.66        13.84 o                         
  -2   8   1         18.41         43.50        10.87 o                         
  -1   8   1         49.39         48.29         9.66 o                         
   0   8   1        521.76        586.61        31.86 o                         
   1   8   1         34.26         33.39         9.85 o                         
   2   8   1        204.63        199.37        13.15 o                         
   3   8   1       1424.19       1356.39        57.13 o                         
   4   8   1        133.15        136.24        32.35 o                         
   5   8   1        869.97        862.09        36.98 o                         
   6   8   1        546.88        575.70        31.61 o                         
   7   8   1        230.29        244.88        25.49 o                         
  -6   9   1        215.10        178.76        21.96 o                         
  -5   9   1        176.04        192.79        20.63 o                         
  -4   9   1        334.46        401.13        31.59 o                         
  -3   9   1        323.24        327.33        23.67 o                         
  -2   9   1        212.08        224.59        15.69 o                         
  -1   9   1        478.87        469.59        19.50 o                         
   0   9   1          0.41         16.51        11.08 o                         
   1   9   1       1830.30       1780.14        57.54 o                         
   2   9   1        859.00        803.12        35.77 o                         
   3   9   1        380.26        355.78        21.26 o                         
   4   9   1        469.65        544.24        39.29 o                         
   5   9   1         99.09         91.53        21.18 o                         
   6   9   1        903.11        891.63        40.98 o                         
   7   9   1        462.07        419.44        90.49 o                         
  -5  10   1         32.74         20.34        15.56 o                         
  -4  10   1        611.09        612.28        52.77 o                         
  -3  10   1       1186.41       1286.36        70.11 o                         
  -2  10   1       1136.31       1088.40        39.96 o                         
  -1  10   1        211.66        194.32        21.51 o                         
   0  10   1       1919.73       2091.64        77.41 o                         
   1  10   1          7.04         -5.55        13.28 o                         
   2  10   1       1036.62       1039.73        41.49 o                         
   3  10   1        310.29        340.94        24.97 o                         
   4  10   1         22.95         44.20        21.07 o                         
   5  10   1        716.31        803.80        40.27 o                         
   6  10   1        173.68        171.08        14.50 o                         
  -5  11   1        120.32         95.24        13.84 o                         
  -4  11   1        748.30        736.97        58.94 o                         
  -3  11   1         44.92         48.12        23.20 o                         
  -2  11   1         15.64         -2.47        22.01 o                         
  -1  11   1       1299.73       1245.12        60.66 o                         
   0  11   1          3.23         10.13        10.68 o                         
   1  11   1       2044.36       1855.18        70.62 o                         
   2  11   1       1341.44       1160.54        53.18 o                         
   3  11   1        565.53        621.41        38.89 o                         
   4  11   1        824.93        794.56        67.67 o                         
   5  11   1         62.35         86.42        14.65 o                         
   6  11   1        434.16        427.25        34.54 o                         
  -4  12   1          1.41          4.84        10.90 o                         
  -3  12   1       1226.48       1231.57        90.02 o                         
  -2  12   1        882.64        796.38        62.94 o                         
  -1  12   1        438.89        490.93        25.45 o                         
   0  12   1       1413.83       1515.98        63.40 o                         
   1  12   1        100.31         64.98        20.81 o                         
   2  12   1        912.26        899.19        76.47 o                         
   3  12   1        263.80        206.01        20.55 o                         
   4  12   1        317.76        382.05        48.30 o                         
   5  12   1        360.59        337.13        31.93 o                         
  -3  13   1          4.30          0.17         6.39 o                         
  -2  13   1        427.55        404.90        40.88 o                         
  -1  13   1        188.62        170.65        15.19 o                         
   0  13   1        468.32        530.31        31.56 o                         
   1  13   1        414.81        339.26        32.98 o                         
   2  13   1          2.88          9.59        18.00 o                         
   3  13   1        111.84         80.31        14.21 o                         
   4  13   1          0.82         16.57        25.23 o                         
  -1  14   1        636.31        533.64        46.27 o                         
   0  14   1         56.11         85.57        23.65 o                         
   1  14   1         37.72         12.78        14.05 o                         
   2  14   1         78.38         97.59        12.07 o                         
   3  14   1          0.56         11.70        18.93 o                         
  -3 -13   2          2.99          4.85        17.91 o                         
  -2 -13   2        411.51        373.03        31.44 o                         
  -1 -13   2         70.93         86.24        17.39 o                         
   0 -13   2        329.60        312.49        21.32 o                         
   1 -13   2         56.24         51.09         9.38 o                         
   2 -13   2         39.43         13.97         9.03 o                         
  -4 -12   2        144.93        169.95        28.88 o                         
  -3 -12   2        384.73        402.96        29.01 o                         
  -2 -12   2          9.85         -4.80        21.75 o                         
  -1 -12   2        509.28        501.22        32.43 o                         
   0 -12   2         12.08         14.28        12.82 o                         
   1 -12   2        234.25        221.19        20.35 o                         
   2 -12   2         41.75         35.90        12.67 o                         
   3 -12   2        113.61        140.47        16.99 o                         
  -5 -11   2        603.60        618.41        49.37 o                         
  -4 -11   2          2.61         -2.23        22.74 o                         
  -3 -11   2        441.41        440.19        34.84 o                         
  -2 -11   2          0.20        -29.97        34.10 o                         
  -1 -11   2        128.05        114.53        17.13 o                         
   0 -11   2         91.11         96.43        19.70 o                         
   1 -11   2          5.47          8.46        13.73 o                         
   2 -11   2        210.34        217.59        14.59 o                         
   3 -11   2          2.32         22.79        20.24 o                         
   4 -11   2        324.96        292.39        19.31 o                         
  -6 -10   2          0.32          8.79        13.78 o                         
  -5 -10   2         45.64         43.25        25.54 o                         
  -4 -10   2         89.48        104.42        20.68 o                         
  -3 -10   2         16.45         19.45        34.14 o                         
  -2 -10   2        579.32        518.50        58.62 o                         
  -1 -10   2         41.41         11.53        19.96 o                         
   0 -10   2       1834.96       1953.14        83.69 o                         
   1 -10   2         14.41          4.02        17.01 o                         
   2 -10   2       1414.44       1390.09        60.50 o                         
   3 -10   2        148.97        162.64        20.56 o                         
   4 -10   2       1185.35       1117.16        48.16 o                         
   5 -10   2        248.10        203.09        18.44 o                         
  -6  -9   2        291.56        284.64        38.01 o                         
  -5  -9   2          5.84         83.91        44.64 o                         
  -4  -9   2        819.53        872.45        44.94 o                         
  -3  -9   2         19.76         10.85        16.68 o                         
  -2  -9   2       2485.46       2288.40       120.21 o                         
  -1  -9   2        235.64        235.33        32.34 o                         
   0  -9   2        509.14        596.99        32.67 o                         
   1  -9   2       1370.70       1425.45        56.32 o                         
   2  -9   2          1.16          6.85        13.39 o                         
   3  -9   2       2277.19       2400.14        86.50 o                         
   4  -9   2         42.53         54.44        10.75 o                         
   5  -9   2        878.35        895.84        47.16 o                         
  -7  -8   2          0.28         20.79        22.70 o                         
  -6  -8   2       1358.36       1590.88        85.90 o                         
  -5  -8   2        196.82        209.22        23.31 o                         
  -4  -8   2        477.92        522.49        25.85 o                         
  -3  -8   2       1623.08       1591.05        66.19 o                         
  -2  -8   2          3.47         20.52        15.23 o                         
  -1  -8   2        974.47        955.42        52.95 o                         
   0  -8   2       1573.16       1674.38        74.42 o                         
   1  -8   2       1293.26       1206.90        44.90 o                         
   2  -8   2       1277.18       1234.69        45.52 o                         
   3  -8   2        307.08        284.27        19.48 o                         
   4  -8   2        984.25       1108.52        74.73 o                         
   5  -8   2          3.92          6.84        11.96 o                         
   6  -8   2        118.66        124.57        10.34 o                         
  -7  -7   2       1050.40       1011.50        56.23 o                         
  -6  -7   2        130.88        107.45        32.72 o                         
  -5  -7   2       1166.79       1233.28        68.63 o                         
  -4  -7   2       1380.58       1261.97        44.20 o                         
  -3  -7   2       1098.20       1088.01        52.64 o                         
  -2  -7   2       2244.74       2288.67       134.09 o                         
  -1  -7   2         97.95         91.73        10.14 o                         
   0  -7   2       2334.70       2635.41       187.14 o                         
   1  -7   2        215.48        211.45        14.86 o                         
   2  -7   2        929.20        961.53        41.93 o                         
   3  -7   2        328.86        377.58        32.93 o                         
   4  -7   2        105.28        164.21        41.72 o                         
   5  -7   2         55.91         42.06        17.34 o                         
   6  -7   2          2.65         15.07        20.28 o                         
   7  -7   2         66.04         42.51        10.29 o                         
  -7  -6   2        238.79        254.07        21.29 o                         
  -6  -6   2       1960.32       2025.87        87.09 o                         
  -5  -6   2        106.91        106.08        20.00 o                         
  -4  -6   2       1800.95       1814.44        59.06 o                         
  -3  -6   2       1539.76       1495.26        66.59 o                         
  -2  -6   2        753.46        778.95        39.13 o                         
  -1  -6   2       1691.21       1510.79        82.98 o                         
   0  -6   2        559.02        514.75        59.15 o                         
   1  -6   2        924.69       1032.97        65.78 o                         
   2  -6   2         11.93         -0.82        13.30 o                         
   3  -6   2        105.81         85.77        17.24 o                         
   4  -6   2        248.13        273.06        22.35 o                         
   5  -6   2         33.97         41.72        17.05 o                         
   6  -6   2         41.88         56.18        22.72 o                         
   7  -6   2         27.68         35.92        12.91 o                         
  -8  -5   2        671.64        707.11        53.27 o                         
  -7  -5   2        930.48        927.81        36.39 o                         
  -6  -5   2        221.04        274.04        28.32 o                         
  -5  -5   2        907.74        859.55        55.83 o                         
  -4  -5   2        378.45        362.69        25.21 o                         
  -3  -5   2        793.16        718.86        45.65 o                         
  -2  -5   2          1.74         -5.66        15.23 o                         
  -1  -5   2         80.61        132.87        61.09 o                         
   0  -5   2       2905.73       3133.84       229.91 o                         
   1  -5   2         22.25         77.70        24.10 o                         
   2  -5   2       4176.50       4590.26       316.11 o                         
   3  -5   2        139.35        119.81        14.61 o                         
   4  -5   2       1599.43       1762.16        70.33 o                         
   5  -5   2       1080.40       1141.35        68.21 o                         
   6  -5   2        568.01        593.42        54.07 o                         
   7  -5   2         64.07         70.10        14.04 o                         
  -8  -4   2         32.41         38.83        19.82 o                         
  -7  -4   2        135.45        168.26        17.19 o                         
  -6  -4   2         31.27         11.56        30.00 o                         
  -5  -4   2        608.26        635.40        46.99 o                         
  -4  -4   2        295.72        382.42        35.17 o                         
  -3  -4   2         84.44         77.87        42.98 o                         
  -2  -4   2        943.78        960.20        88.25 o                         
  -1  -4   2        180.37        100.42        35.97 o                         
   0  -4   2       4828.77       5425.52       379.53 o                         
   1  -4   2        271.05        234.31        23.37 o                         
   2  -4   2       3321.37       3667.23       192.52 o                         
   3  -4   2         56.06         52.23        19.58 o                         
   4  -4   2       1471.91       1524.94        69.04 o                         
   5  -4   2        380.60        440.20        26.82 o                         
   6  -4   2        520.72        542.44        32.65 o                         
   7  -4   2       1159.70       1267.05        65.45 o                         
   8  -4   2        234.01        258.86        20.87 o                         
  -8  -3   2        129.83        128.94        35.31 o                         
  -7  -3   2          1.08         21.21        20.03 o                         
  -6  -3   2        901.67        913.69        59.50 o                         
  -5  -3   2       1323.96       1254.53        55.69 o                         
  -4  -3   2       1364.45       1392.94        57.78 o                         
  -3  -3   2        878.71        955.12        48.02 o                         
  -2  -3   2       2173.22       1800.27       140.63 o                         
  -1  -3   2        212.96        145.80        31.58 o                         
   0  -3   2       2008.09       2278.88       161.45 o                         
   1  -3   2       2924.84       3095.10       155.20 o                         
   2  -3   2       3854.95       4287.14       302.87 o                         
   3  -3   2       3939.30       4127.28       219.26 o                         
   4  -3   2        311.36        285.56        26.09 o                         
   5  -3   2       3476.15       3648.82       130.26 o                         
   6  -3   2         99.69        102.98        13.98 o                         
   7  -3   2        370.11        420.58        28.27 o                         
   8  -3   2        101.84         97.77        42.77 o                         
  -8  -2   2        248.50        228.48        24.53 o                         
  -7  -2   2         51.06         60.06        20.44 o                         
  -6  -2   2       1205.99       1292.83        44.96 o                         
  -5  -2   2          8.22         -2.65        14.22 o                         
  -4  -2   2        368.91        351.46        31.50 o                         
  -3  -2   2        350.02        285.01        20.78 o                         
  -2  -2   2       1389.54       1423.91       115.04 o                         
  -1  -2   2      11985.20      11516.67       783.91 o                         
   0  -2   2        360.02        445.10        29.74 o                         
   1  -2   2      19172.09      19802.83      1339.94 o                         
   2  -2   2          3.53         -3.35        16.16 o                         
   3  -2   2       2197.54       2372.05       183.57 o                         
   4  -2   2        824.60        826.91        64.79 o                         
   5  -2   2         13.30         14.17         9.48 o                         
   6  -2   2        379.13        397.13        32.40 o                         
   7  -2   2          2.05          4.58        12.34 o                         
   8  -2   2        709.68        835.39        60.33 o                         
  -8  -1   2         23.80         23.57        13.13 o                         
  -7  -1   2        279.25        273.72        19.92 o                         
  -6  -1   2         86.08        111.03        15.44 o                         
  -5  -1   2       2396.08       2280.18        91.97 o                         
  -4  -1   2         52.46         78.19        13.89 o                         
  -3  -1   2       4326.00       4312.10       215.67 o                         
  -2  -1   2        236.16        147.98        37.48 o                         
  -1  -1   2        402.22        403.53        27.61 o                         
   0  -1   2        427.71        442.40        24.89 o                         
   1  -1   2       2974.81       3051.64       151.81 o                         
   2  -1   2       2802.53       2687.84       139.84 o                         
   3  -1   2        647.37        661.80        49.90 o                         
   4  -1   2       2329.49       2459.15       214.92 o                         
   5  -1   2        138.44        109.01        17.56 o                         
   6  -1   2       2475.17       2667.03        88.98 o                         
   7  -1   2          1.59         32.90        13.69 o                         
   8  -1   2       1555.84       1480.32       171.04 o                         
  -8   0   2         88.47         96.74        18.18 o                         
  -7   0   2        403.22        447.14        22.38 o                         
  -6   0   2       1498.88       1452.45        56.06 o                         
  -5   0   2         21.97          1.07        11.45 o                         
  -4   0   2       1619.14       1576.26        99.16 o                         
  -3   0   2        165.59        130.64        25.41 o                         
  -2   0   2       2180.96       2103.31       111.28 o                         
  -1   0   2       2218.30       2124.94        75.50 o                         
   0   0   2        308.73        297.26        40.97 o                         
   1   0   2         10.83         18.73        11.30 o                         
   2   0   2       4164.60       4366.92       218.09 o                         
   3   0   2       1282.73       1232.56        76.85 o                         
   4   0   2       1578.13       1621.97        76.42 o                         
   5   0   2        183.75        169.84        12.26 o                         
   6   0   2       1086.60       1063.39        71.78 o                         
   7   0   2        958.92       1028.99        87.88 o                         
   8   0   2          0.12         27.59        21.71 o                         
  -8   1   2        652.85        583.32        46.51 o                         
  -7   1   2        415.87        424.07        21.75 o                         
  -6   1   2       1093.36       1111.31        57.08 o                         
  -5   1   2        975.63        975.58        53.40 o                         
  -4   1   2        763.20        884.77        67.33 o                         
  -3   1   2        175.76         80.11        37.04 o                         
  -2   1   2        470.21        481.26        36.65 o                         
  -1   1   2       1207.80       1153.76        78.49 o                         
   0   1   2       2455.22       2246.17       155.33 o                         
   1   1   2        301.49        300.14        28.52 o                         
   2   1   2       5181.31       4908.89       601.78 o                         
   3   1   2         80.58         52.87        10.32 o                         
   4   1   2          0.81          5.86         9.29 o                         
   5   1   2        594.47        614.90        34.83 o                         
   6   1   2        414.21        415.84        34.59 o                         
   7   1   2        267.35        272.70        24.92 o                         
   8   1   2        415.47        464.85        43.58 o                         
  -8   2   2         65.88        111.39        20.10 o                         
  -7   2   2        609.75        713.32        36.73 o                         
  -6   2   2        137.02        144.17        14.78 o                         
  -5   2   2        107.55        115.83        18.34 o                         
  -4   2   2         20.46         71.22        27.74 o                         
  -3   2   2          9.45          6.10        21.67 o                         
  -2   2   2        321.94        244.59        38.96 o                         
  -1   2   2       1040.21       1018.42        59.63 o                         
   0   2   2        475.62        564.68        36.98 o                         
   1   2   2        477.19        518.14        38.34 o                         
   2   2   2        289.20        301.85        28.52 o                         
   3   2   2         89.70         53.32         8.99 o                         
   4   2   2       1610.99       1725.18       136.05 o                         
   5   2   2          5.81          6.33        13.66 o                         
   6   2   2       1742.11       1771.23        61.26 o                         
   7   2   2         63.97         73.28        10.68 o                         
   8   2   2        186.85        187.83        40.13 o                         
  -8   3   2        113.38        100.05        17.86 o                         
  -7   3   2        110.56        123.07        20.44 o                         
  -6   3   2        108.10         80.56        24.46 o                         
  -5   3   2        510.62        521.66        53.79 o                         
  -4   3   2        204.90        198.61        20.14 o                         
  -3   3   2        121.77         87.42        26.60 o                         
  -2   3   2         31.20         31.23        18.44 o                         
  -1   3   2        122.21        118.69        20.22 o                         
   0   3   2       1088.47       1196.45        70.35 o                         
   1   3   2       1866.39       1931.36       138.94 o                         
   2   3   2       2833.71       2749.18       117.49 o                         
   3   3   2       2236.07       2096.83       153.65 o                         
   4   3   2        937.86        909.44        89.01 o                         
   5   3   2       2218.39       2173.85        90.70 o                         
   6   3   2          7.27         16.47        15.51 o                         
   7   3   2        885.34        968.91        55.66 o                         
   8   3   2         54.05         88.87        23.73 o                         
  -8   4   2        173.10        166.36        18.34 o                         
  -7   4   2          6.88         48.65        16.03 o                         
  -6   4   2        116.75        115.48        35.20 o                         
  -5   4   2          1.20         25.78        21.81 o                         
  -4   4   2       1404.42       1363.78        97.34 o                         
  -3   4   2        355.56        349.01        47.98 o                         
  -2   4   2       2291.11       2248.75       121.75 o                         
  -1   4   2       5169.02       5057.73       253.47 o                         
   0   4   2       3787.34       4488.43       228.15 o                         
   1   4   2       3539.82       3580.17       186.23 o                         
   2   4   2          4.36          1.13        18.97 o                         
   3   4   2       2739.08       2529.55       108.44 o                         
   4   4   2       1788.09       1872.16        78.31 o                         
   5   4   2        504.51        528.31        27.70 o                         
   6   4   2       3084.00       3107.41       120.51 o                         
   7   4   2         10.92          2.33        22.75 o                         
   8   4   2        287.14        302.40        29.63 o                         
  -7   5   2        199.21        224.89        18.04 o                         
  -6   5   2        381.58        421.39        47.84 o                         
  -5   5   2       1723.35       1741.45       216.18 o                         
  -4   5   2         35.05         33.72        21.26 o                         
  -3   5   2       2455.78       2199.84       124.41 o                         
  -2   5   2        473.86        489.89        41.83 o                         
  -1   5   2       9948.59      10110.84       403.91 o                         
   0   5   2       4133.66       4656.53       168.19 o                         
   1   5   2       3486.52       3644.43       154.64 o                         
   2   5   2       5165.71       5025.70       202.98 o                         
   3   5   2          1.86        -29.57        31.70 o                         
   4   5   2       1251.47       1117.07       102.19 o                         
   5   5   2       1571.89       1540.79        97.33 o                         
   6   5   2        174.99        205.58        28.76 o                         
   7   5   2        212.49        251.78        38.24 o                         
   8   5   2         19.56         18.51        11.72 o                         
  -7   6   2        829.16        825.48        49.44 o                         
  -6   6   2        326.45        353.26        43.13 o                         
  -5   6   2       1149.46       1158.58        73.22 o                         
  -4   6   2       2661.87       2704.33       121.78 o                         
  -3   6   2        897.19        863.16        41.71 o                         
  -2   6   2       6467.06       6253.02       260.09 o                         
  -1   6   2        103.35        130.05        37.30 o                         
   0   6   2       2712.73       3185.37       101.69 o                         
   1   6   2        499.93        556.39        29.70 o                         
   2   6   2          9.50         17.16        15.77 o                         
   3   6   2       2239.50       2242.44        88.43 o                         
   4   6   2         27.03         97.98        39.80 o                         
   5   6   2       1038.87        929.56        60.17 o                         
   6   6   2         44.18         91.54        25.56 o                         
   7   6   2         70.47         79.09        24.77 o                         
   8   6   2         43.08         20.71        16.60 o                         
  -7   7   2        180.41        140.57        24.03 o                         
  -6   7   2       1090.11       1211.42        65.28 o                         
  -5   7   2        384.08        350.49        42.77 o                         
  -4   7   2        748.25        743.76        45.10 o                         
  -3   7   2        415.19        399.77        27.09 o                         
  -2   7   2        224.55        231.03        27.89 o                         
  -1   7   2       1469.31       1587.03        80.23 o                         
   0   7   2         91.83        133.82        16.83 o                         
   1   7   2        638.43        626.08        38.41 o                         
   2   7   2        232.95        239.99        21.53 o                         
   3   7   2        528.32        461.45        35.83 o                         
   4   7   2          2.23         25.30        21.31 o                         
   5   7   2        442.40        538.22        49.47 o                         
   6   7   2          7.53         28.31        20.36 o                         
   7   7   2        897.84        915.73        69.73 o                         
   8   7   2        202.21        142.85        17.18 o                         
  -6   8   2          0.65         23.16        13.66 o                         
  -5   8   2        622.76        611.60        32.45 o                         
  -4   8   2         12.54         17.32        27.27 o                         
  -3   8   2        753.87        708.97        42.98 o                         
  -2   8   2          1.39         -5.95        18.91 o                         
  -1   8   2        278.32        247.83        32.62 o                         
   0   8   2        108.39        130.80        29.46 o                         
   1   8   2        336.53        344.47        15.82 o                         
   2   8   2         40.98         40.62        11.39 o                         
   3   8   2        495.13        445.82        34.80 o                         
   4   8   2        996.99       1010.90        73.21 o                         
   5   8   2        607.76        604.50        33.90 o                         
   6   8   2       1921.56       2050.17       104.54 o                         
   7   8   2         91.29         94.37        20.03 o                         
  -6   9   2         13.11         -8.10         8.10 o                         
  -5   9   2         23.80         51.61        16.20 o                         
  -4   9   2          2.18         20.39        14.73 o                         
  -3   9   2        327.96        309.72        35.66 o                         
  -2   9   2        902.71        825.04        40.51 o                         
  -1   9   2        497.84        474.76        24.90 o                         
   0   9   2       4017.85       4129.27       124.89 o                         
   1   9   2       1714.15       1635.29        44.71 o                         
   2   9   2       3645.78       3548.86       106.22 o                         
   3   9   2        214.50        212.67        20.91 o                         
   4   9   2       2576.44       2462.65        99.62 o                         
   5   9   2         16.40         12.06        20.73 o                         
   6   9   2        387.55        449.98        36.28 o                         
   7   9   2        667.29        769.77        62.28 o                         
  -5  10   2        143.37        101.36         9.04 o                         
  -4  10   2       2294.59       2300.18        93.70 o                         
  -3  10   2         63.03         39.86        17.98 o                         
  -2  10   2       4091.34       4019.38       136.09 o                         
  -1  10   2         87.67        103.11        16.12 o                         
   0  10   2       4462.55       4937.32       146.24 o                         
   1  10   2         50.45         35.15        11.84 o                         
   2  10   2        187.13        164.33        16.56 o                         
   3  10   2       1932.64       1857.77        67.36 o                         
   4  10   2         65.24         93.25        23.19 o                         
   5  10   2       1193.24       1314.52        59.03 o                         
   6  10   2        818.78        811.61        37.72 o                         
   7  10   2        165.47        163.63        20.00 o                         
  -5  11   2         15.79         20.56        12.43 o                         
  -4  11   2        824.03        867.36        67.78 o                         
  -3  11   2        362.99        380.65        39.55 o                         
  -2  11   2        191.08        234.15        32.63 o                         
  -1  11   2       1186.91       1132.52        53.54 o                         
   0  11   2        390.74        437.02        20.82 o                         
   1  11   2       1555.31       1413.84        65.09 o                         
   2  11   2       2054.44       1809.27        95.26 o                         
   3  11   2        667.26        604.18        76.06 o                         
   4  11   2       1122.13       1107.43        60.96 o                         
   5  11   2         10.28         12.52        14.43 o                         
   6  11   2        311.13        319.40        19.68 o                         
  -4  12   2        631.72        556.27        42.77 o                         
  -3  12   2        833.53        750.28        58.82 o                         
  -2  12   2        763.62        820.49        64.40 o                         
  -1  12   2        564.80        618.95        38.30 o                         
   0  12   2       1184.62       1288.74        55.51 o                         
   1  12   2          0.21        -16.98        16.98 o                         
   2  12   2        198.66        135.25        24.01 o                         
   3  12   2        239.00        260.62        31.62 o                         
   4  12   2         16.82         66.41        38.25 o                         
   5  12   2        190.24        161.54        14.10 o                         
  -3  13   2         42.86         48.65        10.51 o                         
  -2  13   2        200.02        194.79        17.65 o                         
  -1  13   2        278.74        275.80        17.87 o                         
   0  13   2         15.41          6.03        12.67 o                         
   1  13   2         91.15         95.25        23.14 o                         
   2  13   2         58.26         71.75        25.09 o                         
   3  13   2          6.93        -11.11        15.76 o                         
   4  13   2        240.48        259.54        35.20 o                         
  -2  14   2         10.95         14.64         8.79 o                         
  -1  14   2          2.59          3.05         6.96 o                         
   0  14   2          6.48         16.85        14.96 o                         
   1  14   2         31.90         60.02        29.38 o                         
   2  14   2         82.57         89.04        17.37 o                         
   3  14   2        224.91        203.79        28.02 o                         
  -2 -13   3         17.58          4.28        15.30 o                         
  -1 -13   3        113.14         98.95        19.35 o                         
   0 -13   3         56.81         53.34        17.71 o                         
   1 -13   3        192.65        174.14        19.00 o                         
  -3 -12   3          6.31         19.00        12.79 o                         
  -2 -12   3          2.76         26.93        16.40 o                         
  -1 -12   3         88.86         89.81        19.42 o                         
   0 -12   3         50.82         42.37        17.57 o                         
   1 -12   3        908.05        931.58        35.95 o                         
   2 -12   3         41.58         57.46         9.63 o                         
  -5 -11   3        107.59         66.80        18.76 o                         
  -4 -11   3         61.85         82.40        25.14 o                         
  -3 -11   3        329.96        351.59        25.64 o                         
  -2 -11   3         26.18         23.68        21.30 o                         
  -1 -11   3        823.84        880.58        51.71 o                         
   0 -11   3        237.46        284.42        25.59 o                         
   1 -11   3        321.59        366.69        22.72 o                         
   2 -11   3        376.87        329.48        20.60 o                         
   3 -11   3         12.58         55.91        18.98 o                         
   4 -11   3       1038.67        991.51        87.36 o                         
  -5 -10   3        181.54        203.18        25.39 o                         
  -4 -10   3        219.80        264.86        27.03 o                         
  -3 -10   3         50.29         57.06        26.33 o                         
  -2 -10   3        858.27        802.18        75.31 o                         
  -1 -10   3          2.96         13.00        16.02 o                         
   0 -10   3       1189.96       1449.09       111.12 o                         
   1 -10   3        414.46        396.96        25.45 o                         
   2 -10   3       1380.75       1348.72        59.42 o                         
   3 -10   3        595.36        624.09        26.71 o                         
   4 -10   3        217.94        236.70        15.16 o                         
   5 -10   3        333.53        288.22        24.75 o                         
  -6  -9   3        523.17        648.14        53.95 o                         
  -5  -9   3        113.57        116.56        41.77 o                         
  -4  -9   3        579.13        636.21        37.53 o                         
  -3  -9   3        333.67        318.53        35.31 o                         
  -2  -9   3       1009.36        925.19        45.81 o                         
  -1  -9   3        755.12        661.45        43.12 o                         
   0  -9   3        112.67         86.19        19.13 o                         
   1  -9   3        948.23        941.38        45.02 o                         
   2  -9   3        124.34        129.38        17.06 o                         
   3  -9   3        320.79        359.07        23.95 o                         
   4  -9   3        524.16        498.75        26.25 o                         
   5  -9   3         89.89         86.93        13.18 o                         
  -6  -8   3        373.65        445.90        36.05 o                         
  -5  -8   3        572.34        670.58        71.85 o                         
  -4  -8   3        500.57        433.76        32.17 o                         
  -3  -8   3        441.91        465.92        40.40 o                         
  -2  -8   3          2.14         -7.29        14.89 o                         
  -1  -8   3        349.65        329.22        27.46 o                         
   0  -8   3        857.31        970.99        47.17 o                         
   1  -8   3         74.04        136.71        15.72 o                         
   2  -8   3       1204.86       1172.50        47.09 o                         
   3  -8   3        248.36        238.43        17.26 o                         
   4  -8   3        511.60        516.21        33.22 o                         
   5  -8   3          8.20          8.31        10.23 o                         
   6  -8   3        354.97        317.40        19.86 o                         
  -7  -7   3        578.41        504.02        60.46 o                         
  -6  -7   3         32.38         55.40        23.10 o                         
  -5  -7   3        848.72        840.37        82.22 o                         
  -4  -7   3        355.89        418.34        31.82 o                         
  -3  -7   3        106.65        123.46        39.23 o                         
  -2  -7   3       2977.85       2751.05       114.30 o                         
  -1  -7   3        192.40        194.77        19.17 o                         
   0  -7   3        964.77        963.15        45.38 o                         
   1  -7   3        236.45        236.15        20.06 o                         
   2  -7   3        404.46        436.19        24.32 o                         
   3  -7   3        358.57        348.50        25.64 o                         
   4  -7   3        101.13        103.97        17.86 o                         
   5  -7   3        144.58        165.79        13.48 o                         
   6  -7   3        139.27        141.92        11.95 o                         
  -7  -6   3         36.69         42.76        15.53 o                         
  -6  -6   3        751.90        834.06        77.81 o                         
  -5  -6   3         86.87         82.60        21.01 o                         
  -4  -6   3       1405.43       1361.53        49.69 o                         
  -3  -6   3       1299.19       1266.75        58.77 o                         
  -2  -6   3       1035.26        965.80        48.23 o                         
  -1  -6   3        990.77       1001.49       216.75 o                         
   0  -6   3        233.22        286.71        39.48 o                         
   1  -6   3        745.90        671.85        30.71 o                         
   2  -6   3          7.57         14.91        20.57 o                         
   3  -6   3        239.95        215.99        29.93 o                         
   4  -6   3         10.83         18.73        14.66 o                         
   5  -6   3        608.62        705.56        63.25 o                         
   6  -6   3        511.01        527.80        36.68 o                         
   7  -6   3         26.45         40.90        11.05 o                         
  -7  -5   3        119.34        134.44        28.73 o                         
  -6  -5   3         82.74         87.20        21.14 o                         
  -5  -5   3        671.31        688.28        40.89 o                         
  -4  -5   3         17.91         22.34        13.53 o                         
  -3  -5   3        917.59        801.82        32.63 o                         
  -2  -5   3        241.70        263.81        46.82 o                         
  -1  -5   3       1266.99       1023.30        91.47 o                         
   0  -5   3         31.00         48.42        13.29 o                         
   1  -5   3       1209.13       1265.65       116.78 o                         
   2  -5   3       1849.39       2072.87       122.43 o                         
   3  -5   3        308.03        293.65        20.18 o                         
   4  -5   3       2477.20       2656.68       100.79 o                         
   5  -5   3        150.35        174.07        18.94 o                         
   6  -5   3       1895.38       2017.47        81.94 o                         
   7  -5   3         13.02          9.07        21.11 o                         
  -8  -4   3         26.08         -7.33        14.77 o                         
  -7  -4   3        279.68        278.68        29.22 o                         
  -6  -4   3         16.14         33.19        20.51 o                         
  -5  -4   3        953.48        943.18        64.55 o                         
  -4  -4   3         14.35         25.72        15.89 o                         
  -3  -4   3        587.65        516.43        35.65 o                         
  -2  -4   3       1984.82       1980.80       155.25 o                         
  -1  -4   3       2010.32       1981.92       151.16 o                         
   0  -4   3       5346.13       5832.42       430.47 o                         
   1  -4   3        146.98        170.61        16.91 o                         
   2  -4   3       3787.68       3864.39       196.83 o                         
   3  -4   3        144.37        141.09        14.65 o                         
   4  -4   3       1564.61       1659.77        65.59 o                         
   5  -4   3       2192.18       2416.69       111.11 o                         
   6  -4   3        167.30        184.96        12.55 o                         
   7  -4   3        406.63        404.17        34.06 o                         
  -8  -3   3        205.38        253.74        27.30 o                         
  -7  -3   3        382.89        405.10        26.50 o                         
  -6  -3   3        779.03        926.27        55.89 o                         
  -5  -3   3        178.63        202.89        31.93 o                         
  -4  -3   3       3260.19       3157.43       114.59 o                         
  -3  -3   3         65.85         47.02        26.74 o                         
  -2  -3   3       8660.42       8726.01       604.56 o                         
  -1  -3   3          4.10          8.55        28.88 o                         
   0  -3   3       4162.45       4608.47       319.75 o                         
   1  -3   3        641.95        539.97        42.95 o                         
   2  -3   3          0.10         -7.37        13.57 o                         
   3  -3   3       2057.99       2163.84       166.54 o                         
   4  -3   3       1002.72       1021.98        41.67 o                         
   5  -3   3       1748.44       1863.93        71.95 o                         
   6  -3   3         64.93         96.06        11.58 o                         
   7  -3   3        509.42        491.53        47.65 o                         
   8  -3   3        224.66        242.12        21.14 o                         
  -8  -2   3        591.28        676.58        53.27 o                         
  -7  -2   3         64.16         46.41        25.68 o                         
  -6  -2   3        828.16        850.58        34.36 o                         
  -5  -2   3       1862.33       1813.83        75.12 o                         
  -4  -2   3        620.21        613.10        31.79 o                         
  -3  -2   3       2823.44       2728.00       117.72 o                         
  -2  -2   3        117.44        143.07        24.77 o                         
  -1  -2   3       3037.51       2980.63       210.13 o                         
   0  -2   3        950.04       1018.44        58.15 o                         
   1  -2   3        393.52        430.33        42.88 o                         
   2  -2   3        985.79        945.53        59.63 o                         
   3  -2   3       1949.48       1977.63       113.68 o                         
   4  -2   3       1136.42       1143.17        56.43 o                         
   5  -2   3         13.28         16.44         8.77 o                         
   6  -2   3         95.07        117.02        13.55 o                         
   7  -2   3         65.60         81.05        10.85 o                         
   8  -2   3         98.22        141.75        16.47 o                         
  -8  -1   3        160.49        146.90        22.63 o                         
  -7  -1   3        980.21       1000.27        59.26 o                         
  -6  -1   3        266.80        301.58        20.71 o                         
  -5  -1   3        582.60        577.08        27.64 o                         
  -4  -1   3       1994.20       2095.91        81.21 o                         
  -3  -1   3        166.86        153.44        15.31 o                         
  -2  -1   3       3122.12       3079.68       158.95 o                         
  -1  -1   3        327.17        297.40        19.46 o                         
   0  -1   3       2501.70       2607.36       175.39 o                         
   1  -1   3          3.32         -1.76        10.41 o                         
   2  -1   3        943.99        990.37        59.39 o                         
   3  -1   3       1389.43       1529.83        91.30 o                         
   4  -1   3         26.06         28.80        21.06 o                         
   5  -1   3         95.45        102.75        10.69 o                         
   6  -1   3       1142.14       1227.70        53.81 o                         
   7  -1   3        145.55        166.23        29.16 o                         
   8  -1   3        962.98        904.82        75.70 o                         
  -8   0   3        804.41        603.48        65.35 o                         
  -7   0   3         55.25         51.23        12.42 o                         
  -6   0   3       1142.99       1211.15        57.40 o                         
  -5   0   3         57.00         54.40        12.91 o                         
  -4   0   3       1426.51       1448.78       117.74 o                         
  -3   0   3        119.32         59.88        23.91 o                         
  -2   0   3        870.15        785.56        38.22 o                         
  -1   0   3       3143.53       2974.80       104.57 o                         
   0   0   3        661.53        708.29        75.36 o                         
   1   0   3         49.37         49.35        11.22 o                         
   2   0   3        445.72        431.99        33.27 o                         
   3   0   3        818.38        722.47        70.44 o                         
   4   0   3       1708.36       1821.04       309.03 o                         
   5   0   3         55.59         47.74         8.43 o                         
   6   0   3        927.54        985.36        41.58 o                         
   7   0   3        352.13        330.00        21.25 o                         
   8   0   3        112.70         84.66        10.91 o                         
  -8   1   3        473.03        384.96        33.56 o                         
  -7   1   3        124.42        134.40        13.56 o                         
  -6   1   3         71.02        106.17        15.35 o                         
  -5   1   3        606.16        591.80        35.12 o                         
  -4   1   3        382.14        290.25        37.89 o                         
  -3   1   3       1662.82       1846.28       106.80 o                         
  -2   1   3       1095.24       1104.49        90.14 o                         
  -1   1   3       1838.93       1765.96        76.11 o                         
   0   1   3       8590.40       9044.98       445.61 o                         
   1   1   3        439.88        429.34        43.90 o                         
   2   1   3         38.87         59.00        31.65 o                         
   3   1   3        179.17        159.25        15.55 o                         
   4   1   3        283.13        409.88        22.38 o                         
   5   1   3       1018.35       1028.70        35.47 o                         
   6   1   3       1417.82       1415.87        48.10 o                         
   7   1   3         74.21         78.53        12.37 o                         
   8   1   3        711.12        816.80        65.26 o                         
  -8   2   3          2.54         20.63        15.46 o                         
  -7   2   3          1.97         11.21        10.71 o                         
  -6   2   3          6.37          1.83        13.06 o                         
  -5   2   3        416.83        357.99        19.08 o                         
  -4   2   3         77.25         87.97        19.50 o                         
  -3   2   3       2793.57       2660.32       337.37 o                         
  -2   2   3         74.86         64.62        18.15 o                         
  -1   2   3       3245.81       2953.58       151.86 o                         
   0   2   3         85.04        113.83        27.24 o                         
   1   2   3       2119.80       2074.63        89.73 o                         
   2   2   3       4585.36       4361.95       218.89 o                         
   3   2   3        653.48        744.82        28.87 o                         
   4   2   3       2116.18       2071.51        71.69 o                         
   5   2   3        539.76        553.73        43.76 o                         
   6   2   3        471.87        490.11        59.42 o                         
   7   2   3        642.43        679.18        33.11 o                         
   8   2   3         75.13         71.32        23.74 o                         
  -8   3   3          1.34         22.82        14.10 o                         
  -7   3   3        180.97        197.62        23.36 o                         
  -6   3   3         51.33         62.28        14.07 o                         
  -5   3   3        510.65        498.47        27.22 o                         
  -4   3   3       1571.54       1600.46        53.95 o                         
  -3   3   3        717.95        817.58        51.68 o                         
  -2   3   3       2916.19       2832.38       149.50 o                         
  -1   3   3         75.97         85.27        22.66 o                         
   0   3   3       4697.96       5276.45       232.34 o                         
   1   3   3       2097.24       2051.43       110.57 o                         
   2   3   3        345.66        359.53        26.28 o                         
   3   3   3       1976.59       1852.34        70.06 o                         
   4   3   3        119.21        118.12        16.67 o                         
   5   3   3       2895.65       2843.88       122.78 o                         
   6   3   3        246.94        229.66        26.94 o                         
   7   3   3        533.22        564.38        71.20 o                         
   8   3   3         92.97         61.40        22.77 o                         
  -7   4   3         67.14         74.28        16.12 o                         
  -6   4   3       1595.67       1720.27       129.42 o                         
  -5   4   3         24.32         23.50        17.83 o                         
  -4   4   3       1169.89       1102.98        52.62 o                         
  -3   4   3        581.09        555.55        60.69 o                         
  -2   4   3         25.10         23.88        18.72 o                         
  -1   4   3       1342.15       1270.94        60.33 o                         
   0   4   3        695.28        699.49        38.16 o                         
   1   4   3       3634.12       3499.09       154.04 o                         
   2   4   3       1063.18       1042.80        56.95 o                         
   3   4   3       2361.27       2433.81       121.10 o                         
   4   4   3       1124.92       1093.16        60.04 o                         
   5   4   3        219.39        239.51        28.23 o                         
   6   4   3        108.57        118.29        26.46 o                         
   7   4   3         77.59         94.74        15.83 o                         
   8   4   3        316.98        316.83        32.96 o                         
  -7   5   3        552.20        557.28        43.85 o                         
  -6   5   3         20.00         53.89        32.25 o                         
  -5   5   3        943.15        976.20        96.65 o                         
  -4   5   3       1729.80       1801.33        93.56 o                         
  -3   5   3       2731.00       3091.46       166.34 o                         
  -2   5   3       1405.38       1334.08        87.21 o                         
  -1   5   3       1408.03       1403.23        83.52 o                         
   0   5   3       3201.72       3711.85       196.68 o                         
   1   5   3        159.82        171.57        33.45 o                         
   2   5   3        268.63        211.72        35.05 o                         
   3   5   3        124.52        140.35        41.17 o                         
   4   5   3       1513.43       1576.19       148.96 o                         
   5   5   3         43.63         56.30        25.34 o                         
   6   5   3         60.06         55.44        32.74 o                         
   7   5   3        113.52        172.81        22.09 o                         
   8   5   3         52.31         89.70        46.72 o                         
  -7   6   3        168.68        166.01        10.41 o                         
  -6   6   3       1258.64       1341.34       102.11 o                         
  -5   6   3          8.93         18.27        18.80 o                         
  -4   6   3       2635.83       2806.46       182.99 o                         
  -3   6   3          2.58         13.90        16.88 o                         
  -2   6   3        910.81        784.74        58.99 o                         
  -1   6   3        742.07        725.46        55.33 o                         
   0   6   3       1204.46       1303.98        86.08 o                         
   1   6   3         48.28         -4.79        30.35 o                         
   2   6   3        913.72        843.41        93.23 o                         
   3   6   3        274.88        254.77        62.24 o                         
   4   6   3        381.00        362.40        25.79 o                         
   5   6   3         37.40         19.00        31.02 o                         
   6   6   3          1.31         -7.55        24.03 o                         
   7   6   3        851.49        931.55        42.39 o                         
   8   6   3         23.35         32.70        12.66 o                         
  -7   7   3         18.31         29.10         7.13 o                         
  -6   7   3        229.28        262.51        33.75 o                         
  -5   7   3        256.60        234.90        36.22 o                         
  -4   7   3        113.03        116.68        24.05 o                         
  -3   7   3        470.05        446.46        35.84 o                         
  -2   7   3          0.66          0.77        23.69 o                         
  -1   7   3       1478.56       1657.00       102.86 o                         
   0   7   3          9.02          7.37        21.75 o                         
   1   7   3        640.88        676.30        48.78 o                         
   2   7   3        297.03        259.91        22.53 o                         
   3   7   3       1408.18       1353.38        44.45 o                         
   4   7   3          0.01         16.39        14.42 o                         
   5   7   3        478.89        463.11        34.51 o                         
   6   7   3        593.05        694.87        38.64 o                         
   7   7   3        274.79        313.18        22.76 o                         
   8   7   3        309.78        251.98        39.19 o                         
  -6   8   3         12.47         63.35        21.44 o                         
  -5   8   3        309.87        360.34        40.16 o                         
  -4   8   3         33.75         23.60        19.65 o                         
  -3   8   3        482.24        498.52        39.00 o                         
  -2   8   3         43.61         28.20        39.30 o                         
  -1   8   3        929.70        949.01        38.88 o                         
   0   8   3         28.64         40.04        14.07 o                         
   1   8   3       1796.53       1788.04        48.82 o                         
   2   8   3       1676.79       1535.20        46.48 o                         
   3   8   3        208.30        166.98        14.64 o                         
   4   8   3       1792.96       1625.61        61.16 o                         
   5   8   3         27.58         68.53        26.02 o                         
   6   8   3       2048.55       2256.77       114.14 o                         
   7   8   3        162.57        219.71        23.78 o                         
  -6   9   3          0.21         10.68        14.34 o                         
  -5   9   3        370.04        392.93        23.06 o                         
  -4   9   3         68.17         72.40        15.59 o                         
  -3   9   3       1047.52       1086.08        48.93 o                         
  -2   9   3       1308.38       1274.75        54.60 o                         
  -1   9   3        701.09        717.20        32.30 o                         
   0   9   3       4078.80       4253.95       137.63 o                         
   1   9   3         32.80         42.49         9.73 o                         
   2   9   3       6213.15       5840.09       155.11 o                         
   3   9   3        474.21        435.19        27.51 o                         
   4   9   3       2142.10       2031.96        83.52 o                         
   5   9   3        466.78        439.29        38.62 o                         
   6   9   3         37.17         46.69        17.28 o                         
   7   9   3         65.05         75.96        14.77 o                         
  -5  10   3        212.51        219.13        15.09 o                         
  -4  10   3       1445.46       1588.39        83.63 o                         
  -3  10   3         29.99         54.71        22.09 o                         
  -2  10   3       3613.22       3477.75       116.42 o                         
  -1  10   3        617.29        626.67        29.21 o                         
   0  10   3       1773.57       1877.60        72.50 o                         
   1  10   3       2833.92       2739.49        85.14 o                         
   2  10   3        234.09        194.83        15.08 o                         
   3  10   3        196.76        214.23        16.49 o                         
   4  10   3        157.71        144.97        33.65 o                         
   5  10   3        183.64        183.74        21.55 o                         
   6  10   3        696.01        708.51        40.57 o                         
   7  10   3         14.80         12.72         9.55 o                         
  -5  11   3         43.02         30.02        13.03 o                         
  -4  11   3        417.02        438.18        27.42 o                         
  -3  11   3        294.45        326.44        20.79 o                         
  -2  11   3         32.87         38.02        13.96 o                         
  -1  11   3         70.98         78.27        15.63 o                         
   0  11   3       1868.20       2117.09        72.31 o                         
   1  11   3        446.50        444.91        25.23 o                         
   2  11   3        960.44        910.93        40.83 o                         
   3  11   3        139.36        148.05        16.86 o                         
   4  11   3       1203.71       1210.31        65.13 o                         
   5  11   3         91.42        107.05        16.24 o                         
   6  11   3        128.15        117.28        11.67 o                         
  -4  12   3        335.96        275.30        25.20 o                         
  -3  12   3         27.09         21.76        15.53 o                         
  -2  12   3        757.83        792.83        88.65 o                         
  -1  12   3          4.02          2.83        13.50 o                         
   0  12   3       1085.80       1174.69        51.71 o                         
   1  12   3        104.48         80.52        16.73 o                         
   2  12   3        171.48        147.43        17.29 o                         
   3  12   3         57.75         68.51        23.36 o                         
   4  12   3        234.39        226.10        26.34 o                         
   5  12   3         11.04          2.33         8.91 o                         
  -3  13   3         33.31         38.88        11.41 o                         
  -2  13   3        185.42        181.38        18.15 o                         
  -1  13   3          0.15          7.19        12.48 o                         
   0  13   3        113.17        113.73        13.86 o                         
   1  13   3         22.26         16.16        15.20 o                         
   2  13   3        245.91        213.56        35.84 o                         
   3  13   3        297.00        316.51        31.48 o                         
   4  13   3        127.54         95.35        30.57 o                         
   5  13   3        202.57        189.39        22.21 o                         
  -2  14   3          2.77         -2.34         6.23 o                         
  -1  14   3        324.51        293.71        17.86 o                         
   0  14   3          0.97          8.62        12.78 o                         
   1  14   3        503.58        517.93        69.72 o                         
   2  14   3          1.54          9.92        16.37 o                         
   3  14   3        508.18        458.88        35.60 o                         
   0  15   3        306.97        269.30        21.99 o                         
   1  15   3         10.70         16.72        10.50 o                         
  -3 -12   4        204.95        225.03        24.10 o                         
  -2 -12   4        238.56        252.04        22.86 o                         
  -1 -12   4        436.95        441.44        43.04 o                         
   0 -12   4          1.72         11.76        13.08 o                         
   1 -12   4        305.49        336.72        22.59 o                         
   2 -12   4          0.26         -9.20        10.88 o                         
  -4 -11   4         94.28         76.36        18.27 o                         
  -3 -11   4        963.95       1039.52        46.91 o                         
  -2 -11   4         54.05         47.79        19.25 o                         
  -1 -11   4        735.29        731.43        38.92 o                         
   0 -11   4        314.75        367.96        29.13 o                         
   1 -11   4         18.89         34.16        12.63 o                         
   2 -11   4       1117.31       1137.62        49.39 o                         
   3 -11   4        252.73        248.07        20.53 o                         
  -5 -10   4         64.33         41.11        16.97 o                         
  -4 -10   4        412.23        500.21        47.86 o                         
  -3 -10   4         25.16         44.68        21.07 o                         
  -2 -10   4       1435.11       1505.40        68.16 o                         
  -1 -10   4       1411.17       1353.69        61.17 o                         
   0 -10   4        772.59        857.65        71.27 o                         
   1 -10   4        934.02        934.75        39.16 o                         
   2 -10   4        657.00        636.46        28.82 o                         
   3 -10   4        681.27        665.94        27.41 o                         
   4 -10   4         72.86         62.08        13.09 o                         
  -6  -9   4        711.84        555.28        44.02 o                         
  -5  -9   4        898.86        962.75        79.38 o                         
  -4  -9   4        632.79        649.42        43.56 o                         
  -3  -9   4       1005.16       1017.24        53.39 o                         
  -2  -9   4         39.80         43.86        15.73 o                         
  -1  -9   4        616.85        610.64        34.91 o                         
   0  -9   4         93.08         79.62        16.96 o                         
   1  -9   4        110.35        103.82        15.60 o                         
   2  -9   4        109.38        123.81        16.72 o                         
   3  -9   4         85.37         86.40        16.50 o                         
   4  -9   4          1.80          1.00        10.77 o                         
   5  -9   4        261.08        258.20        30.19 o                         
  -6  -8   4        112.19        161.08        23.94 o                         
  -5  -8   4        684.67        803.45        79.68 o                         
  -4  -8   4         40.13         68.22        34.49 o                         
  -3  -8   4        642.88        679.05        40.88 o                         
  -2  -8   4         52.49         75.95        16.84 o                         
  -1  -8   4        697.21        655.21        59.69 o                         
   0  -8   4        745.73        738.69        38.14 o                         
   1  -8   4        435.33        447.80        32.34 o                         
   2  -8   4        179.59        172.55        22.80 o                         
   3  -8   4        152.31        140.80        28.06 o                         
   4  -8   4        375.85        433.02        25.20 o                         
   5  -8   4        111.78        123.21         9.14 o                         
   6  -8   4        575.84        438.92        34.48 o                         
  -6  -7   4        237.43        257.59        21.91 o                         
  -5  -7   4          2.23          7.20        18.68 o                         
  -4  -7   4        113.01        133.75        24.90 o                         
  -3  -7   4        619.05        551.20        43.84 o                         
  -2  -7   4        251.61        258.61        22.01 o                         
  -1  -7   4       1562.79       1404.36        76.10 o                         
   0  -7   4       1630.11       1665.85        62.27 o                         
   1  -7   4        355.30        324.02        26.46 o                         
   2  -7   4       1848.18       1854.55       112.94 o                         
   3  -7   4        191.43        311.26        38.70 o                         
   4  -7   4       1162.53       1186.57        66.53 o                         
   5  -7   4        836.59        904.24        51.60 o                         
   6  -7   4         75.83         85.67        11.30 o                         
  -7  -6   4         17.25         13.55        12.11 o                         
  -6  -6   4         53.98         76.96        28.54 o                         
  -5  -6   4        302.86        297.78        37.30 o                         
  -4  -6   4        640.27        601.16        37.91 o                         
  -3  -6   4         23.71         32.75        26.04 o                         
  -2  -6   4       1011.52        921.69        44.03 o                         
  -1  -6   4       1011.16        909.90        52.01 o                         
   0  -6   4       1456.18       1430.16        54.47 o                         
   1  -6   4       3153.91       2918.57       120.78 o                         
   2  -6   4        199.77        165.33        21.22 o                         
   3  -6   4       1612.47       1680.43        75.51 o                         
   4  -6   4        204.49        217.04        26.02 o                         
   5  -6   4        288.97        315.90        22.26 o                         
   6  -6   4        432.54        417.81        32.56 o                         
   7  -6   4        161.39        133.22        10.17 o                         
  -7  -5   4          0.51          7.04        15.15 o                         
  -6  -5   4        477.69        593.07       121.63 o                         
  -5  -5   4        278.29        288.74        33.83 o                         
  -4  -5   4        564.48        529.97        50.06 o                         
  -3  -5   4        603.03        521.71        34.12 o                         
  -2  -5   4        203.28        208.66        23.07 o                         
  -1  -5   4        985.94        837.60        62.64 o                         
   0  -5   4       1845.98       1936.54        96.92 o                         
   1  -5   4          5.05          3.72        14.84 o                         
   2  -5   4       1419.07       1389.98        61.46 o                         
   3  -5   4        252.08        222.10        20.76 o                         
   4  -5   4       3277.75       3234.96       141.24 o                         
   5  -5   4         39.07         85.22        27.26 o                         
   6  -5   4       1055.75       1103.68        46.43 o                         
   7  -5   4        128.20        116.14         9.33 o                         
  -7  -4   4        219.22        209.32        26.60 o                         
  -6  -4   4         87.99         81.35        46.74 o                         
  -5  -4   4        359.03        383.59        60.87 o                         
  -4  -4   4       2492.70       2410.84        92.09 o                         
  -3  -4   4        537.71        477.47        35.48 o                         
  -2  -4   4       1719.22       1413.65       117.48 o                         
  -1  -4   4        292.29        207.99        34.56 o                         
   0  -4   4       2626.73       3009.07       122.07 o                         
   1  -4   4        225.29        229.12        16.74 o                         
   2  -4   4       1246.43       1285.94        73.84 o                         
   3  -4   4        883.43        879.76        33.03 o                         
   4  -4   4        116.65        155.70        19.67 o                         
   5  -4   4         58.90         85.64        18.51 o                         
   6  -4   4         18.29         23.63         8.55 o                         
   7  -4   4        365.72        441.33        26.99 o                         
  -8  -3   4        278.19        250.33        24.00 o                         
  -7  -3   4         15.66         -3.63        21.85 o                         
  -6  -3   4        653.21        674.59        70.74 o                         
  -5  -3   4        707.64        680.65       121.66 o                         
  -4  -3   4       1773.63       1734.33        71.06 o                         
  -3  -3   4        254.51        209.24        31.24 o                         
  -2  -3   4       1313.53       1198.88        71.59 o                         
  -1  -3   4       6820.44       6880.11       474.73 o                         
   0  -3   4         22.12         21.11        19.94 o                         
   1  -3   4       1400.91       1304.38        68.04 o                         
   2  -3   4        159.37        124.00        18.09 o                         
   3  -3   4       1396.63       1393.90       114.70 o                         
   4  -3   4         11.68         15.34        10.23 o                         
   5  -3   4         72.75         98.62        12.39 o                         
   6  -3   4        206.92        196.83        16.06 o                         
   7  -3   4         28.04         27.97        13.74 o                         
   8  -3   4         13.40         14.03         8.47 o                         
  -8  -2   4        184.15        189.30        22.40 o                         
  -7  -2   4        237.24        266.07        28.58 o                         
  -6  -2   4         70.71         89.72        29.91 o                         
  -5  -2   4       2224.22       2220.07        89.82 o                         
  -4  -2   4         72.13         70.90        11.94 o                         
  -3  -2   4       2479.93       2480.55       137.81 o                         
  -2  -2   4       3257.96       3332.98       170.58 o                         
  -1  -2   4       2904.13       2936.69       182.92 o                         
   0  -2   4       2358.89       2784.33       142.45 o                         
   1  -2   4        518.06        504.87        52.71 o                         
   2  -2   4       2185.30       2353.98       170.81 o                         
   3  -2   4         65.14         92.71        24.10 o                         
   4  -2   4          8.14         15.92        17.39 o                         
   5  -2   4         42.06         41.09        12.21 o                         
   6  -2   4        675.27        724.51        26.50 o                         
   7  -2   4          0.15         12.88        11.55 o                         
   8  -2   4        124.40        135.89        15.90 o                         
  -8  -1   4         40.36         37.46        16.41 o                         
  -7  -1   4       1917.39       2030.77       115.94 o                         
  -6  -1   4        435.03        423.00        22.51 o                         
  -5  -1   4       1335.67       1292.46        57.89 o                         
  -4  -1   4        585.57        594.05        51.84 o                         
  -3  -1   4        247.70        222.72        17.63 o                         
  -2  -1   4       2934.29       2881.39       186.11 o                         
  -1  -1   4       4490.90       4446.54       175.73 o                         
   0  -1   4        428.00        420.94        64.66 o                         
   1  -1   4        901.97        980.03        71.67 o                         
   2  -1   4       1660.08       1601.04        88.68 o                         
   3  -1   4        444.85        389.27        37.22 o                         
   4  -1   4        808.76        780.81        44.60 o                         
   5  -1   4        781.80        796.78        27.78 o                         
   6  -1   4        215.86        219.52        13.97 o                         
   7  -1   4        377.75        396.58        17.42 o                         
   8  -1   4        169.70        199.71        20.16 o                         
  -8   0   4        412.05        288.43        44.79 o                         
  -7   0   4          4.49         13.02        10.27 o                         
  -6   0   4       1568.91       1594.60        70.48 o                         
  -5   0   4        432.98        459.25        25.25 o                         
  -4   0   4       2850.87       2811.63       172.70 o                         
  -3   0   4        904.40        743.95        84.52 o                         
  -2   0   4       3878.75       3554.93       180.24 o                         
  -1   0   4         67.17         73.28        15.65 o                         
   0   0   4       5537.38       6543.97       327.28 o                         
   1   0   4       1198.65       1257.26        94.44 o                         
   2   0   4          3.18          3.21        14.92 o                         
   3   0   4        372.22        351.32        35.83 o                         
   4   0   4        104.31         79.74        24.58 o                         
   5   0   4       1510.67       1482.90        46.39 o                         
   6   0   4        245.66        264.80        13.99 o                         
   7   0   4        186.04        183.87        16.20 o                         
   8   0   4         65.42         71.07         8.00 o                         
  -8   1   4        275.11        186.78        20.35 o                         
  -7   1   4        244.76        220.71        15.16 o                         
  -6   1   4        533.04        558.18        23.18 o                         
  -5   1   4         11.04          6.85        10.88 o                         
  -4   1   4        571.35        532.97        37.31 o                         
  -3   1   4       1164.75       1141.58       105.75 o                         
  -2   1   4          1.69         -3.13        14.79 o                         
  -1   1   4       1244.97       1255.14        58.06 o                         
   0   1   4       2714.97       2934.59       167.28 o                         
   1   1   4      19773.36      20328.86       972.10 o                         
   2   1   4        566.53        456.55        53.10 o                         
   3   1   4       4621.74       4837.36       250.02 o                         
   4   1   4        940.11        907.73        42.48 o                         
   5   1   4         14.13          9.78         8.46 o                         
   6   1   4        160.12        170.89        12.23 o                         
   7   1   4        113.14        132.10        16.51 o                         
   8   1   4        461.78        498.74        24.26 o                         
  -8   2   4        166.90        113.81        16.66 o                         
  -7   2   4         63.49         62.14        12.01 o                         
  -6   2   4        285.10        274.06        17.92 o                         
  -5   2   4        109.12        119.67        14.89 o                         
  -4   2   4        118.93        124.45        13.99 o                         
  -3   2   4        619.44        600.75        42.98 o                         
  -2   2   4        851.99        724.30        43.03 o                         
  -1   2   4       2728.06       2500.42       109.59 o                         
   0   2   4      24091.64      24947.57      1203.21 o                         
   1   2   4       1312.72       1249.53        71.96 o                         
   2   2   4       2517.04       2447.72       130.45 o                         
   3   2   4         53.59         47.42        10.95 o                         
   4   2   4       3569.06       3598.30       118.13 o                         
   5   2   4        982.98       1018.81        32.27 o                         
   6   2   4        144.68        152.37        26.78 o                         
   7   2   4        725.82        725.89        37.35 o                         
   8   2   4         14.38         26.12        20.60 o                         
  -8   3   4        122.57         91.15        14.59 o                         
  -7   3   4        561.42        558.06        44.58 o                         
  -6   3   4        309.74        330.30        26.34 o                         
  -5   3   4       1292.69       1306.02        46.80 o                         
  -4   3   4       1784.77       1780.95        56.14 o                         
  -3   3   4        160.50        173.40        51.85 o                         
  -2   3   4       2203.55       2256.27       124.42 o                         
  -1   3   4       1200.86       1126.60        62.12 o                         
   0   3   4       5215.26       5923.32       240.98 o                         
   1   3   4       1807.33       1653.63        77.27 o                         
   2   3   4        353.91        362.58        37.22 o                         
   3   3   4       3456.44       3533.87       128.71 o                         
   4   3   4        518.27        492.26        23.05 o                         
   5   3   4        209.68        221.76        19.03 o                         
   6   3   4        160.61        175.41        13.51 o                         
   7   3   4        520.14        544.13        37.52 o                         
   8   3   4        189.60        231.69        29.90 o                         
  -7   4   4         26.63         22.23        11.69 o                         
  -6   4   4       1071.04       1166.68        93.23 o                         
  -5   4   4       1249.40       1148.06        48.43 o                         
  -4   4   4        933.33        922.26        39.04 o                         
  -3   4   4       2732.64       3091.21       164.13 o                         
  -2   4   4       1286.11       1383.39        78.98 o                         
  -1   4   4       4273.34       4503.58       224.52 o                         
   0   4   4        804.21       1115.13       105.12 o                         
   1   4   4        170.29        176.01        33.48 o                         
   2   4   4        510.99        570.03        35.77 o                         
   3   4   4        121.55         99.74        31.21 o                         
   4   4   4       1017.23       1053.25        40.55 o                         
   5   4   4        148.60        132.25        12.75 o                         
   6   4   4        424.74        460.33        32.03 o                         
   7   4   4        193.10        210.22        18.82 o                         
   8   4   4        275.69        284.57        17.32 o                         
  -7   5   4        462.15        492.46        28.98 o                         
  -6   5   4         20.75         23.54        29.93 o                         
  -5   5   4        813.31        765.67        73.90 o                         
  -4   5   4       1397.85       1342.02        92.08 o                         
  -3   5   4          1.49         -3.62        16.23 o                         
  -2   5   4       6084.54       6681.91       333.53 o                         
  -1   5   4         62.84         63.67        19.68 o                         
   0   5   4       5891.33       6833.19       279.37 o                         
   1   5   4       1851.07       1781.78       105.09 o                         
   2   5   4       4351.69       4390.66       139.63 o                         
   3   5   4        738.24        643.37        40.09 o                         
   4   5   4        128.73        113.91        38.75 o                         
   5   5   4        570.87        574.59        37.04 o                         
   6   5   4        955.33       1041.07        52.67 o                         
   7   5   4         97.03        152.52        28.77 o                         
   8   5   4        327.10        339.17        22.90 o                         
  -7   6   4         86.49         92.56        10.44 o                         
  -6   6   4       1013.23        968.58        77.25 o                         
  -5   6   4         67.59         97.73        21.14 o                         
  -4   6   4        186.94        202.37        23.57 o                         
  -3   6   4          0.03        -21.50        21.50 o                         
  -2   6   4       1538.36       1514.04       203.74 o                         
  -1   6   4         31.19         63.53        30.96 o                         
   0   6   4         41.04         30.43        16.99 o                         
   1   6   4         68.81        108.31        18.45 o                         
   2   6   4       1250.46       1156.49        58.96 o                         
   3   6   4        913.74        937.61        46.03 o                         
   4   6   4        519.96        437.06        30.06 o                         
   5   6   4       2799.48       2956.15       165.56 o                         
   6   6   4        386.98        429.19        42.00 o                         
   7   6   4        847.18        977.75        54.85 o                         
   8   6   4          7.00          9.93        10.46 o                         
  -7   7   4         24.19         31.77         6.37 o                         
  -6   7   4        749.61        726.87        50.32 o                         
  -5   7   4        427.21        403.00        44.20 o                         
  -4   7   4        102.48        101.58        20.60 o                         
  -3   7   4         69.60         40.18        16.69 o                         
  -2   7   4        164.05        129.01        19.49 o                         
  -1   7   4        380.85        259.58        34.39 o                         
   0   7   4        155.98        156.71        18.47 o                         
   1   7   4       5097.85       4857.35       320.50 o                         
   2   7   4         11.90         20.97        51.71 o                         
   3   7   4        918.35        871.49        37.54 o                         
   4   7   4        189.02        183.33        22.00 o                         
   5   7   4       1963.89       2145.92       128.14 o                         
   6   7   4        607.91        720.05        51.12 o                         
   7   7   4          4.93         30.84        17.98 o                         
   8   7   4        662.38        566.06        50.69 o                         
  -6   8   4         24.68         18.06        10.39 o                         
  -5   8   4        400.77        433.04        30.82 o                         
  -4   8   4          1.41          0.75        15.48 o                         
  -3   8   4       3488.68       3567.70       145.15 o                         
  -2   8   4         52.02         49.33        30.36 o                         
  -1   8   4       2040.54       1999.22        81.45 o                         
   0   8   4         25.41         44.78        17.22 o                         
   1   8   4       1011.77       1024.44        35.38 o                         
   2   8   4        608.58        536.42        25.13 o                         
   3   8   4         36.71         19.52        11.77 o                         
   4   8   4       2826.39       2653.92       119.82 o                         
   5   8   4        158.67        169.43        36.13 o                         
   6   8   4        780.73        751.94        68.89 o                         
   7   8   4        116.89        125.40        14.05 o                         
  -6   9   4         88.84         83.04        25.31 o                         
  -5   9   4        178.25        172.96        19.21 o                         
  -4   9   4        414.50        330.42        35.35 o                         
  -3   9   4         40.38         46.68        24.93 o                         
  -2   9   4        764.76        602.60        76.00 o                         
  -1   9   4         46.90         30.46        16.31 o                         
   0   9   4       4330.46       4537.95       161.94 o                         
   1   9   4        492.44        531.26        22.52 o                         
   2   9   4       2799.53       2591.64        88.49 o                         
   3   9   4         43.22         38.30        13.59 o                         
   4   9   4       1572.36       1586.19        74.42 o                         
   5   9   4        194.61        229.66        29.45 o                         
   6   9   4         91.12        120.72        20.92 o                         
   7   9   4          0.77          1.43        11.62 o                         
  -5  10   4         77.71         95.10        16.12 o                         
  -4  10   4        307.16        325.97        37.37 o                         
  -3  10   4        160.83        201.77        31.59 o                         
  -2  10   4        302.88        310.29        25.15 o                         
  -1  10   4        140.51        174.34        18.19 o                         
   0  10   4        361.95        385.49        21.26 o                         
   1  10   4         16.70         35.27        12.48 o                         
   2  10   4          0.96          1.31        12.40 o                         
   3  10   4        156.41        178.32        18.31 o                         
   4  10   4        503.79        536.75        37.86 o                         
   5  10   4         12.72         34.48        18.42 o                         
   6  10   4         22.03          3.33        21.29 o                         
   7  10   4        172.59        161.03        18.59 o                         
  -5  11   4        181.47        157.56        32.38 o                         
  -4  11   4         47.22         33.75        16.19 o                         
  -3  11   4          9.31         12.46        12.13 o                         
  -2  11   4          2.50          5.30         9.60 o                         
  -1  11   4         29.66         18.75        11.69 o                         
   0  11   4         94.77        146.73        14.21 o                         
   1  11   4        870.95        802.95        39.15 o                         
   2  11   4        323.27        309.17        17.25 o                         
   3  11   4         39.95         48.02        14.28 o                         
   4  11   4        516.69        515.00        41.75 o                         
   5  11   4         46.61         48.39        13.63 o                         
   6  11   4        554.29        543.81        21.94 o                         
  -4  12   4        249.98        200.03        20.05 o                         
  -3  12   4         44.66         14.74        15.20 o                         
  -2  12   4        464.94        469.19        23.24 o                         
  -1  12   4          5.66         20.15        10.47 o                         
   0  12   4          2.89         15.94        12.12 o                         
   1  12   4         49.22         47.60        13.55 o                         
   2  12   4        707.99        679.50        34.64 o                         
   3  12   4         10.71         15.08        16.98 o                         
   4  12   4        324.38        301.65        39.65 o                         
   5  12   4         16.01         10.04        10.38 o                         
   6  12   4        467.97        347.61        29.79 o                         
  -3  13   4        121.54        133.08        15.53 o                         
  -2  13   4        219.90        230.24        28.82 o                         
  -1  13   4        351.99        326.76        17.34 o                         
   0  13   4        166.13        188.12        14.60 o                         
   1  13   4        654.70        625.85        32.13 o                         
   2  13   4        375.15        430.12        32.75 o                         
   3  13   4        896.88        908.84        69.23 o                         
   4  13   4          0.02         14.68        28.32 o                         
   5  13   4        798.10        817.99        60.65 o                         
  -2  14   4         27.36         30.95         9.45 o                         
  -1  14   4        705.91        708.45        31.16 o                         
   0  14   4         54.20         70.21        16.42 o                         
   1  14   4        914.77        928.79        40.36 o                         
   2  14   4       1420.73       1459.41       104.90 o                         
   3  14   4         87.92         75.00        14.58 o                         
   0  15   4        768.16        805.66        57.81 o                         
   1  15   4         33.26         23.37        11.68 o                         
   2  15   4        441.65        340.57        27.01 o                         
  -1 -12   5       1228.00       1245.40        63.50 o                         
   0 -12   5        176.75        182.30        23.41 o                         
   1 -12   5        485.77        405.37        31.77 o                         
  -3 -11   5        303.38        311.59        23.53 o                         
  -2 -11   5       1653.34       1801.71        92.62 o                         
  -1 -11   5          2.18         24.92        24.20 o                         
   0 -11   5        602.30        713.35        30.06 o                         
   1 -11   5         73.35        117.02        32.47 o                         
   2 -11   5        360.25        338.91        22.87 o                         
   3 -11   5        213.75        176.13        17.87 o                         
  -4 -10   5        503.27        593.08        36.15 o                         
  -3 -10   5        150.28        191.53        21.28 o                         
  -2 -10   5        140.40        142.91        22.25 o                         
  -1 -10   5        658.32        624.36        26.44 o                         
   0 -10   5         77.29         80.81        15.58 o                         
   1 -10   5       1355.82       1392.18        61.22 o                         
   2 -10   5         25.27         28.33        11.59 o                         
   3 -10   5        478.95        477.61        24.32 o                         
   4 -10   5         12.83          6.08         8.60 o                         
  -5  -9   5        395.58        372.87        40.83 o                         
  -4  -9   5        209.08        204.08        36.94 o                         
  -3  -9   5       1786.69       1919.58        83.31 o                         
  -2  -9   5          5.48         20.62        23.70 o                         
  -1  -9   5        783.29        755.85        39.11 o                         
   0  -9   5         12.29          9.73        17.13 o                         
   1  -9   5        262.46        264.39        22.73 o                         
   2  -9   5         12.22        -10.87        12.75 o                         
   3  -9   5         67.91         68.16        11.91 o                         
   4  -9   5         16.43         25.76        11.98 o                         
   5  -9   5         41.33         29.23         9.79 o                         
  -6  -8   5          4.36         16.43        15.51 o                         
  -5  -8   5        335.48        318.97        28.33 o                         
  -4  -8   5        314.47        310.97        46.27 o                         
  -3  -8   5        170.52        147.88        26.33 o                         
  -2  -8   5         95.76        117.04        15.97 o                         
  -1  -8   5        142.26        158.73        24.21 o                         
   0  -8   5        862.75        998.72        48.86 o                         
   1  -8   5        662.03        641.56        30.13 o                         
   2  -8   5         90.49         77.84        19.43 o                         
   3  -8   5       1260.19       1263.84        69.40 o                         
   4  -8   5        656.27        688.36        33.61 o                         
   5  -8   5         57.98         61.91        10.06 o                         
  -6  -7   5          1.29         32.20        22.68 o                         
  -5  -7   5          0.70        -12.38        24.79 o                         
  -4  -7   5        103.13         93.37        28.34 o                         
  -3  -7   5         16.79         29.67        25.09 o                         
  -2  -7   5          4.18          8.89        14.25 o                         
  -1  -7   5          2.18          7.46        18.06 o                         
   0  -7   5       2368.63       2510.74       105.55 o                         
   1  -7   5        142.32        148.95        22.34 o                         
   2  -7   5       2342.47       2335.74       120.34 o                         
   3  -7   5       1040.32       1078.41        55.81 o                         
   4  -7   5        812.12        880.17        41.86 o                         
   5  -7   5       1342.20       1507.80        63.29 o                         
   6  -7   5          6.74         14.82         7.15 o                         
  -6  -6   5        121.45        132.13        47.12 o                         
  -5  -6   5         29.02         35.75        19.44 o                         
  -4  -6   5        108.77         62.75        20.00 o                         
  -3  -6   5        377.25        412.17        32.48 o                         
  -2  -6   5        936.42        912.06        38.62 o                         
  -1  -6   5       1125.45       1004.87        45.08 o                         
   0  -6   5        436.14        456.66        19.84 o                         
   1  -6   5       1171.29       1024.67        47.21 o                         
   2  -6   5         21.76         25.83        23.24 o                         
   3  -6   5       2025.02       2057.44        86.64 o                         
   4  -6   5        887.11        954.54        40.64 o                         
   5  -6   5        133.15        168.66        15.74 o                         
   6  -6   5        906.45       1018.35        41.45 o                         
  -7  -5   5          1.66         14.51        12.07 o                         
  -6  -5   5         42.11         40.48        46.46 o                         
  -5  -5   5        367.81        348.64        35.19 o                         
  -4  -5   5         84.26        125.54        29.10 o                         
  -3  -5   5       1749.62       1681.50        74.72 o                         
  -2  -5   5        326.59        297.11        17.84 o                         
  -1  -5   5       2352.28       2180.05        82.16 o                         
   0  -5   5        491.94        553.85        24.27 o                         
   1  -5   5        457.64        397.46        21.74 o                         
   2  -5   5       1279.85       1279.50        55.73 o                         
   3  -5   5        504.11        537.14        36.30 o                         
   4  -5   5        381.99        422.59        29.66 o                         
   5  -5   5        190.11        215.67        31.17 o                         
   6  -5   5        395.47        544.56        49.34 o                         
   7  -5   5        175.38        155.38        15.52 o                         
  -7  -4   5        187.12        205.53        20.81 o                         
  -6  -4   5       1110.37       1190.76        70.36 o                         
  -5  -4   5        103.05         80.49        50.36 o                         
  -4  -4   5       1315.04       1368.14        78.18 o                         
  -3  -4   5          0.16         23.50        35.84 o                         
  -2  -4   5       3751.26       3389.35       137.84 o                         
  -1  -4   5       1988.97       1878.82       175.18 o                         
   0  -4   5       1239.53       1259.18        73.31 o                         
   1  -4   5        328.79        286.97        21.22 o                         
   2  -4   5       1672.78       1722.93        73.66 o                         
   3  -4   5         88.70         75.52        12.98 o                         
   4  -4   5        484.23        463.47        33.24 o                         
   5  -4   5         34.33         10.91        15.11 o                         
   6  -4   5         49.13         64.70        18.65 o                         
   7  -4   5         65.61         77.62        11.46 o                         
  -7  -3   5         17.49         -4.40        30.18 o                         
  -6  -3   5       1265.65       1338.43       108.51 o                         
  -5  -3   5         15.24         43.11        26.81 o                         
  -4  -3   5          3.53          2.13        26.92 o                         
  -3  -3   5       1150.11       1153.13        56.88 o                         
  -2  -3   5        189.38        162.80        34.04 o                         
  -1  -3   5        764.80        768.73       128.83 o                         
   0  -3   5         24.27         62.97        19.12 o                         
   1  -3   5       3871.62       3751.01       181.08 o                         
   2  -3   5        111.93         79.80        15.12 o                         
   3  -3   5        799.18        700.66        30.96 o                         
   4  -3   5         88.22         70.22        13.46 o                         
   5  -3   5       1510.00       1483.38        55.16 o                         
   6  -3   5         56.33         51.77         9.24 o                         
   7  -3   5        286.02        308.59        29.31 o                         
  -7  -2   5        551.98        597.73        39.47 o                         
  -6  -2   5         55.25         81.90        30.29 o                         
  -5  -2   5          2.10        -12.96        25.43 o                         
  -4  -2   5          3.77          5.39        23.16 o                         
  -3  -2   5       1866.81       1769.01        78.64 o                         
  -2  -2   5        154.27        115.40        27.69 o                         
  -1  -2   5        676.51        769.82        65.21 o                         
   0  -2   5        798.59       1080.74       110.66 o                         
   1  -2   5       1765.54       1702.64        84.89 o                         
   2  -2   5       1549.00       1706.25        90.17 o                         
   3  -2   5          1.74         -4.60        16.90 o                         
   4  -2   5       2596.84       2527.89        92.06 o                         
   5  -2   5          0.48         15.08         8.66 o                         
   6  -2   5        425.44        432.28        19.11 o                         
   7  -2   5         52.85         52.36         9.72 o                         
   8  -2   5        344.67        395.05        30.62 o                         
  -7  -1   5        225.68        266.33        27.66 o                         
  -6  -1   5         24.29         35.33        16.80 o                         
  -5  -1   5        429.79        361.51        43.13 o                         
  -4  -1   5       1622.65       1539.70        64.41 o                         
  -3  -1   5       1701.63       1439.40       190.43 o                         
  -2  -1   5       2661.89       2653.82       135.95 o                         
  -1  -1   5       2045.38       1985.61       116.57 o                         
   0  -1   5       8760.92      10694.34       751.88 o                         
   1  -1   5        491.57        481.73        57.24 o                         
   2  -1   5        553.78        500.77        27.53 o                         
   3  -1   5        525.70        408.16        38.15 o                         
   4  -1   5       1305.46       1194.16        56.89 o                         
   5  -1   5        760.50        769.08        33.19 o                         
   6  -1   5         48.22         47.86        13.15 o                         
   7  -1   5        651.94        662.78        28.23 o                         
   8  -1   5         12.60         24.62        11.23 o                         
  -7   0   5         20.84         39.77        29.14 o                         
  -6   0   5        163.87        180.88        20.96 o                         
  -5   0   5         13.68         13.99        10.68 o                         
  -4   0   5       2547.35       2498.78        89.65 o                         
  -3   0   5       2217.57       2207.08       181.33 o                         
  -2   0   5       2876.63       2489.95       123.17 o                         
  -1   0   5       4814.43       4746.75       247.42 o                         
   0   0   5       3237.31       3496.95       238.41 o                         
   1   0   5       3385.87       3363.82       229.80 o                         
   2   0   5       2404.15       2329.42       177.35 o                         
   3   0   5       1909.69       1963.00       104.72 o                         
   4   0   5         18.41         10.74        10.76 o                         
   5   0   5        367.77        380.21        14.77 o                         
   6   0   5        197.73        218.26        12.80 o                         
   7   0   5         79.83         79.47        15.67 o                         
   8   0   5        254.33        250.25        25.77 o                         
  -7   1   5         94.64        129.10        20.19 o                         
  -6   1   5       1361.48       1412.44        48.01 o                         
  -5   1   5        702.62        672.96        34.96 o                         
  -4   1   5        527.97        507.66        20.17 o                         
  -3   1   5         92.12         45.48        19.36 o                         
  -2   1   5        299.69        272.60        22.60 o                         
  -1   1   5        713.14        599.68        26.02 o                         
   0   1   5       2851.93       3126.01       166.65 o                         
   1   1   5        553.12        617.03        31.11 o                         
   2   1   5       2258.28       2410.41       158.96 o                         
   3   1   5        168.07        159.30        14.33 o                         
   4   1   5       4956.81       5359.46       154.67 o                         
   5   1   5        176.40        183.81        10.99 o                         
   6   1   5        864.30        861.50        28.94 o                         
   7   1   5          2.13          8.95        10.29 o                         
   8   1   5          9.45         15.56        11.97 o                         
  -7   2   5        556.77        571.33        49.47 o                         
  -6   2   5          7.36         26.30        11.82 o                         
  -5   2   5       1040.46       1003.69        39.01 o                         
  -4   2   5        256.21        211.31        14.80 o                         
  -3   2   5         23.29         30.34        30.22 o                         
  -2   2   5       1230.19       1165.60        73.48 o                         
  -1   2   5         22.07         27.33        13.62 o                         
   0   2   5          7.57         27.85         8.60 o                         
   1   2   5        474.86        360.67        33.10 o                         
   2   2   5       2207.68       2391.08       104.96 o                         
   3   2   5       1722.58       1729.39        57.70 o                         
   4   2   5        321.31        314.58        16.89 o                         
   5   2   5        376.23        403.65        20.04 o                         
   6   2   5        165.23        185.99        12.60 o                         
   7   2   5        272.22        300.87        24.75 o                         
   8   2   5          6.67         21.60        10.61 o                         
  -7   3   5          1.32         -1.15        18.16 o                         
  -6   3   5       1504.95       1497.38        64.02 o                         
  -5   3   5        477.36        459.45        22.52 o                         
  -4   3   5        945.11        900.20        37.15 o                         
  -3   3   5        242.64        222.12        32.82 o                         
  -2   3   5       4993.53       5549.38       230.90 o                         
  -1   3   5        215.43        192.25        23.72 o                         
   0   3   5         15.16         -6.41        30.37 o                         
   1   3   5       1101.26       1036.93        65.63 o                         
   2   3   5        400.86        449.98        36.76 o                         
   3   3   5       1104.14       1116.95        50.82 o                         
   4   3   5         90.28        127.97        13.89 o                         
   5   3   5        555.46        592.86        27.94 o                         
   6   3   5        119.12        156.35        15.51 o                         
   7   3   5         23.88         46.44        13.02 o                         
   8   3   5        256.17        241.81        20.67 o                         
  -7   4   5        186.61        153.26        26.64 o                         
  -6   4   5        172.76        209.58        20.44 o                         
  -5   4   5        535.20        551.13        31.06 o                         
  -4   4   5          1.34         -6.98        10.33 o                         
  -3   4   5       1549.95       1611.29        62.19 o                         
  -2   4   5        342.80        330.18        80.51 o                         
  -1   4   5       1980.08       2153.63       112.79 o                         
   0   4   5       1379.00       1538.90       159.97 o                         
   1   4   5       7050.92       7336.86       297.61 o                         
   2   4   5       3878.54       4325.87       149.31 o                         
   3   4   5        247.31        229.30        17.78 o                         
   4   4   5        733.39        710.61        36.21 o                         
   5   4   5        382.12        368.70        18.16 o                         
   6   4   5        815.03        876.80        36.30 o                         
   7   4   5         15.22         16.59        14.39 o                         
   8   4   5        431.88        432.33        43.66 o                         
  -7   5   5        366.50        329.34        54.54 o                         
  -6   5   5          9.85         10.39        13.30 o                         
  -5   5   5        271.42        270.43        22.25 o                         
  -4   5   5          6.86         13.08        15.18 o                         
  -3   5   5       1130.92       1117.80        40.33 o                         
  -2   5   5       2904.94       3047.58       160.32 o                         
  -1   5   5          3.46          8.71        21.00 o                         
   0   5   5       4375.46       5590.39       394.10 o                         
   1   5   5        326.83        336.47        24.47 o                         
   2   5   5       6231.27       6487.94       223.57 o                         
   3   5   5        121.43        171.38        43.05 o                         
   4   5   5       4047.21       4362.89       185.60 o                         
   5   5   5        232.21        234.02        18.78 o                         
   6   5   5       1163.08       1274.50        50.42 o                         
   7   5   5         93.43         86.36        19.50 o                         
   8   5   5         71.93         82.95        12.32 o                         
  -7   6   5        243.90        223.54        13.09 o                         
  -6   6   5        514.29        511.93        48.78 o                         
  -5   6   5        321.87        312.11        32.49 o                         
  -4   6   5       2685.48       2617.03       116.87 o                         
  -3   6   5        250.88        215.05        21.07 o                         
  -2   6   5       2599.66       2501.47       148.14 o                         
  -1   6   5       1209.79       1386.74        82.83 o                         
   0   6   5       3198.95       3418.98       172.46 o                         
   1   6   5        497.91        430.08        31.29 o                         
   2   6   5          5.39         10.53        15.89 o                         
   3   6   5       1223.78       1217.57        73.53 o                         
   4   6   5         11.71         21.95        15.56 o                         
   5   6   5       3013.99       3058.66       143.26 o                         
   6   6   5        367.03        371.09        23.43 o                         
   7   6   5       1037.78       1149.38        50.08 o                         
   8   6   5        471.05        479.83        32.64 o                         
  -7   7   5          0.01          3.40         9.26 o                         
  -6   7   5        342.24        343.20        24.66 o                         
  -5   7   5        100.14        104.85        29.68 o                         
  -4   7   5       3152.28       3012.00       133.85 o                         
  -3   7   5        429.40        384.60        24.96 o                         
  -2   7   5       1515.74       1506.61        68.96 o                         
  -1   7   5       1212.16       1168.44        58.78 o                         
   0   7   5         93.22        144.98        41.40 o                         
   1   7   5       2944.47       3010.72       153.36 o                         
   2   7   5        915.87        996.84        52.38 o                         
   3   7   5       3982.40       3882.51       114.30 o                         
   4   7   5       1216.58       1160.36        48.41 o                         
   5   7   5        133.91        164.38        23.04 o                         
   6   7   5        382.07        410.91        26.69 o                         
   7   7   5          4.00         11.89        16.72 o                         
   8   7   5        341.87        290.12        27.89 o                         
  -6   8   5         98.41         81.30        11.03 o                         
  -5   8   5       1074.02       1052.56        57.35 o                         
  -4   8   5          0.33         -8.99        14.77 o                         
  -3   8   5        674.78        677.09        47.93 o                         
  -2   8   5        827.52        800.19        35.70 o                         
  -1   8   5       2375.24       2416.27        91.06 o                         
   0   8   5       4281.27       4358.37       180.19 o                         
   1   8   5         14.69         22.44         9.44 o                         
   2   8   5       1724.06       1745.96        50.29 o                         
   3   8   5         50.41         46.34        13.02 o                         
   4   8   5        374.48        383.43        32.64 o                         
   5   8   5        190.47        215.40        27.96 o                         
   6   8   5        491.82        543.76        30.52 o                         
   7   8   5         21.96         21.11        12.53 o                         
  -6   9   5        331.52        296.34        22.47 o                         
  -5   9   5        710.17        692.53        32.56 o                         
  -4   9   5        905.64        981.82        78.08 o                         
  -3   9   5         33.55         32.73        16.94 o                         
  -2   9   5        356.35        362.82        22.84 o                         
  -1   9   5       1121.20       1122.29        42.28 o                         
   0   9   5         67.86         38.97        19.84 o                         
   1   9   5        958.09        917.65        32.43 o                         
   2   9   5        229.02        232.92        15.24 o                         
   3   9   5        620.30        578.22        25.82 o                         
   4   9   5        570.36        523.80        27.92 o                         
   5   9   5         16.80         32.91        26.84 o                         
   6   9   5       1244.12       1369.30        59.29 o                         
   7   9   5         28.23         47.16        14.24 o                         
  -5  10   5       1043.92       1053.34        80.08 o                         
  -4  10   5          7.14         12.88        14.68 o                         
  -3  10   5        426.24        429.35        31.14 o                         
  -2  10   5          0.99         -0.29        10.27 o                         
  -1  10   5         64.79         73.96        15.80 o                         
   0  10   5          1.94          6.01        13.34 o                         
   1  10   5        536.72        518.42        24.58 o                         
   2  10   5        421.95        394.29        20.32 o                         
   3  10   5         35.14         55.01        18.95 o                         
   4  10   5        142.12        126.26        18.96 o                         
   5  10   5          3.96          3.01        20.35 o                         
   6  10   5        244.92        229.48        22.73 o                         
   7  10   5         25.98         33.45        13.78 o                         
  -5  11   5        295.25        222.67        23.08 o                         
  -4  11   5        282.77        268.75        16.46 o                         
  -3  11   5         35.47         31.60        11.99 o                         
  -2  11   5          0.18          6.29        10.56 o                         
  -1  11   5         28.04         36.86        11.97 o                         
   0  11   5        124.74        155.27        14.41 o                         
   1  11   5        168.48        188.66        14.59 o                         
   2  11   5        262.44        266.81        21.81 o                         
   3  11   5         25.70         35.01        16.08 o                         
   4  11   5        119.62        124.18        17.78 o                         
   5  11   5          8.47         19.09        17.59 o                         
   6  11   5        559.45        532.04        26.83 o                         
  -4  12   5         23.47         13.89         7.08 o                         
  -3  12   5         50.16         32.39         9.24 o                         
  -2  12   5        251.81        253.81        13.67 o                         
  -1  12   5        107.55        124.72        11.22 o                         
   0  12   5       1065.60       1266.41        43.19 o                         
   1  12   5         50.75         60.85        15.98 o                         
   2  12   5        835.49        814.64        39.68 o                         
   3  12   5        224.10        247.25        24.07 o                         
   4  12   5        279.11        238.18        15.67 o                         
   5  12   5        606.36        578.28        47.48 o                         
   6  12   5         14.67          8.12        14.85 o                         
  -3  13   5         12.74         12.90        17.13 o                         
  -2  13   5         88.58         91.34        18.05 o                         
  -1  13   5        385.85        403.69        19.63 o                         
   0  13   5        197.60        221.58        15.84 o                         
   1  13   5       1118.23       1096.10        48.90 o                         
   2  13   5        207.30        219.04        18.09 o                         
   3  13   5        968.36        994.93        75.46 o                         
   4  13   5        225.64        217.87        34.81 o                         
   5  13   5        634.28        597.88        46.19 o                         
  -2  14   5          7.44         19.58        10.28 o                         
  -1  14   5        887.37        849.77        35.41 o                         
   0  14   5        170.70        197.11        16.07 o                         
   1  14   5        361.55        381.40        20.83 o                         
   2  14   5        582.47        631.75        51.02 o                         
   3  14   5         28.01         40.96        11.97 o                         
   4  14   5        798.66        766.18        56.80 o                         
   0  15   5       1495.16       1525.47       106.14 o                         
   1  15   5         20.25         22.31        11.97 o                         
   2  15   5        353.02        320.79        26.28 o                         
  -2 -11   6        537.40        529.70        45.09 o                         
  -1 -11   6         37.23         53.74        24.03 o                         
   0 -11   6        422.54        519.45        32.03 o                         
   1 -11   6        111.84        111.15        13.18 o                         
   2 -11   6          4.48         17.54         8.02 o                         
  -4 -10   6        428.59        327.29        30.25 o                         
  -3 -10   6        265.30        294.23        25.50 o                         
  -2 -10   6        106.35        134.09        33.47 o                         
  -1 -10   6         40.13         71.25        20.27 o                         
   0 -10   6        181.03        205.79        16.63 o                         
   1 -10   6         11.49          5.35        13.41 o                         
   2 -10   6         91.85         88.04        13.12 o                         
   3 -10   6        251.54        262.00        13.96 o                         
  -5  -9   6        103.18         77.47        19.70 o                         
  -4  -9   6          0.16         12.11        19.84 o                         
  -3  -9   6         38.77         70.30        20.88 o                         
  -2  -9   6        159.99        137.00        29.41 o                         
  -1  -9   6        553.36        518.61        26.49 o                         
   0  -9   6          0.11         10.06        15.03 o                         
   1  -9   6       1153.35       1195.26        47.14 o                         
   2  -9   6         20.07         24.09        17.95 o                         
   3  -9   6        633.09        714.18        41.91 o                         
   4  -9   6        128.25        127.91        14.89 o                         
  -5  -8   6        136.68        125.37        22.10 o                         
  -4  -8   6          0.20          7.26        25.02 o                         
  -3  -8   6        358.37        419.02        43.33 o                         
  -2  -8   6        210.42        230.28        22.29 o                         
  -1  -8   6        307.40        326.67        22.03 o                         
   0  -8   6        820.18        936.95        57.05 o                         
   1  -8   6          1.04          4.77        13.41 o                         
   2  -8   6        538.36        542.67        30.79 o                         
   3  -8   6        274.34        261.41        23.81 o                         
   4  -8   6        524.99        549.34        35.59 o                         
   5  -8   6         27.17         38.62         9.75 o                         
  -6  -7   6        247.74        239.83        21.85 o                         
  -5  -7   6        224.42        203.94        31.98 o                         
  -4  -7   6        353.30        475.72        40.94 o                         
  -3  -7   6          5.99          9.37        24.45 o                         
  -2  -7   6        862.78        810.23        33.35 o                         
  -1  -7   6        643.10        633.06        31.31 o                         
   0  -7   6         48.72         64.58        17.80 o                         
   1  -7   6        801.80        759.11        30.30 o                         
   2  -7   6         14.95         34.45        16.20 o                         
   3  -7   6        592.69        625.19        33.29 o                         
   4  -7   6         20.67         15.29        12.35 o                         
   5  -7   6        292.52        333.99        23.32 o                         
  -6  -6   6        643.89        594.12        42.07 o                         
  -5  -6   6       1024.99       1147.41        65.50 o                         
  -4  -6   6         44.87         73.76        44.86 o                         
  -3  -6   6       1999.97       1955.84        82.51 o                         
  -2  -6   6          7.40         16.46        11.97 o                         
  -1  -6   6        103.48        110.35        13.83 o                         
   0  -6   6        406.81        381.34        19.30 o                         
   1  -6   6        131.85        103.41        17.64 o                         
   2  -6   6        365.93        313.16        23.70 o                         
   3  -6   6         38.95         32.89        12.64 o                         
   4  -6   6        354.54        355.30        19.84 o                         
   5  -6   6         13.64         27.30         9.93 o                         
   6  -6   6        136.36        127.10        10.77 o                         
  -6  -5   6        154.53        134.06        22.38 o                         
  -5  -5   6        173.21        143.11        22.00 o                         
  -4  -5   6        985.52        917.85        81.84 o                         
  -3  -5   6         52.60         83.74        17.96 o                         
  -2  -5   6       3057.59       2985.24        90.23 o                         
  -1  -5   6        323.91        308.90        19.32 o                         
   0  -5   6       3865.33       3921.84       122.86 o                         
   1  -5   6          4.15          8.11        11.30 o                         
   2  -5   6       2059.05       1962.16        71.22 o                         
   3  -5   6          6.93         13.89        11.83 o                         
   4  -5   6        373.91        455.00        37.10 o                         
   5  -5   6          5.42          5.39        11.37 o                         
   6  -5   6         47.70         53.11         8.06 o                         
  -7  -4   6         11.54         13.42        21.84 o                         
  -6  -4   6       1816.84       1968.11       102.58 o                         
  -5  -4   6         41.68         19.92        21.18 o                         
  -4  -4   6       2781.70       2780.61       127.04 o                         
  -3  -4   6        248.23        232.03        24.88 o                         
  -2  -4   6       1811.97       1716.93        54.46 o                         
  -1  -4   6         22.55         19.71        11.08 o                         
   0  -4   6        684.67        695.92        29.23 o                         
   1  -4   6        774.70        692.14        23.52 o                         
   2  -4   6         11.88          9.85         9.85 o                         
   3  -4   6        725.15        740.55        44.01 o                         
   4  -4   6         65.61         67.70        14.80 o                         
   5  -4   6       1010.73       1029.24        46.24 o                         
   6  -4   6        242.34        277.19        18.78 o                         
   7  -4   6        436.29        454.23        20.61 o                         
  -7  -3   6        126.50        127.68        29.80 o                         
  -6  -3   6       1174.81       1401.03        77.74 o                         
  -5  -3   6          2.45         12.91        20.88 o                         
  -4  -3   6       1318.56       1292.42        67.20 o                         
  -3  -3   6         62.90         82.24        17.29 o                         
  -2  -3   6        227.18        202.81        24.62 o                         
  -1  -3   6          3.13         50.57        29.63 o                         
   0  -3   6         33.45         27.55        22.08 o                         
   1  -3   6       1191.60       1084.83        80.71 o                         
   2  -3   6         56.64         63.91        11.86 o                         
   3  -3   6       2551.63       2413.39       108.11 o                         
   4  -3   6        451.88        468.27        47.33 o                         
   5  -3   6       1798.83       1763.17        73.19 o                         
   6  -3   6        803.76        891.88        38.92 o                         
   7  -3   6         67.57         69.13        11.76 o                         
  -7  -2   6         11.34         10.55        13.75 o                         
  -6  -2   6         21.81          9.68        44.43 o                         
  -5  -2   6        787.96        775.98        40.32 o                         
  -4  -2   6         13.05         24.71        23.59 o                         
  -3  -2   6       1221.43       1142.99        45.75 o                         
  -2  -2   6        710.63        841.59       123.69 o                         
  -1  -2   6       5130.42       5316.54       281.12 o                         
   0  -2   6        101.98         39.53        50.39 o                         
   1  -2   6       2507.92       2407.76       168.11 o                         
   2  -2   6       2793.21       2688.36       187.58 o                         
   3  -2   6        623.27        616.65        45.37 o                         
   4  -2   6       3817.73       3853.51       155.44 o                         
   5  -2   6        274.04        278.11        21.25 o                         
   6  -2   6       1472.35       1516.87        49.18 o                         
   7  -2   6        902.45        796.44        45.54 o                         
  -7  -1   6         50.85         49.57        22.12 o                         
  -6  -1   6          0.10         -7.81        44.71 o                         
  -5  -1   6       1758.87       1755.42        86.31 o                         
  -4  -1   6          1.74         25.00        23.63 o                         
  -3  -1   6        726.37        640.32        38.58 o                         
  -2  -1   6       1393.69       1389.72       152.04 o                         
  -1  -1   6          1.87          2.59        32.25 o                         
   0  -1   6       8503.98      10057.84       504.05 o                         
   1  -1   6       2111.55       2132.36       149.30 o                         
   2  -1   6      12308.04      11363.59       769.87 o                         
   3  -1   6       2401.45       2541.50       177.95 o                         
   4  -1   6       1390.45       1447.50        73.55 o                         
   5  -1   6       1472.72       1538.22        58.34 o                         
   6  -1   6          6.61         22.21         7.18 o                         
   7  -1   6        246.73        209.16        57.48 o                         
   8  -1   6         44.36         39.88        10.98 o                         
  -7   0   6        147.05        117.54        18.56 o                         
  -6   0   6        669.00        768.32        51.46 o                         
  -5   0   6          3.10          8.98        19.96 o                         
  -4   0   6       1114.30       1131.24        71.10 o                         
  -3   0   6        235.50        208.38        20.95 o                         
  -2   0   6       3789.89       3468.02       261.91 o                         
  -1   0   6       3726.58       3585.40       197.08 o                         
   0   0   6        271.29        327.95        56.22 o                         
   1   0   6       2530.28       2493.63       199.42 o                         
   2   0   6        159.03         87.57        25.85 o                         
   3   0   6       1167.76       1099.51        72.89 o                         
   4   0   6        601.62        552.12        39.34 o                         
   5   0   6        245.88        259.19        12.89 o                         
   6   0   6        173.24        201.63        12.38 o                         
   7   0   6         73.40         88.94        12.56 o                         
   8   0   6         83.01         79.90         9.53 o                         
  -7   1   6        319.06        366.31        27.00 o                         
  -6   1   6        677.80        774.07        40.93 o                         
  -5   1   6       1736.52       1585.64        64.76 o                         
  -4   1   6        297.24        333.16        25.10 o                         
  -3   1   6       1380.74       1269.47       100.20 o                         
  -2   1   6         74.46         37.80        25.85 o                         
  -1   1   6         14.82         10.35        27.89 o                         
   0   1   6         20.70         -6.94        43.90 o                         
   1   1   6        365.01        448.48        96.80 o                         
   2   1   6        724.32        560.77        30.59 o                         
   3   1   6        327.74        338.47        20.76 o                         
   4   1   6         43.01         36.14         7.55 o                         
   5   1   6        176.89        191.82        14.97 o                         
   6   1   6        319.64        335.62        15.47 o                         
   7   1   6          6.56         16.64        12.33 o                         
   8   1   6        355.31        299.51        17.57 o                         
  -7   2   6        319.82        331.48        34.68 o                         
  -6   2   6       1027.34        982.55        69.60 o                         
  -5   2   6         82.84         91.56        17.54 o                         
  -4   2   6       1059.67        962.71        39.64 o                         
  -3   2   6        141.70        142.76        16.25 o                         
  -2   2   6       1598.96       1403.57        59.06 o                         
  -1   2   6        301.15        344.30        34.12 o                         
   0   2   6         43.72        100.09        37.02 o                         
   1   2   6        294.84        244.39        33.10 o                         
   2   2   6        111.31         86.35        13.80 o                         
   3   2   6        103.29        134.26        12.91 o                         
   4   2   6         55.60         62.42         7.83 o                         
   5   2   6         89.17        101.10        16.25 o                         
   6   2   6        355.44        347.67        18.85 o                         
   7   2   6        356.01        360.52        22.59 o                         
   8   2   6         31.80         32.21        21.67 o                         
  -7   3   6         42.83         38.20        13.72 o                         
  -6   3   6        494.72        533.85        37.62 o                         
  -5   3   6        349.16        368.61        23.02 o                         
  -4   3   6        295.34        264.27        17.55 o                         
  -3   3   6        959.81        874.87        30.52 o                         
  -2   3   6        296.11        323.27        59.21 o                         
  -1   3   6       1606.91       1431.78        85.41 o                         
   0   3   6        773.61        886.25        52.74 o                         
   1   3   6       1684.57       1454.41        98.14 o                         
   2   3   6       1226.46       1324.74        63.91 o                         
   3   3   6        462.22        421.21        24.13 o                         
   4   3   6         86.01         78.84         7.27 o                         
   5   3   6       1204.38       1254.45        49.93 o                         
   6   3   6        258.94        305.42        26.70 o                         
   7   3   6        615.77        649.62        36.35 o                         
   8   3   6        484.83        454.50        36.93 o                         
  -7   4   6        532.38        470.88        41.58 o                         
  -6   4   6          0.57          2.70        12.17 o                         
  -5   4   6        252.27        217.91        18.70 o                         
  -4   4   6        397.26        402.52        21.44 o                         
  -3   4   6        221.76        183.65        13.54 o                         
  -2   4   6         20.77         52.28        16.57 o                         
  -1   4   6        475.54        349.29        37.92 o                         
   0   4   6         41.89         31.59        20.13 o                         
   1   4   6        262.47        191.28        32.82 o                         
   2   4   6       3269.73       3346.73       123.26 o                         
   3   4   6        733.07        695.49        38.88 o                         
   4   4   6       6255.12       6678.39       178.19 o                         
   5   4   6         79.16         82.97        15.97 o                         
   6   4   6       3549.20       3517.14       132.81 o                         
   7   4   6          4.33         17.80        14.09 o                         
   8   4   6        597.04        651.57        54.01 o                         
  -7   5   6        159.07        170.83        23.17 o                         
  -6   5   6          2.32          4.64        14.24 o                         
  -5   5   6        464.68        474.38        71.51 o                         
  -4   5   6         60.68         42.77        12.82 o                         
  -3   5   6        612.36        575.13        23.08 o                         
  -2   5   6        711.35        684.46        47.84 o                         
  -1   5   6       2055.36       2197.97       118.13 o                         
   0   5   6       7899.34       8172.85       652.14 o                         
   1   5   6          5.99          6.82        13.07 o                         
   2   5   6       5217.62       5342.43       186.61 o                         
   3   5   6        428.86        438.70        53.32 o                         
   4   5   6       1604.85       1645.60        61.41 o                         
   5   5   6       1067.48       1088.61        55.00 o                         
   6   5   6         47.92         69.69        12.89 o                         
   7   5   6        683.19        712.38        38.24 o                         
   8   5   6          3.68         -3.49        14.13 o                         
  -7   6   6         17.77         12.13         9.50 o                         
  -6   6   6        254.08        259.60        16.04 o                         
  -5   6   6        144.20        230.93        36.67 o                         
  -4   6   6       3045.31       3112.08       114.75 o                         
  -3   6   6          2.06          0.91        10.83 o                         
  -2   6   6       4632.63       4617.97       160.55 o                         
  -1   6   6        763.15        863.49        57.93 o                         
   0   6   6       3733.19       4173.82       303.23 o                         
   1   6   6        418.65        445.97        29.54 o                         
   2   6   6        445.60        402.66        37.07 o                         
   3   6   6        830.10        747.19        53.08 o                         
   4   6   6         55.39         36.97        10.42 o                         
   5   6   6        179.74        193.63        19.32 o                         
   6   6   6        858.64        914.36        43.60 o                         
   7   6   6        247.19        263.36        19.43 o                         
   8   6   6        213.65        194.03        19.99 o                         
  -6   7   6        687.19        748.62        32.89 o                         
  -5   7   6        533.68        510.59        37.46 o                         
  -4   7   6         81.52         64.08        20.56 o                         
  -3   7   6        747.56        688.41        27.80 o                         
  -2   7   6         30.83         35.28        10.34 o                         
  -1   7   6       3966.92       4012.72       115.13 o                         
   0   7   6        231.93        190.40        36.54 o                         
   1   7   6       1532.29       1546.27        83.14 o                         
   2   7   6        232.95        215.84        10.45 o                         
   3   7   6        651.81        637.31        27.90 o                         
   4   7   6        555.70        521.62        31.06 o                         
   5   7   6          0.15         12.24        16.79 o                         
   6   7   6        631.62        668.29        29.95 o                         
   7   7   6         13.59         12.60        11.50 o                         
   8   7   6         26.43         18.14         9.41 o                         
  -6   8   6          1.22          1.10         8.02 o                         
  -5   8   6        646.03        643.87        37.95 o                         
  -4   8   6        384.73        423.80        30.46 o                         
  -3   8   6        529.25        588.61        37.75 o                         
  -2   8   6        726.53        715.57        27.31 o                         
  -1   8   6        153.84        168.47        12.87 o                         
   0   8   6        405.65        411.94        19.91 o                         
   1   8   6          8.73         14.12         7.51 o                         
   2   8   6        808.43        746.66        20.62 o                         
   3   8   6       1101.21       1082.83        38.25 o                         
   4   8   6        301.21        311.93        18.55 o                         
   5   8   6        609.47        685.66        41.31 o                         
   6   8   6        199.45        241.87        15.60 o                         
   7   8   6         54.95         51.81         9.69 o                         
  -6   9   6        484.38        379.23        56.26 o                         
  -5   9   6         24.16         19.04        17.27 o                         
  -4   9   6        932.17       1006.75        78.47 o                         
  -3   9   6          3.87         10.98        15.77 o                         
  -2   9   6       1798.44       1822.41        63.01 o                         
  -1   9   6        406.55        384.74        18.49 o                         
   0   9   6        433.63        471.86        23.65 o                         
   1   9   6        358.69        388.76        15.46 o                         
   2   9   6        131.59        141.39        15.39 o                         
   3   9   6        321.19        359.98        21.62 o                         
   4   9   6         98.72        128.10        14.01 o                         
   5   9   6         70.11         85.57        13.75 o                         
   6   9   6         21.91         34.91        11.70 o                         
   7   9   6        141.51        166.21        22.38 o                         
  -5  10   6        326.31        358.39        44.74 o                         
  -4  10   6        417.34        381.70        80.02 o                         
  -3  10   6       1157.63       1181.28        88.08 o                         
  -2  10   6          7.28          5.92        11.28 o                         
  -1  10   6        763.10        779.32        32.76 o                         
   0  10   6        109.04        138.79        12.05 o                         
   1  10   6        526.77        577.25        26.87 o                         
   2  10   6         57.26         52.58        15.45 o                         
   3  10   6         19.50         32.04        12.43 o                         
   4  10   6         10.59         10.50        11.63 o                         
   5  10   6         52.67         69.44        18.44 o                         
   6  10   6         64.71         86.28        12.04 o                         
   7  10   6          3.78          4.94        12.34 o                         
  -5  11   6         36.74         28.71        13.32 o                         
  -4  11   6        265.21        253.64        39.56 o                         
  -3  11   6        253.90        219.88        25.21 o                         
  -2  11   6       1101.68       1082.20        59.26 o                         
  -1  11   6        111.46        135.83        18.52 o                         
   0  11   6        952.00       1019.05        34.52 o                         
   1  11   6        383.27        396.09        21.54 o                         
   2  11   6        310.86        317.88        28.80 o                         
   3  11   6          2.23          6.73        16.63 o                         
   4  11   6       1246.26       1295.68        55.79 o                         
   5  11   6        134.10        178.31        27.04 o                         
   6  11   6        606.38        618.46        21.82 o                         
  -4  12   6        501.77        519.83        26.51 o                         
  -3  12   6          6.36         10.23        13.81 o                         
  -2  12   6        465.39        483.43        21.89 o                         
  -1  12   6          4.85          6.90        10.95 o                         
   0  12   6       1320.09       1463.02        54.54 o                         
   1  12   6        362.81        354.56        24.42 o                         
   2  12   6        367.07        364.98        24.58 o                         
   3  12   6       1824.16       1975.55       142.63 o                         
   4  12   6        261.12        263.96        35.54 o                         
   5  12   6        992.97        874.17        65.10 o                         
   6  12   6         40.67         20.05        15.18 o                         
  -3  13   6        593.55        589.18        45.09 o                         
  -2  13   6        745.30        725.28        34.65 o                         
  -1  13   6        939.90        952.42        36.44 o                         
   0  13   6        163.72        196.48        19.04 o                         
   1  13   6        655.76        683.67        33.87 o                         
   2  13   6         57.33        100.79        17.52 o                         
   3  13   6        376.73        378.98        36.97 o                         
   4  13   6        285.96        356.96        37.60 o                         
   5  13   6         36.61         63.78        16.17 o                         
  -2  14   6        116.96        113.83        18.75 o                         
  -1  14   6        373.05        363.48        18.40 o                         
   0  14   6        498.28        537.65        25.82 o                         
   1  14   6        158.88        174.88        14.72 o                         
   2  14   6        170.47        156.24        23.79 o                         
   3  14   6        182.19        189.24        16.53 o                         
   4  14   6        146.46        114.23        18.23 o                         
   0  15   6         68.06         74.10        12.86 o                         
   1  15   6         71.63         94.49        15.18 o                         
   2  15   6        194.10        176.98        18.26 o                         
   0 -11   7        117.14        110.34        12.21 o                         
  -3 -10   7         38.17         25.32        17.34 o                         
  -2 -10   7         37.43         38.67        13.31 o                         
  -1 -10   7         16.20         19.31        27.29 o                         
   0 -10   7        175.92        177.46        16.52 o                         
   1 -10   7        428.39        459.08        24.66 o                         
   2 -10   7        520.82        519.35        29.06 o                         
  -4  -9   7         33.04         28.41        13.55 o                         
  -3  -9   7         74.67         86.61        21.15 o                         
  -2  -9   7         83.39        110.90        35.96 o                         
  -1  -9   7        558.87        579.49        39.13 o                         
   0  -9   7          8.62         -2.51        13.46 o                         
   1  -9   7        911.14        990.71        45.89 o                         
   2  -9   7        112.53        117.54        13.87 o                         
   3  -9   7        599.89        675.76        36.78 o                         
   4  -9   7        933.79        827.11        72.26 o                         
  -5  -8   7        332.49        329.45        32.57 o                         
  -4  -8   7         14.74         42.68        22.86 o                         
  -3  -8   7        486.19        508.01        31.80 o                         
  -2  -8   7        429.62        441.34        47.69 o                         
  -1  -8   7        346.78        377.67        23.64 o                         
   0  -8   7        946.67       1107.71        45.34 o                         
   1  -8   7        132.00        143.55        12.78 o                         
   2  -8   7       1106.07       1106.13        62.59 o                         
   3  -8   7        633.79        650.78        39.10 o                         
   4  -8   7          1.57          3.54         8.95 o                         
  -5  -7   7         27.52         48.81        21.84 o                         
  -4  -7   7       1331.47       1347.51        74.59 o                         
  -3  -7   7        161.60        198.96        42.64 o                         
  -2  -7   7       1178.74       1152.43        60.84 o                         
  -1  -7   7       1218.60       1211.48        43.68 o                         
   0  -7   7         13.04         21.25        15.95 o                         
   1  -7   7       1624.22       1601.13        61.04 o                         
   2  -7   7        394.03        393.14        32.48 o                         
   3  -7   7         67.17         64.22        14.61 o                         
   4  -7   7       1204.23       1212.05        52.58 o                         
   5  -7   7         36.09         36.59        11.98 o                         
  -6  -6   7        579.75        509.84        58.73 o                         
  -5  -6   7       1273.08       1301.01        97.39 o                         
  -4  -6   7        171.17        169.24        31.74 o                         
  -3  -6   7       1468.39       1637.00        74.62 o                         
  -2  -6   7        953.22        954.92        41.89 o                         
  -1  -6   7        398.54        386.11        18.95 o                         
   0  -6   7       2218.84       2475.12        79.64 o                         
   1  -6   7         55.28         34.23        17.63 o                         
   2  -6   7        663.02        644.82        28.94 o                         
   3  -6   7        557.76        541.76        25.37 o                         
   4  -6   7         85.32         97.55        12.09 o                         
   5  -6   7          2.01          5.67         8.56 o                         
   6  -6   7        164.97        146.98        16.60 o                         
  -6  -5   7        147.72        139.60        23.41 o                         
  -5  -5   7        337.82        377.64        29.46 o                         
  -4  -5   7        768.42        807.09        42.18 o                         
  -3  -5   7        215.34        238.61        27.26 o                         
  -2  -5   7       1817.69       1738.94        62.16 o                         
  -1  -5   7        682.75        637.18        25.35 o                         
   0  -5   7        858.78        943.99        33.23 o                         
   1  -5   7        295.42        272.83        20.09 o                         
   2  -5   7        996.86        906.80        33.39 o                         
   3  -5   7         68.81         60.02        12.95 o                         
   4  -5   7       1039.73       1031.99        39.75 o                         
   5  -5   7          9.15         25.56         9.46 o                         
   6  -5   7        757.04        744.09        24.48 o                         
  -6  -4   7        491.86        579.05        62.08 o                         
  -5  -4   7        215.26        231.66        27.13 o                         
  -4  -4   7       1160.24       1239.71        54.85 o                         
  -3  -4   7        326.04        332.42        23.30 o                         
  -2  -4   7       2006.72       1843.99        89.02 o                         
  -1  -4   7         26.06         40.14        11.13 o                         
   0  -4   7       2616.86       2798.31        90.01 o                         
   1  -4   7         33.64         31.89         9.14 o                         
   2  -4   7        921.81        778.86        37.64 o                         
   3  -4   7        200.78        194.95        13.95 o                         
   4  -4   7        146.36        140.27        12.85 o                         
   5  -4   7        945.73        969.96        43.55 o                         
   6  -4   7        217.87        213.01        11.58 o                         
   7  -4   7        543.27        459.94        34.57 o                         
  -7  -3   7         79.96         94.89        17.60 o                         
  -6  -3   7        776.98        843.87        73.12 o                         
  -5  -3   7        170.44        200.69        24.15 o                         
  -4  -3   7       1846.51       1715.55        84.18 o                         
  -3  -3   7         29.72         33.81        17.55 o                         
  -2  -3   7       1260.40       1207.47        51.68 o                         
  -1  -3   7       1016.73        998.61        38.21 o                         
   0  -3   7        390.83        381.31        19.56 o                         
   1  -3   7       1634.41       1507.09        55.49 o                         
   2  -3   7        371.56        341.61        19.14 o                         
   3  -3   7       1682.38       1694.10        55.25 o                         
   4  -3   7        703.06        668.84        31.53 o                         
   5  -3   7        277.47        316.22        29.82 o                         
   6  -3   7       1192.05       1246.52        45.58 o                         
   7  -3   7         90.39        108.63        12.07 o                         
  -7  -2   7         57.36         16.47        11.41 o                         
  -6  -2   7        192.24        236.50        29.50 o                         
  -5  -2   7        576.94        515.86        33.80 o                         
  -4  -2   7          0.10         -4.62        23.81 o                         
  -3  -2   7        921.20        872.65        41.66 o                         
  -2  -2   7       1674.30       1620.14        63.62 o                         
  -1  -2   7       3584.75       3492.11       113.65 o                         
   0  -2   7       1853.86       2114.68       175.14 o                         
   1  -2   7       1268.36       1206.68        89.85 o                         
   2  -2   7       1299.09       1101.24        37.30 o                         
   3  -2   7        159.04        159.88        12.78 o                         
   4  -2   7       1179.82       1207.10        76.66 o                         
   5  -2   7       1421.01       1600.68        54.65 o                         
   6  -2   7        978.76       1036.53        34.70 o                         
   7  -2   7        581.29        605.12        47.83 o                         
  -7  -1   7        479.83        408.19        70.51 o                         
  -6  -1   7        543.86        579.28        62.96 o                         
  -5  -1   7        383.73        363.53        34.32 o                         
  -4  -1   7       1424.78       1316.77        74.35 o                         
  -3  -1   7        264.03        235.33        22.62 o                         
  -2  -1   7       2171.70       1935.93        89.16 o                         
  -1  -1   7          8.74         47.18        32.61 o                         
   0  -1   7        708.85        872.25        98.44 o                         
   1  -1   7       1201.79       1172.49        70.30 o                         
   2  -1   7        214.97        171.34        27.60 o                         
   3  -1   7       3336.37       3451.56       107.09 o                         
   4  -1   7         46.76         83.24        12.18 o                         
   5  -1   7       2003.99       2174.13        60.43 o                         
   6  -1   7        138.85        150.56        12.70 o                         
   7  -1   7        310.65        318.75        31.70 o                         
  -7   0   7         30.08         38.70        15.12 o                         
  -6   0   7        571.20        681.49        37.66 o                         
  -5   0   7        576.13        613.50        36.99 o                         
  -4   0   7        468.50        453.83        33.41 o                         
  -3   0   7       2281.43       2070.02        87.41 o                         
  -2   0   7        145.86        151.62        25.42 o                         
  -1   0   7       3063.08       3031.85       175.59 o                         
   0   0   7         63.27         43.32        42.82 o                         
   1   0   7        734.15        800.88        92.88 o                         
   2   0   7          2.01        -30.51        44.28 o                         
   3   0   7        152.38        147.13        11.75 o                         
   4   0   7        326.74        312.11        14.09 o                         
   5   0   7         42.65         43.57         7.07 o                         
   6   0   7        215.55        208.69        10.57 o                         
   7   0   7          6.60         20.47        11.67 o                         
   8   0   7        159.57        135.75        14.57 o                         
  -7   1   7        968.83        895.28        89.51 o                         
  -6   1   7         14.26         18.76        14.88 o                         
  -5   1   7       1354.86       1405.82        73.47 o                         
  -4   1   7        107.75         68.97        17.36 o                         
  -3   1   7       1062.82       1037.30        55.59 o                         
  -2   1   7        146.69        170.54        51.84 o                         
  -1   1   7         10.75        -25.86        37.33 o                         
   0   1   7        233.60        131.27        55.67 o                         
   1   1   7         20.61         18.18        19.88 o                         
   2   1   7        364.37        306.25        32.09 o                         
   3   1   7        145.27        173.77        12.33 o                         
   4   1   7        251.58        245.55         9.67 o                         
   5   1   7          3.23          8.39         8.14 o                         
   6   1   7        456.43        447.40        17.61 o                         
   7   1   7         68.75         64.27        13.11 o                         
   8   1   7        128.61        108.16        22.58 o                         
  -7   2   7        191.58        208.90        26.59 o                         
  -6   2   7        167.06        153.81        17.54 o                         
  -5   2   7         46.45         25.23        26.57 o                         
  -4   2   7        518.67        482.03        30.26 o                         
  -3   2   7        217.14        214.26        22.20 o                         
  -2   2   7        645.28        568.04        74.35 o                         
  -1   2   7        257.39        216.85        40.93 o                         
   0   2   7       3281.26       3494.26       194.03 o                         
   1   2   7        201.24        197.97        24.64 o                         
   2   2   7       1092.22        964.06        53.49 o                         
   3   2   7        618.27        561.39        31.82 o                         
   4   2   7        591.41        605.50        19.41 o                         
   5   2   7        461.18        400.69        20.50 o                         
   6   2   7        185.48        214.23        18.03 o                         
   7   2   7        648.22        702.47        45.06 o                         
   8   2   7         71.70         55.37         9.96 o                         
  -7   3   7        108.13        162.23        23.27 o                         
  -6   3   7          4.83         31.13        13.82 o                         
  -5   3   7        132.16        140.22        18.20 o                         
  -4   3   7        430.38        442.45        93.64 o                         
  -3   3   7        180.67        176.94        16.63 o                         
  -2   3   7       1264.67       1091.06       117.45 o                         
  -1   3   7        988.80       1084.66        58.97 o                         
   0   3   7       2137.05       2580.95       152.67 o                         
   1   3   7       1091.61       1035.12        83.11 o                         
   2   3   7         58.48         60.20         8.32 o                         
   3   3   7       3066.12       3067.72       113.89 o                         
   4   3   7         36.12         58.78         7.54 o                         
   5   3   7       1687.88       1603.14        47.99 o                         
   6   3   7        638.64        675.58        34.58 o                         
   7   3   7        285.30        278.54        17.00 o                         
   8   3   7        637.69        715.97        32.02 o                         
  -7   4   7          0.28          5.11        15.68 o                         
  -6   4   7          9.70         19.84        19.61 o                         
  -5   4   7        324.17        326.33        24.90 o                         
  -4   4   7          1.95         -0.62        17.39 o                         
  -3   4   7       2109.54       2005.38        68.95 o                         
  -2   4   7         46.88         43.49        10.31 o                         
  -1   4   7       3314.45       3373.20       167.87 o                         
   0   4   7          9.77         28.72        63.23 o                         
   1   4   7       1503.26       1404.01       156.35 o                         
   2   4   7        886.98        726.26        40.04 o                         
   3   4   7        319.11        337.84        16.69 o                         
   4   4   7       1966.44       1900.43        52.32 o                         
   5   4   7        235.35        251.09        16.48 o                         
   6   4   7       2175.04       2344.35        96.77 o                         
   7   4   7        305.05        290.68        14.96 o                         
   8   4   7       1012.75       1043.89        44.09 o                         
  -7   5   7        130.52        120.83        17.22 o                         
  -6   5   7        107.00        134.83        27.25 o                         
  -5   5   7        731.76        731.75        36.52 o                         
  -4   5   7        681.09        632.52        30.57 o                         
  -3   5   7        948.83        936.74        40.41 o                         
  -2   5   7        822.96        734.53        36.42 o                         
  -1   5   7         99.44        118.14        19.02 o                         
   0   5   7       2375.44       2458.31       219.59 o                         
   1   5   7        117.96         80.49        16.83 o                         
   2   5   7       3303.86       3379.74       125.46 o                         
   3   5   7        261.97        238.66        11.11 o                         
   4   5   7       1995.22       2076.54        61.36 o                         
   5   5   7        546.20        532.44        23.73 o                         
   6   5   7         38.62         43.83        11.26 o                         
   7   5   7         55.16         74.29        12.81 o                         
   8   5   7         19.63         24.51        16.78 o                         
  -6   6   7        767.80        722.16        57.66 o                         
  -5   6   7         10.59          6.34        15.91 o                         
  -4   6   7        546.56        498.41        26.35 o                         
  -3   6   7        433.79        406.83        21.49 o                         
  -2   6   7       1099.88       1021.80        34.48 o                         
  -1   6   7        924.65        822.97        29.10 o                         
   0   6   7        496.10        413.33        50.77 o                         
   1   6   7        797.02        771.31        40.34 o                         
   2   6   7         37.92         46.57        10.56 o                         
   3   6   7        177.31        172.14         9.70 o                         
   4   6   7        178.81        138.50        15.48 o                         
   5   6   7         51.08         48.48        13.61 o                         
   6   6   7          0.58          6.42        12.83 o                         
   7   6   7        118.54        126.07        12.28 o                         
   8   6   7         62.05         48.18        10.40 o                         
  -6   7   7         80.85         58.97        17.83 o                         
  -5   7   7        369.79        387.34        26.85 o                         
  -4   7   7        107.45        110.74        20.49 o                         
  -3   7   7       1151.89       1119.22        45.92 o                         
  -2   7   7        208.22        194.64        15.31 o                         
  -1   7   7         34.26         19.43         7.62 o                         
   0   7   7       1336.69       1436.31        40.47 o                         
   1   7   7         13.78         21.15         7.76 o                         
   2   7   7        201.64        177.73         8.76 o                         
   3   7   7        182.98        167.51        11.28 o                         
   4   7   7        353.06        352.99        19.34 o                         
   5   7   7        584.63        609.57        26.35 o                         
   6   7   7          7.73         17.38        12.43 o                         
   7   7   7          2.67         10.61        10.87 o                         
  -6   8   7        325.02        268.89        26.67 o                         
  -5   8   7         10.62         27.80        12.51 o                         
  -4   8   7       1031.20        997.67        68.37 o                         
  -3   8   7         78.33         82.71        13.27 o                         
  -2   8   7        450.32        404.44        16.85 o                         
  -1   8   7         30.05         37.60         8.13 o                         
   0   8   7        494.95        514.80        19.89 o                         
   1   8   7        154.02        135.84         9.61 o                         
   2   8   7        410.40        363.74        12.38 o                         
   3   8   7          7.40         16.50         9.17 o                         
   4   8   7        607.76        632.04        25.31 o                         
   5   8   7         46.10         63.84        15.22 o                         
   6   8   7         54.03         61.12        11.59 o                         
   7   8   7       1163.02       1210.63        43.69 o                         
  -6   9   7        215.01        116.07        13.36 o                         
  -5   9   7         21.93         31.99        14.02 o                         
  -4   9   7        374.24        400.29        37.98 o                         
  -3   9   7         10.10         12.35        13.47 o                         
  -2   9   7        414.92        359.30        17.17 o                         
  -1   9   7        219.06        224.72        15.95 o                         
   0   9   7       1523.67       1675.30        51.26 o                         
   1   9   7       1175.69       1182.49        33.39 o                         
   2   9   7       1119.47       1120.79        35.51 o                         
   3   9   7       2021.78       2083.96        58.05 o                         
   4   9   7          0.51          3.94         9.77 o                         
   5   9   7        446.80        530.20        26.70 o                         
   6   9   7        626.52        695.59        24.18 o                         
   7   9   7         11.26         47.09        16.88 o                         
  -5  10   7         29.42         21.03        15.29 o                         
  -4  10   7        541.02        532.22        43.80 o                         
  -3  10   7        607.51        692.42        83.06 o                         
  -2  10   7        484.21        452.18        22.78 o                         
  -1  10   7       2257.59       2213.91        80.85 o                         
   0  10   7         58.09         86.15        11.81 o                         
   1  10   7       2193.90       2231.56        68.81 o                         
   2  10   7       2074.33       2027.62        57.33 o                         
   3  10   7        134.52        146.90        14.01 o                         
   4  10   7       1649.50       1698.01        55.65 o                         
   5  10   7         30.90         60.21        15.34 o                         
   6  10   7        566.79        636.78        26.33 o                         
   7  10   7        227.13        202.29        21.07 o                         
  -4  11   7         17.20          8.39         7.57 o                         
  -3  11   7        741.51        670.69       137.32 o                         
  -2  11   7       1130.92       1168.68        51.82 o                         
  -1  11   7        247.18        272.20        16.16 o                         
   0  11   7       2900.53       3132.34        91.47 o                         
   1  11   7        287.40        286.10        16.55 o                         
   2  11   7       2514.66       2369.06       120.94 o                         
   3  11   7        405.97        448.61        21.74 o                         
   4  11   7        464.55        459.01        17.84 o                         
   5  11   7        423.65        475.97        26.90 o                         
   6  11   7         13.64          0.68         9.15 o                         
  -4  12   7       1013.28        866.92        35.14 o                         
  -3  12   7         33.97         26.15         7.84 o                         
  -2  12   7       1350.16       1417.13        51.79 o                         
  -1  12   7        320.22        317.96        15.33 o                         
   0  12   7        200.57        221.63        14.98 o                         
   1  12   7       1415.59       1391.85        60.85 o                         
   2  12   7        152.40        138.01        21.72 o                         
   3  12   7        415.20        451.17        25.78 o                         
   4  12   7          0.17         13.01        11.76 o                         
   5  12   7        607.02        642.75        25.65 o                         
  -3  13   7        332.54        316.64        17.89 o                         
  -2  13   7          1.26          2.12         8.90 o                         
  -1  13   7        530.51        560.89        21.38 o                         
   0  13   7        294.76        342.37        18.50 o                         
   1  13   7       1266.10       1316.35        99.18 o                         
   2  13   7          4.74         -2.09        16.13 o                         
   3  13   7        332.56        355.44        21.29 o                         
   4  13   7         91.18         67.63        13.29 o                         
   5  13   7         94.63         79.34        12.07 o                         
  -2  14   7        418.59        335.95        30.97 o                         
  -1  14   7         55.61         55.40         8.07 o                         
   0  14   7        510.79        562.46        32.53 o                         
   1  14   7         74.71         81.29        14.82 o                         
   2  14   7        173.96        214.64        18.45 o                         
   3  14   7         66.58         90.55        12.58 o                         
   4  14   7        271.07        207.90        21.14 o                         
   0  15   7        115.49         98.94        13.09 o                         
   2  15   7        222.47        172.11        18.17 o                         
  -1 -10   8         34.57         23.51         7.68 o                         
   0 -10   8        260.54        286.84        24.20 o                         
   1 -10   8        186.08        163.26        18.33 o                         
  -3  -9   8        441.29        460.43        40.07 o                         
  -2  -9   8         50.44         49.36        10.93 o                         
  -1  -9   8        818.87        826.89        48.42 o                         
   0  -9   8        770.53        925.20        42.07 o                         
   1  -9   8        266.84        285.94        27.61 o                         
   2  -9   8       1241.40       1264.25        64.64 o                         
   3  -9   8          4.23         -8.78        12.14 o                         
  -4  -8   8       1048.14       1068.92        55.47 o                         
  -3  -8   8        425.28        493.45        49.43 o                         
  -2  -8   8       1830.09       1962.81       137.57 o                         
  -1  -8   8         76.32         70.71        18.08 o                         
   0  -8   8        677.44        776.76        33.72 o                         
   1  -8   8        292.78        287.36        21.79 o                         
   2  -8   8        293.75        289.71        18.14 o                         
   3  -8   8        956.37       1018.49        37.78 o                         
   4  -8   8          0.42         -9.46         9.46 o                         
  -5  -7   8        131.10        117.04        22.49 o                         
  -4  -7   8        985.61       1048.29        58.19 o                         
  -3  -7   8        827.32        938.28        56.18 o                         
  -2  -7   8        207.71        201.05        39.75 o                         
  -1  -7   8       1811.14       1890.06        82.28 o                         
   0  -7   8        228.44        253.84        20.06 o                         
   1  -7   8        731.15        793.86        30.28 o                         
   2  -7   8        186.29        203.66        17.40 o                         
   3  -7   8        131.82        141.38        10.83 o                         
   4  -7   8         92.59         90.61        13.02 o                         
   5  -7   8          0.54         -2.01        11.95 o                         
  -5  -6   8       1426.95       1459.23        75.42 o                         
  -4  -6   8         16.50         16.91        25.46 o                         
  -3  -6   8       1669.76       1674.31        90.88 o                         
  -2  -6   8         53.38         84.14        20.87 o                         
  -1  -6   8        609.93        593.22        24.15 o                         
   0  -6   8        120.31        129.02        17.62 o                         
   1  -6   8         24.27         35.14        16.17 o                         
   2  -6   8        610.75        585.24        31.48 o                         
   3  -6   8         53.04         66.13        14.73 o                         
   4  -6   8        377.72        465.00        40.83 o                         
   5  -6   8         79.20         79.11        11.18 o                         
  -5  -5   8          4.67         13.79        26.69 o                         
  -4  -5   8         40.35         66.55        18.68 o                         
  -3  -5   8         14.12         10.01        26.88 o                         
  -2  -5   8        133.75        154.33        25.28 o                         
  -1  -5   8          1.64          3.71        12.29 o                         
   0  -5   8       1040.74       1119.85        40.56 o                         
   1  -5   8        181.76        170.24        16.31 o                         
   2  -5   8       2135.67       1983.43        76.25 o                         
   3  -5   8         36.27         28.36        13.54 o                         
   4  -5   8       2391.28       2366.78        96.91 o                         
   5  -5   8        195.73        203.01        14.22 o                         
   6  -5   8        650.23        631.82        32.93 o                         
  -6  -4   8         21.37         25.73        12.23 o                         
  -5  -4   8         25.98         44.80        28.54 o                         
  -4  -4   8        774.64        774.60        41.29 o                         
  -3  -4   8         14.35         21.09        18.74 o                         
  -2  -4   8       1920.80       1681.83       106.85 o                         
  -1  -4   8         74.12         63.85        12.31 o                         
   0  -4   8       3446.70       3704.41        99.76 o                         
   1  -4   8        356.03        312.78        15.60 o                         
   2  -4   8       1645.64       1529.57        69.87 o                         
   3  -4   8       1245.72       1213.35        41.46 o                         
   4  -4   8         42.78         46.29         8.18 o                         
   5  -4   8        766.14        810.41        32.10 o                         
   6  -4   8        131.74        129.31         7.77 o                         
  -6  -3   8        803.12        813.87        47.91 o                         
  -5  -3   8         11.77         27.79        21.29 o                         
  -4  -3   8       1553.08       1607.08        70.83 o                         
  -3  -3   8        372.02        349.04        31.64 o                         
  -2  -3   8       1651.07       1515.93        86.22 o                         
  -1  -3   8       2017.34       1816.38        78.39 o                         
   0  -3   8         12.63         16.62         9.52 o                         
   1  -3   8       1250.51       1158.20        41.19 o                         
   2  -3   8        319.03        302.51        18.04 o                         
   3  -3   8        713.23        692.15        26.31 o                         
   4  -3   8       1651.37       1758.53        53.86 o                         
   5  -3   8          0.02         18.71        10.37 o                         
   6  -3   8        283.91        310.96        15.99 o                         
   7  -3   8         21.97          5.61         7.18 o                         
  -6  -2   8        152.33        206.81        25.14 o                         
  -5  -2   8        430.95        426.36        34.72 o                         
  -4  -2   8        801.12        746.52        39.97 o                         
  -3  -2   8       1396.41       1257.23        55.50 o                         
  -2  -2   8       1733.21       1645.44        81.44 o                         
  -1  -2   8        155.21        116.13        17.34 o                         
   0  -2   8       3230.25       3608.68       103.98 o                         
   1  -2   8         95.00         78.83         9.20 o                         
   2  -2   8        977.76        843.09        27.54 o                         
   3  -2   8        713.57        710.25        22.15 o                         
   4  -2   8         58.03         70.15        15.32 o                         
   5  -2   8         13.39         24.47         8.92 o                         
   6  -2   8          1.86         -1.84         6.81 o                         
   7  -2   8        206.18        242.56        17.26 o                         
  -7  -1   8        253.26        215.86        40.18 o                         
  -6  -1   8        499.84        531.04        57.31 o                         
  -5  -1   8        138.64        175.87        30.50 o                         
  -4  -1   8       2093.13       2059.62       108.26 o                         
  -3  -1   8        537.99        559.98        34.57 o                         
  -2  -1   8        867.21        761.04        38.79 o                         
  -1  -1   8       4569.80       4394.43       130.49 o                         
   0  -1   8          1.67          8.08        12.09 o                         
   1  -1   8        579.56        499.85        16.66 o                         
   2  -1   8          2.28         12.89         5.82 o                         
   3  -1   8        525.31        488.47        17.98 o                         
   4  -1   8         24.19         24.70        11.17 o                         
   5  -1   8          6.84          2.09         9.53 o                         
   6  -1   8          4.81         17.87         7.36 o                         
   7  -1   8        191.04        184.76        29.97 o                         
  -7   0   8        396.20        366.34        45.55 o                         
  -6   0   8        323.93        406.34        27.51 o                         
  -5   0   8       1513.77       1588.54        87.05 o                         
  -4   0   8         78.59         71.86        19.90 o                         
  -3   0   8        947.22        918.42        47.48 o                         
  -2   0   8        380.67        375.37        25.15 o                         
  -1   0   8        574.08        511.41        41.99 o                         
   0   0   8        333.35        424.27        74.90 o                         
   1   0   8        282.56        293.70        65.20 o                         
   2   0   8        318.57        263.30        11.88 o                         
   3   0   8         74.44         76.25         7.27 o                         
   4   0   8        177.05        207.60        12.81 o                         
   5   0   8        154.88        146.46        11.61 o                         
   6   0   8        277.41        274.74        13.99 o                         
   7   0   8          0.65         30.77        19.79 o                         
  -7   1   8        602.42        660.67        50.96 o                         
  -6   1   8        129.83        108.25        15.29 o                         
  -5   1   8        549.91        589.15        45.61 o                         
  -4   1   8        286.48        259.89        27.92 o                         
  -3   1   8        620.83        634.54        30.70 o                         
  -2   1   8        713.97        572.04        28.65 o                         
  -1   1   8        183.79        158.60        57.48 o                         
   0   1   8          6.48         10.84        45.10 o                         
   1   1   8        584.67        511.22        77.37 o                         
   2   1   8        189.20        139.45        14.32 o                         
   3   1   8          2.85          5.91         7.67 o                         
   4   1   8        615.82        610.79        18.34 o                         
   5   1   8        307.39        320.39        16.09 o                         
   6   1   8        512.14        612.54        73.76 o                         
   7   1   8        423.54        399.28        19.59 o                         
  -6   2   8        364.13        367.70        23.20 o                         
  -5   2   8         26.37         34.40        23.29 o                         
  -4   2   8        326.90        344.06        25.57 o                         
  -3   2   8          5.31          0.95        15.99 o                         
  -2   2   8        452.93        368.78        20.10 o                         
  -1   2   8          1.46         22.31        37.48 o                         
   0   2   8       1394.05       1462.32       147.04 o                         
   1   2   8       2274.03       2449.90       130.42 o                         
   2   2   8       1679.68       1590.24       114.22 o                         
   3   2   8       1612.13       1596.57        37.17 o                         
   4   2   8       1581.20       1610.81        55.48 o                         
   5   2   8       2329.11       2308.63        63.73 o                         
   6   2   8         48.36         51.15        14.50 o                         
   7   2   8        458.27        485.01        25.29 o                         
   8   2   8        184.87        137.36        15.96 o                         
  -7   3   8          5.53         17.31        14.52 o                         
  -6   3   8        147.78        136.37        15.40 o                         
  -5   3   8          3.05          9.42        17.85 o                         
  -4   3   8         56.62         29.88        33.47 o                         
  -3   3   8        863.61        834.39        36.53 o                         
  -2   3   8        249.89        248.67        17.75 o                         
  -1   3   8       1958.94       2014.14       139.91 o                         
   0   3   8         30.20         17.41        38.50 o                         
   1   3   8      10215.97      10167.37       592.75 o                         
   2   3   8         12.50         12.82         7.11 o                         
   3   3   8       3264.92       3061.59        72.45 o                         
   4   3   8       1296.49       1278.86        37.46 o                         
   5   3   8        203.99        198.64        12.26 o                         
   6   3   8        461.39        489.27        29.12 o                         
   7   3   8          0.31         10.02        12.39 o                         
   8   3   8        586.96        528.27        29.39 o                         
  -7   4   8        436.48        302.54        26.07 o                         
  -6   4   8        187.68        182.96        24.14 o                         
  -5   4   8        600.24        629.15        33.88 o                         
  -4   4   8          9.50         23.83        18.10 o                         
  -3   4   8       1371.46       1355.70        73.15 o                         
  -2   4   8        243.84        246.72        12.90 o                         
  -1   4   8       1229.18       1092.50        37.90 o                         
   0   4   8       7583.78       8715.57       450.85 o                         
   1   4   8        345.54        298.74        29.41 o                         
   2   4   8       1655.71       1474.17        43.35 o                         
   3   4   8          2.96          4.61         5.75 o                         
   4   4   8       1461.48       1359.64        32.00 o                         
   5   4   8        188.71        202.29        16.88 o                         
   6   4   8        112.15        118.25        11.26 o                         
   7   4   8        181.42        199.20        17.09 o                         
   8   4   8        241.59        230.79        21.96 o                         
  -6   5   8        498.77        545.85        47.16 o                         
  -5   5   8        313.94        340.47        28.40 o                         
  -4   5   8       2834.58       2831.60       101.09 o                         
  -3   5   8          1.98          8.29        19.75 o                         
  -2   5   8       4074.20       3910.44       112.68 o                         
  -1   5   8        263.11        268.52        17.14 o                         
   0   5   8       2443.82       2677.10       168.41 o                         
   1   5   8          6.99        -41.53        66.01 o                         
   2   5   8         86.00         68.15         8.38 o                         
   3   5   8        250.13        232.89         9.08 o                         
   4   5   8          2.29         -2.82         7.88 o                         
   5   5   8          4.43         26.19        11.71 o                         
   6   5   8        196.63        196.58        13.82 o                         
   7   5   8        241.88        286.43        16.93 o                         
   8   5   8          8.76          5.88        10.76 o                         
  -6   6   8       1302.26       1231.84        89.18 o                         
  -5   6   8        227.60        230.54        31.40 o                         
  -4   6   8        559.63        565.47        26.86 o                         
  -3   6   8        532.54        581.21        38.27 o                         
  -2   6   8         22.03         16.04         9.48 o                         
  -1   6   8        732.50        723.95        22.19 o                         
   0   6   8        357.10        369.26        12.93 o                         
   1   6   8         85.96         71.36         6.60 o                         
   2   6   8         71.89         84.66         6.87 o                         
   3   6   8        590.91        575.14        15.39 o                         
   4   6   8          6.68         15.24         8.99 o                         
   5   6   8        162.54        157.12        12.57 o                         
   6   6   8         12.67         30.74        12.76 o                         
   7   6   8         88.20         99.67        10.39 o                         
  -6   7   8          2.57          6.71        10.70 o                         
  -5   7   8        132.60        141.20        24.71 o                         
  -4   7   8        143.58        115.45        13.68 o                         
  -3   7   8         13.72         28.17        11.62 o                         
  -2   7   8        438.20        419.25        20.54 o                         
  -1   7   8        221.74        170.66        10.51 o                         
   0   7   8        138.42        150.00         8.88 o                         
   1   7   8        747.07        740.41        21.77 o                         
   2   7   8        729.58        661.69        15.08 o                         
   3   7   8        147.68        157.68         9.60 o                         
   4   7   8        265.92        267.03        18.32 o                         
   5   7   8        220.30        247.96        15.31 o                         
   6   7   8       1248.47       1357.07        45.80 o                         
   7   7   8          0.74          6.93         8.78 o                         
  -6   8   8        142.89        100.59        25.82 o                         
  -5   8   8        446.81        351.28        31.83 o                         
  -4   8   8         81.16         71.18        14.07 o                         
  -3   8   8        153.22        142.34        12.51 o                         
  -2   8   8        220.28        202.33        11.45 o                         
  -1   8   8         44.04         46.12         9.47 o                         
   0   8   8        363.06        359.49        14.19 o                         
   1   8   8          2.98          4.09        10.92 o                         
   2   8   8       2544.27       2399.20        47.05 o                         
   3   8   8         52.83         55.08         8.73 o                         
   4   8   8       1300.73       1350.24        34.17 o                         
   5   8   8        906.12        981.40        35.29 o                         
   6   8   8        756.73        829.15        25.79 o                         
   7   8   8        565.07        489.33        73.73 o                         
  -5   9   8        153.68         78.41        15.34 o                         
  -4   9   8         73.46         70.20        17.60 o                         
  -3   9   8         92.13         78.12        16.19 o                         
  -2   9   8       1438.71       1347.48        40.55 o                         
  -1   9   8         98.37        119.86        10.38 o                         
   0   9   8       2135.49       2315.63        61.37 o                         
   1   9   8       1295.70       1293.48        44.46 o                         
   2   9   8        686.56        667.97        18.05 o                         
   3   9   8        989.69       1035.72        27.50 o                         
   4   9   8          5.25          6.45         8.84 o                         
   5   9   8       2546.14       2699.32        78.08 o                         
   6   9   8        579.43        622.98        23.77 o                         
   7   9   8         86.76         54.16        30.61 o                         
  -5  10   8         23.95         13.07         9.08 o                         
  -4  10   8        234.65        205.53        48.73 o                         
  -3  10   8        589.55        628.86        31.74 o                         
  -2  10   8         83.87         76.75        12.03 o                         
  -1  10   8        920.47        946.18        29.53 o                         
   0  10   8        106.71        136.54        11.66 o                         
   1  10   8       1799.49       1697.68        59.99 o                         
   2  10   8       1305.79       1319.94        54.18 o                         
   3  10   8        555.32        531.75        19.83 o                         
   4  10   8       2433.83       2577.06        74.52 o                         
   5  10   8         77.07         97.34        12.52 o                         
   6  10   8        398.05        402.39        20.96 o                         
  -4  11   8        107.13        130.94        14.78 o                         
  -3  11   8        107.20        128.58        14.93 o                         
  -2  11   8        780.26        765.53        31.79 o                         
  -1  11   8         40.58         62.57        11.79 o                         
   0  11   8       2203.54       2396.38        71.37 o                         
   1  11   8        342.99        322.55        20.26 o                         
   2  11   8        748.42        704.31        27.62 o                         
   3  11   8        520.11        542.70        26.92 o                         
   4  11   8        171.46        180.60        12.47 o                         
   5  11   8        631.96        665.59        27.31 o                         
   6  11   8          0.20         -7.68        11.45 o                         
  -4  12   8        700.31        609.56        45.09 o                         
  -3  12   8        150.74        146.77         9.55 o                         
  -2  12   8        245.02        255.40        15.61 o                         
  -1  12   8        516.61        528.29        21.63 o                         
   0  12   8         38.49         36.67        11.85 o                         
   1  12   8        190.56        235.99        23.92 o                         
   2  12   8         58.38         49.73        15.67 o                         
   3  12   8        176.32        186.20        19.94 o                         
   4  12   8        110.58        122.51        18.13 o                         
   5  12   8         71.68        122.49        18.72 o                         
  -3  13   8        197.36        186.47        12.60 o                         
  -2  13   8         12.69          7.38         8.66 o                         
  -1  13   8        259.86        273.08        14.90 o                         
   0  13   8          0.27         14.37        10.03 o                         
   1  13   8         50.79         47.19        14.69 o                         
   2  13   8         91.07         87.73        14.11 o                         
   3  13   8        140.65        174.15        19.86 o                         
   4  13   8        249.45        221.92        34.39 o                         
   5  13   8        207.56        154.48        15.86 o                         
  -1  14   8         55.50         22.29        12.91 o                         
   0  14   8        228.29        259.86        14.13 o                         
   1  14   8          1.79         16.64        13.53 o                         
   2  14   8       1398.89       1403.70       101.37 o                         
   3  14   8          0.20         -1.51         9.95 o                         
   4  14   8        490.89        368.96        29.80 o                         
   1  15   8        167.76        129.00        14.83 o                         
   2  15   8        175.17        132.88        15.13 o                         
  -2  -9   9        393.75        393.00        33.27 o                         
  -1  -9   9         73.31         88.04        10.85 o                         
   0  -9   9        856.30       1083.73        77.35 o                         
   1  -9   9          1.64         -5.69        13.06 o                         
   2  -9   9       1286.76       1242.90        87.76 o                         
  -3  -8   9          1.18          2.28        20.46 o                         
  -2  -8   9       1558.98       1555.35       119.05 o                         
  -1  -8   9        131.41        102.60        13.77 o                         
   0  -8   9        914.32       1064.36        40.52 o                         
   1  -8   9        493.36        535.31        47.22 o                         
   2  -8   9          2.96          3.42         7.42 o                         
   3  -8   9        148.70        131.85        27.65 o                         
  -4  -7   9        414.22        418.71        21.92 o                         
  -3  -7   9        864.07        852.14        70.80 o                         
  -2  -7   9          2.47          2.44        14.12 o                         
  -1  -7   9        585.52        622.78        28.24 o                         
   0  -7   9          6.42         21.34        16.31 o                         
   1  -7   9        909.47        912.69       123.49 o                         
   2  -7   9          9.88         16.69         9.28 o                         
   3  -7   9        666.07        696.52        31.44 o                         
   4  -7   9         31.66         26.15         9.28 o                         
  -5  -6   9         70.28         61.99        18.10 o                         
  -4  -6   9        214.13        207.20        26.51 o                         
  -3  -6   9        204.10        256.61        47.31 o                         
  -2  -6   9         24.11         38.74        13.47 o                         
  -1  -6   9        427.34        413.67        25.78 o                         
   0  -6   9        364.06        430.57        30.06 o                         
   1  -6   9        839.64        874.41        35.51 o                         
   2  -6   9         12.50         21.57        12.49 o                         
   3  -6   9        431.74        492.76        24.67 o                         
   4  -6   9        845.01        937.28        69.48 o                         
   5  -6   9         59.95         63.39        15.89 o                         
  -5  -5   9        187.54        170.67        19.87 o                         
  -4  -5   9          3.17         43.25        15.46 o                         
  -3  -5   9         97.12         72.17        18.22 o                         
  -2  -5   9         56.36         65.64        14.71 o                         
  -1  -5   9          6.43         29.11        23.84 o                         
   0  -5   9       1472.24       1593.52        54.26 o                         
   1  -5   9          9.21         11.36        11.37 o                         
   2  -5   9       2532.29       2621.88       254.79 o                         
   3  -5   9        936.93        942.58        45.92 o                         
   4  -5   9       1980.05       2039.53        97.53 o                         
   5  -5   9        581.00        592.51        32.25 o                         
  -6  -4   9         64.68          9.78         9.22 o                         
  -5  -4   9         32.72         43.41        21.03 o                         
  -4  -4   9        374.86        415.01        37.52 o                         
  -3  -4   9        106.59        118.23        23.05 o                         
  -2  -4   9       2906.15       2911.12       119.21 o                         
  -1  -4   9       1532.97       1613.97        71.62 o                         
   0  -4   9       3780.32       3917.14       123.35 o                         
   1  -4   9        418.73        440.10        19.59 o                         
   2  -4   9       1550.18       1443.35        72.61 o                         
   3  -4   9        781.79        808.97        29.58 o                         
   4  -4   9         40.52         50.80        10.99 o                         
   5  -4   9        143.48        139.82        11.07 o                         
   6  -4   9        532.07        402.05        27.38 o                         
  -6  -3   9        405.32        395.78        33.96 o                         
  -5  -3   9        616.06        667.55        34.46 o                         
  -4  -3   9        513.73        520.18        32.35 o                         
  -3  -3   9       1255.36       1250.95        64.07 o                         
  -2  -3   9        229.42        263.22        62.05 o                         
  -1  -3   9       1523.21       1537.13        68.64 o                         
   0  -3   9        179.15        208.87        19.43 o                         
   1  -3   9        951.51        865.15        30.52 o                         
   2  -3   9       1734.66       1685.54        62.98 o                         
   3  -3   9          1.56          7.54         8.59 o                         
   4  -3   9        645.28        653.92        27.47 o                         
   5  -3   9          1.11          1.23         9.60 o                         
   6  -3   9        184.12        182.70         9.05 o                         
  -6  -2   9          7.11         18.64        10.52 o                         
  -5  -2   9        343.64        339.28        29.44 o                         
  -4  -2   9         71.69        104.73        19.22 o                         
  -3  -2   9         71.94         95.06        21.89 o                         
  -2  -2   9       2546.38       2368.13        91.47 o                         
  -1  -2   9        788.52        812.76        46.54 o                         
   0  -2   9       1802.17       1820.50        56.93 o                         
   1  -2   9        473.68        415.55        25.95 o                         
   2  -2   9       1064.86        993.08        28.64 o                         
   3  -2   9        465.99        398.73        14.92 o                         
   4  -2   9         18.70         22.88         8.63 o                         
   5  -2   9        121.80        139.31        12.73 o                         
   6  -2   9          6.78         11.31         7.16 o                         
   7  -2   9          8.55          3.38        13.07 o                         
  -6  -1   9       1017.89       1069.12        43.89 o                         
  -5  -1   9         28.60         55.76        23.11 o                         
  -4  -1   9        161.45        219.02        21.49 o                         
  -3  -1   9        533.47        535.59        32.51 o                         
  -2  -1   9          1.75         -3.59        12.94 o                         
  -1  -1   9        486.27        431.29        22.00 o                         
   0  -1   9         96.44        128.75        11.29 o                         
   1  -1   9       1323.78       1238.09        45.01 o                         
   2  -1   9        164.71        151.95         9.15 o                         
   3  -1   9         42.00         42.09         9.42 o                         
   4  -1   9         33.47         35.28         8.48 o                         
   5  -1   9        720.51        756.24        27.28 o                         
   6  -1   9        106.21        126.30        11.66 o                         
   7  -1   9        241.84        247.77        20.58 o                         
  -6   0   9          0.20         -9.04        15.41 o                         
  -5   0   9         51.30         96.08        35.34 o                         
  -4   0   9        213.93        229.93        21.79 o                         
  -3   0   9       1140.99       1159.05        58.32 o                         
  -2   0   9         39.35         37.38        13.07 o                         
  -1   0   9        231.04        225.29        16.55 o                         
   0   0   9        284.70        265.44        16.90 o                         
   1   0   9       1231.28       1239.34       108.48 o                         
   2   0   9        292.02        284.89        12.91 o                         
   3   0   9        359.97        320.87        17.68 o                         
   4   0   9        279.55        249.18        12.67 o                         
   5   0   9        324.75        328.35        13.84 o                         
   6   0   9        146.29        151.28        16.93 o                         
   7   0   9         20.48          2.09        16.28 o                         
  -6   1   9         54.90         78.06        15.81 o                         
  -5   1   9          3.33          9.95        36.15 o                         
  -4   1   9         98.51        112.90        23.53 o                         
  -3   1   9        273.06        263.34        22.13 o                         
  -2   1   9         30.79         46.87        13.63 o                         
  -1   1   9       1635.64       1575.45        49.97 o                         
   0   1   9       2418.58       2650.75        78.92 o                         
   1   1   9        353.27        325.77        14.42 o                         
   2   1   9       1336.21       1176.82        29.70 o                         
   3   1   9        130.66        125.13         9.72 o                         
   4   1   9       1921.87       1927.64        45.61 o                         
   5   1   9        244.93        277.27        13.86 o                         
   6   1   9        127.00        148.98        15.85 o                         
   7   1   9        563.95        565.11        28.74 o                         
  -6   2   9          0.39          0.63        13.06 o                         
  -5   2   9        488.06        533.61        28.28 o                         
  -4   2   9        699.58        690.16        37.79 o                         
  -3   2   9          4.72          0.37        22.03 o                         
  -2   2   9       1363.16       1210.25        43.08 o                         
  -1   2   9        494.57        493.52        18.47 o                         
   0   2   9       1191.57       1238.18        34.79 o                         
   1   2   9       2550.90       2559.24        69.70 o                         
   2   2   9        260.02        216.16         9.85 o                         
   3   2   9       3249.86       3068.82        68.94 o                         
   4   2   9        253.19        262.07        17.81 o                         
   5   2   9       1716.25       1641.47        52.23 o                         
   6   2   9         79.89         83.50        11.63 o                         
   7   2   9        619.88        651.45        26.87 o                         
  -6   3   9       1500.11       1464.49        77.46 o                         
  -5   3   9        409.89        455.65        28.69 o                         
  -4   3   9       1016.70       1031.33        49.66 o                         
  -3   3   9        899.01        931.63        40.13 o                         
  -2   3   9         21.60          6.57        14.61 o                         
  -1   3   9       2950.03       2857.16        57.82 o                         
   0   3   9       2252.01       2518.86        54.82 o                         
   1   3   9        248.36        226.23        11.87 o                         
   2   3   9       1741.46       1671.68        34.98 o                         
   3   3   9        337.07        321.41        11.53 o                         
   4   3   9       2640.89       2687.14        69.31 o                         
   5   3   9         22.54         25.25         9.04 o                         
   6   3   9        498.67        538.99        32.37 o                         
   7   3   9         34.47         49.62        10.82 o                         
  -6   4   9          7.09         45.76        19.82 o                         
  -5   4   9       2413.27       2489.63       101.91 o                         
  -4   4   9       1245.34       1349.50        61.04 o                         
  -3   4   9        802.07        816.20        39.17 o                         
  -2   4   9       3343.81       3464.24       104.70 o                         
  -1   4   9        309.84        280.66        10.69 o                         
   0   4   9       1076.82       1154.07        24.86 o                         
   1   4   9        423.14        434.10        12.84 o                         
   2   4   9       1836.99       1746.08        37.50 o                         
   3   4   9       1535.05       1513.83        38.87 o                         
   4   4   9        121.77        117.39         9.32 o                         
   5   4   9        137.98        133.90        17.67 o                         
   6   4   9        120.06        165.10        13.64 o                         
   7   4   9          4.24        -19.39        19.39 o                         
  -6   5   9       1424.61       1348.14        96.58 o                         
  -5   5   9         71.16         81.60        19.86 o                         
  -4   5   9       1525.92       1667.70        62.98 o                         
  -3   5   9        654.69        666.94        43.00 o                         
  -2   5   9       3518.62       3495.28       103.42 o                         
  -1   5   9       1892.94       1768.62        46.50 o                         
   0   5   9        248.56        224.62        10.49 o                         
   1   5   9       1432.01       1402.29        61.00 o                         
   2   5   9        762.63        705.95        17.75 o                         
   3   5   9        109.65        110.62         8.91 o                         
   4   5   9        111.06        106.81        10.92 o                         
   5   5   9          0.61         14.77        15.73 o                         
   6   5   9         97.81        105.63        13.71 o                         
   7   5   9          1.53         19.05        13.40 o                         
  -6   6   9        896.89        742.06        54.85 o                         
  -5   6   9        214.63        194.97        47.36 o                         
  -4   6   9        361.70        371.01        27.04 o                         
  -3   6   9        189.10        217.30        27.90 o                         
  -2   6   9          4.26         -0.15        17.04 o                         
  -1   6   9          0.97          9.62         8.21 o                         
   0   6   9         72.26         87.88         7.45 o                         
   1   6   9        516.56        531.28        17.82 o                         
   2   6   9        541.60        489.04        13.90 o                         
   3   6   9        272.97        269.94        10.81 o                         
   4   6   9         61.06         60.00        10.62 o                         
   5   6   9       1462.20       1479.42        49.30 o                         
   6   6   9        436.38        487.07        31.18 o                         
   7   6   9        337.03        361.96        25.04 o                         
  -6   7   9         25.58         27.20        12.43 o                         
  -5   7   9          3.65         13.62        10.06 o                         
  -4   7   9         43.10         42.15        14.70 o                         
  -3   7   9        139.84        113.28        25.11 o                         
  -2   7   9         73.51         78.81        14.22 o                         
  -1   7   9        305.69        305.37        13.49 o                         
   0   7   9         18.81         23.59         7.77 o                         
   1   7   9       1135.61       1085.41        28.14 o                         
   2   7   9       1014.88        985.93        21.32 o                         
   3   7   9        484.96        485.56        16.10 o                         
   4   7   9       2008.27       1963.16        54.63 o                         
   5   7   9        128.09        150.29        13.10 o                         
   6   7   9       1149.26       1193.76        33.23 o                         
   7   7   9        263.69        275.29        31.27 o                         
  -5   8   9         71.71         85.69        24.27 o                         
  -4   8   9        607.30        611.91        43.64 o                         
  -3   8   9       1121.58       1135.74        35.52 o                         
  -2   8   9        681.52        709.77        24.68 o                         
  -1   8   9       2390.27       2407.47        59.03 o                         
   0   8   9       1944.31       2111.34        54.81 o                         
   1   8   9         37.78         32.69        11.06 o                         
   2   8   9        720.43        678.44        18.36 o                         
   3   8   9       1140.56       1122.78        27.08 o                         
   4   8   9        718.31        770.99        22.59 o                         
   5   8   9       2040.77       2154.47        58.08 o                         
   6   8   9         37.36         32.05         9.78 o                         
   7   8   9        506.32        506.87        44.52 o                         
  -5   9   9         37.83         38.46        10.60 o                         
  -4   9   9        894.05        952.61        52.34 o                         
  -3   9   9         28.19         23.12        14.12 o                         
  -2   9   9        538.07        569.08        19.39 o                         
  -1   9   9       1152.32       1137.49        33.54 o                         
   0   9   9        355.35        384.08        16.79 o                         
   1   9   9       2362.86       2295.34        70.39 o                         
   2   9   9          5.01          0.58        10.08 o                         
   3   9   9       2098.69       2142.32        50.50 o                         
   4   9   9         29.89         34.92         8.60 o                         
   5   9   9         94.98        107.96        10.95 o                         
   6   9   9        102.12        113.53        16.12 o                         
   7   9   9         78.95         63.52        16.16 o                         
  -5  10   9        587.82        497.35        36.87 o                         
  -4  10   9        208.49        132.48        38.42 o                         
  -3  10   9        299.56        287.80        18.84 o                         
  -2  10   9          2.23          6.14        11.10 o                         
  -1  10   9        324.24        346.22        19.42 o                         
   0  10   9        732.27        829.96        27.88 o                         
   1  10   9        197.12        189.74        14.21 o                         
   2  10   9        781.45        790.41        37.78 o                         
   3  10   9          7.46         14.40        10.15 o                         
   4  10   9        869.95        912.57        27.42 o                         
   5  10   9          5.10         15.97        10.30 o                         
   6  10   9        814.00        777.20        42.37 o                         
  -4  11   9        280.70        296.06        19.70 o                         
  -3  11   9         23.85         37.13        16.76 o                         
  -2  11   9        317.99        325.07        23.52 o                         
  -1  11   9        274.28        283.98        13.41 o                         
   0  11   9        105.32        153.71        13.29 o                         
   1  11   9         89.64         92.58        13.44 o                         
   2  11   9        282.28        291.82        20.31 o                         
   3  11   9        143.31        148.00        13.91 o                         
   4  11   9         78.85         81.65        11.05 o                         
   5  11   9         32.44         46.06        11.49 o                         
   6  11   9        128.46        128.78        17.89 o                         
  -3  12   9        323.41        307.60        14.55 o                         
  -2  12   9        327.66        331.99        26.06 o                         
  -1  12   9        211.77        216.88        15.63 o                         
   0  12   9         48.29         56.98        12.25 o                         
   1  12   9          1.15          1.65        14.85 o                         
   2  12   9         88.18         70.93        13.40 o                         
   3  12   9        157.45        197.93        19.86 o                         
   4  12   9         81.61         93.41        19.98 o                         
   5  12   9        112.33         91.40        15.15 o                         
  -2  13   9          2.79          5.44        12.80 o                         
  -1  13   9         83.46         81.91         9.80 o                         
   0  13   9          8.76          8.93         9.97 o                         
   1  13   9        611.55        581.68        40.31 o                         
   2  13   9         65.97         60.98        11.05 o                         
   3  13   9        356.83        369.72        20.38 o                         
   4  13   9         41.48         25.00        16.76 o                         
   5  13   9         78.16         66.85        12.65 o                         
  -1  14   9         29.29         20.76         7.74 o                         
   0  14   9        281.30        291.01        16.70 o                         
   1  14   9         32.88         45.65        14.86 o                         
   2  14   9        951.26        880.94        66.33 o                         
   3  14   9        128.34        108.33        12.26 o                         
   1  15   9        301.20        267.82        21.78 o                         
  -2  -8  10        242.83        212.25        23.07 o                         
  -1  -8  10          4.86         -1.88         9.18 o                         
   0  -8  10        313.88        357.90        30.43 o                         
   1  -8  10          2.87         17.22        13.38 o                         
   2  -8  10        211.95        197.72        13.23 o                         
  -2  -7  10         27.30         29.85        10.49 o                         
  -1  -7  10        124.17        177.74        18.04 o                         
   0  -7  10          4.98         11.43        12.36 o                         
   1  -7  10        473.10        476.88        43.29 o                         
   2  -7  10         10.00         23.66         8.41 o                         
   3  -7  10        773.59        755.06        52.56 o                         
  -4  -6  10         37.20         25.52        12.40 o                         
  -3  -6  10        100.47        126.75        31.94 o                         
  -2  -6  10         17.72         23.40        22.17 o                         
  -1  -6  10        340.08        357.71        27.67 o                         
   0  -6  10         52.54         64.46        12.50 o                         
   1  -6  10        160.12        194.61        18.22 o                         
   2  -6  10        450.37        445.20        32.60 o                         
   3  -6  10         54.05         53.36        10.03 o                         
   4  -6  10        963.87        916.61        47.93 o                         
  -4  -5  10        124.92        151.13        17.06 o                         
  -3  -5  10        179.25        215.00        36.47 o                         
  -2  -5  10       1467.56       1566.86        66.75 o                         
  -1  -5  10         10.79         22.42        14.59 o                         
   0  -5  10        484.97        548.82        23.27 o                         
   1  -5  10        604.04        603.46        30.71 o                         
   2  -5  10        580.09        588.02        29.76 o                         
   3  -5  10       1450.19       1541.02        78.43 o                         
   4  -5  10        319.59        310.08        29.76 o                         
   5  -5  10        736.09        732.10        55.93 o                         
  -5  -4  10        124.62        127.05        29.71 o                         
  -4  -4  10        580.77        614.93        27.32 o                         
  -3  -4  10       1606.98       1693.40        72.75 o                         
  -2  -4  10        488.95        499.48        27.77 o                         
  -1  -4  10       1926.81       2097.74        88.43 o                         
   0  -4  10          4.03         13.49        12.06 o                         
   1  -4  10       2927.61       3024.61       106.74 o                         
   2  -4  10          2.19         26.06        12.70 o                         
   3  -4  10        571.56        598.03        33.88 o                         
   4  -4  10         25.41         25.54        11.97 o                         
   5  -4  10         26.72         37.65        12.44 o                         
  -5  -3  10        729.81        756.36        44.28 o                         
  -4  -3  10         15.73         62.03        20.39 o                         
  -3  -3  10       1325.92       1369.20        77.27 o                         
  -2  -3  10        636.43        658.78        34.16 o                         
  -1  -3  10        110.87        138.06        18.82 o                         
   0  -3  10        630.78        737.52        28.31 o                         
   1  -3  10          6.98         26.67        12.22 o                         
   2  -3  10        567.95        560.16        23.02 o                         
   3  -3  10         54.26         57.11        11.91 o                         
   4  -3  10        376.17        407.83        27.96 o                         
   5  -3  10         48.00         49.36         7.09 o                         
   6  -3  10        222.59        197.96        13.76 o                         
  -6  -2  10        503.66        314.56        76.99 o                         
  -5  -2  10        300.58        388.76        24.96 o                         
  -4  -2  10        374.88        425.03        36.82 o                         
  -3  -2  10          1.51         23.03        19.55 o                         
  -2  -2  10         76.45         93.13        15.34 o                         
  -1  -2  10          2.13         20.82        15.36 o                         
   0  -2  10         67.70         68.49        12.08 o                         
   1  -2  10        750.52        763.28        36.67 o                         
   2  -2  10         38.73         43.81        13.47 o                         
   3  -2  10        308.08        299.73        23.89 o                         
   4  -2  10        161.81        181.33        18.03 o                         
   5  -2  10        505.65        544.68        21.37 o                         
   6  -2  10        153.54        162.65        11.85 o                         
  -6  -1  10         78.63         91.80        36.37 o                         
  -5  -1  10        104.84        125.33        22.94 o                         
  -4  -1  10        397.55        401.54        25.01 o                         
  -3  -1  10        247.68        237.00        25.19 o                         
  -2  -1  10        348.69        319.61        28.37 o                         
  -1  -1  10         17.88          7.65        16.36 o                         
   0  -1  10        244.26        284.71        20.11 o                         
   1  -1  10         21.06         19.65        11.95 o                         
   2  -1  10         84.22         79.87        10.78 o                         
   3  -1  10        491.22        501.30        17.55 o                         
   4  -1  10         16.01         21.34         8.62 o                         
   5  -1  10        892.54        971.36        32.86 o                         
   6  -1  10         44.31         44.28         7.12 o                         
   7  -1  10        317.36        269.83        22.53 o                         
  -6   0  10         19.56         29.63        17.66 o                         
  -5   0  10        181.95        222.08        23.40 o                         
  -4   0  10          7.14         16.99        18.54 o                         
  -3   0  10          3.61         12.01        18.83 o                         
  -2   0  10         78.38         94.02        15.91 o                         
  -1   0  10        400.42        372.13        25.44 o                         
   0   0  10        196.97        184.80        12.35 o                         
   1   0  10       1132.88       1110.57        77.17 o                         
   2   0  10        568.86        520.60        22.94 o                         
   3   0  10       3140.23       3065.70        87.92 o                         
   4   0  10        989.15        963.04        27.56 o                         
   5   0  10        463.22        457.68        21.23 o                         
   6   0  10        669.81        721.38        32.76 o                         
   7   0  10         63.24         36.85        12.80 o                         
  -6   1  10          8.69         11.58        10.78 o                         
  -5   1  10        251.05        294.85        27.59 o                         
  -4   1  10          1.21         14.76        18.62 o                         
  -3   1  10        149.54        182.73        21.02 o                         
  -2   1  10        117.75        104.80        15.24 o                         
  -1   1  10        635.84        536.08        22.74 o                         
   0   1  10       1303.80       1361.94        33.64 o                         
   1   1  10         68.91         72.14         8.85 o                         
   2   1  10       4425.71       4228.69        93.49 o                         
   3   1  10        744.21        752.04        22.67 o                         
   4   1  10       1217.65       1152.17        31.68 o                         
   5   1  10       1599.87       1599.92        48.24 o                         
   6   1  10        129.87        136.73        10.78 o                         
   7   1  10        716.51        753.13        56.00 o                         
  -6   2  10        489.23        460.74        30.69 o                         
  -5   2  10        467.16        486.03        28.86 o                         
  -4   2  10        661.32        699.95        38.06 o                         
  -3   2  10        516.48        528.24        29.57 o                         
  -2   2  10       2607.83       2452.15        91.93 o                         
  -1   2  10        884.29        828.82        26.49 o                         
   0   2  10        575.13        598.21        16.99 o                         
   1   2  10       3155.20       3152.42        70.29 o                         
   2   2  10         49.17         52.03         6.11 o                         
   3   2  10       2914.17       2849.87        65.22 o                         
   4   2  10       1109.67       1094.41        27.85 o                         
   5   2  10        427.21        439.26        18.26 o                         
   6   2  10        748.33        789.50        45.50 o                         
   7   2  10         36.53         26.72         8.30 o                         
  -6   3  10        485.09        385.55        24.44 o                         
  -5   3  10       1126.15       1149.37        51.52 o                         
  -4   3  10        663.53        771.37        48.33 o                         
  -3   3  10       4685.16       4829.08       150.27 o                         
  -2   3  10          0.25         19.00        24.41 o                         
  -1   3  10       4603.16       4257.06       116.32 o                         
   0   3  10        453.41        465.96        12.28 o                         
   1   3  10        408.36        378.33        12.26 o                         
   2   3  10       2403.56       2409.47        57.42 o                         
   3   3  10        277.94        270.27        10.65 o                         
   4   3  10        231.93        222.31        12.72 o                         
   5   3  10        281.12        310.38        15.50 o                         
   6   3  10        230.06        226.99        14.31 o                         
   7   3  10         13.16         15.16        11.15 o                         
  -6   4  10        103.51        113.71        18.35 o                         
  -5   4  10       1416.99       1398.56        74.49 o                         
  -4   4  10        712.90        810.55        48.95 o                         
  -3   4  10        666.52        693.90        27.62 o                         
  -2   4  10       3262.84       3197.24        92.15 o                         
  -1   4  10        797.90        728.48        23.61 o                         
   0   4  10       1898.00       2002.73        37.03 o                         
   1   4  10        859.96        864.73        21.05 o                         
   2   4  10       1492.80       1407.51        33.46 o                         
   3   4  10         14.73         12.69         6.90 o                         
   4   4  10        275.04        272.95        11.35 o                         
   5   4  10          3.08         14.85        11.52 o                         
   6   4  10        280.06        279.07        15.85 o                         
   7   4  10         13.81         15.06        14.71 o                         
  -6   5  10        764.79        514.05        27.24 o                         
  -5   5  10        100.37        112.55        19.31 o                         
  -4   5  10       1041.59       1104.52        50.06 o                         
  -3   5  10        388.30        379.71        21.74 o                         
  -2   5  10        137.03        122.80        12.57 o                         
  -1   5  10        158.69        149.97        11.09 o                         
   0   5  10        962.89       1007.86        22.76 o                         
   1   5  10        100.51        102.05        10.27 o                         
   2   5  10        291.21        265.15        11.38 o                         
   3   5  10         70.25         46.04        10.03 o                         
   4   5  10        174.70        164.90        10.05 o                         
   5   5  10        775.77        764.74        39.74 o                         
   6   5  10          1.26         13.78        13.64 o                         
   7   5  10        544.85        593.42        26.51 o                         
  -6   6  10        353.94        207.55        20.67 o                         
  -5   6  10         15.18         33.01        12.49 o                         
  -4   6  10       1228.60       1261.35        55.74 o                         
  -3   6  10         52.11         34.06        16.74 o                         
  -2   6  10        568.03        549.54        21.35 o                         
  -1   6  10         25.35         13.53        10.09 o                         
   0   6  10        508.65        579.95        15.50 o                         
   1   6  10         53.43         52.43        10.67 o                         
   2   6  10         54.14         48.21        10.97 o                         
   3   6  10        570.35        570.99        25.66 o                         
   4   6  10       1038.74        972.70        32.01 o                         
   5   6  10        247.52        290.22        18.79 o                         
   6   6  10       1171.02       1137.02        39.64 o                         
   7   6  10         75.54         82.28        13.40 o                         
  -5   7  10          8.05          2.89        10.09 o                         
  -4   7  10          5.61          9.36        12.21 o                         
  -3   7  10        181.14        170.80        14.77 o                         
  -2   7  10         68.91         64.75        17.60 o                         
  -1   7  10       1561.14       1566.09        38.29 o                         
   0   7  10       1420.55       1597.22        35.42 o                         
   1   7  10        659.74        699.23        27.18 o                         
   2   7  10       1017.55       1035.77        26.76 o                         
   3   7  10        151.91        155.90        13.60 o                         
   4   7  10       1104.47       1136.66        32.13 o                         
   5   7  10        127.77        144.56        14.92 o                         
   6   7  10        192.22        188.08        14.28 o                         
  -5   8  10         37.86         59.89        13.14 o                         
  -4   8  10        992.31       1026.11        46.34 o                         
  -3   8  10          1.32         -6.16        12.28 o                         
  -2   8  10       1179.66       1206.14        37.39 o                         
  -1   8  10        420.25        406.40        26.84 o                         
   0   8  10       1973.14       2242.11        48.52 o                         
   1   8  10        355.14        351.68        14.23 o                         
   2   8  10        965.93        971.33        25.65 o                         
   3   8  10        932.26        963.98        28.50 o                         
   4   8  10         19.04          7.94        12.43 o                         
   5   8  10        257.24        283.29        20.38 o                         
   6   8  10        175.93        171.08        23.97 o                         
  -5   9  10        294.10        247.26        23.27 o                         
  -4   9  10        158.59        192.34        19.65 o                         
  -3   9  10        369.77        392.35        19.63 o                         
  -2   9  10         18.42         12.22        11.32 o                         
  -1   9  10       1646.82       1729.02        47.41 o                         
   0   9  10        161.57        159.25        12.42 o                         
   1   9  10        337.40        336.42        14.76 o                         
   2   9  10        429.43        475.72        19.25 o                         
   3   9  10         71.21         84.52        10.57 o                         
   4   9  10        401.12        373.76        19.92 o                         
   5   9  10         29.03         45.03        17.36 o                         
   6   9  10        184.26        184.85        16.36 o                         
  -4  10  10        251.21        180.97        37.00 o                         
  -3  10  10        547.15        541.29        27.14 o                         
  -2  10  10        439.42        432.17        31.48 o                         
  -1  10  10         62.11         76.91        10.61 o                         
   0  10  10        101.88        132.78        12.10 o                         
   1  10  10         34.94         31.60        14.05 o                         
   2  10  10         24.20         27.95        14.45 o                         
   3  10  10        735.77        711.85        27.84 o                         
   4  10  10          0.44          8.49        11.46 o                         
   5  10  10        177.21        165.93        30.25 o                         
   6  10  10        229.56        212.02        24.10 o                         
  -4  11  10        502.71        478.02        36.19 o                         
  -3  11  10          0.13         -9.55        12.97 o                         
  -2  11  10        617.49        597.20        25.56 o                         
  -1  11  10        140.42        119.53        11.18 o                         
   0  11  10        147.07        159.29        15.76 o                         
   1  11  10         40.61         31.55        10.16 o                         
   2  11  10         97.49        119.37        17.18 o                         
   3  11  10         70.98         42.55        12.59 o                         
   4  11  10        275.75        257.62        22.73 o                         
   5  11  10        129.02        115.56        23.88 o                         
   6  11  10        160.62        110.80        14.39 o                         
  -3  12  10        294.60        225.71        17.04 o                         
  -2  12  10         27.32         52.76        14.56 o                         
  -1  12  10        460.76        512.30        31.38 o                         
   0  12  10        297.77        289.70        31.35 o                         
   1  12  10       1374.30       1479.99        78.60 o                         
   2  12  10        243.22        243.78        19.51 o                         
   3  12  10        671.69        688.14        30.61 o                         
   4  12  10         20.61         25.23        13.25 o                         
   5  12  10        711.83        638.01        49.56 o                         
  -2  13  10          3.23          1.23         7.59 o                         
  -1  13  10        515.54        571.77        32.61 o                         
   0  13  10         88.76        110.98        13.94 o                         
   1  13  10        778.20        824.97        46.47 o                         
   2  13  10        229.00        190.65        15.64 o                         
   3  13  10         91.63         91.37        14.17 o                         
   4  13  10       1219.38       1247.10        89.22 o                         
  -1  14  10        283.47        279.17        17.54 o                         
   0  14  10        915.14        975.58        45.45 o                         
   1  14  10         13.93          7.57        11.72 o                         
   2  14  10        244.07        259.35        34.19 o                         
   3  14  10        198.02        154.24        17.33 o                         
  -2  -7  11         61.41         78.88        16.74 o                         
  -1  -7  11          9.75          8.99        12.59 o                         
   0  -7  11         52.68         64.08        14.74 o                         
   2  -7  11         15.55         18.12         9.87 o                         
  -3  -6  11        434.86        489.45        40.52 o                         
  -2  -6  11        116.17        100.55        26.42 o                         
  -1  -6  11        764.99        793.41        44.22 o                         
   0  -6  11        154.43        217.54        26.31 o                         
   1  -6  11        126.06        142.02        15.33 o                         
   2  -6  11        563.50        565.24        25.81 o                         
   3  -6  11         30.66         34.53         9.21 o                         
  -4  -5  11        577.01        523.76        42.08 o                         
  -3  -5  11         35.26         52.74        27.50 o                         
  -2  -5  11        826.42        798.76        35.91 o                         
  -1  -5  11        234.43        238.45        17.96 o                         
   0  -5  11        463.47        568.42        35.83 o                         
   1  -5  11       1770.26       1823.31        75.05 o                         
   2  -5  11        214.61        216.17        18.18 o                         
   3  -5  11        906.87        879.25        38.45 o                         
   4  -5  11         41.92         41.40        10.18 o                         
  -4  -4  11        799.89        796.69        38.01 o                         
  -3  -4  11        789.92        775.19        61.04 o                         
  -2  -4  11          2.65         12.40        13.13 o                         
  -1  -4  11       1349.60       1334.28        58.30 o                         
   0  -4  11        297.06        354.80        23.24 o                         
   1  -4  11        628.25        642.52        38.14 o                         
   2  -4  11        352.78        355.42        21.33 o                         
   3  -4  11          4.39          3.04        12.07 o                         
   4  -4  11         99.62        107.88        10.74 o                         
   5  -4  11         22.50         12.12        12.55 o                         
  -5  -3  11        710.11        322.11        26.68 o                         
  -4  -3  11         70.89         55.51        13.09 o                         
  -3  -3  11        101.79        108.95        21.91 o                         
  -2  -3  11        607.10        578.95        31.07 o                         
  -1  -3  11          0.17          4.55        15.35 o                         
   0  -3  11        304.50        354.33        23.93 o                         
   1  -3  11        110.93         76.41        26.56 o                         
   2  -3  11         11.19         37.59        14.40 o                         
   3  -3  11         37.51         26.81        12.67 o                         
   4  -3  11          9.65          8.45         8.05 o                         
   5  -3  11          2.29         -0.76        11.89 o                         
  -5  -2  11         22.86         23.33        24.02 o                         
  -4  -2  11        798.59        880.08        36.03 o                         
  -3  -2  11        111.79        135.18        18.76 o                         
  -2  -2  11        211.94        234.13        17.98 o                         
  -1  -2  11          0.01         -3.08        11.72 o                         
   0  -2  11         60.56         75.79        13.22 o                         
   1  -2  11         76.77         83.56        17.20 o                         
   2  -2  11         64.67         80.63        16.03 o                         
   3  -2  11          7.53         15.27        12.11 o                         
   4  -2  11        202.66        224.39        16.91 o                         
   5  -2  11        330.93        322.52        17.35 o                         
   6  -2  11          0.61        -12.97        12.97 o                         
  -5  -1  11        223.77        261.74        36.32 o                         
  -4  -1  11         14.94         27.53        15.35 o                         
  -3  -1  11          0.52         12.82        17.17 o                         
  -2  -1  11         11.14         15.75        15.88 o                         
  -1  -1  11        535.52        567.13        25.14 o                         
   0  -1  11        300.81        342.81        19.07 o                         
   1  -1  11        783.94        861.72        49.08 o                         
   2  -1  11         78.77         49.22        11.40 o                         
   3  -1  11       1060.75       1082.42        40.01 o                         
   4  -1  11         11.00          9.95         8.29 o                         
   5  -1  11        178.69        196.06        12.06 o                         
   6  -1  11        601.43        555.32        44.53 o                         
  -5   0  11        229.03        167.57        24.67 o                         
  -4   0  11         32.42         27.53        16.57 o                         
  -3   0  11        406.26        467.86        26.83 o                         
  -2   0  11        122.23        129.08        17.05 o                         
  -1   0  11       1220.24       1187.23        57.99 o                         
   0   0  11        305.66        275.35        19.51 o                         
   1   0  11        234.37        227.31        18.09 o                         
   2   0  11       1289.15       1243.68        54.75 o                         
   3   0  11          2.02         11.62        10.68 o                         
   4   0  11       1439.69       1313.61        43.50 o                         
   5   0  11        245.15        217.26        21.32 o                         
   6   0  11       1206.19       1013.26        75.14 o                         
  -6   1  11        143.78         98.65        16.72 o                         
  -5   1  11        390.57        439.49        29.19 o                         
  -4   1  11        791.58        825.67        32.13 o                         
  -3   1  11        328.38        357.95        21.31 o                         
  -2   1  11       2444.38       2325.52        77.27 o                         
  -1   1  11          9.08         16.07        10.33 o                         
   0   1  11       1396.74       1460.52        36.20 o                         
   1   1  11        100.67        117.99        13.46 o                         
   2   1  11        447.83        421.58        20.49 o                         
   3   1  11        647.83        621.72        22.24 o                         
   4   1  11         40.18         46.42         7.58 o                         
   5   1  11       1201.75       1218.06        34.50 o                         
   6   1  11          0.14         -0.50        13.04 o                         
  -5   2  11        127.71        141.30        24.41 o                         
  -4   2  11       1641.97       1688.95        70.47 o                         
  -3   2  11        478.14        580.04        30.72 o                         
  -2   2  11       1032.18        951.75        36.45 o                         
  -1   2  11        498.59        486.07        42.91 o                         
   0   2  11        446.87        507.22        15.23 o                         
   1   2  11       1098.68       1125.09        32.52 o                         
   2   2  11         26.45         27.33        11.80 o                         
   3   2  11       1584.55       1570.34        36.32 o                         
   4   2  11        558.10        513.45        17.06 o                         
   5   2  11        487.13        491.29        17.37 o                         
   6   2  11        504.80        507.20        26.60 o                         
   7   2  11         26.74          7.53        20.83 o                         
  -6   3  11         33.22         16.36         8.37 o                         
  -5   3  11        136.07        142.68        24.09 o                         
  -4   3  11          0.72         18.33        22.79 o                         
  -3   3  11        922.52        973.93        40.28 o                         
  -2   3  11        185.39        227.16        21.84 o                         
  -1   3  11       1956.29       1930.23        53.42 o                         
   0   3  11        894.35        926.19        21.22 o                         
   1   3  11       2592.56       2569.41        54.04 o                         
   2   3  11        939.25        866.25        25.02 o                         
   3   3  11        245.89        231.98        13.86 o                         
   4   3  11        638.78        670.09        34.45 o                         
   5   3  11          1.95          9.41        11.09 o                         
   6   3  11        416.39        426.96        28.93 o                         
   7   3  11         70.97         56.84        22.33 o                         
  -5   4  11        191.72        206.87        29.95 o                         
  -4   4  11        161.55        142.43        24.41 o                         
  -3   4  11        498.73        569.56        37.38 o                         
  -2   4  11        214.59        228.82        19.82 o                         
  -1   4  11        134.20        141.75        12.49 o                         
   0   4  11       1478.88       1601.90        32.86 o                         
   1   4  11          0.63          3.99         8.11 o                         
   2   4  11        733.77        699.98        28.43 o                         
   3   4  11        642.65        614.02        23.90 o                         
   4   4  11       1825.44       1844.65        53.68 o                         
   5   4  11        141.76        134.76        10.40 o                         
   6   4  11       1140.04       1152.08        43.60 o                         
   7   4  11        176.86        160.06        15.18 o                         
  -5   5  11          0.46          5.52        17.65 o                         
  -4   5  11        292.49        348.97        56.91 o                         
  -3   5  11         90.37        110.24        17.84 o                         
  -2   5  11       1238.41       1306.76        40.63 o                         
  -1   5  11        121.55        132.17        10.99 o                         
   0   5  11       3397.85       3810.41        74.94 o                         
   1   5  11         50.92         44.20         8.59 o                         
   2   5  11       1699.89       1691.49        43.74 o                         
   3   5  11        169.90        178.81        12.87 o                         
   4   5  11        708.61        666.03        23.94 o                         
   5   5  11        292.02        313.85        24.53 o                         
   6   5  11        225.35        222.16        18.38 o                         
   7   5  11        260.15        231.91        42.96 o                         
  -5   6  11        211.36        190.07        12.08 o                         
  -4   6  11        492.58        496.05        35.30 o                         
  -3   6  11        240.62        274.38        20.50 o                         
  -2   6  11       2355.16       2412.36        65.51 o                         
  -1   6  11        273.47        269.74        14.05 o                         
   0   6  11       1120.35       1324.32        29.51 o                         
   1   6  11        209.61        239.36        15.43 o                         
   2   6  11         86.98         72.49        11.90 o                         
   3   6  11        405.12        406.37        21.17 o                         
   4   6  11       1066.53       1094.13        36.47 o                         
   5   6  11          8.84         17.97        12.86 o                         
   6   6  11        927.55        871.87        39.86 o                         
   7   6  11         29.41         61.13        22.38 o                         
  -5   7  11         39.38         36.28         8.50 o                         
  -4   7  11         11.51         23.44        11.29 o                         
  -3   7  11         85.90         79.22        14.77 o                         
  -2   7  11        561.07        542.13        22.05 o                         
  -1   7  11         15.10         18.46        10.03 o                         
   0   7  11       2615.99       2875.84        58.18 o                         
   1   7  11          8.03         15.42         9.80 o                         
   2   7  11       2400.07       2421.98        58.94 o                         
   3   7  11        136.76        133.06        16.01 o                         
   4   7  11        461.55        452.29        21.21 o                         
   5   7  11        224.74        249.10        18.07 o                         
   6   7  11          0.15         36.17        21.87 o                         
  -5   8  11          0.86          1.99        12.01 o                         
  -4   8  11        814.58        824.59        31.22 o                         
  -3   8  11        210.28        233.09        15.24 o                         
  -2   8  11       1434.14       1477.79        45.81 o                         
  -1   8  11       1096.60       1091.86        32.48 o                         
   0   8  11          7.03         11.11         9.43 o                         
   1   8  11       1524.27       1481.59        37.27 o                         
   2   8  11        286.84        267.69        13.53 o                         
   3   8  11        561.40        585.06        31.11 o                         
   4   8  11        257.46        251.63        22.98 o                         
   5   8  11        139.08        145.57        19.88 o                         
   6   8  11         30.67         21.51        25.46 o                         
  -4   9  11          2.61          9.58         9.58 o                         
  -3   9  11       2087.14       2179.48        76.99 o                         
  -2   9  11        263.44        230.66        14.60 o                         
  -1   9  11        434.16        462.56        17.09 o                         
   0   9  11        819.36        908.13        33.50 o                         
   1   9  11         57.82         78.55        10.97 o                         
   2   9  11         93.67        117.40        12.27 o                         
   3   9  11         69.98         58.29        18.10 o                         
   4   9  11         16.02         10.49        25.11 o                         
   5   9  11          0.36         44.32        27.81 o                         
   6   9  11         37.34         30.65        17.51 o                         
  -4  10  11        936.83        922.05        67.11 o                         
  -3  10  11        189.94        232.62        21.55 o                         
  -2  10  11        449.76        462.83        24.87 o                         
  -1  10  11         45.47         47.68        11.18 o                         
   0  10  11        242.14        281.33        18.60 o                         
   1  10  11          3.55         -1.05        12.50 o                         
   2  10  11         73.20         63.89        12.47 o                         
   3  10  11          8.85         25.22        15.50 o                         
   4  10  11        190.77        155.90        26.40 o                         
   5  10  11         39.80         45.50        23.36 o                         
   6  10  11         28.80         35.67        13.41 o                         
  -2  11  11         64.21         67.43        12.82 o                         
  -1  11  11         29.88         50.46        10.62 o                         
   0  11  11        666.41        775.88        28.87 o                         
   1  11  11        111.71        107.09        13.61 o                         
   2  11  11        864.78        941.41        37.73 o                         
   3  11  11        421.22        397.76        20.67 o                         
   4  11  11        385.72        313.72        32.73 o                         
   5  11  11        593.07        576.38        47.48 o                         
  -3  12  11         14.90         17.95         9.00 o                         
  -2  12  11        339.26        365.78        37.10 o                         
   0  12  11        152.53        185.45        14.03 o                         
   1  12  11       1373.97       1430.36        65.47 o                         
   2  12  11         63.61         84.69        14.09 o                         
   3  12  11       1640.39       1551.63        72.11 o                         
   4  12  11        419.86        365.93        31.00 o                         
   5  12  11        604.76        478.18        37.17 o                         
  -2  13  11          5.83          5.82         6.19 o                         
  -1  13  11       1432.73       1525.95        75.75 o                         
   0  13  11        423.18        500.41        30.65 o                         
   1  13  11        230.21        234.11        16.34 o                         
   2  13  11       1129.18       1156.97        49.07 o                         
   3  13  11          1.83          4.85        10.74 o                         
   4  13  11        428.61        331.80        27.57 o                         
   0  14  11        423.07        403.49        33.83 o                         
   1  14  11        873.69        696.34        40.40 o                         
   2  14  11        412.66        404.04        22.47 o                         
  -1  -6  12          8.95          9.91         8.64 o                         
   0  -6  12        835.78        920.77        67.13 o                         
   1  -6  12          2.55         13.45        12.56 o                         
   2  -6  12        622.51        487.93        36.98 o                         
  -3  -5  12        177.81        177.04        21.12 o                         
  -2  -5  12        770.23        703.15        56.64 o                         
  -1  -5  12        418.10        428.56        29.61 o                         
   0  -5  12        800.73        864.29        46.57 o                         
   1  -5  12        112.28        135.56        21.39 o                         
   2  -5  12          0.40         -1.78         7.36 o                         
   3  -5  12        362.71        256.33        23.51 o                         
  -3  -4  12        411.64        518.66        45.94 o                         
  -2  -4  12         37.57         48.44        10.73 o                         
  -1  -4  12        357.22        372.91        21.80 o                         
   0  -4  12        149.65        184.37        26.26 o                         
   1  -4  12        101.32         86.76        21.30 o                         
   2  -4  12        164.58        134.63        12.39 o                         
   3  -4  12        178.79        173.40        12.69 o                         
   4  -4  12         37.28         30.61         8.89 o                         
  -4  -3  12         70.91         60.87         8.05 o                         
  -3  -3  12        138.44        149.76        19.20 o                         
  -2  -3  12         48.94         63.08        13.49 o                         
  -1  -3  12        215.28        214.20        18.32 o                         
   0  -3  12         65.37         60.22        14.82 o                         
   1  -3  12          3.74          7.58        12.25 o                         
   2  -3  12        130.70        112.40        13.33 o                         
   3  -3  12         13.71         17.02        12.00 o                         
   4  -3  12        190.73        192.23        22.89 o                         
   5  -3  12         60.87         43.41        10.49 o                         
  -4  -2  12        229.55        219.58        16.17 o                         
  -3  -2  12          1.52          7.25        13.05 o                         
  -2  -2  12        232.01        231.37        14.74 o                         
  -1  -2  12         46.82         59.13        16.30 o                         
   0  -2  12        311.59        299.39        17.20 o                         
   1  -2  12        210.86        172.25        15.79 o                         
   2  -2  12        270.17        275.17        21.22 o                         
   3  -2  12        190.78        195.44        17.84 o                         
   4  -2  12         80.16         73.29         9.25 o                         
   5  -2  12        197.95        174.64        16.61 o                         
  -5  -1  12         94.89         87.11        17.10 o                         
  -4  -1  12        107.15        126.25        12.72 o                         
  -3  -1  12        476.55        537.41        28.89 o                         
  -2  -1  12        186.27        205.96        19.18 o                         
  -1  -1  12        536.26        595.98        27.73 o                         
   0  -1  12          4.68          3.42        11.76 o                         
   1  -1  12        423.61        453.27        24.58 o                         
   2  -1  12         72.96         68.00        13.53 o                         
   3  -1  12        563.44        536.53        23.97 o                         
   4  -1  12        895.18        837.05        46.98 o                         
   5  -1  12         89.69        123.37        24.28 o                         
  -5   0  12        134.20        159.21        19.47 o                         
  -4   0  12        160.63        170.03        15.96 o                         
  -3   0  12        729.49        786.61        38.80 o                         
  -2   0  12        440.16        454.46        23.82 o                         
  -1   0  12        293.07        270.62        15.32 o                         
   0   0  12       2418.33       2388.05        73.67 o                         
   1   0  12         81.40         78.85        14.93 o                         
   2   0  12       1792.25       1723.04        55.09 o                         
   3   0  12        279.20        269.69        15.28 o                         
   4   0  12        515.70        494.07        38.17 o                         
   5   0  12         40.98         40.79        11.21 o                         
   6   0  12          1.07         20.38        16.53 o                         
  -5   1  12          9.16         36.68        16.22 o                         
  -4   1  12       2365.62       2539.04       141.83 o                         
  -3   1  12         31.22         66.28        19.25 o                         
  -2   1  12       2646.99       2594.43        82.39 o                         
  -1   1  12        695.10        654.67        24.65 o                         
   0   1  12       1440.37       1400.67        37.50 o                         
   1   1  12        540.59        547.32        21.22 o                         
   2   1  12         95.79         98.23        13.95 o                         
   3   1  12        494.01        517.01        19.54 o                         
   4   1  12          0.00          0.84         7.02 o                         
   5   1  12         20.92         16.75         7.03 o                         
   6   1  12         35.54         48.55        16.89 o                         
  -5   2  12        356.60        373.17        33.24 o                         
  -4   2  12        893.60        935.29        35.88 o                         
  -3   2  12        674.02        711.20        31.10 o                         
  -2   2  12          5.16         10.37        13.62 o                         
  -1   2  12        838.76        780.61        23.79 o                         
   0   2  12         75.47         68.58         9.27 o                         
   1   2  12        293.97        277.47        12.36 o                         
   2   2  12          9.51         17.35        11.58 o                         
   3   2  12        145.63        159.09        18.33 o                         
   4   2  12        145.55        168.63        14.87 o                         
   5   2  12        589.65        595.00        25.24 o                         
   6   2  12        209.13        204.63        22.61 o                         
  -5   3  12        264.94        246.91        17.73 o                         
  -4   3  12        202.56        192.11        23.13 o                         
  -3   3  12         63.82         77.19        21.27 o                         
  -2   3  12        133.43        125.02        13.80 o                         
  -1   3  12         44.96         55.22        10.28 o                         
   0   3  12         45.56         51.94         9.46 o                         
   1   3  12        728.23        756.49        19.21 o                         
   2   3  12        112.22        115.10        19.61 o                         
   3   3  12        771.65        835.43        29.88 o                         
   4   3  12       1011.30       1046.42        31.68 o                         
   5   3  12        100.61        102.75        10.49 o                         
   6   3  12       1181.60       1031.75        52.85 o                         
  -5   4  12          2.02          1.28         8.57 o                         
  -4   4  12          8.96          3.18        16.82 o                         
  -3   4  12         32.15         77.22        16.90 o                         
  -2   4  12          0.84          3.24        12.99 o                         
  -1   4  12        521.59        536.99        22.03 o                         
   0   4  12        500.40        585.38        19.82 o                         
   1   4  12          0.07          4.41         9.13 o                         
   2   4  12       2280.23       2310.14        68.37 o                         
   3   4  12        146.10        188.37        14.72 o                         
   4   4  12       2209.12       2256.99        61.65 o                         
   5   4  12       1073.54       1151.17        37.47 o                         
   6   4  12        269.43        234.83        15.10 o                         
  -5   5  12         66.95         58.64         9.40 o                         
  -4   5  12         44.46         42.52        24.95 o                         
  -3   5  12          2.40         -5.07        14.51 o                         
  -2   5  12        818.01        809.98        30.92 o                         
  -1   5  12        216.81        224.99        13.78 o                         
   0   5  12        922.90       1043.35        26.04 o                         
   1   5  12       3049.74       3055.53        59.17 o                         
   2   5  12       1337.48       1364.72        35.56 o                         
   3   5  12       1147.02       1196.14        48.19 o                         
   4   5  12         97.53        124.15        14.04 o                         
   5   5  12        118.32        141.16        14.71 o                         
   6   5  12          6.05          9.00         8.95 o                         
  -5   6  12        120.09         80.89        11.93 o                         
  -4   6  12        202.76        210.99        17.31 o                         
  -3   6  12        780.09        833.43        35.25 o                         
  -2   6  12         91.66        107.78        10.95 o                         
  -1   6  12        869.58        894.38        27.09 o                         
   0   6  12        342.27        388.55        14.92 o                         
   1   6  12        689.36        726.92        20.39 o                         
   2   6  12         71.38         70.00        11.95 o                         
   3   6  12          0.62          4.70        16.99 o                         
   4   6  12        921.46        948.33        35.24 o                         
   5   6  12        253.13        285.39        17.06 o                         
   6   6  12        336.79        314.72        19.82 o                         
  -5   7  12        248.80        153.23        16.17 o                         
  -4   7  12        163.95        170.67        13.70 o                         
  -3   7  12         49.24         67.59        13.99 o                         
  -2   7  12        715.52        731.93        26.14 o                         
  -1   7  12        129.02        144.22        11.63 o                         
   0   7  12       1603.46       1832.32        39.79 o                         
   1   7  12        601.73        592.34        20.87 o                         
   2   7  12        957.32        923.26        29.16 o                         
   3   7  12       1230.44       1206.96        44.75 o                         
   4   7  12        162.76        164.24        19.92 o                         
   5   7  12        253.33        254.20        27.79 o                         
   6   7  12          6.76         -4.08        15.90 o                         
  -4   8  12        526.27        506.16        23.45 o                         
  -3   8  12        545.51        554.79        22.02 o                         
  -2   8  12        564.24        598.32        22.74 o                         
  -1   8  12       1456.76       1562.44        47.14 o                         
   0   8  12         76.58         87.87        10.17 o                         
   1   8  12        943.89        919.23        24.73 o                         
   2   8  12         12.43         20.83        11.26 o                         
   3   8  12        411.29        433.67        26.52 o                         
   4   8  12        268.46        271.03        24.19 o                         
   5   8  12         20.94         46.68        26.90 o                         
   6   8  12         76.98         65.51        11.83 o                         
  -4   9  12        110.53         97.33        10.14 o                         
  -3   9  12        332.02        365.96        19.83 o                         
  -2   9  12        101.68        117.19        15.44 o                         
  -1   9  12        360.86        387.93        16.81 o                         
   0   9  12        423.34        466.80        22.15 o                         
   1   9  12        197.06        213.06        12.81 o                         
   2   9  12        529.42        511.86        17.19 o                         
   3   9  12        122.48        137.37        15.54 o                         
   4   9  12         12.20        -12.90        22.46 o                         
   5   9  12        157.69        120.15        25.26 o                         
   6   9  12        173.39        138.58        10.00 o                         
  -3  10  12          0.41          5.27         8.66 o                         
  -2  10  12        393.56        397.12        19.25 o                         
  -1  10  12         47.33         59.58        10.94 o                         
   0  10  12        218.67        249.80        16.97 o                         
   1  10  12         85.20         98.94        11.35 o                         
   2  10  12        632.28        659.12        25.67 o                         
   3  10  12         76.43         61.08        13.56 o                         
   4  10  12        422.16        411.22        27.82 o                         
   5  10  12        157.90        144.41        25.01 o                         
  -3  11  12          1.77         21.94        10.13 o                         
  -2  11  12        272.72        254.95        13.65 o                         
  -1  11  12          7.91         10.47        14.33 o                         
   0  11  12        397.10        480.68        23.33 o                         
   1  11  12        287.57        303.71        21.87 o                         
   2  11  12        534.00        512.82        23.40 o                         
   3  11  12        527.23        511.02        32.68 o                         
   4  11  12        170.33        170.95        13.69 o                         
   5  11  12       1586.07       1297.17        57.57 o                         
  -2  12  12        117.81         94.31         8.69 o                         
  -1  12  12        564.34        564.03        32.77 o                         
   0  12  12         23.76         23.71        12.68 o                         
   1  12  12       1132.36       1128.27        48.94 o                         
   2  12  12         65.20         73.64        11.97 o                         
   3  12  12        665.91        605.80        38.84 o                         
   4  12  12        520.12        450.62        92.28 o                         
  -1  13  12        255.11        194.55        22.78 o                         
   0  13  12        679.73        761.40        41.08 o                         
   1  13  12          8.18         25.49         9.20 o                         
   2  13  12        505.38        527.82        24.45 o                         
   3  13  12         38.89         29.16        12.80 o                         
   0  -5  13        180.69        214.78        20.83 o                         
   1  -5  13        712.43        632.84        47.69 o                         
  -2  -4  13        166.08        162.27        22.53 o                         
  -1  -4  13        112.36        137.68        15.10 o                         
   0  -4  13         39.00         36.62        17.31 o                         
   1  -4  13        276.10        254.80        27.45 o                         
   2  -4  13          5.58         -2.16        17.21 o                         
   3  -4  13        387.47        277.79        23.92 o                         
  -3  -3  13         35.16         45.90        20.29 o                         
  -2  -3  13         36.86         26.40        17.04 o                         
  -1  -3  13         30.40         32.34        10.93 o                         
   0  -3  13       1118.46       1168.57        61.81 o                         
   1  -3  13        259.75        252.21        33.42 o                         
   2  -3  13        792.21        744.86        82.26 o                         
   3  -3  13         48.30         49.04        10.69 o                         
   4  -3  13        294.69        215.39        20.84 o                         
  -3  -2  13          1.67         19.86        25.51 o                         
  -2  -2  13       1227.83       1303.35        61.10 o                         
  -1  -2  13        438.57        456.34        22.30 o                         
   0  -2  13        906.48        946.20        43.06 o                         
   1  -2  13        440.06        371.67        22.23 o                         
   2  -2  13        171.68        172.25        16.50 o                         
   3  -2  13       1058.46       1064.50        46.69 o                         
   4  -2  13        103.49         91.71        15.62 o                         
  -4  -1  13        224.59        138.52        12.47 o                         
  -3  -1  13        673.36        723.06        32.92 o                         
  -2  -1  13         13.53          7.79        12.76 o                         
  -1  -1  13       1453.22       1459.66        54.66 o                         
   0  -1  13        220.40        240.43        26.20 o                         
   1  -1  13        975.32        946.04        34.02 o                         
   2  -1  13        693.61        669.41        34.64 o                         
   3  -1  13         43.38         45.72        13.37 o                         
   4  -1  13        335.58        302.95        25.20 o                         
   5  -1  13          9.74         16.05        10.37 o                         
  -4   0  13          1.46         -7.37         8.52 o                         
  -3   0  13        312.32        299.74        20.20 o                         
  -2   0  13        555.37        588.43        42.87 o                         
  -1   0  13         62.93         77.06        16.56 o                         
   0   0  13        727.80        707.31        28.93 o                         
   1   0  13         91.63         84.45        12.07 o                         
   2   0  13       1634.58       1597.46        54.80 o                         
   3   0  13        177.77        163.33        17.78 o                         
   4   0  13        783.38        920.37        80.15 o                         
   5   0  13        102.48         74.16        14.65 o                         
  -4   1  13        167.36        138.15         9.13 o                         
  -3   1  13        397.31        402.52        16.31 o                         
  -2   1  13        859.99        785.05        26.78 o                         
  -1   1  13        215.66        220.13        13.15 o                         
   0   1  13       1271.94       1328.61        38.36 o                         
   1   1  13        398.27        421.30        18.36 o                         
   2   1  13        475.09        473.09        23.41 o                         
   3   1  13          0.46         16.13        20.58 o                         
   4   1  13         36.10         41.72        15.21 o                         
   5   1  13        168.98        155.39        37.90 o                         
  -4   2  13         42.20         38.96        10.52 o                         
  -3   2  13        470.65        488.85        22.65 o                         
  -2   2  13         85.88         71.20        10.65 o                         
  -1   2  13         73.94         91.64        10.17 o                         
   0   2  13         10.18          8.56         8.30 o                         
   1   2  13        297.50        326.60        16.90 o                         
   2   2  13          4.23         13.46        11.72 o                         
   3   2  13         93.98        111.23        17.41 o                         
   4   2  13         30.11         48.35        11.49 o                         
   5   2  13        492.50        437.15        22.75 o                         
   6   2  13         38.81         29.94        26.48 o                         
  -4   3  13        125.24        137.65        12.60 o                         
  -3   3  13          2.19          5.82         9.37 o                         
  -2   3  13        230.58        227.19        12.06 o                         
  -1   3  13         93.77        108.49        12.13 o                         
   0   3  13        404.58        425.48        16.94 o                         
   1   3  13         85.57         84.81        11.73 o                         
   2   3  13          2.70         32.56        12.16 o                         
   3   3  13        616.40        662.36        44.38 o                         
   4   3  13        298.88        266.49        17.14 o                         
   5   3  13         64.74         57.65         9.48 o                         
   6   3  13        423.92        321.11        34.60 o                         
  -4   4  13        214.97        222.30        12.73 o                         
  -3   4  13         36.93         43.68        11.75 o                         
  -2   4  13          9.34          8.83         9.77 o                         
  -1   4  13         31.41         28.85        12.45 o                         
   0   4  13         22.60         29.53        13.50 o                         
   1   4  13         50.95         53.18         9.95 o                         
   2   4  13        311.65        310.13        22.61 o                         
   3   4  13        621.56        689.38        31.81 o                         
   4   4  13        265.85        267.80        20.28 o                         
   5   4  13        978.82       1024.82        54.85 o                         
   6   4  13        330.93        209.65        33.92 o                         
  -4   5  13        248.48        233.33        15.87 o                         
  -3   5  13        152.67        170.35        11.55 o                         
  -2   5  13        235.83        213.58        14.78 o                         
  -1   5  13       1292.46       1448.37        46.43 o                         
   0   5  13         67.86         80.92        10.73 o                         
   1   5  13        552.39        568.81        19.80 o                         
   2   5  13          6.39         19.81        12.06 o                         
   3   5  13        537.27        589.81        28.00 o                         
   4   5  13        335.57        322.71        26.13 o                         
   5   5  13         22.68         16.69        13.77 o                         
   6   5  13         68.69         46.03        12.16 o                         
  -4   6  13          3.33         -3.82         8.66 o                         
  -3   6  13        618.24        671.18        28.85 o                         
  -2   6  13        405.12        399.03        23.01 o                         
  -1   6  13        601.81        626.02        26.08 o                         
   0   6  13        383.60        407.78        15.93 o                         
   1   6  13         59.51         65.96        10.64 o                         
   2   6  13       1159.78       1174.15        32.32 o                         
   3   6  13        505.98        520.08        24.93 o                         
   4   6  13        189.47        197.35        18.68 o                         
   5   6  13        125.54        152.89        15.90 o                         
   6   6  13        148.31        129.66        11.10 o                         
  -4   7  13        407.92        374.24        21.97 o                         
  -3   7  13         65.30         81.93        14.36 o                         
  -2   7  13       1080.57       1177.07        53.51 o                         
  -1   7  13        568.80        551.17        26.75 o                         
   0   7  13        101.81        128.95        13.88 o                         
   1   7  13        983.47        955.87        26.31 o                         
   2   7  13        439.74        421.64        16.26 o                         
   3   7  13        728.45        760.30        34.06 o                         
   4   7  13        149.94        146.28        18.63 o                         
   5   7  13        458.96        451.02        22.33 o                         
   6   7  13         78.18         36.80        13.95 o                         
  -4   8  13        153.08        131.54        16.71 o                         
  -3   8  13        160.36        174.71        13.14 o                         
  -2   8  13         33.29         55.48        15.85 o                         
  -1   8  13        190.91        202.72        15.40 o                         
   0   8  13         44.90         53.77        13.76 o                         
   1   8  13        905.84        942.86        29.98 o                         
   2   8  13          0.58          2.92        10.38 o                         
   3   8  13        708.22        701.20        28.88 o                         
   4   8  13          0.10         42.10        49.02 o                         
   5   8  13        859.50        881.01        48.27 o                         
   6   8  13        267.10        157.55        12.90 o                         
  -3   9  13        488.01        516.42        29.92 o                         
  -2   9  13         16.94          4.12        10.20 o                         
  -1   9  13        736.65        818.69        32.70 o                         
   0   9  13         99.13        119.03        11.74 o                         
   1   9  13        776.39        785.07        28.72 o                         
   2   9  13        227.45        211.13        14.34 o                         
   3   9  13        241.29        223.73        16.47 o                         
   4   9  13        962.26        939.20        43.85 o                         
   5   9  13          2.69         11.93        11.94 o                         
  -3  10  13        438.46        346.53        19.97 o                         
  -2  10  13        147.84        135.93        12.04 o                         
  -1  10  13        570.18        584.73        34.54 o                         
   0  10  13        862.81        946.24        36.77 o                         
   1  10  13          0.24          5.82        11.41 o                         
   2  10  13        846.13        810.01        46.90 o                         
   3  10  13         95.55        103.03        18.12 o                         
   4  10  13        959.28       1017.68        46.55 o                         
   5  10  13        399.63        353.04        17.21 o                         
  -2  11  13        428.24        385.26        18.03 o                         
  -1  11  13         25.08         45.98        10.57 o                         
   0  11  13        321.05        391.11        18.58 o                         
   1  11  13        415.02        435.30        23.67 o                         
   2  11  13          0.14         17.13        17.82 o                         
   3  11  13       1132.52       1181.75        62.52 o                         
   4  11  13         60.67         57.56        10.36 o                         
  -1  12  13        461.06        433.07        99.89 o                         
   0  12  13        325.86        355.84        21.82 o                         
   1  12  13        117.60        120.20        13.35 o                         
   2  12  13        406.56        389.14        25.86 o                         
   3  12  13        231.19        161.77        20.62 o                         
   1  13  13          0.73          3.33         9.33 o                         
   2  13  13         72.12         54.79        13.24 o                         
   0  -4  14          0.19         -4.15         8.95 o                         
   1  -4  14        275.63        263.06        22.61 o                         
  -1  -3  14          0.53          7.21         7.58 o                         
   0  -3  14        458.18        452.44        37.40 o                         
   1  -3  14        265.42        208.75        23.64 o                         
   2  -3  14        787.74        702.56        52.29 o                         
  -1  -2  14        731.29        744.83        28.71 o                         
   0  -2  14         75.36         67.79        15.51 o                         
   1  -2  14       1808.54       1521.66       239.05 o                         
   2  -2  14          0.49         -0.13        10.99 o                         
   3  -2  14        760.55        606.23        32.33 o                         
  -3  -1  14        727.07        705.42        52.34 o                         
  -2  -1  14          0.60          2.58        12.78 o                         
  -1  -1  14        277.10        245.46        17.54 o                         
   0  -1  14         95.92        106.83        13.65 o                         
   1  -1  14        197.75        185.75        13.86 o                         
   2  -1  14        580.98        525.43        27.90 o                         
   3  -1  14          4.76         16.09        11.21 o                         
   4  -1  14        469.52        364.67        31.45 o                         
  -3   0  14        212.49        226.76        50.28 o                         
  -2   0  14        238.24        254.53        30.63 o                         
  -1   0  14        186.63        183.82        21.96 o                         
   0   0  14        268.90        337.94        17.71 o                         
   1   0  14         86.45         80.22        13.42 o                         
   2   0  14        144.24        126.51        16.49 o                         
   3   0  14         32.00         36.92        12.56 o                         
   4   0  14        441.93        405.17        37.08 o                         
  -3   1  14        127.30        122.41        11.43 o                         
  -2   1  14        285.08        285.75        15.84 o                         
  -1   1  14         17.10         15.59        14.67 o                         
   0   1  14        342.99        369.05        23.59 o                         
   1   1  14        162.94        168.38        17.29 o                         
   2   1  14        655.24        584.50        33.70 o                         
   3   1  14        470.20        434.25        26.30 o                         
   4   1  14        308.02        330.79        33.02 o                         
   5   1  14        381.00        335.81        23.07 o                         
  -4   2  14        106.15         72.52        13.15 o                         
  -3   2  14          2.20         14.61        11.25 o                         
  -2   2  14        136.09        142.16        10.62 o                         
  -1   2  14        157.78        207.21        13.18 o                         
   0   2  14          9.17         26.12        13.02 o                         
   1   2  14        215.40        252.09        18.15 o                         
   2   2  14        192.56        217.97        17.53 o                         
   3   2  14        771.04        912.39        55.25 o                         
   4   2  14        611.12        704.16        44.78 o                         
   5   2  14         98.12         79.13        12.82 o                         
  -4   3  14         27.81         21.62        10.39 o                         
  -3   3  14        112.33        139.16        11.51 o                         
  -2   3  14         16.72         19.27        12.60 o                         
  -1   3  14         60.22         69.77        10.95 o                         
   0   3  14        519.87        615.43        41.04 o                         
   1   3  14         28.42         24.21        14.02 o                         
   2   3  14       1275.82       1393.80        52.77 o                         
   3   3  14        186.33        206.03        23.57 o                         
   4   3  14        128.03        143.40        27.24 o                         
   5   3  14         81.54        136.26        37.70 o                         
  -4   4  14        537.60        502.56        39.10 o                         
  -3   4  14         12.32          3.65         8.48 o                         
  -2   4  14       1498.90       1527.90        44.61 o                         
  -1   4  14        271.03        284.33        14.14 o                         
   0   4  14        364.36        394.19        22.79 o                         
   1   4  14        131.99        162.40        20.14 o                         
   2   4  14          0.84         -3.02        15.48 o                         
   3   4  14        278.15        296.83        29.64 o                         
   4   4  14         79.19         99.52        13.26 o                         
   5   4  14        150.44        167.10        31.57 o                         
  -4   5  14        311.26        303.27        18.22 o                         
  -3   5  14        720.40        743.21        43.23 o                         
  -2   5  14         26.24         38.37        10.33 o                         
  -1   5  14        876.17        885.31        32.03 o                         
   0   5  14         20.83         22.18        13.06 o                         
   1   5  14        617.08        626.34        21.64 o                         
   2   5  14        381.75        462.76        29.29 o                         
   3   5  14        238.96        264.11        22.23 o                         
   4   5  14         10.62         20.92        14.44 o                         
   5   5  14          4.90         25.11        10.86 o                         
  -4   6  14         12.57          8.12         6.37 o                         
  -3   6  14        413.41        432.73        19.94 o                         
  -2   6  14        382.68        384.89        20.27 o                         
  -1   6  14          0.17         -1.35        13.10 o                         
   0   6  14        329.77        359.49        16.73 o                         
   1   6  14         25.37         30.18        11.37 o                         
   2   6  14        394.18        383.59        22.97 o                         
   3   6  14         54.52         73.53        16.83 o                         
   4   6  14         63.43         82.70        16.38 o                         
   5   6  14        303.52        292.80        19.00 o                         
  -3   7  14         15.03         29.80        10.58 o                         
  -2   7  14         25.32         34.44        13.58 o                         
  -1   7  14         61.89         99.86        13.43 o                         
   0   7  14         98.25        142.05        16.30 o                         
   1   7  14        322.11        331.45        15.67 o                         
   2   7  14          1.06         25.90        13.30 o                         
   3   7  14        162.80        153.66        19.94 o                         
   4   7  14         89.81        100.58        22.01 o                         
   5   7  14        608.86        526.32        26.07 o                         
  -3   8  14        190.48        188.11        15.55 o                         
  -2   8  14         31.18         40.21        12.76 o                         
  -1   8  14        145.21        174.97        26.29 o                         
   0   8  14        248.74        264.68        20.26 o                         
   1   8  14        158.92        182.22        15.24 o                         
   2   8  14        106.81        132.59        12.40 o                         
   3   8  14        488.62        560.52        26.75 o                         
   4   8  14         33.92         48.31        18.12 o                         
   5   8  14        448.47        368.84        31.78 o                         
  -3   9  14        129.86        120.12        10.55 o                         
  -2   9  14          4.38         15.13        13.19 o                         
  -1   9  14        591.04        603.74        94.59 o                         
   0   9  14        410.22        529.01        22.56 o                         
   1   9  14        641.58        657.24        32.52 o                         
   2   9  14        378.14        400.73        23.18 o                         
   3   9  14        516.64        511.47        23.83 o                         
   4   9  14        770.89        729.39        37.73 o                         
   5   9  14          2.88          5.64         9.56 o                         
  -2  10  14        448.80        488.02        27.45 o                         
  -1  10  14          1.76         -6.55        11.32 o                         
   0  10  14       1149.64       1322.28        48.50 o                         
   1  10  14         16.56         20.39        21.28 o                         
   2  10  14        667.00        653.85        54.97 o                         
   3  10  14        428.11        402.40        25.39 o                         
   4  10  14         70.68         75.01         9.17 o                         
  -1  11  14        411.88        364.11        19.93 o                         
   0  11  14         34.72         29.83        22.79 o                         
   1  11  14        115.99         98.10        21.38 o                         
   2  11  14         36.61         36.45        18.41 o                         
   3  11  14         94.42         65.02        13.80 o                         
   0  12  14         48.58         13.34        15.65 o                         
   1  12  14        167.36        145.88        17.50 o                         
   0  -2  15         90.36         64.69        12.53 o                         
   1  -2  15        220.99        199.75        20.08 o                         
  -2  -1  15         96.07         80.42        12.54 o                         
  -1  -1  15        258.99        250.80        17.68 o                         
   0  -1  15          0.76          0.45        10.09 o                         
   1  -1  15        112.23        103.24        19.03 o                         
   2  -1  15         22.68         22.15        13.51 o                         
   3  -1  15         48.23         37.69        10.72 o                         
  -2   0  15         66.20         70.02        15.28 o                         
  -1   0  15         17.28         -6.07        15.81 o                         
   0   0  15        371.06        394.93        25.50 o                         
   1   0  15          6.91         14.23        17.22 o                         
   2   0  15        624.49        571.49        28.14 o                         
   3   0  15         89.09         62.74        10.55 o                         
  -2   1  15        423.28        467.30        39.03 o                         
  -1   1  15        616.84        644.71        37.33 o                         
   0   1  15        544.45        530.89        48.14 o                         
   1   1  15        485.64        522.67        27.83 o                         
   2   1  15         81.31         66.27        18.22 o                         
   3   1  15        559.64        556.41        36.47 o                         
   4   1  15          0.10        -22.94        22.94 o                         
  -3   2  15        464.01        506.77        42.93 o                         
  -2   2  15         10.61         24.04        18.24 o                         
  -1   2  15        799.56        900.05        39.86 o                         
   0   2  15         33.25         43.29        19.37 o                         
   1   2  15        163.98        153.44        22.16 o                         
   2   2  15        542.81        513.50        50.55 o                         
   3   2  15          2.51          5.78        12.74 o                         
   4   2  15        654.41        606.97        57.20 o                         
  -3   3  15        656.10        619.03        26.56 o                         
  -2   3  15       1343.65       1452.97        63.72 o                         
  -1   3  15        184.81        177.04        15.82 o                         
   0   3  15        709.21        882.70        56.33 o                         
   1   3  15          4.09         22.36        21.18 o                         
   2   3  15        283.96        320.54        28.30 o                         
   3   3  15        457.44        399.68        33.13 o                         
   4   3  15         33.03         75.94        36.72 o                         
  -3   4  15        211.13        204.00        12.66 o                         
  -2   4  15        408.68        444.37        19.83 o                         
  -1   4  15        552.69        588.52        19.52 o                         
   0   4  15        349.57        446.61        35.05 o                         
   1   4  15        997.99       1019.60        43.73 o                         
   2   4  15         40.50         26.82        45.67 o                         
   3   4  15        462.42        505.14        34.09 o                         
   4   4  15          0.19          3.17        24.36 o                         
   5   4  15         84.77         64.91        21.64 o                         
  -3   5  15        420.86        399.63        19.49 o                         
  -2   5  15          1.87         14.94         7.85 o                         
  -1   5  15        228.80        255.42        12.92 o                         
   0   5  15         13.98         10.26        13.26 o                         
   1   5  15        381.51        347.23        26.33 o                         
   2   5  15         25.71         56.99        17.09 o                         
   3   5  15        127.66        104.10        20.48 o                         
   4   5  15        235.16        234.18        20.09 o                         
  -3   6  15         35.00         43.97        19.63 o                         
  -2   6  15          2.07         -1.58        12.39 o                         
  -1   6  15        121.90        127.92        20.46 o                         
   0   6  15        330.00        368.28        20.35 o                         
   1   6  15        258.75        302.44        24.36 o                         
   2   6  15        104.24        126.30        21.00 o                         
   3   6  15          3.59         24.63        13.73 o                         
   4   6  15        471.97        493.75        25.52 o                         
   5   6  15         62.50         74.82        12.04 o                         
  -3   7  15          1.98         12.37        10.44 o                         
  -2   7  15        891.92        943.26        41.13 o                         
  -1   7  15         18.75         28.34        23.53 o                         
   0   7  15       1152.52       1341.66        50.22 o                         
   1   7  15         39.96         36.88        15.56 o                         
   2   7  15        173.86        194.92        18.32 o                         
   3   7  15        311.14        360.67        40.03 o                         
   4   7  15         40.67         29.83        16.94 o                         
  -2   8  15        200.78        224.37        32.65 o                         
  -1   8  15        650.56        656.51        52.37 o                         
   0   8  15          0.40          6.91        13.49 o                         
   1   8  15        610.01        678.10        53.55 o                         
   2   8  15         40.06         51.41        18.45 o                         
   3   8  15        647.49        684.64        33.09 o                         
   4   8  15         47.68         71.92        18.84 o                         
  -2   9  15        121.87        116.30        10.99 o                         
  -1   9  15        111.56        143.85        15.23 o                         
   0   9  15        363.71        420.62        37.68 o                         
   3   9  15         51.39         53.26        10.75 o                         
   4   9  15        466.10        397.90        32.02 o                         
  -1  10  15        107.01        112.52        16.21 o                         
   0  10  15        358.31        452.92        37.92 o                         
   0   0  16        356.37        395.46        33.06 o                         
   1   0  16         15.33        -12.43        14.37 o                         
  -1   1  16        245.22        198.29        24.84 o                         
   0   1  16        209.48        230.17        17.38 o                         
   1   1  16        921.76       1007.98        75.18 o                         
   2   1  16          2.91         15.61        13.90 o                         
  -1   2  16        859.53        862.59       110.87 o                         
   0   2  16        622.49        698.70        38.54 o                         
   1   2  16        328.52        338.91        30.68 o                         
   2   2  16        500.14        491.24        32.26 o                         
   3   2  16         67.90         58.32        24.10 o                         
  -1   3  16         89.24         67.72        11.57 o                         
   0   3  16        897.02       1001.14        43.51 o                         
   1   3  16        167.09        210.08        25.15 o                         
   2   3  16        251.62        241.13        24.04 o                         
   3   3  16        173.09        130.34        15.10 o                         
  -1   4  16        270.47        272.89        17.37 o                         
   0   4  16          0.81         36.80        18.53 o                         
   1   4  16        156.84        175.32        25.10 o                         
   2   4  16          4.27          8.38        19.77 o                         
   3   4  16        155.89        117.68        25.00 o                         
  -1   5  16         47.95         39.76        33.99 o                         
   0   5  16         44.20         48.73        19.33 o                         
   1   5  16        113.77        100.26        27.82 o                         
   2   5  16          0.12         12.02        17.18 o                         
   3   5  16        181.60        172.51        18.95 o                         
   4   5  16        121.00         69.78        22.23 o                         
  -2   6  16         14.38         23.49        18.72 o                         
  -1   6  16         96.81         77.01        10.62 o                         
   0   6  16        106.95         95.37        19.85 o                         
   1   6  16          6.07         38.29        21.44 o                         
   2   6  16        990.84        879.70        42.52 o                         
   3   6  16          1.26          0.01        21.12 o                         
   4   6  16        896.26        478.04        41.03 o                         
  -1   7  16        174.02        150.51        13.20 o                         
   0   7  16        566.58        651.18        55.09 o                         
   1   7  16       1476.14       1461.05       107.20 o                         
   2   7  16        806.61        665.64        58.20 o                         
   3   7  16        723.31        591.55        55.13 o                         
  -1   8  16        649.30        648.62        33.57 o                         
   0   8  16        209.78        243.10        22.82 o                         
   1   3  17         11.43          3.94        12.39 o                         
   1   4  17        229.95        162.68        19.34 o                         
   1   5  17         63.62         34.97        15.31 o                         
                                                                                


                                                                                
