# Supplementary material for: High-resolution structural study on pyri­din-3-yl ebselen and its N-methyl­ated tosyl­ate and iodide derivatives
Source: Acta Crystallogr C Struct Chem. 2023 Feb 17;79(Pt 2):43–51. doi: 10.1107/S2053229623000062 (PMC9899513; doi:10.1107/S2053229623000062)
Supplement: Supplementary file 5 [file c-79-00043-2-multipolesup5.hkl]

data_2-multipole                                                                
_shelx_title ' written by MoPro v21.06'                                         
_shelx_refln_list_code        4                                                 
_shelx_F_calc_maximum      153.27                                               
_exptl_crystal_F_000       544.00                                               
_reflns_d_resolution_high  0.5263                                               
                                                                                
loop_                                                                           
_space_group_symop_operation_xyz                                                
'x, y, z'                                                                       
'-x+1/2, y+1/2, -z+1/2'                                                         
'-x, -y, -z'                                                                    
'x-1/2, -y-1/2, z-1/2'                                                          
                                                                                
_cell_length_a     6.1074                                                       
_cell_length_b    14.2227                                                       
_cell_length_c    12.0621                                                       
_cell_angle_alpha  90.000                                                       
_cell_angle_beta  103.588                                                       
_cell_angle_gamma  90.000                                                       
                                                                                
                                                                                
_shelx_F_squared_multiplier     1.0                                             
                                                                                
loop_                                                                           
 _refln_index_h                                                                 
 _refln_index_k                                                                 
 _refln_index_l                                                                 
 _refln_F_squared_calc                                                          
 _refln_F_squared_meas                                                          
 _refln_F_squared_sigma                                                         
 _refln_observed_status                                                         
   2     0     0      16364.89      17186.17        416.89   o                  
   3     0     0          0.00          1.99          1.46   o                  
   4     0     0       4106.99       4148.75         49.25   o                  
   6     0     0         32.80         30.54          1.90   o                  
   8     0     0        798.29        814.11         14.13   o                  
  10     0     0         40.25         34.97          6.28   o                  
  11     0     0          0.00          2.00         11.16   o                  
   1     1     0       1208.87       1279.34         26.20   o                  
   2     1     0          9.23         13.37          1.31   o                  
   3     1     0        687.36        673.79         10.36   o                  
   4     1     0       1408.20       1404.47         13.97   o                  
   5     1     0        270.31        275.14          3.05   o                  
   6     1     0       2529.27       2547.77         24.40   o                  
   7     1     0        125.76        128.64          2.81   o                  
   8     1     0        904.38        895.06         10.69   o                  
   9     1     0         11.70         11.05          3.66   o                  
  10     1     0        253.42        237.33          6.61   o                  
   0     2     0      22236.10      21185.62        728.52   o                  
   1     2     0       5159.49       5364.51        109.79   o                  
   2     2     0       4431.30       4438.59         62.11   o                  
   3     2     0        445.51        439.60          5.75   o                  
   4     2     0       4658.37       4662.98         46.42   o                  
   5     2     0        473.41        480.17          5.12   o                  
   6     2     0        881.13        887.72          8.85   o                  
   7     2     0       1298.29       1284.00         13.51   o                  
   8     2     0        478.63        484.18          6.95   o                  
   9     2     0         38.19         39.34          3.93   o                  
  10     2     0         21.69         17.61          5.66   o                  
  11     2     0         28.66         21.45          9.98   o                  
   1     3     0      54999.67      54805.41       1112.80   o                  
   2     3     0         87.80         96.85          2.73   o                  
   3     3     0       4167.27       4112.57         44.47   o                  
   4     3     0        231.83        228.36          2.72   o                  
   5     3     0        253.22        261.10          3.20   o                  
   6     3     0        321.11        325.37          3.73   o                  
   7     3     0        230.44        233.40          3.65   o                  
   8     3     0        223.31        222.63          4.08   o                  
   9     3     0        168.16        171.14          4.80   o                  
  10     3     0         95.58         95.55          6.15   o                  
  11     3     0         17.35         17.11          7.58   o                  
   0     4     0         11.51         17.07          4.38   o                  
   1     4     0        267.93        274.41          8.63   o                  
   2     4     0        479.61        506.37         13.65   o                  
   3     4     0        235.51        237.53          2.98   o                  
   4     4     0        905.79        912.77          9.12   o                  
   5     4     0       1693.51       1726.43         17.50   o                  
   6     4     0        316.73        320.76          3.75   o                  
   7     4     0       1615.18       1630.24         16.11   o                  
   8     4     0         18.14         18.98          3.00   o                  
   9     4     0        512.18        493.41          7.44   o                  
  10     4     0          4.46          3.64          5.71   o                  
  11     4     0        182.80        175.31          7.72   o                  
   0     5     0          0.00          3.78          4.56   o                  
   1     5     0      20626.57      19976.49        492.66   o                  
   2     5     0        505.17        520.91         12.19   o                  
   3     5     0       6305.94       6248.11         68.38   o                  
   4     5     0          5.27          6.32          1.10   o                  
   5     5     0       2453.59       2473.45         23.48   o                  
   6     5     0         56.65         58.99          1.77   o                  
   7     5     0        964.42        961.55         10.23   o                  
   9     5     0        255.05        251.74          5.63   o                  
  10     5     0         45.16         52.79          5.97   o                  
  11     5     0          5.17          6.66          6.88   o                  
   0     6     0       3193.61       3202.05         80.78   o                  
   1     6     0        531.78        509.94         15.05   o                  
   2     6     0       4459.77       4424.88         72.51   o                  
   3     6     0        243.54        244.02          3.70   o                  
   4     6     0         82.93         85.42          1.72   o                  
   5     6     0        940.19        952.45          9.70   o                  
   6     6     0         99.62        104.07          2.25   o                  
   7     6     0        345.72        337.47          4.86   o                  
   8     6     0         13.56         12.69          3.44   o                  
   9     6     0        425.70        407.40          6.98   o                  
  10     6     0         51.63         60.36          6.03   o                  
   0     7     0          0.00          1.43          5.48   o                  
   1     7     0       1947.41       1943.70         50.19   o                  
   2     7     0       1577.47       1574.72         24.36   o                  
   3     7     0       3401.69       3356.18         36.47   o                  
   4     7     0         13.26         12.93          1.18   o                  
   5     7     0       2377.54       2410.97         23.93   o                  
   6     7     0        520.78        529.62          5.91   o                  
   7     7     0        639.30        629.28          7.72   o                  
   8     7     0        474.32        474.38          7.14   o                  
   9     7     0         66.53         62.60          5.01   o                  
  10     7     0         63.68         60.09          6.69   o                  
   0     8     0       3575.50       3346.81         82.01   o                  
   1     8     0        137.60        134.71          4.48   o                  
   2     8     0      11220.14      11039.13        145.45   o                  
   3     8     0        304.64        301.32          3.65   o                  
   4     8     0        704.29        701.74          7.19   o                  
   5     8     0         22.39         22.97          1.83   o                  
   6     8     0       1773.42       1763.54         17.66   o                  
   7     8     0        406.42        395.86          5.43   o                  
   8     8     0        143.43        144.55          4.63   o                  
   9     8     0        151.86        152.54          5.76   o                  
  10     8     0         69.91         62.31          6.97   o                  
   0     9     0          0.00          1.31          3.00   o                  
   1     9     0        310.11        299.44          5.61   o                  
   2     9     0        761.27        772.50         11.17   o                  
   3     9     0        866.86        865.24          9.87   o                  
   4     9     0        665.97        667.38          6.78   o                  
   5     9     0        388.42        385.25          4.76   o                  
   6     9     0        333.39        327.60          4.30   o                  
   7     9     0         26.91         29.49          2.72   o                  
   8     9     0        278.32        275.86          5.33   o                  
   9     9     0         17.32         21.47          5.53   o                  
  10     9     0        308.99        309.15          9.09   o                  
   0    10     0       3539.44       3511.62         82.40   o                  
   1    10     0         34.72         34.55          1.88   o                  
   2    10     0       4116.77       4136.14         50.94   o                  
   3    10     0       3207.87       3237.73         37.89   o                  
   4    10     0       2516.88       2539.39         24.62   o                  
   5    10     0          0.24          0.31          1.81   o                  
   6    10     0       1530.48       1514.75         16.80   o                  
   7    10     0         21.11         23.29          2.78   o                  
   8    10     0        329.77        330.45          6.27   o                  
   9    10     0         26.42         18.85          5.30   o                  
  10    10     0         42.64         46.03          6.18   o                  
   0    11     0          0.00          4.39          1.84   o                  
   1    11     0        310.72        310.25          5.53   o                  
   2    11     0         41.11         44.26          1.94   o                  
   3    11     0        448.62        452.87          6.33   o                  
   4    11     0        168.81        170.90          2.64   o                  
   5    11     0        242.57        240.73          3.27   o                  
   6    11     0        411.83        406.81          5.61   o                  
   7    11     0        156.19        154.82          3.73   o                  
   8    11     0        346.56        349.26          6.77   o                  
   9    11     0         13.51         13.09          5.19   o                  
  10    11     0        210.59        211.55          7.08   o                  
   0    12     0       2786.66       2718.02         49.36   o                  
   1    12     0         94.54         94.74          2.80   o                  
   2    12     0       2351.41       2376.55         29.64   o                  
   3    12     0         92.80         89.29          2.48   o                  
   4    12     0       1827.02       1842.96         19.62   o                  
   5    12     0        120.83        114.94          2.45   o                  
   6    12     0        317.15        307.34          4.98   o                  
   7    12     0         39.74         44.02          3.67   o                  
   8    12     0         35.67         35.39          4.56   o                  
   9    12     0         94.60         95.16          5.51   o                  
  10    12     0          1.78         10.35          6.47   o                  
   0    13     0          0.00          1.13          2.26   o                  
   1    13     0       2084.38       2076.78         28.07   o                  
   2    13     0        688.30        689.36         10.67   o                  
   3    13     0       1731.50       1711.36         22.43   o                  
   4    13     0       1127.77       1119.02         12.91   o                  
   5    13     0        925.14        933.70         10.84   o                  
   6    13     0        319.77        314.87          5.98   o                  
   7    13     0        420.02        410.50          7.31   o                  
   8    13     0        146.87        149.30          5.78   o                  
   9    13     0         49.89         54.52          5.86   o                  
   0    14     0        237.73        229.76          6.69   o                  
   1    14     0         34.55         39.26          2.85   o                  
   2    14     0        866.94        837.13         12.36   o                  
   3    14     0        213.37        210.90          3.83   o                  
   4    14     0          8.23         10.31          2.25   o                  
   5    14     0        212.61        212.76          4.17   o                  
   6    14     0         49.03         51.42          4.27   o                  
   7    14     0        203.65        190.05          5.64   o                  
   8    14     0          5.46          6.31          5.15   o                  
   9    14     0        159.32        156.76          6.50   o                  
   1    15     0       3150.17       3156.12         45.10   o                  
   2    15     0         12.53         13.35          2.53   o                  
   3    15     0       1560.57       1537.56         19.63   o                  
   4    15     0         61.29         60.96          2.67   o                  
   5    15     0        559.92        565.59          8.80   o                  
   6    15     0         13.40         18.34          3.92   o                  
   7    15     0        107.93        102.95          5.41   o                  
   8    15     0         17.95         22.93          5.98   o                  
   9    15     0         53.90         57.53          6.43   o                  
   0    16     0        407.04        408.36         10.81   o                  
   1    16     0        320.54        324.66          7.23   o                  
   2    16     0         36.47         34.21          2.97   o                  
   3    16     0         97.35         97.00          3.49   o                  
   4    16     0        646.42        638.11          9.61   o                  
   5    16     0        907.70        881.69         13.74   o                  
   6    16     0         49.14         45.94          4.80   o                  
   7    16     0        163.86        155.22          6.43   o                  
   8    16     0         28.37         39.91          7.18   o                  
   9    16     0        132.32        125.20          7.92   o                  
   1    17     0       1112.06       1085.20         20.94   o                  
   2    17     0         63.30         54.26          5.07   o                  
   3    17     0        773.60        764.72         13.07   o                  
   4    17     0        122.74        131.46          4.93   o                  
   5    17     0        376.71        384.21          8.46   o                  
   6    17     0         51.80         55.22          5.06   o                  
   7    17     0         59.27         81.22          6.18   o                  
   8    17     0         44.21         52.10          7.30   o                  
   0    18     0       1919.03       1825.31         46.82   o                  
   1    18     0        187.79        186.02          5.82   o                  
   2    18     0       1279.20       1285.37         22.35   o                  
   3    18     0          1.27          6.58          5.11   o                  
   4    18     0        167.55        160.56          6.37   o                  
   5    18     0        485.15        492.59         11.23   o                  
   6    18     0         83.79         86.65          5.95   o                  
   7    18     0         81.86         76.41          7.30   o                  
   8    18     0         44.06         47.75          6.87   o                  
   0    19     0          0.00          7.16          5.83   o                  
   1    19     0        162.53        161.33          6.41   o                  
   2    19     0         35.58         31.51          5.36   o                  
   3    19     0         12.51          8.63          5.96   o                  
   4    19     0        121.14        122.12          6.30   o                  
   5    19     0          7.08         13.35          8.21   o                  
   6    19     0        136.64        144.27          7.71   o                  
   7    19     0         17.74         39.31          8.94   o                  
   8    19     0         67.23         70.93         10.41   o                  
   0    20     0        569.02        542.36         14.06   o                  
   1    20     0          0.42          2.86          5.70   o                  
   2    20     0        722.53        709.80         17.27   o                  
   3    20     0          9.88         20.97          6.44   o                  
   4    20     0        309.77        304.16          8.58   o                  
   6    20     0        244.07        261.96          9.50   o                  
   7    20     0          0.35          8.70          8.94   o                  
   0    21     0          0.00          0.06          5.91   o                  
   1    21     0        384.78        392.95          9.45   o                  
   2    21     0          8.60         11.60          5.91   o                  
   3    21     0         63.81         62.51          7.08   o                  
   4    21     0         71.97         70.63          6.60   o                  
   5    21     0          2.98          6.69          8.28   o                  
   6    21     0        285.93        296.09          9.96   o                  
   7    21     0          3.33          1.83          8.94   o                  
   0    22     0        543.90        540.36         12.82   o                  
   1    22     0          3.38         11.76          5.78   o                  
   2    22     0        166.52        170.17          7.03   o                  
   3    22     0          2.24          1.31          5.66   o                  
   4    22     0        158.61        150.30          9.08   o                  
   5    22     0          5.87          6.82          8.57   o                  
   6    22     0         42.73         44.78          7.95   o                  
   1    23     0        210.93        224.45          7.84   o                  
   3    23     0        121.48        113.72          6.15   o                  
   5    23     0         52.79         51.19          9.71   o                  
   0    24     0          1.51         11.03         11.89   o                  
   1    24     0         41.22         45.35          7.41   o                  
   2    24     0          1.37          6.52          7.35   o                  
   3    24     0         39.92         36.04          6.73   o                  
   4    24     0         23.03         27.45          7.93   o                  
   5    24     0          9.11         10.49          7.05   o                  
   1    25     0        188.22        182.63          8.81   o                  
   2    25     0         31.26         45.09          9.93   o                  
   3    25     0        137.56        149.56          9.18   o                  
   4    25     0         20.38         14.76          8.00   o                  
   0    26     0         56.30         57.99         13.03   o                  
   1    26     0         20.07         17.17          9.79   o                  
   2    26     0          1.36          8.00          9.99   o                  
   3    26     0         20.93         28.21          8.55   o                  
   0    27     0          0.00          4.79         12.94   o                  
 -11     0     1         56.93         82.10         12.14   o                  
  -9     0     1         56.60         57.27          5.43   o                  
  -8     0     1          0.00          4.49          4.61   o                  
  -7     0     1         59.50         54.19          3.02   o                  
  -6     0     1          0.00          1.18          2.25   o                  
  -5     0     1       1620.10       1630.35         19.58   o                  
  -4     0     1          0.00          1.53          1.18   o                  
  -3     0     1       5156.03       5107.77        127.00   o                  
  -2     0     1          0.00          1.52          2.24   o                  
  -1     0     1       7339.18       7159.51        146.07   o                  
   1     0     1       8005.31       8480.62        173.20   o                  
   2     0     1          0.00          1.53          1.86   o                  
   3     0     1      12733.50      12661.42        189.05   o                  
   4     0     1          0.00          0.83          1.58   o                  
   5     0     1       5669.56       5703.73         66.41   o                  
   6     0     1          0.00          0.88          1.74   o                  
   7     0     1       1253.70       1258.68         18.19   o                  
   8     0     1          0.00          1.17          4.32   o                  
   9     0     1        472.68        466.87          9.56   o                  
  11     0     1        169.70        175.22         12.26   o                  
 -11     1     1        401.13        406.44         13.58   o                  
 -10     1     1         33.10         36.12          4.56   o                  
  -9     1     1        810.55        811.97         11.03   o                  
  -8     1     1         59.64         53.66          3.12   o                  
  -7     1     1       1755.74       1767.49         17.57   o                  
  -6     1     1          2.89          1.81          1.51   o                  
  -5     1     1       2913.73       2936.60         27.59   o                  
  -4     1     1        613.89        611.96          6.21   o                  
  -3     1     1      10808.44      10687.19        190.78   o                  
  -2     1     1       1712.33       1727.80         31.56   o                  
  -1     1     1       2226.30       2376.22         48.83   o                  
   0     1     1        695.67        701.41         17.97   o                  
   1     1     1       2239.79       2347.00         48.55   o                  
   2     1     1         13.97         13.58          1.86   o                  
   3     1     1        236.77        235.82          3.89   o                  
   4     1     1        296.64        298.77          3.87   o                  
   5     1     1        902.07        917.32          8.94   o                  
   6     1     1        258.23        262.97          3.10   o                  
   7     1     1          4.48          4.73          2.37   o                  
   8     1     1        184.55        182.38          4.09   o                  
   9     1     1         11.26         13.41          3.68   o                  
  10     1     1         90.03         91.05          5.95   o                  
  11     1     1        115.07        103.17          8.29   o                  
 -11     2     1         15.10         23.70          6.91   o                  
 -10     2     1        251.39        255.92          6.52   o                  
  -9     2     1        118.95        117.26          4.61   o                  
  -8     2     1        622.40        620.40          8.19   o                  
  -7     2     1          8.81         13.33          2.30   o                  
  -6     2     1         47.75         54.31          1.75   o                  
  -5     2     1         59.63         63.07          1.41   o                  
  -4     2     1       2518.50       2518.51         24.71   o                  
  -3     2     1       3355.78       3365.94         44.95   o                  
  -2     2     1       3928.43       4028.60         56.87   o                  
  -1     2     1       1141.49       1155.19         29.18   o                  
   0     2     1       9163.92       9534.03        193.97   o                  
   1     2     1      11372.71      11306.99        278.41   o                  
   2     2     1        429.28        432.77          8.79   o                  
   3     2     1       3398.53       3381.83         40.97   o                  
   4     2     1        367.57        364.54          3.94   o                  
   5     2     1       4013.02       4033.86         36.34   o                  
   6     2     1        165.46        165.35          2.33   o                  
   7     2     1       1000.59        997.23         10.54   o                  
   8     2     1        104.75        102.16          3.43   o                  
   9     2     1        716.23        708.43         10.76   o                  
  10     2     1         22.79         30.91          5.87   o                  
  11     2     1        141.00        140.92         10.70   o                  
 -11     3     1         84.78         94.82          7.14   o                  
 -10     3     1         51.38         52.45          5.21   o                  
  -9     3     1        218.23        216.02          5.12   o                  
  -8     3     1         32.54         33.14          3.14   o                  
  -7     3     1        161.56        169.43          3.13   o                  
  -6     3     1         66.74         65.31          1.88   o                  
  -5     3     1        385.78        395.36          3.97   o                  
  -4     3     1       1915.90       1910.60         17.39   o                  
  -3     3     1       3232.90       3159.30         33.95   o                  
  -2     3     1       1959.38       1930.82         25.94   o                  
  -1     3     1       7329.89       7626.00        188.55   o                  
   0     3     1       5033.89       5323.34        131.71   o                  
   1     3     1      13174.38      14627.22        360.57   o                  
   2     3     1       7875.35       8010.50        143.38   o                  
   3     3     1        632.14        645.51          7.87   o                  
   4     3     1       5851.23       5807.05         55.47   o                  
   5     3     1        296.04        298.31          3.19   o                  
   6     3     1       1459.20       1476.72         14.04   o                  
   7     3     1         89.81         88.59          2.40   o                  
   8     3     1        514.84        507.54          7.23   o                  
   9     3     1         34.90         33.70          4.58   o                  
  10     3     1        208.54        209.86          6.73   o                  
  11     3     1         89.93        106.00          9.61   o                  
 -11     4     1          0.75          4.88          6.28   o                  
 -10     4     1        572.80        579.73          9.62   o                  
  -9     4     1          2.25          1.62          3.98   o                  
  -8     4     1       1067.78       1056.48         12.16   o                  
  -7     4     1        356.18        356.63          4.57   o                  
  -6     4     1       2998.23       3031.10         29.32   o                  
  -5     4     1        911.47        919.67          8.46   o                  
  -4     4     1       4866.34       4882.44         43.27   o                  
  -3     4     1         77.43         74.79          1.60   o                  
  -2     4     1       6158.40       6210.68         92.77   o                  
  -1     4     1       4576.85       4688.80        116.76   o                  
   0     4     1        128.50        118.05          4.80   o                  
   1     4     1      18564.46      18264.80        450.20   o                  
   2     4     1       1066.54       1064.21         20.10   o                  
   3     4     1        654.43        653.29          7.57   o                  
   4     4     1        617.98        619.03          6.28   o                  
   5     4     1       1328.83       1342.70         12.74   o                  
   6     4     1        258.83        261.25          3.17   o                  
   7     4     1         15.66         15.70          2.04   o                  
   8     4     1         35.48         35.76          3.07   o                  
   9     4     1        175.99        170.69          5.20   o                  
  10     4     1         61.13         60.63          6.40   o                  
  11     4     1          7.61          5.36          6.79   o                  
 -11     5     1         45.36         43.01          6.39   o                  
 -10     5     1         38.34         41.70          5.61   o                  
  -9     5     1         27.28         27.51          4.07   o                  
  -8     5     1        128.33        130.86          3.54   o                  
  -7     5     1         73.74         72.33          2.40   o                  
  -6     5     1         39.72         40.24          1.74   o                  
  -5     5     1        244.54        249.43          2.85   o                  
  -4     5     1       1363.35       1370.98         13.32   o                  
  -3     5     1          0.15          1.35          1.11   o                  
  -2     5     1       3635.88       3480.60         64.32   o                  
  -1     5     1       2248.00       2233.11         57.10   o                  
   0     5     1       6452.51       6366.39        129.73   o                  
   1     5     1        437.59        485.13         13.68   o                  
   2     5     1       8551.19       8549.29        174.57   o                  
   3     5     1        148.34        149.17          2.55   o                  
   4     5     1       7226.49       7285.46         68.34   o                  
   5     5     1          1.22          1.67          1.27   o                  
   6     5     1       2701.55       2705.52         26.28   o                  
   7     5     1        327.04        319.95          4.34   o                  
   8     5     1       1063.69       1060.37         12.49   o                  
   9     5     1         29.32         27.74          5.16   o                  
  10     5     1        235.56        245.42          7.67   o                  
 -11     6     1          0.09          2.74          7.08   o                  
 -10     6     1        470.54        471.69          8.58   o                  
  -9     6     1         10.97         13.16          4.23   o                  
  -8     6     1        261.08        267.28          5.00   o                  
  -7     6     1          1.56          2.16          2.51   o                  
  -6     6     1       1713.71       1709.17         17.45   o                  
  -5     6     1        107.47        108.24          2.19   o                  
  -4     6     1       1372.05       1361.83         13.49   o                  
  -3     6     1         29.33         30.39          1.11   o                  
  -2     6     1      11251.00      11346.68        149.93   o                  
  -1     6     1        256.97        261.64         11.44   o                  
   0     6     1       5598.02       5385.61        134.89   o                  
   1     6     1        479.09        488.97         14.28   o                  
   2     6     1      12199.15      12283.67        221.21   o                  
   3     6     1       1774.78       1748.41         21.00   o                  
   4     6     1        486.05        482.93          4.99   o                  
   5     6     1        195.59        195.29          2.77   o                  
   6     6     1         33.66         34.62          1.77   o                  
   7     6     1        162.62        167.87          3.47   o                  
   8     6     1        399.74        405.69          6.54   o                  
   9     6     1         36.52         45.46          5.26   o                  
  10     6     1        124.77        131.81          7.11   o                  
 -11     7     1        158.40        161.05          7.88   o                  
 -10     7     1          1.14          2.80          6.32   o                  
  -9     7     1        353.46        339.36          6.82   o                  
  -8     7     1         66.57         67.53          3.45   o                  
  -7     7     1        367.61        367.45          5.15   o                  
  -5     7     1       1296.53       1317.54         13.76   o                  
  -4     7     1        297.17        307.38          3.30   o                  
  -3     7     1       1138.59       1133.76         13.21   o                  
  -2     7     1        353.65        373.16          5.52   o                  
  -1     7     1       2036.20       2019.34         42.46   o                  
   0     7     1       5727.89       5330.19        134.30   o                  
   1     7     1          9.16          9.71          4.33   o                  
   2     7     1      10432.71      10395.98        184.80   o                  
   3     7     1        457.94        455.52          6.18   o                  
   4     7     1       4188.26       4204.71         42.03   o                  
   5     7     1        203.10        201.46          2.89   o                  
   6     7     1       1277.19       1281.48         13.25   o                  
   7     7     1         80.67         84.01          3.08   o                  
   8     7     1        782.16        778.64         10.96   o                  
   9     7     1         27.27         23.02          5.02   o                  
  10     7     1        308.53        315.30          8.31   o                  
 -10     8     1         16.16         11.97          5.71   o                  
  -9     8     1         71.04         69.61          4.96   o                  
  -8     8     1        198.12        200.49          4.33   o                  
  -7     8     1         17.71         18.50          2.71   o                  
  -6     8     1        973.00        976.68         10.59   o                  
  -5     8     1         91.78         94.30          2.16   o                  
  -4     8     1       1791.76       1803.66         17.24   o                  
  -3     8     1       1104.58       1109.76         12.57   o                  
  -2     8     1       1048.19       1048.15         13.76   o                  
  -1     8     1       1758.50       1754.11         29.90   o                  
   0     8     1        709.08        686.07         14.62   o                  
   1     8     1       5781.23       5525.43        114.37   o                  
   2     8     1       1739.43       1720.62         28.98   o                  
   3     8     1       4947.34       4919.00         53.81   o                  
   4     8     1        392.02        389.86          4.95   o                  
   5     8     1       2400.94       2414.09         25.00   o                  
   6     8     1          0.12          1.77          1.99   o                  
   7     8     1        784.02        760.50          9.71   o                  
   8     8     1        151.82        145.05          4.98   o                  
   9     8     1        196.40        184.76          6.30   o                  
  10     8     1         44.19         42.71          6.52   o                  
 -10     9     1          9.48          4.54          6.23   o                  
  -9     9     1        358.92        361.47          6.73   o                  
  -8     9     1         34.74         36.49          3.35   o                  
  -7     9     1        736.24        743.24          8.97   o                  
  -6     9     1          0.11          0.12          2.42   o                  
  -5     9     1       1835.21       1842.19         18.96   o                  
  -4     9     1         18.51         19.73          1.24   o                  
  -3     9     1       2147.20       2140.42         24.66   o                  
  -2     9     1          9.17         16.23          1.77   o                  
  -1     9     1       3907.45       3820.04         53.93   o                  
   0     9     1       1181.23       1120.44         17.86   o                  
   1     9     1       3302.01       3322.09         54.86   o                  
   2     9     1        356.26        352.73          6.58   o                  
   3     9     1       3741.18       3739.09         43.84   o                  
   4     9     1        228.57        234.65          3.16   o                  
   5     9     1         32.09         35.50          1.82   o                  
   6     9     1         63.29         63.22          2.47   o                  
   7     9     1        101.64        102.31          3.34   o                  
   8     9     1         97.76         91.25          5.06   o                  
   9     9     1        304.87        315.25          7.51   o                  
  10     9     1         22.40         37.05          6.48   o                  
 -10    10     1         37.39         34.67          5.97   o                  
  -9    10     1          1.54          5.49          5.10   o                  
  -8    10     1         11.80         20.12          3.40   o                  
  -7    10     1          0.61          3.24          2.86   o                  
  -6    10     1          0.59          2.73          2.56   o                  
  -5    10     1         94.02         93.36          2.09   o                  
  -4    10     1         66.97         70.68          1.58   o                  
  -3    10     1         40.05         43.13          1.88   o                  
  -2    10     1         88.46         86.89          2.89   o                  
  -1    10     1       2761.60       2738.35         39.67   o                  
   0    10     1         39.86         41.36          1.85   o                  
   1    10     1       4427.17       4482.49         68.22   o                  
   2    10     1         10.79         12.39          1.80   o                  
   3    10     1       7246.22       7357.70         82.99   o                  
   4    10     1         70.97         77.51          1.78   o                  
   5    10     1       1823.15       1813.91         18.11   o                  
   6    10     1        104.83        104.50          3.14   o                  
   7    10     1       1345.60       1320.67         16.30   o                  
   8    10     1         11.57         11.79          4.61   o                  
   9    10     1        421.75        414.89          8.48   o                  
  10    10     1          3.15          2.72          6.56   o                  
 -10    11     1          0.23          3.83          5.97   o                  
  -9    11     1        114.24        110.43          5.59   o                  
  -8    11     1          9.89         10.44          3.71   o                  
  -7    11     1        884.37        893.20         10.95   o                  
  -6    11     1         25.20         28.19          2.67   o                  
  -5    11     1       2243.44       2206.52         21.16   o                  
  -4    11     1         83.29         83.27          1.88   o                  
  -3    11     1       2426.53       2386.36         28.32   o                  
  -2    11     1         18.39         24.50          2.58   o                  
  -1    11     1       1565.77       1578.06         20.38   o                  
   0    11     1        425.63        417.19          6.83   o                  
   1    11     1       1146.17       1164.02         17.10   o                  
   2    11     1       2286.73       2267.80         30.75   o                  
   3    11     1       2111.64       2121.35         24.19   o                  
   4    11     1        390.75        386.05          4.85   o                  
   5    11     1        165.11        164.39          3.01   o                  
   6    11     1        198.76        201.69          4.08   o                  
   7    11     1          3.68          6.12          3.31   o                  
   8    11     1          7.77          8.26          4.63   o                  
   9    11     1        162.25        170.54          6.28   o                  
  10    11     1         41.83         42.97          5.99   o                  
 -10    12     1        128.41        127.32          7.01   o                  
  -9    12     1         16.40         20.46          5.20   o                  
  -8    12     1        269.85        265.96          5.86   o                  
  -7    12     1          0.91          0.58          3.04   o                  
  -6    12     1        159.04        161.08          3.61   o                  
  -5    12     1        179.97        175.01          2.91   o                  
  -4    12     1        838.21        829.67          8.63   o                  
  -3    12     1        133.32        128.31          2.88   o                  
  -2    12     1        191.17        189.10          3.83   o                  
  -1    12     1       1974.85       2010.68         27.16   o                  
   0    12     1       1399.78       1378.33         20.10   o                  
   1    12     1       1466.28       1414.61         22.25   o                  
   2    12     1        404.24        415.67          6.57   o                  
   3    12     1       3086.71       3117.10         37.47   o                  
   4    12     1        614.05        611.20          7.09   o                  
   5    12     1        326.98        325.10          4.44   o                  
   6    12     1         65.33         65.93          3.39   o                  
   7    12     1        656.56        649.40          9.08   o                  
   8    12     1         28.74         28.23          4.72   o                  
   9    12     1        273.21        269.72          6.82   o                  
  -9    13     1         80.44         82.62          6.02   o                  
  -8    13     1          0.31          3.85          4.55   o                  
  -7    13     1        217.51        216.15          5.13   o                  
  -6    13     1         44.41         50.38          3.36   o                  
  -5    13     1        500.98        496.66          6.40   o                  
  -4    13     1        144.26        145.44          2.57   o                  
  -3    13     1        756.27        754.14          9.16   o                  
  -2    13     1        803.09        820.90         11.49   o                  
  -1    13     1        835.24        827.70         11.29   o                  
   0    13     1       1665.45       1640.60         23.54   o                  
   1    13     1        184.55        186.27          4.95   o                  
   2    13     1       2941.56       2916.87         38.29   o                  
   3    13     1          1.60          5.50          2.03   o                  
   4    13     1        967.91        975.91         12.07   o                  
   5    13     1         17.20         18.83          2.55   o                  
   6    13     1        633.72        633.72          9.60   o                  
   7    13     1          1.20          4.55          4.08   o                  
   8    13     1        177.92        175.83          6.33   o                  
   9    13     1          1.25          4.03          5.98   o                  
  -9    14     1         38.52         38.17          5.82   o                  
  -8    14     1        456.46        448.17          8.24   o                  
  -7    14     1          5.40          1.11          4.02   o                  
  -6    14     1        870.98        863.00         12.36   o                  
  -5    14     1         80.72         76.54          2.95   o                  
  -4    14     1       2783.83       2762.85         30.21   o                  
  -3    14     1        622.72        633.94          9.21   o                  
  -2    14     1        169.38        174.35          4.06   o                  
  -1    14     1        225.82        223.25          4.52   o                  
   0    14     1        842.84        806.60         12.75   o                  
   1    14     1          3.41          5.23          1.85   o                  
   2    14     1        330.53        344.71          5.79   o                  
   3    14     1          7.19         10.46          2.15   o                  
   4    14     1       1418.95       1444.92         19.86   o                  
   5    14     1         45.32         46.80          3.13   o                  
   7    14     1         80.55         82.15          4.48   o                  
   8    14     1         21.64         30.20          5.26   o                  
   9    14     1         18.49          9.23          5.93   o                  
  -9    15     1          8.24          4.41          6.32   o                  
  -8    15     1          2.51          1.50          5.27   o                  
  -6    15     1         93.01         90.25          4.15   o                  
  -5    15     1         21.00         28.82          3.41   o                  
  -4    15     1         16.42         16.35          2.67   o                  
  -3    15     1          0.66          0.94          2.99   o                  
  -2    15     1        260.41        260.26          5.68   o                  
  -1    15     1          6.33          5.15          2.84   o                  
   0    15     1       1114.05       1090.63         16.23   o                  
   1    15     1         38.81         44.76          2.22   o                  
   2    15     1       2349.94       2292.30         30.47   o                  
   3    15     1         16.94         16.98          2.68   o                  
   4    15     1       1148.87       1131.79         16.25   o                  
   5    15     1         18.62         18.40          3.80   o                  
   6    15     1        602.95        594.97          9.42   o                  
   7    15     1          0.27          2.08          5.27   o                  
   8    15     1        414.81        408.49          8.86   o                  
   9    15     1          2.32          4.53          6.47   o                  
  -8    16     1        175.63        173.56          7.11   o                  
  -7    16     1          2.66          5.31          5.83   o                  
  -6    16     1        467.51        444.17          8.57   o                  
  -5    16     1         98.80        104.80          5.30   o                  
  -4    16     1        936.49        933.59         12.08   o                  
  -3    16     1         50.70         50.44          3.49   o                  
  -2    16     1       1330.61       1282.19         20.87   o                  
  -1    16     1        520.12        515.74          9.04   o                  
   0    16     1        747.09        722.13         11.29   o                  
   1    16     1        490.30        472.10          7.75   o                  
   2    16     1        102.25        102.87          4.11   o                  
   3    16     1        176.65        182.89          5.31   o                  
   4    16     1         41.12         45.51          4.70   o                  
   5    16     1          8.40          8.58          4.05   o                  
   6    16     1          5.55          2.42          4.89   o                  
   7    16     1          2.46          6.57          6.63   o                  
   8    16     1          6.48          5.22          7.26   o                  
  -8    17     1         24.22         18.39          5.97   o                  
  -7    17     1        224.09        237.44          7.53   o                  
  -6    17     1         46.25         46.59          5.54   o                  
  -5    17     1        633.02        658.61         12.03   o                  
  -4    17     1        187.47        182.37          5.02   o                  
  -3    17     1        230.97        231.20          6.17   o                  
  -2    17     1        785.15        777.99         14.52   o                  
  -1    17     1         19.98         19.69          4.56   o                  
   0    17     1        321.85        323.95          6.83   o                  
   1    17     1         25.55         26.03          2.66   o                  
   2    17     1        442.41        429.66          8.95   o                  
   3    17     1        121.49        124.09          4.83   o                  
   4    17     1        198.88        197.84          6.39   o                  
   5    17     1        200.15        197.27          7.48   o                  
   6    17     1        346.42        333.11          7.84   o                  
   7    17     1          9.28          1.21          6.20   o                  
   8    17     1        155.23        147.45          7.91   o                  
  -8    18     1         32.97         29.01          6.90   o                  
  -7    18     1         58.79         59.10          7.03   o                  
  -6    18     1        135.66        136.53          8.20   o                  
  -5    18     1         32.05         36.30          6.26   o                  
  -4    18     1        199.57        194.45          5.11   o                  
  -3    18     1        236.51        238.29          6.23   o                  
  -2    18     1        442.22        434.84         11.59   o                  
  -1    18     1         93.85         86.70          5.44   o                  
   0    18     1        251.83        238.46          5.35   o                  
   1    18     1        966.49        968.18         25.15   o                  
   2    18     1         17.81         26.37          5.84   o                  
   3    18     1        447.67        455.42          9.04   o                  
   4    18     1          0.64          2.63          5.34   o                  
   5    18     1        412.61        420.80         10.83   o                  
   6    18     1         12.97         11.02          6.28   o                  
   7    18     1        119.96        120.11          6.49   o                  
   8    18     1          4.60          2.33          7.13   o                  
  -8    19     1          1.09          5.58          8.06   o                  
  -7    19     1        144.20        140.84          9.33   o                  
  -5    19     1        556.53        554.47         11.53   o                  
  -4    19     1          3.02          3.29          4.72   o                  
  -3    19     1        582.12        594.42         13.44   o                  
  -1    19     1        369.23        373.00          7.64   o                  
   0    19     1         69.67         71.55          4.35   o                  
   1    19     1        150.04        154.99          6.18   o                  
   2    19     1         69.67         76.94          5.12   o                  
   3    19     1        103.81        102.57          6.65   o                  
   4    19     1        105.90        106.96          8.30   o                  
   5    19     1         85.36         79.64          7.06   o                  
   6    19     1        332.24        360.69          9.29   o                  
   7    19     1          4.51          7.08          7.27   o                  
  -6    20     1         62.08         55.27          8.08   o                  
  -5    20     1         24.64         25.50          6.28   o                  
  -4    20     1          9.59          8.83          5.07   o                  
  -3    20     1        383.24        384.16         10.87   o                  
  -2    20     1          0.42          1.32          6.73   o                  
  -1    20     1        157.04        152.81          5.77   o                  
   0    20     1        337.36        349.00          7.11   o                  
   1    20     1        490.57        487.60         10.31   o                  
   2    20     1          3.03         11.99          5.58   o                  
   3    20     1        259.24        259.83          7.97   o                  
   4    20     1          6.03          2.98          8.14   o                  
   5    20     1        457.70        466.17         13.60   o                  
   6    20     1         67.94         79.77          8.47   o                  
   7    20     1        229.23        212.86         10.29   o                  
  -7    21     1         72.71         69.79          9.19   o                  
  -6    21     1         50.17         37.80          8.08   o                  
  -5    21     1        137.86        150.08          9.09   o                  
  -4    21     1         49.18         62.48          6.55   o                  
  -3    21     1        412.23        407.24         11.25   o                  
  -2    21     1         18.10          6.19          7.27   o                  
  -1    21     1        724.69        746.03         16.04   o                  
   0    21     1        137.31        140.41          5.24   o                  
   1    21     1        202.54        208.85          7.68   o                  
   2    21     1         77.99         77.82          5.25   o                  
   3    21     1         24.80         22.97          5.39   o                  
   4    21     1         40.72         36.25          8.68   o                  
   6    21     1          7.27         13.95          7.60   o                  
  -6    22     1        170.40        176.35          8.59   o                  
  -5    22     1         14.35         18.90          7.96   o                  
  -4    22     1         78.12         72.73          6.88   o                  
  -3    22     1          3.50          1.98          7.31   o                  
  -2    22     1        161.26        156.15          8.83   o                  
  -1    22     1         79.55         86.63          6.68   o                  
   0    22     1         24.73         23.13          6.67   o                  
   1    22     1        106.65         97.56          6.53   o                  
   2    22     1         86.23         85.31          6.68   o                  
   3    22     1        390.42        390.32          9.49   o                  
   4    22     1         10.63          8.93          7.91   o                  
   5    22     1        247.75        221.10          9.83   o                  
   6    22     1         54.65         53.63          7.24   o                  
  -6    23     1          4.85         11.73          7.68   o                  
  -5    23     1         49.20         58.31          8.27   o                  
  -4    23     1        101.35         94.08          7.24   o                  
  -3    23     1        100.49        112.25          8.59   o                  
  -2    23     1         61.17         44.86          7.73   o                  
  -1    23     1        157.11        148.72          7.29   o                  
   0    23     1         55.16         58.75          6.00   o                  
   1    23     1        108.54        114.06          7.47   o                  
   2    23     1         95.71         92.87          8.79   o                  
   3    23     1         11.23          8.25          7.91   o                  
   4    23     1        219.64        227.79          9.66   o                  
   5    23     1          3.83          3.94          7.77   o                  
  -5    24     1          1.85          2.11          7.69   o                  
  -4    24     1        119.15        119.79          9.20   o                  
  -3    24     1          0.37          4.65          6.07   o                  
  -2    24     1        295.81        298.48          8.89   o                  
  -1    24     1          2.62          0.04          6.05   o                  
   0    24     1        284.30        287.28          9.64   o                  
   1    24     1         12.22         15.88          7.27   o                  
   2    24     1         99.53        105.10          9.32   o                  
   3    24     1         18.52         28.14          8.31   o                  
   4    24     1          8.02          2.49          8.45   o                  
   5    24     1         58.82         66.48          8.07   o                  
  -4    25     1         17.99         10.70          6.93   o                  
  -3    25     1          2.91         10.56          6.46   o                  
  -2    25     1         14.77         19.47          6.82   o                  
  -1    25     1         11.74         10.08          8.69   o                  
   0    25     1        146.15        161.83          9.80   o                  
   1    25     1         31.95         34.90          7.77   o                  
   2    25     1        170.59        174.81         10.14   o                  
   4    25     1        248.86        250.44         10.30   o                  
  -3    26     1          4.30          9.49          6.59   o                  
  -2    26     1        155.81        133.39         10.64   o                  
   0    26     1         79.65         89.73          9.47   o                  
   1    26     1          1.04          9.57          7.46   o                  
   2    26     1         26.35         20.32          8.32   o                  
 -10     0     2        261.73        266.50          8.45   o                  
  -9     0     2          0.00          6.16          5.65   o                  
  -8     0     2        399.78        400.11          7.06   o                  
  -6     0     2         93.97         93.18          2.65   o                  
  -5     0     2          0.00          0.13          1.42   o                  
  -4     0     2       1449.16       1443.66         16.66   o                  
  -3     0     2          0.00          2.38          3.54   o                  
  -2     0     2        761.07        787.52         21.06   o                  
  -1     0     2          0.00          3.05          1.50   o                  
   0     0     2       7830.51       8401.14        290.25   o                  
   1     0     2          0.00          1.83          2.40   o                  
   2     0     2       2972.89       2885.90         60.41   o                  
   4     0     2        939.60        973.28         14.03   o                  
   6     0     2       1253.30       1286.85         15.79   o                  
   7     0     2          0.00          2.21          3.03   o                  
   8     0     2        631.25        626.05         10.83   o                  
   9     0     2          0.00          2.84          6.03   o                  
  10     0     2        634.44        656.31         18.45   o                  
 -11     1     2          7.47          5.54          5.90   o                  
 -10     1     2        231.97        237.46          6.13   o                  
  -9     1     2         15.46         11.89          3.99   o                  
  -8     1     2       1079.83       1077.80         12.38   o                  
  -7     1     2        361.63        362.88          4.33   o                  
  -6     1     2       1977.25       1978.45         17.71   o                  
  -5     1     2        479.16        488.20          4.96   o                  
  -4     1     2       2601.08       2594.80         24.11   o                  
  -3     1     2        475.47        483.55          7.88   o                  
  -2     1     2       4803.44       4891.49         68.78   o                  
  -1     1     2        342.89        341.11          6.91   o                  
   0     1     2       1643.41       1691.24         30.87   o                  
   1     1     2        292.85        303.80          7.73   o                  
   2     1     2      12958.99      12997.20        194.25   o                  
   3     1     2        166.33        169.37          2.81   o                  
   4     1     2       4936.52       4961.48         50.39   o                  
   5     1     2        225.54        231.89          2.83   o                  
   6     1     2       4013.19       3925.94         36.13   o                  
   7     1     2        232.18        229.87          3.60   o                  
   8     1     2        337.88        331.63          5.28   o                  
   9     1     2        118.12        124.89          5.71   o                  
  10     1     2         68.46         54.65          6.88   o                  
 -11     2     2         10.45          4.34          7.46   o                  
 -10     2     2        122.65        122.29          5.29   o                  
  -9     2     2        280.71        276.73          5.82   o                  
  -8     2     2        491.54        492.34          6.75   o                  
  -7     2     2        330.84        335.34          4.22   o                  
  -6     2     2       1214.47       1201.24         11.50   o                  
  -5     2     2       2994.71       2983.96         27.41   o                  
  -4     2     2       1189.88       1184.96         11.21   o                  
  -3     2     2        147.21        146.02          2.44   o                  
  -2     2     2         48.78         49.17          1.51   o                  
  -1     2     2        812.40        847.16         22.01   o                  
   0     2     2        379.10        394.84          9.11   o                  
   1     2     2        657.71        651.43         17.91   o                  
   2     2     2       1275.34       1278.63         25.27   o                  
   3     2     2       9162.30       9095.21        105.86   o                  
   4     2     2       1123.34       1118.09         11.91   o                  
   5     2     2       2853.02       2854.61         26.89   o                  
   6     2     2       1282.79       1285.10         11.92   o                  
   7     2     2        652.12        648.85          7.77   o                  
   8     2     2        516.36        522.68          8.70   o                  
   9     2     2          8.56          7.40          4.84   o                  
  10     2     2        272.16        267.22          7.75   o                  
 -11     3     2        244.25        247.49          8.56   o                  
 -10     3     2         82.09         83.09          5.75   o                  
  -9     3     2        206.22        214.87          4.87   o                  
  -8     3     2        226.41        217.18          4.39   o                  
  -7     3     2        101.82        105.10          2.58   o                  
  -6     3     2        891.99        904.00          8.45   o                  
  -5     3     2         67.23         69.48          1.47   o                  
  -4     3     2        997.43        998.27          9.49   o                  
  -3     3     2        820.12        818.33         10.01   o                  
  -2     3     2       7040.04       6846.54        111.05   o                  
  -1     3     2       2234.34       2374.68         49.35   o                  
   0     3     2       1939.66       1906.21         35.13   o                  
   1     3     2          3.21          3.34          1.72   o                  
   2     3     2       6248.12       6104.73        125.76   o                  
   3     3     2        976.35        974.87         11.21   o                  
   4     3     2        947.00        962.31          9.13   o                  
   5     3     2       1146.72       1153.11         10.57   o                  
   6     3     2       1041.75       1053.41          9.76   o                  
   7     3     2        560.93        566.74          6.76   o                  
   8     3     2         16.85         19.39          3.83   o                  
   9     3     2        469.05        466.61          8.31   o                  
  10     3     2         29.83         33.56          5.87   o                  
 -11     4     2        233.92        244.28          7.78   o                  
 -10     4     2        100.05         93.60          5.43   o                  
  -9     4     2        519.77        514.80          7.65   o                  
  -8     4     2         20.89         24.52          2.90   o                  
  -7     4     2       1213.65       1211.10         12.49   o                  
  -6     4     2        295.10        294.66          3.30   o                  
  -5     4     2       2066.58       2095.86         18.81   o                  
  -4     4     2        292.43        297.65          3.14   o                  
  -3     4     2       4015.08       4007.61         48.42   o                  
  -2     4     2         24.14         21.35          1.80   o                  
  -1     4     2       4735.18       4611.73        160.73   o                  
   0     4     2          0.16          0.95          1.64   o                  
   1     4     2       5064.81       4884.25         88.24   o                  
   2     4     2        205.46        219.76          6.86   o                  
   3     4     2       4647.71       4609.87         46.57   o                  
   4     4     2        472.19        470.78          4.86   o                  
   5     4     2       3434.21       3442.56         32.04   o                  
   6     4     2        277.04        276.71          3.26   o                  
   7     4     2       1410.54       1412.81         16.11   o                  
   8     4     2         22.52         18.47          3.77   o                  
   9     4     2        207.24        203.30          5.61   o                  
  10     4     2         15.57         13.27          6.28   o                  
 -11     5     2        121.45        133.20          7.54   o                  
  -9     5     2        364.73        352.57          6.67   o                  
  -8     5     2          8.82         12.10          3.01   o                  
  -7     5     2        504.52        513.61          5.97   o                  
  -6     5     2         78.60         82.11          2.02   o                  
  -5     5     2       1079.57       1068.92         10.40   o                  
  -4     5     2        117.36        117.82          1.70   o                  
  -3     5     2        338.05        340.69          4.22   o                  
  -2     5     2       2896.08       2861.68         47.33   o                  
  -1     5     2         50.49         53.69          4.35   o                  
   0     5     2         97.77         99.06          3.22   o                  
   1     5     2       1894.15       1922.66         40.58   o                  
   2     5     2         37.50         33.53          1.87   o                  
   3     5     2       1470.29       1462.74         14.95   o                  
   4     5     2       1854.06       1849.32         17.43   o                  
   5     5     2       1511.91       1544.52         14.70   o                  
   6     5     2          8.54         10.78          1.70   o                  
   7     5     2        512.36        513.74          6.39   o                  
   8     5     2         14.78         14.21          3.24   o                  
   9     5     2        402.01        392.45          7.90   o                  
  10     5     2         72.64         72.15          6.55   o                  
 -11     6     2        251.84        255.00          8.10   o                  
 -10     6     2         59.87         58.88          5.68   o                  
  -9     6     2        391.16        389.34          6.92   o                  
  -8     6     2         31.81         30.37          3.27   o                  
  -7     6     2       1613.02       1617.41         17.44   o                  
  -6     6     2        106.19        106.88          2.31   o                  
  -5     6     2        820.10        819.86          8.34   o                  
  -4     6     2         39.60         40.60          1.16   o                  
  -3     6     2       5895.52       5866.74         57.43   o                  
  -2     6     2        577.36        597.33          9.31   o                  
  -1     6     2       7642.34       7986.33        184.20   o                  
   0     6     2         21.42         35.80          3.53   o                  
   1     6     2      11570.13      11659.04        239.18   o                  
   2     6     2         51.78         48.68          3.68   o                  
   3     6     2       2972.34       2948.39         29.56   o                  
   4     6     2        557.71        562.63          5.76   o                  
   5     6     2       1884.48       1878.97         17.72   o                  
   6     6     2        158.04        161.13          2.75   o                  
   7     6     2        691.79        680.75          8.07   o                  
   8     6     2        104.60        111.17          3.97   o                  
   9     6     2        138.51        136.24          6.22   o                  
  10     6     2         29.15         30.35          6.39   o                  
 -11     7     2         61.61         68.83          7.67   o                  
 -10     7     2        156.50        153.06          6.10   o                  
  -9     7     2        332.12        328.65          6.35   o                  
  -8     7     2         78.55         85.03          3.52   o                  
  -7     7     2        785.21        775.74          9.16   o                  
  -6     7     2        707.69        703.11          7.70   o                  
  -5     7     2        674.16        673.85          6.85   o                  
  -4     7     2       2294.77       2307.87         21.87   o                  
  -3     7     2         99.80         97.22          1.63   o                  
  -2     7     2       1757.75       1797.14         26.42   o                  
  -1     7     2         63.87         68.57          2.73   o                  
   0     7     2       2244.78       2180.32         55.16   o                  
   1     7     2         69.28         66.95          3.55   o                  
   2     7     2        313.55        315.51          5.33   o                  
   3     7     2        415.04        416.21          5.78   o                  
   4     7     2       2203.45       2267.47         21.70   o                  
   5     7     2       2277.93       2263.31         21.63   o                  
   6     7     2        442.16        447.72          5.90   o                  
   7     7     2        510.27        506.24          6.97   o                  
   8     7     2        313.19        317.54          5.90   o                  
   9     7     2        245.34        245.59          7.07   o                  
  10     7     2          1.43          0.45          6.41   o                  
 -10     8     2        220.37        219.96          6.63   o                  
  -9     8     2         77.32         73.46          4.53   o                  
  -8     8     2        116.77        117.38          3.76   o                  
  -7     8     2         57.35         60.48          2.97   o                  
  -6     8     2        758.76        752.12          8.78   o                  
  -5     8     2        636.14        630.54          6.72   o                  
  -4     8     2          2.32          3.38          1.12   o                  
  -3     8     2       2489.29       2465.39         25.25   o                  
  -2     8     2        365.33        365.07          6.14   o                  
  -1     8     2       6393.42       6114.59         99.90   o                  
   0     8     2        979.40        982.70         25.87   o                  
   1     8     2       1399.90       1388.80         30.88   o                  
   2     8     2        240.81        239.71          5.39   o                  
   3     8     2        525.95        525.52          7.07   o                  
   4     8     2       1397.98       1418.67         15.81   o                  
   5     8     2        191.06        192.96          2.80   o                  
   6     8     2        265.38        261.70          4.27   o                  
   7     8     2        213.68        216.83          4.95   o                  
   8     8     2        157.67        157.21          4.95   o                  
   9     8     2         39.53         50.51          5.20   o                  
  10     8     2        116.45        126.55          6.83   o                  
 -10     9     2        586.26        584.94          9.85   o                  
  -9     9     2          3.36          2.83          4.37   o                  
  -8     9     2        935.72        923.45         11.13   o                  
  -7     9     2         58.77         60.85          2.97   o                  
  -6     9     2        818.15        808.73          9.40   o                  
  -5     9     2          1.34          3.43          1.64   o                  
  -4     9     2       1059.94       1055.27          9.96   o                  
  -3     9     2        145.97        143.04          2.37   o                  
  -2     9     2       3980.13       3930.16         52.85   o                  
  -1     9     2          9.33         10.41          1.69   o                  
   0     9     2       8716.97       8556.75        156.08   o                  
   1     9     2         72.67         72.95          2.95   o                  
   2     9     2       2611.25       2582.80         47.82   o                  
   3     9     2        199.40        200.41          3.36   o                  
   4     9     2       1397.86       1415.93         15.69   o                  
   5     9     2        117.70        118.58          2.44   o                  
   6     9     2        607.54        599.47          8.03   o                  
   7     9     2         37.01         34.80          3.77   o                  
   8     9     2        626.39        631.09         10.11   o                  
   9     9     2        131.00        142.04          5.86   o                  
  10     9     2         72.77         69.88          6.62   o                  
 -10    10     2        126.32        136.61          6.98   o                  
  -9    10     2         67.41         82.20          5.10   o                  
  -8    10     2        611.72        608.18          8.05   o                  
  -7    10     2          8.74          7.29          2.95   o                  
  -6    10     2        693.57        690.89          8.31   o                  
  -5    10     2         33.42         36.16          1.72   o                  
  -4    10     2        265.42        267.43          3.07   o                  
  -3    10     2       1103.63       1116.61         12.85   o                  
  -2    10     2          7.06          6.82          2.10   o                  
  -1    10     2         11.95          9.55          1.88   o                  
   0    10     2          9.22         16.78          2.18   o                  
   1    10     2          8.48          9.98          1.91   o                  
   2    10     2        574.29        570.75          9.15   o                  
   3    10     2        102.63        103.43          2.39   o                  
   4    10     2       1578.17       1590.01         18.31   o                  
   5    10     2         52.86         58.19          2.10   o                  
   6    10     2        929.18        925.48         12.44   o                  
   7    10     2          1.65          0.79          3.84   o                  
   8    10     2        317.94        314.52          6.98   o                  
   9    10     2          5.70          2.64          5.53   o                  
  10    10     2        127.53        123.54          6.76   o                  
 -10    11     2        136.46        137.48          6.77   o                  
  -9    11     2         79.34         82.09          4.96   o                  
  -8    11     2        271.88        277.01          5.09   o                  
  -7    11     2        182.59        187.05          4.00   o                  
  -6    11     2        424.24        406.53          5.53   o                  
  -5    11     2         35.80         37.61          1.86   o                  
  -4    11     2       2454.76       2438.26         23.66   o                  
  -3    11     2         20.17         20.58          1.69   o                  
  -2    11     2       4790.72       4823.80         65.05   o                  
  -1    11     2        155.79        151.69          3.49   o                  
   0    11     2       6575.66       6586.68         97.95   o                  
   1    11     2          8.25          7.00          1.95   o                  
   2    11     2       1602.17       1594.67         24.28   o                  
   3    11     2        287.51        284.79          4.51   o                  
   4    11     2       1528.20       1539.69         17.18   o                  
   5    11     2        117.16        118.01          2.45   o                  
   6    11     2        565.06        563.02          8.23   o                  
   7    11     2         47.21         49.56          3.90   o                  
   8    11     2        312.94        312.50          6.96   o                  
   9    11     2          6.25          8.16          5.52   o                  
  10    11     2          6.52          3.69          6.30   o                  
 -10    12     2         41.62         34.56          6.93   o                  
  -9    12     2        486.86        483.10          9.64   o                  
  -8    12     2        367.67        369.08          5.92   o                  
  -7    12     2        272.54        277.73          5.04   o                  
  -6    12     2        111.51        108.24          3.45   o                  
  -5    12     2        258.30        257.99          3.58   o                  
  -4    12     2         23.11         24.56          1.51   o                  
  -3    12     2        340.46        349.83          4.98   o                  
  -2    12     2        118.16        119.16          3.64   o                  
  -1    12     2       1878.46       1827.50         26.21   o                  
   0    12     2        219.40        210.72          4.11   o                  
   1    12     2       1018.39       1004.25         16.79   o                  
   2    12     2         36.18         38.47          1.97   o                  
   3    12     2        322.30        332.55          4.61   o                  
   4    12     2        179.17        178.97          2.90   o                  
   5    12     2        202.67        212.17          3.68   o                  
   6    12     2        700.43        698.56         10.57   o                  
   7    12     2        255.30        245.72          5.58   o                  
   8    12     2        527.36        531.87          9.02   o                  
   9    12     2        140.33        137.87          6.87   o                  
 -10    13     2         66.03         87.88          7.43   o                  
  -9    13     2        100.90         98.23          6.32   o                  
  -8    13     2        161.12        160.86          4.97   o                  
  -7    13     2        427.67        426.94          6.52   o                  
  -6    13     2        179.73        177.08          3.96   o                  
  -5    13     2        115.78        112.95          2.50   o                  
  -4    13     2        141.82        140.92          2.61   o                  
  -3    13     2         35.96         35.38          2.21   o                  
  -2    13     2         49.44         61.99          2.99   o                  
  -1    13     2        136.31        138.43          2.91   o                  
   0    13     2        970.62        944.88         13.86   o                  
   1    13     2         13.66         15.09          2.00   o                  
   2    13     2        597.68        590.15          8.29   o                  
   3    13     2        732.70        723.83          9.57   o                  
   4    13     2       1208.31       1218.28         14.49   o                  
   5    13     2        289.43        294.62          5.04   o                  
   6    13     2        126.57        127.39          4.47   o                  
   7    13     2        241.90        238.94          6.17   o                  
   8    13     2        149.77        150.69          6.11   o                  
   9    13     2         29.58         32.10          6.03   o                  
  -9    14     2        410.67        416.14          9.05   o                  
  -8    14     2         43.88         52.42          4.64   o                  
  -7    14     2        192.00        186.59          4.93   o                  
  -6    14     2          5.29          4.47          3.23   o                  
  -5    14     2        672.03        656.91          9.10   o                  
  -4    14     2          0.42          0.67          2.28   o                  
  -3    14     2       1254.34       1226.34         16.51   o                  
  -2    14     2        205.37        205.12          4.16   o                  
  -1    14     2       4218.08       4185.36         53.76   o                  
   0    14     2         14.57         17.39          2.09   o                  
   1    14     2       1988.74       1951.82         28.86   o                  
   2    14     2         55.41         50.83          3.26   o                  
   3    14     2        948.64        943.95         11.77   o                  
   5    14     2        669.60        671.93          9.96   o                  
   6    14     2          1.67          7.31          4.41   o                  
   7    14     2        459.99        458.26          8.96   o                  
   8    14     2         94.06         98.14          5.84   o                  
   9    14     2        119.55        114.67          6.36   o                  
  -9    15     2        187.38        193.07          8.15   o                  
  -8    15     2         77.66         78.15          5.76   o                  
  -7    15     2        271.51        264.33          6.60   o                  
  -6    15     2          0.63          4.56          3.61   o                  
  -5    15     2         35.03         33.69          3.10   o                  
  -4    15     2          0.41          3.03          2.53   o                  
  -3    15     2         31.42         33.14          3.05   o                  
  -2    15     2         20.37         18.86          3.30   o                  
  -1    15     2          2.78          2.77          2.17   o                  
   0    15     2          2.68          3.85          2.16   o                  
   1    15     2        225.22        218.50          4.69   o                  
   2    15     2          1.33          2.77          2.72   o                  
   3    15     2        377.69        376.55          5.76   o                  
   4    15     2         35.14         39.88          3.73   o                  
   5    15     2        306.00        295.49          6.73   o                  
   6    15     2         21.97         24.31          4.45   o                  
   7    15     2        877.61        891.01         15.68   o                  
   8    15     2          2.05          6.43          5.97   o                  
   9    15     2        184.54        185.69          7.50   o                  
  -9    16     2         94.00         96.52          8.44   o                  
  -8    16     2        160.04        164.48          6.98   o                  
  -7    16     2        385.42        389.08          8.83   o                  
  -6    16     2         44.52         41.72          4.42   o                  
  -5    16     2        323.84        311.98          6.61   o                  
  -4    16     2         30.52         35.96          3.52   o                  
  -3    16     2        895.67        892.38         15.00   o                  
  -2    16     2        353.99        356.76          7.44   o                  
  -1    16     2        703.40        694.23         10.12   o                  
   0    16     2          2.58          1.37          2.38   o                  
   1    16     2       1791.17       1742.71         26.99   o                  
   2    16     2         28.13         26.49          3.11   o                  
   3    16     2       1152.05       1145.38         19.89   o                  
   4    16     2          6.71          5.89          4.54   o                  
   5    16     2        971.79        971.14         15.15   o                  
   6    16     2         65.76         74.94          5.40   o                  
   7    16     2        179.43        181.50          8.20   o                  
  -8    17     2        225.32        222.81          7.71   o                  
  -7    17     2         30.65         37.15          5.73   o                  
  -6    17     2         72.98         78.83          7.14   o                  
  -5    17     2         72.78         66.80          4.94   o                  
  -4    17     2        114.32        103.62          4.43   o                  
  -3    17     2         29.84         35.84          4.10   o                  
  -2    17     2        355.62        352.57          9.26   o                  
  -1    17     2         15.09         14.61          3.22   o                  
   0    17     2        602.84        586.31          8.73   o                  
   1    17     2         19.10         23.54          4.19   o                  
   2    17     2        197.11        206.25          5.39   o                  
   3    17     2         55.64         55.59          4.52   o                  
   4    17     2        222.49        222.08          8.12   o                  
   5    17     2         27.86         32.97          4.54   o                  
   6    17     2        268.89        267.89          7.60   o                  
   7    17     2        326.62        343.22          9.39   o                  
   8    17     2        156.45        156.50          8.66   o                  
  -8    18     2         62.13         52.20          9.02   o                  
  -7    18     2         89.44         98.96          9.33   o                  
  -6    18     2         44.34         50.83          7.08   o                  
  -5    18     2         88.52         80.86          5.21   o                  
  -4    18     2          1.27          1.64          4.08   o                  
  -3    18     2        315.87        340.83          7.60   o                  
  -2    18     2         37.86         45.89          5.35   o                  
  -1    18     2         34.61         36.72          3.81   o                  
   0    18     2         23.19         21.39          3.44   o                  
   1    18     2        306.88        295.51          5.80   o                  
   2    18     2          8.79          6.65          3.88   o                  
   3    18     2        167.51        173.26          5.50   o                  
   4    18     2        218.23        234.12          8.68   o                  
   5    18     2        211.15        215.29          7.38   o                  
   6    18     2        207.36        204.62          7.76   o                  
   7    18     2         21.35         20.66          6.31   o                  
   8    18     2        120.20        130.65          8.25   o                  
  -8    19     2        128.71        140.99          9.77   o                  
  -7    19     2         45.95         50.01          9.25   o                  
  -6    19     2        213.77        207.58          8.89   o                  
  -5    19     2         11.40         14.20          5.96   o                  
  -4    19     2        305.04        303.59          6.50   o                  
  -3    19     2        106.97        104.66          5.55   o                  
  -2    19     2        850.23        872.42         23.51   o                  
  -1    19     2         61.36         62.22          5.79   o                  
   0    19     2        979.08        976.89         17.14   o                  
   2    19     2        922.64        912.27         14.25   o                  
   3    19     2         65.44         72.71          4.66   o                  
   4    19     2        441.05        455.46         10.89   o                  
   6    19     2        252.11        246.97          8.31   o                  
   7    19     2          5.14          5.17          7.75   o                  
  -7    20     2         43.74         27.01          9.58   o                  
  -6    20     2        141.96        139.55          8.37   o                  
  -5    20     2          7.31          7.47          6.03   o                  
  -4    20     2         39.76         36.36          5.32   o                  
  -3    20     2          3.72          8.47          7.24   o                  
  -2    20     2          2.54          2.78          6.79   o                  
  -1    20     2         40.64         35.09          5.98   o                  
   0    20     2         20.25         20.47          5.80   o                  
   1    20     2          6.58          4.59          6.00   o                  
   2    20     2         28.91         15.51          5.98   o                  
   4    20     2        110.81        104.78          8.82   o                  
   5    20     2         51.08         55.38          7.52   o                  
   6    20     2        188.84        190.67          7.58   o                  
   7    20     2         53.90         48.24          7.81   o                  
  -6    21     2        203.64        207.38          9.08   o                  
  -5    21     2          0.09          6.63          6.34   o                  
  -4    21     2        371.65        368.95          8.44   o                  
  -3    21     2         29.66         15.28          7.71   o                  
  -2    21     2        343.64        345.45         11.17   o                  
  -1    21     2         40.01         42.37          5.31   o                  
   0    21     2        156.36        155.24          7.35   o                  
   2    21     2        422.88        428.68         10.67   o                  
   4    21     2        234.48        239.01          9.87   o                  
   5    21     2         73.28         70.87          8.70   o                  
   6    21     2        196.88        203.57          8.57   o                  
  -6    22     2         18.30         22.44          9.01   o                  
  -5    22     2         29.58         25.76          6.34   o                  
  -4    22     2         34.56         37.38          5.73   o                  
  -3    22     2        172.02        177.15          9.64   o                  
  -1    22     2        295.24        294.46          8.10   o                  
   0    22     2         20.16         14.27          6.62   o                  
   1    22     2        236.01        234.82          9.73   o                  
   2    22     2         72.32         75.64          7.55   o                  
   3    22     2         94.17         89.46          7.46   o                  
   4    22     2         24.76         24.42          7.92   o                  
   5    22     2         43.42         44.08          8.65   o                  
   6    22     2         35.88         46.00          7.67   o                  
  -5    23     2         57.27         46.01          7.76   o                  
  -4    23     2        131.69        134.68          6.83   o                  
  -2    23     2        153.43        166.06          9.46   o                  
  -1    23     2          7.52         12.63          8.35   o                  
   0    23     2        185.27        198.58          9.62   o                  
   1    23     2        133.64        131.43          7.19   o                  
   2    23     2         58.39         58.53          8.61   o                  
   3    23     2         20.04         18.59          7.53   o                  
   4    23     2         10.70          7.83          8.27   o                  
   5    23     2        167.38        156.63          9.95   o                  
  -5    24     2        251.75        233.53          8.83   o                  
  -4    24     2         37.79         31.17          6.20   o                  
  -3    24     2        160.91        161.71          8.45   o                  
  -1    24     2        345.55        336.87         11.47   o                  
   0    24     2          0.03          0.03          6.26   o                  
   1    24     2        122.76        124.80          7.48   o                  
   2    24     2         22.29         35.59          8.06   o                  
   3    24     2        222.42        217.70          9.09   o                  
   4    24     2          0.33         10.48          8.42   o                  
  -3    25     2          2.84          2.99          6.39   o                  
  -2    25     2         20.96          8.59          6.81   o                  
  -1    25     2          2.15         13.71          7.72   o                  
   1    25     2         19.54         14.73          7.69   o                  
   2    25     2          0.50          2.39          8.41   o                  
   3    25     2         23.22         17.52          8.03   o                  
  -3    26     2        141.65        126.86          7.79   o                  
  -1    26     2        190.03        196.75          9.15   o                  
   0    26     2          3.23          7.37          9.20   o                  
   1    26     2         50.61         59.27         10.04   o                  
   2    26     2         34.63         41.00          8.15   o                  
 -11     0     3        189.73        176.91          8.89   o                  
 -10     0     3          0.00          1.55          6.75   o                  
  -9     0     3       1135.28       1172.08         18.41   o                  
  -7     0     3       2721.18       2728.76         31.64   o                  
  -6     0     3          0.00          2.42          2.36   o                  
  -5     0     3       6960.16       7008.23         78.96   o                  
  -4     0     3          0.00          0.87          1.19   o                  
  -3     0     3        644.35        641.07         11.15   o                  
  -2     0     3          0.00          1.47          1.79   o                  
  -1     0     3       2262.80       2327.00         82.26   o                  
   1     0     3       3246.16       3259.44         68.14   o                  
   2     0     3          0.00          1.44          2.73   o                  
   3     0     3       3181.81       3129.37         42.55   o                  
   5     0     3         25.83         27.16          1.90   o                  
   7     0     3        251.43        258.86          5.01   o                  
   8     0     3          0.00          0.80          4.76   o                  
   9     0     3         72.47         83.72          8.22   o                  
  10     0     3          0.00          3.25          8.89   o                  
 -10     1     3         39.23         42.42          4.97   o                  
  -9     1     3        107.63        103.32          3.98   o                  
  -8     1     3        140.39        138.95          3.35   o                  
  -7     1     3        575.71        577.65          6.16   o                  
  -6     1     3        285.42        285.84          3.34   o                  
  -5     1     3        700.11        718.46          6.98   o                  
  -4     1     3       1300.24       1281.15         11.52   o                  
  -3     1     3        407.29        406.13          5.44   o                  
  -2     1     3       1111.47       1114.74         17.45   o                  
  -1     1     3       6785.17       7087.38        127.24   o                  
   0     1     3        372.87        374.55          9.12   o                  
   1     1     3       5859.23       6084.94        151.74   o                  
   2     1     3         30.82         34.17          2.83   o                  
   3     1     3       7252.47       7261.40         76.08   o                  
   4     1     3         89.84         88.44          1.89   o                  
   5     1     3       1947.89       1958.56         19.45   o                  
   6     1     3         70.39         70.57          1.79   o                  
   7     1     3       2283.23       2246.81         24.63   o                  
   8     1     3         18.55         17.46          3.67   o                  
   9     1     3        467.71        451.51          8.22   o                  
 -11     2     3        332.19        319.87          8.74   o                  
 -10     2     3         44.96         44.87          5.36   o                  
  -9     2     3        373.18        363.70          5.88   o                  
  -8     2     3        188.48        186.98          3.85   o                  
  -7     2     3       1418.55       1442.40         13.94   o                  
  -6     2     3        976.94        972.35          9.21   o                  
  -5     2     3       3173.52       3199.48         27.84   o                  
  -4     2     3         16.81         17.72          0.91   o                  
  -3     2     3       4276.40       4242.53         44.02   o                  
  -2     2     3       2523.46       2552.54         38.73   o                  
  -1     2     3       2106.42       2128.75         35.34   o                  
   0     2     3       5436.20       5842.68        120.22   o                  
   1     2     3        197.33        202.67          7.77   o                  
   2     2     3       5839.56       5784.91        101.48   o                  
   3     2     3        165.02        163.53          2.59   o                  
   4     2     3        819.97        826.11          8.62   o                  
   5     2     3         17.11         20.83          1.46   o                  
   6     2     3        375.18        377.80          4.23   o                  
   7     2     3         17.82         19.40          2.28   o                  
   8     2     3        362.97        359.92          6.54   o                  
   9     2     3         70.21         72.07          5.64   o                  
  10     2     3        106.62        106.88          8.04   o                  
 -11     3     3          0.32          4.26          6.27   o                  
 -10     3     3        303.59        290.55          6.51   o                  
  -9     3     3          0.31          3.49          3.89   o                  
  -8     3     3       1417.30       1402.45         16.29   o                  
  -7     3     3        642.62        641.07          6.91   o                  
  -6     3     3       2831.29       2861.35         26.14   o                  
  -5     3     3        782.40        790.70          7.17   o                  
  -4     3     3       2951.84       2971.08         26.83   o                  
  -3     3     3        682.59        678.56          6.91   o                  
  -2     3     3        316.04        315.95          5.38   o                  
  -1     3     3       2174.44       2213.21         40.56   o                  
   0     3     3       2340.33       2371.67         39.52   o                  
   1     3     3       1109.49       1085.20         23.89   o                  
   2     3     3       1590.45       1548.46         33.90   o                  
   3     3     3       2227.29       2232.61         25.22   o                  
   4     3     3        155.73        158.83          2.09   o                  
   5     3     3        187.48        193.54          2.49   o                  
   6     3     3        212.30        212.41          2.69   o                  
   7     3     3        753.36        744.00          9.62   o                  
   8     3     3         59.23         57.72          3.79   o                  
   9     3     3        185.75        187.09          6.69   o                  
  10     3     3         13.85          6.59          5.94   o                  
 -11     4     3        171.24        166.16          6.69   o                  
 -10     4     3         22.52         16.38          5.31   o                  
  -9     4     3         43.25         42.34          3.91   o                  
  -8     4     3        277.54        271.64          4.72   o                  
  -7     4     3        386.50        384.08          4.61   o                  
  -6     4     3        336.82        337.44          3.75   o                  
  -5     4     3         11.55         15.97          1.27   o                  
  -4     4     3        484.14        487.36          4.81   o                  
  -3     4     3        499.77        485.41          5.33   o                  
  -2     4     3       1023.58       1004.63         15.83   o                  
  -1     4     3          5.21          5.81          2.29   o                  
   0     4     3       4999.19       4938.08         93.49   o                  
   1     4     3          7.63          6.38          2.34   o                  
   2     4     3       5635.29       5390.60         96.53   o                  
   3     4     3         40.17         41.55          1.28   o                  
   4     4     3       3572.01       3581.07         33.31   o                  
   5     4     3         42.05         45.66          1.50   o                  
   6     4     3       2595.31       2605.76         25.32   o                  
   7     4     3        127.85        128.30          3.42   o                  
   8     4     3       1202.74       1211.27         15.17   o                  
   9     4     3         12.56         12.12          4.81   o                  
  10     4     3        403.84        402.44          8.90   o                  
 -11     5     3         62.72         62.39          7.29   o                  
 -10     5     3        384.35        385.87          7.38   o                  
  -9     5     3         94.56        105.18          4.63   o                  
  -8     5     3        683.08        666.94          8.25   o                  
  -7     5     3         66.36         67.48          2.49   o                  
  -6     5     3       3768.22       3763.21         35.07   o                  
  -5     5     3         12.81         15.01          1.41   o                  
  -4     5     3       4801.04       4827.41         45.40   o                  
  -3     5     3         54.62         55.65          1.22   o                  
  -2     5     3       2312.32       2300.36         42.25   o                  
  -1     5     3        284.83        300.86          8.34   o                  
   0     5     3        854.53        814.22         22.56   o                  
   1     5     3       1458.26       1392.85         28.91   o                  
   2     5     3        964.86        937.49         21.01   o                  
   3     5     3         13.64         15.14          1.15   o                  
   4     5     3        598.23        595.90          6.16   o                  
   5     5     3          0.27          0.39          1.54   o                  
   6     5     3         10.32         11.95          2.00   o                  
   7     5     3        131.30        128.50          3.46   o                  
   8     5     3         49.07         47.61          3.90   o                  
  10     5     3         82.17         80.08          6.52   o                  
 -11     6     3         29.62         29.65          7.13   o                  
 -10     6     3         40.75         38.49          5.11   o                  
  -9     6     3        166.12        167.92          4.53   o                  
  -8     6     3        355.54        355.36          5.56   o                  
  -7     6     3        507.96        505.33          5.96   o                  
  -6     6     3        892.18        895.77          8.92   o                  
  -5     6     3        497.24        496.78          5.40   o                  
  -4     6     3       3300.97       3316.77         29.89   o                  
  -3     6     3        361.92        356.59          3.99   o                  
  -2     6     3        892.55        889.20         14.32   o                  
  -1     6     3         35.95         44.89          4.77   o                  
   0     6     3       2344.76       2396.83         44.76   o                  
   1     6     3        258.84        249.78          8.45   o                  
   2     6     3       2649.02       2668.63         38.69   o                  
   3     6     3         16.97         19.39          1.19   o                  
   4     6     3       2291.22       2306.39         21.67   o                  
   5     6     3         56.57         54.74          1.67   o                  
   6     6     3       1699.89       1689.44         18.06   o                  
   7     6     3         55.82         55.77          3.28   o                  
   8     6     3        873.41        869.90         11.49   o                  
   9     6     3          6.06         19.43          5.71   o                  
  10     6     3        618.61        617.94         11.22   o                  
 -10     7     3        659.72        653.89          9.98   o                  
  -9     7     3        124.57        127.71          4.35   o                  
  -8     7     3        628.22        629.39          8.10   o                  
  -7     7     3        228.21        228.18          3.97   o                  
  -6     7     3       1077.97       1091.78         10.87   o                  
  -5     7     3         19.94         20.85          1.58   o                  
  -4     7     3       1386.91       1384.36         12.48   o                  
  -3     7     3        114.95        116.76          1.80   o                  
  -2     7     3       1873.49       1867.68         26.96   o                  
  -1     7     3        850.34        843.21         16.18   o                  
   0     7     3        366.96        377.71          8.03   o                  
   1     7     3       4029.93       4007.17         83.25   o                  
   2     7     3         10.04         10.71          2.05   o                  
   3     7     3        806.58        810.10          8.99   o                  
   4     7     3         93.82         93.97          1.70   o                  
   5     7     3       1081.62       1088.76         11.16   o                  
   6     7     3         17.26         19.16          2.55   o                  
   7     7     3        397.40        401.48          6.56   o                  
   8     7     3          9.10          8.65          3.86   o                  
   9     7     3        464.08        445.76          8.96   o                  
  10     7     3         36.46         37.05          6.43   o                  
 -11     8     3        146.06        146.83          8.11   o                  
 -10     8     3         12.57         17.66          4.95   o                  
  -9     8     3        121.65        117.97          4.38   o                  
  -8     8     3          1.26          4.20          3.31   o                  
  -7     8     3       1269.22       1280.88         14.02   o                  
  -6     8     3        120.82        123.12          2.46   o                  
  -5     8     3       2045.13       2056.40         20.20   o                  
  -4     8     3        255.48        254.66          2.75   o                  
  -3     8     3       3007.80       2951.13         29.72   o                  
  -2     8     3       1037.67       1008.41         14.66   o                  
  -1     8     3        173.65        171.23          3.75   o                  
   0     8     3        572.71        580.12          9.22   o                  
   1     8     3        810.59        824.25         16.73   o                  
   2     8     3       1316.04       1333.77         20.01   o                  
   3     8     3        417.60        416.85          5.24   o                  
   4     8     3        578.90        589.71          6.67   o                  
   5     8     3        194.41        197.14          3.05   o                  
   6     8     3        605.94        617.17          8.79   o                  
   7     8     3          3.82          4.72          3.48   o                  
   8     8     3        295.11        291.02          5.84   o                  
   9     8     3         40.25         30.88          5.89   o                  
  10     8     3        127.14        132.89          6.96   o                  
 -10     9     3         55.70         68.66          5.63   o                  
  -9     9     3          4.58          4.17          4.05   o                  
  -8     9     3         35.15         37.03          3.44   o                  
  -7     9     3        365.73        363.26          5.32   o                  
  -6     9     3          2.99          2.32          2.13   o                  
  -5     9     3       1352.14       1351.42         12.81   o                  
  -4     9     3        108.98        111.51          1.79   o                  
  -3     9     3       1861.49       1856.23         19.92   o                  
  -2     9     3        184.60        187.08          3.47   o                  
  -1     9     3        201.75        204.44          3.73   o                  
   0     9     3        351.62        341.12          5.72   o                  
   1     9     3       1829.43       1833.20         29.53   o                  
   2     9     3         20.76         20.48          2.51   o                  
   3     9     3       1443.70       1427.88         16.57   o                  
   4     9     3        141.33        138.57          2.55   o                  
   5     9     3       2842.67       2857.13         29.65   o                  
   6     9     3          5.19          5.47          3.31   o                  
   7     9     3        973.31        964.07         12.86   o                  
   9     9     3        935.49        953.16         14.89   o                  
  10     9     3         43.48         41.10          6.31   o                  
 -10    10     3          0.30          0.16          5.47   o                  
  -9    10     3        703.46        702.02          9.25   o                  
  -8    10     3        159.99        158.22          4.15   o                  
  -7    10     3        746.16        738.36          9.07   o                  
  -6    10     3         21.44         24.64          2.32   o                  
  -5    10     3       2354.49       2340.70         21.98   o                  
  -4    10     3          1.87          3.31          1.23   o                  
  -3    10     3       1938.12       1919.31         21.39   o                  
  -2    10     3         83.20         80.43          2.38   o                  
  -1    10     3       1225.32       1234.40         18.42   o                  
   0    10     3        516.93        514.07          8.29   o                  
   1    10     3        246.09        252.10          4.86   o                  
   2    10     3          0.76          1.72          2.35   o                  
   3    10     3        241.41        244.28          3.99   o                  
   4    10     3          4.35          5.52          1.70   o                  
   5    10     3         62.87         60.07          2.23   o                  
   6    10     3          6.52          5.39          3.41   o                  
   7    10     3         13.51         12.31          3.78   o                  
   8    10     3         14.05         14.31          4.51   o                  
   9    10     3         14.74         12.78          5.30   o                  
  10    10     3         12.26         17.29          6.12   o                  
 -10    11     3         11.89         10.75          6.23   o                  
  -9    11     3         61.23         65.99          4.40   o                  
  -8    11     3         65.25         67.42          3.79   o                  
  -7    11     3         58.11         56.34          3.33   o                  
  -6    11     3        297.71        298.28          4.49   o                  
  -5    11     3        606.52        598.64          6.17   o                  
  -4    11     3        348.36        338.17          3.84   o                  
  -3    11     3       1292.77       1279.89         14.86   o                  
  -2    11     3        409.72        411.05          6.69   o                  
  -1    11     3       1728.79       1734.27         25.40   o                  
   0    11     3         40.17         40.43          2.16   o                  
   1    11     3       3031.71       2953.98         45.47   o                  
   2    11     3         79.16         82.95          3.44   o                  
   3    11     3       1283.58       1299.02         15.55   o                  
   4    11     3          3.79          4.89          2.04   o                  
   5    11     3       1471.93       1492.34         16.68   o                  
   6    11     3        135.72        133.73          4.08   o                  
   7    11     3        496.72        486.22          7.68   o                  
   8    11     3          2.26          4.09          4.44   o                  
   9    11     3        480.67        494.53          9.36   o                  
  -9    12     3        717.22        724.76          9.80   o                  
  -8    12     3         22.34         19.75          3.89   o                  
  -7    12     3        206.63        208.01          4.44   o                  
  -6    12     3        443.07        436.88          6.01   o                  
  -5    12     3        714.49        703.11          7.34   o                  
  -4    12     3        227.38        226.96          2.95   o                  
  -3    12     3        467.35        472.88          6.64   o                  
  -2    12     3        101.93        112.11          3.84   o                  
  -1    12     3       1281.53       1249.85         17.50   o                  
   0    12     3         87.60         91.70          2.58   o                  
   1    12     3        211.45        208.52          4.64   o                  
   2    12     3        557.34        541.98          8.67   o                  
   3    12     3         36.72         36.44          2.34   o                  
   4    12     3        824.60        818.93         10.56   o                  
   5    12     3          3.70          3.67          2.37   o                  
   6    12     3        510.44        501.10          8.86   o                  
   7    12     3         11.67          9.61          3.77   o                  
   8    12     3        477.03        484.76          8.78   o                  
   9    12     3          4.54          7.49          6.01   o                  
 -10    13     3         71.97         80.06          7.42   o                  
  -9    13     3          8.24          9.03          5.07   o                  
  -8    13     3        301.38        296.63          5.61   o                  
  -7    13     3          8.00         10.01          3.41   o                  
  -6    13     3        514.03        499.66          6.67   o                  
  -5    13     3        165.46        159.98          2.88   o                  
  -4    13     3       1512.84       1497.71         15.71   o                  
  -3    13     3        123.34        127.83          4.05   o                  
  -2    13     3       1133.36       1128.99         16.36   o                  
  -1    13     3        355.98        351.43          5.52   o                  
   0    13     3        273.43        274.33          4.36   o                  
   1    13     3        691.62        688.21         10.11   o                  
   2    13     3        459.54        446.97          6.98   o                  
   3    13     3        678.53        673.35          9.24   o                  
   4    13     3         35.53         31.43          2.43   o                  
   5    13     3        419.83        428.14          6.45   o                  
   6    13     3         11.69         12.88          4.07   o                  
   7    13     3         93.20        105.47          5.24   o                  
   8    13     3         84.08         83.62          5.59   o                  
   9    13     3         66.99         70.55          6.24   o                  
  -9    14     3         13.09         23.18          5.60   o                  
  -7    14     3         13.94         11.19          3.60   o                  
  -6    14     3        277.48        278.32          4.86   o                  
  -5    14     3          3.42          4.33          2.28   o                  
  -4    14     3        525.58        515.62          7.07   o                  
  -3    14     3         63.37         70.74          3.45   o                  
  -2    14     3       1365.39       1365.56         19.47   o                  
  -1    14     3        113.78        114.53          3.05   o                  
   0    14     3       1170.34       1136.89         14.18   o                  
   1    14     3        282.38        273.74          4.97   o                  
   2    14     3       1203.13       1170.21         16.06   o                  
   3    14     3         53.99         54.15          2.73   o                  
   4    14     3       1198.18       1178.16         15.31   o                  
   5    14     3          0.33          7.19          3.20   o                  
   6    14     3        661.81        655.04         11.17   o                  
   7    14     3         38.21         31.17          4.84   o                  
   8    14     3        526.94        521.21          9.38   o                  
   9    14     3         22.37         23.10          6.69   o                  
  -9    15     3          8.73         11.25          6.09   o                  
  -8    15     3        782.68        777.49         11.68   o                  
  -7    15     3         46.32         49.75          4.69   o                  
  -6    15     3        607.84        596.67          8.69   o                  
  -5    15     3         42.65         48.38          3.10   o                  
  -4    15     3        799.35        820.57         12.38   o                  
  -3    15     3         76.64         76.41          3.68   o                  
  -2    15     3        531.77        534.52          8.38   o                  
  -1    15     3         25.92         26.95          2.38   o                  
   0    15     3        407.40        404.35          5.95   o                  
   1    15     3          3.50          5.67          2.48   o                  
   2    15     3        155.74        152.97          4.11   o                  
   3    15     3         68.61         70.38          3.70   o                  
   4    15     3          0.57          0.51          4.06   o                  
   6    15     3          9.35         10.88          4.68   o                  
   7    15     3         23.79         18.88          5.22   o                  
   8    15     3         31.51         30.93          6.26   o                  
  -9    16     3          7.87         11.83          6.81   o                  
  -8    16     3         90.40        100.02          5.72   o                  
  -7    16     3          2.12          0.28          5.35   o                  
  -6    16     3        101.62        101.98          4.62   o                  
  -5    16     3        154.13        154.15          4.33   o                  
  -4    16     3        299.19        308.56          6.46   o                  
  -3    16     3        389.44        393.43          7.80   o                  
  -2    16     3        311.73        315.94          6.75   o                  
  -1    16     3        372.30        365.52          6.59   o                  
   0    16     3       1575.04       1567.65         20.79   o                  
   1    16     3         54.15         51.28          3.57   o                  
   2    16     3       1227.21       1221.90         21.05   o                  
   3    16     3          8.42         15.51          5.16   o                  
   4    16     3        857.13        862.18         14.78   o                  
   6    16     3        224.44        225.67          7.34   o                  
   7    16     3         15.71         25.63          6.53   o                  
   8    16     3        162.64        178.63          8.30   o                  
  -8    17     3        114.71        108.72          6.75   o                  
  -7    17     3          3.51         10.38          7.95   o                  
  -6    17     3        152.05        134.89          7.57   o                  
  -5    17     3        111.89        113.98          4.59   o                  
  -4    17     3        212.80        221.44          6.17   o                  
  -3    17     3        112.24         96.26          5.82   o                  
  -2    17     3        585.53        565.92          9.93   o                  
  -1    17     3        432.22        431.21          7.96   o                  
   0    17     3        284.49        283.23          5.18   o                  
   1    17     3        145.65        143.63          4.30   o                  
   2    17     3        271.71        277.57          6.75   o                  
   3    17     3        563.34        576.99         11.91   o                  
   5    17     3        174.32        167.50          6.18   o                  
   6    17     3          0.43          3.74          5.77   o                  
   7    17     3        339.39        350.98         10.21   o                  
   8    17     3         55.19         58.94          7.52   o                  
  -8    18     3          1.36          2.40          8.98   o                  
  -7    18     3        584.23        608.13         13.93   o                  
  -6    18     3          3.75          9.33          7.04   o                  
  -5    18     3        282.10        279.55          6.29   o                  
  -4    18     3         75.21         78.12          5.11   o                  
  -3    18     3        409.57        394.48         11.53   o                  
  -2    18     3        136.29        136.34          5.15   o                  
  -1    18     3         56.84         56.24          4.42   o                  
   0    18     3        338.97        338.40          6.92   o                  
   1    18     3        242.12        239.57          6.53   o                  
   2    18     3         99.25        101.76          5.50   o                  
   3    18     3         30.83         25.84          5.31   o                  
   4    18     3        106.80        114.37          7.69   o                  
   6    18     3         75.60         74.40          6.03   o                  
   7    18     3         33.59         42.34          7.26   o                  
  -8    19     3         54.82         67.08          9.41   o                  
  -7    19     3         87.31         74.70          8.68   o                  
  -6    19     3         61.03         72.17          7.64   o                  
  -5    19     3         95.66        102.20          4.81   o                  
  -4    19     3         12.24         21.92          4.45   o                  
  -3    19     3        265.47        257.11          7.73   o                  
  -2    19     3          9.40         19.63          6.21   o                  
  -1    19     3        589.77        591.46         11.52   o                  
   0    19     3         52.34         52.58          4.11   o                  
   1    19     3        784.60        794.05         15.99   o                  
   2    19     3        164.08        166.18          6.42   o                  
   3    19     3        689.32        690.34         12.89   o                  
   5    19     3        235.88        240.66          7.10   o                  
   6    19     3         72.00         73.24          8.39   o                  
   7    19     3        157.61        157.89          9.37   o                  
  -7    20     3        294.67        299.61         11.57   o                  
  -6    20     3          5.36         10.81          8.63   o                  
  -5    20     3        197.53        190.56          6.29   o                  
  -3    20     3        461.20        449.22         10.81   o                  
  -2    20     3         11.57         13.59          6.47   o                  
  -1    20     3        141.78        154.44          5.86   o                  
   0    20     3         21.54         14.98          5.11   o                  
   1    20     3        150.71        146.47          5.54   o                  
   2    20     3         14.79         14.59          5.74   o                  
   3    20     3         24.42         20.83          5.71   o                  
   6    20     3          9.84          7.70          8.32   o                  
   7    20     3          7.73         15.71          8.46   o                  
  -7    21     3         34.51         26.52         10.21   o                  
  -6    21     3         93.76         82.69          9.10   o                  
  -5    21     3         24.92         34.81          6.40   o                  
  -4    21     3         35.11         35.71          5.32   o                  
  -3    21     3        129.05        125.12          8.82   o                  
  -2    21     3         33.47         44.17          7.08   o                  
  -1    21     3        235.88        229.89          8.34   o                  
   0    21     3         81.32         85.27          6.84   o                  
   1    21     3        472.57        477.97         10.90   o                  
   2    21     3         13.02          7.13          8.61   o                  
   3    21     3        159.83        156.06          7.19   o                  
   4    21     3          4.31          1.55          7.16   o                  
   5    21     3        136.83        145.48          7.61   o                  
   6    21     3         51.10         60.68          7.79   o                  
  -6    22     3          1.80         11.02          8.79   o                  
  -5    22     3         75.89         67.54          6.26   o                  
  -4    22     3         46.98         36.24          5.27   o                  
  -3    22     3         19.91         14.07          8.25   o                  
  -2    22     3         73.12         81.25          7.53   o                  
  -1    22     3         44.73         48.41          6.77   o                  
   0    22     3        202.02        199.00          8.35   o                  
   1    22     3         77.07         80.31          6.88   o                  
   2    22     3        190.48        192.73          8.70   o                  
   3    22     3         72.26         80.39          7.57   o                  
   4    22     3         89.95         93.56          7.88   o                  
   5    22     3         28.53         37.94          8.85   o                  
   6    22     3         78.74         69.74         10.51   o                  
  -6    23     3        254.68        249.18          9.87   o                  
  -5    23     3         12.39          5.40          6.03   o                  
  -4    23     3        167.41        166.62          6.34   o                  
  -3    23     3         15.73         10.52          8.77   o                  
  -2    23     3         54.92         50.57          7.72   o                  
  -1    23     3         63.37         83.05          7.26   o                  
   1    23     3         22.18         21.69          7.34   o                  
   2    23     3         24.27         16.31          7.17   o                  
   3    23     3         58.90         61.76          7.75   o                  
   4    23     3         19.06         19.05          7.81   o                  
   5    23     3         41.11         41.96          8.99   o                  
  -5    24     3          7.72          0.68          6.18   o                  
  -4    24     3         46.47         55.44          6.26   o                  
  -3    24     3          2.25          7.88          7.62   o                  
  -2    24     3        143.04        150.25          8.83   o                  
  -1    24     3         10.67          4.64          8.80   o                  
   0    24     3        161.47        176.57          8.84   o                  
   1    24     3          1.51          3.62          6.53   o                  
   2    24     3        189.36        185.05          8.65   o                  
   3    24     3          1.34          7.79          7.86   o                  
   4    24     3         62.91         54.84          8.89   o                  
  -4    25     3         73.74         80.09          7.71   o                  
  -3    25     3          0.99          9.67          7.73   o                  
  -2    25     3         31.34         36.47          7.64   o                  
  -1    25     3          0.13          2.38          8.94   o                  
   0    25     3        112.55        109.69          7.53   o                  
   1    25     3         44.43         55.02          8.08   o                  
   2    25     3         23.17         29.13          7.96   o                  
   3    25     3          0.19          1.87          8.20   o                  
  -2    26     3         32.05         24.84          7.92   o                  
   0    26     3        102.91         91.67          9.23   o                  
   1    26     3          5.14          5.86          8.81   o                  
   2    26     3        111.22        113.08          8.49   o                  
 -10     0     4        895.29        891.50         16.77   o                  
  -9     0     4          0.00          2.76          5.00   o                  
  -8     0     4        775.20        768.12         11.83   o                  
  -6     0     4       4532.15       4547.66         49.05   o                  
  -5     0     4          0.00          2.72          1.65   o                  
  -4     0     4       7994.96       7946.37         86.78   o                  
  -2     0     4      24460.31      24454.59        603.60   o                  
  -1     0     4          0.00          2.23          4.48   o                  
   0     0     4      14485.59      14995.55        306.33   o                  
   1     0     4          0.00          0.09          3.91   o                  
   2     0     4        885.16        880.76         15.50   o                  
   3     0     4          0.00          2.00          1.63   o                  
   4     0     4       1401.25       1419.93         19.58   o                  
   5     0     4          0.00          3.21          1.94   o                  
   6     0     4        115.60        121.75          3.14   o                  
   7     0     4          0.00          0.54          3.36   o                  
   8     0     4        509.31        494.93          9.35   o                  
  10     0     4         14.73         10.87          8.93   o                  
 -11     1     4         71.99         72.36          5.77   o                  
 -10     1     4        162.46        162.67          5.53   o                  
  -9     1     4        162.73        166.87          4.40   o                  
  -8     1     4        538.09        537.52          6.70   o                  
  -7     1     4         26.05         29.25          2.21   o                  
  -6     1     4          8.28          9.91          1.68   o                  
  -5     1     4        402.48        403.57          4.03   o                  
  -4     1     4         33.75         35.35          0.92   o                  
  -3     1     4       1083.74       1072.59         13.54   o                  
  -2     1     4         74.99         77.96          2.84   o                  
  -1     1     4        521.41        545.79         13.02   o                  
   0     1     4         25.60         32.69          3.03   o                  
   1     1     4         28.13         27.24          3.04   o                  
   2     1     4       1283.35       1268.54         19.10   o                  
   3     1     4         42.28         41.49          1.45   o                  
   4     1     4       2318.75       2317.90         24.98   o                  
   5     1     4        291.14        283.31          3.91   o                  
   6     1     4        554.15        558.41          6.53   o                  
   7     1     4        121.51        120.61          2.86   o                  
   8     1     4        614.96        604.84          9.16   o                  
   9     1     4         24.86         25.78          5.29   o                  
  10     1     4        306.88        318.37          8.15   o                  
 -11     2     4          4.66          2.39          6.48   o                  
 -10     2     4        621.28        625.28         10.61   o                  
  -9     2     4        231.23        236.10          5.16   o                  
  -8     2     4        587.22        583.19          7.34   o                  
  -7     2     4         32.23         35.71          2.16   o                  
  -6     2     4       1957.80       1992.49         18.86   o                  
  -5     2     4          2.67          2.64          1.20   o                  
  -4     2     4       4634.45       4637.28         41.21   o                  
  -3     2     4       1481.96       1464.49         15.57   o                  
  -2     2     4       8847.40       8885.61        133.49   o                  
  -1     2     4         30.30         33.61          2.44   o                  
   0     2     4       2870.14       2921.04         53.59   o                  
   1     2     4         63.51         62.61          5.25   o                  
   2     2     4        672.07        670.45         10.46   o                  
   3     2     4        493.34        491.45          5.80   o                  
   4     2     4       1650.11       1624.59         16.90   o                  
   5     2     4        212.97        217.69          3.25   o                  
   6     2     4        468.34        463.98          5.57   o                  
   7     2     4        297.90        308.56          5.45   o                  
   8     2     4        276.86        280.18          6.31   o                  
   9     2     4         52.39         54.14          5.42   o                  
 -11     3     4         91.19         84.63          6.53   o                  
 -10     3     4        110.74        110.42          5.32   o                  
  -9     3     4        649.36        647.10          9.41   o                  
  -8     3     4        250.07        248.02          4.25   o                  
  -7     3     4       1064.53       1080.65         11.14   o                  
  -6     3     4         51.00         56.96          1.80   o                  
  -5     3     4       4177.34       4238.75         37.69   o                  
  -4     3     4        171.86        175.75          1.88   o                  
  -3     3     4       9315.60       9353.70         92.73   o                  
  -2     3     4       1080.90       1114.25         21.44   o                  
  -1     3     4      10834.88      11065.44        179.33   o                  
   0     3     4        208.12        210.99          5.08   o                  
   1     3     4       1912.48       1847.68         39.78   o                  
   2     3     4         14.73         15.09          1.34   o                  
   3     3     4        625.89        624.24          6.91   o                  
   4     3     4        547.30        550.96          5.93   o                  
   5     3     4        547.48        552.82          6.20   o                  
   6     3     4        272.49        274.02          3.76   o                  
   7     3     4        170.76        165.47          3.77   o                  
   8     3     4        259.35        267.80          6.22   o                  
   9     3     4         96.21         87.47          5.67   o                  
  10     3     4         63.82         70.28          7.52   o                  
 -11     4     4        243.39        249.19          7.72   o                  
 -10     4     4          1.68          3.27          5.06   o                  
  -9     4     4        318.67        327.67          5.99   o                  
  -8     4     4        167.64        169.86          3.64   o                  
  -7     4     4        151.36        154.85          3.06   o                  
  -6     4     4        727.81        735.56          7.14   o                  
  -5     4     4          3.66          4.37          1.42   o                  
  -4     4     4       1092.80       1087.12          9.31   o                  
  -3     4     4         10.84         14.27          1.04   o                  
  -2     4     4         49.06         48.63          3.07   o                  
  -1     4     4          7.20         14.89          2.54   o                  
   0     4     4        387.07        387.23          7.67   o                  
   1     4     4        495.42        478.59         14.12   o                  
   2     4     4        584.13        593.11          8.02   o                  
   3     4     4       2507.83       2496.03         25.59   o                  
   4     4     4        515.23        514.54          5.55   o                  
   5     4     4       1231.91       1232.81         12.25   o                  
   6     4     4         11.36         14.62          1.81   o                  
   7     4     4        712.68        703.11          9.31   o                  
   9     4     4        483.51        471.85          8.21   o                  
 -11     5     4        265.24        278.74          7.57   o                  
 -10     5     4         11.43         10.72          5.23   o                  
  -9     5     4        863.06        857.08         11.03   o                  
  -8     5     4          1.84          3.81          3.14   o                  
  -7     5     4       1753.33       1775.65         17.85   o                  
  -6     5     4          6.98          7.05          1.75   o                  
  -5     5     4       3554.21       3579.32         34.43   o                  
  -4     5     4        246.27        248.08          2.72   o                  
  -3     5     4      10590.60      10422.78        107.73   o                  
  -2     5     4        117.23        113.83          2.68   o                  
  -1     5     4      13155.89      12670.85        226.72   o                  
   0     5     4        635.20        611.91         12.65   o                  
   1     5     4       4112.55       4008.05         82.90   o                  
   2     5     4         39.80         40.61          1.48   o                  
   3     5     4       1873.56       1870.37         19.45   o                  
   4     5     4         60.66         61.49          1.58   o                  
   5     5     4        958.90        964.12          9.88   o                  
   6     5     4          0.00          1.37          2.17   o                  
   7     5     4        367.78        358.28          5.28   o                  
   8     5     4         40.41         43.02          4.13   o                  
   9     5     4         53.50         50.94          5.46   o                  
  10     5     4          5.02         11.04          6.13   o                  
 -11     6     4        319.20        324.93          8.07   o                  
 -10     6     4          6.93         11.92          4.85   o                  
  -9     6     4        367.50        371.28          6.20   o                  
  -8     6     4        235.05        240.93          4.62   o                  
  -7     6     4        432.55        441.63          5.37   o                  
  -6     6     4        133.24        134.84          2.57   o                  
  -5     6     4         27.07         25.86          1.45   o                  
  -4     6     4       1383.42       1375.37         13.04   o                  
  -3     6     4        139.06        135.39          1.89   o                  
  -2     6     4        963.80        959.63         14.45   o                  
  -1     6     4        751.20        756.17         14.72   o                  
   0     6     4        113.68        122.35          5.47   o                  
   1     6     4        385.76        364.14          7.67   o                  
   2     6     4         52.63         53.04          1.64   o                  
   3     6     4       1230.21       1225.79         13.72   o                  
   4     6     4         66.12         67.27          1.61   o                  
   5     6     4       1110.29       1103.51         11.26   o                  
   6     6     4        221.20        223.72          3.70   o                  
   7     6     4        484.74        475.13          6.46   o                  
   8     6     4          0.91          6.09          4.31   o                  
   9     6     4        378.84        367.77          7.71   o                  
  10     6     4         62.87         61.28          6.33   o                  
 -11     7     4         68.67         60.17          6.66   o                  
 -10     7     4        110.58        110.99          5.31   o                  
  -9     7     4        315.45        319.85          5.82   o                  
  -8     7     4         17.94         16.97          3.44   o                  
  -7     7     4       1532.55       1525.28         15.74   o                  
  -6     7     4         54.75         57.03          2.18   o                  
  -5     7     4       3260.55       3278.13         30.49   o                  
  -4     7     4         26.37         27.96          1.18   o                  
  -3     7     4       3396.76       3348.51         32.83   o                  
  -2     7     4          0.48          1.14          1.61   o                  
  -1     7     4       1242.22       1275.07         21.65   o                  
   0     7     4         94.48         87.88          3.69   o                  
   1     7     4       1925.84       1928.96         36.48   o                  
   2     7     4        267.14        266.33          3.85   o                  
   3     7     4       1675.37       1711.63         19.11   o                  
   4     7     4        287.54        289.65          3.39   o                  
   5     7     4        996.64        988.13         10.26   o                  
   6     7     4        661.68        666.94          8.57   o                  
   7     7     4         87.70         88.32          3.83   o                  
   8     7     4        225.54        227.08          5.55   o                  
   9     7     4          9.73         12.46          5.81   o                  
  10     7     4        228.23        231.06          7.48   o                  
 -11     8     4         63.20         62.31          6.10   o                  
 -10     8     4         65.61         59.12          5.06   o                  
  -9     8     4        131.12        135.74          4.60   o                  
  -8     8     4       1086.67       1089.31         12.41   o                  
  -7     8     4         13.25         14.06          2.73   o                  
  -6     8     4        909.94        929.21          9.53   o                  
  -5     8     4        109.04        110.29          1.90   o                  
  -4     8     4       4810.24       4835.31         42.88   o                  
  -3     8     4         39.98         39.14          1.29   o                  
  -2     8     4       6532.15       6481.39         81.74   o                  
  -1     8     4        251.96        254.67          4.42   o                  
   0     8     4       4810.25       4829.66         88.38   o                  
   1     8     4        292.90        294.86          6.35   o                  
   2     8     4       2312.02       2319.60         27.62   o                  
   3     8     4        346.87        348.02          4.61   o                  
   4     8     4        490.92        492.49          5.18   o                  
   5     8     4        209.88        210.55          3.13   o                  
   6     8     4        602.39        598.15          7.87   o                  
   7     8     4        415.46        411.57          6.83   o                  
   8     8     4          3.21          3.51          4.15   o                  
   9     8     4         75.72         77.72          6.06   o                  
  10     8     4         45.13         45.04          6.42   o                  
 -10     9     4        516.77        520.13          8.27   o                  
  -9     9     4         43.71         42.96          4.23   o                  
  -8     9     4        259.21        256.26          4.78   o                  
  -7     9     4         46.74         53.39          2.98   o                  
  -6     9     4        136.44        133.55          2.65   o                  
  -5     9     4        510.65        513.82          5.17   o                  
  -4     9     4         28.51         30.08          1.24   o                  
  -3     9     4        342.66        348.43          4.53   o                  
  -2     9     4          1.61          4.23          1.89   o                  
  -1     9     4        332.71        343.82          5.20   o                  
   0     9     4        281.49        277.03          6.09   o                  
   1     9     4        440.70        441.27          8.22   o                  
   2     9     4       1398.46       1399.76         17.84   o                  
   3     9     4        109.45        105.66          2.34   o                  
   4     9     4       1327.34       1320.78         13.77   o                  
   5     9     4         55.32         58.86          2.17   o                  
   6     9     4        811.37        810.00         10.65   o                  
   7     9     4          0.73          4.19          3.84   o                  
   8     9     4        284.28        277.39          5.88   o                  
 -10    10     4        232.25        234.66          6.38   o                  
  -9    10     4         94.45        103.74          4.52   o                  
  -8    10     4        995.54        987.14         11.72   o                  
  -7    10     4          8.06          7.09          3.20   o                  
  -6    10     4       2006.42       1980.87         19.87   o                  
  -5    10     4         79.48         78.71          1.81   o                  
  -4    10     4       3393.17       3332.45         30.52   o                  
  -3    10     4          0.24          0.72          1.31   o                  
  -2    10     4       3786.54       3762.27         43.59   o                  
  -1    10     4         61.48         58.23          2.46   o                  
   0    10     4       2984.69       3021.29         46.50   o                  
   1    10     4        164.99        170.29          3.97   o                  
   2    10     4       2288.24       2311.16         28.67   o                  
   3    10     4        211.66        210.99          3.30   o                  
   4    10     4       1054.47       1062.02         11.60   o                  
   5    10     4         47.22         50.61          2.36   o                  
   6    10     4        556.22        557.54          8.90   o                  
   7    10     4          1.57          0.79          3.89   o                  
   8    10     4         39.74         45.41          4.43   o                  
   9    10     4        111.41        114.18          6.26   o                  
 -10    11     4        122.84        120.75          5.63   o                  
  -9    11     4          2.55         11.03          4.41   o                  
  -8    11     4         81.37         77.98          4.10   o                  
  -7    11     4        231.57        230.13          4.70   o                  
  -6    11     4         17.77         19.19          2.37   o                  
  -5    11     4        423.63        424.94          4.48   o                  
  -4    11     4          1.86          3.15          1.36   o                  
  -3    11     4       1336.34       1324.72         15.40   o                  
  -2    11     4         97.12         95.74          2.78   o                  
  -1    11     4        426.85        427.83          6.96   o                  
   0    11     4        257.13        269.55          6.40   o                  
   1    11     4        399.33        406.42          7.46   o                  
   2    11     4        571.82        577.10          7.55   o                  
   3    11     4        222.32        232.64          4.08   o                  
   4    11     4        356.36        350.05          4.94   o                  
   5    11     4        135.59        138.02          2.99   o                  
   6    11     4        455.64        448.68          8.28   o                  
   7    11     4          8.25         12.44          3.94   o                  
   8    11     4        236.57        233.03          5.87   o                  
 -10    12     4         64.87         85.77          6.38   o                  
  -9    12     4        158.07        170.26          5.03   o                  
  -8    12     4        216.51        218.43          4.96   o                  
  -7    12     4         89.33         86.57          3.63   o                  
  -6    12     4       1108.24       1093.70         12.10   o                  
  -5    12     4          6.20          4.18          1.65   o                  
  -4    12     4       2222.13       2193.48         21.17   o                  
  -3    12     4          3.69          5.57          1.95   o                  
  -2    12     4       1771.30       1801.14         23.51   o                  
  -1    12     4         29.65         27.89          2.80   o                  
   0    12     4        749.19        738.14         12.11   o                  
   1    12     4        187.00        183.67          4.44   o                  
   2    12     4        604.90        595.79         10.84   o                  
   3    12     4        411.59        400.14          5.65   o                  
   4    12     4        440.36        442.73          5.87   o                  
   5    12     4        644.71        658.44          9.27   o                  
   6    12     4        185.73        189.62          4.75   o                  
   7    12     4        168.69        165.60          5.50   o                  
   8    12     4         54.52         60.54          5.66   o                  
   9    12     4        123.42        117.25          6.39   o                  
 -10    13     4         92.75         91.72          6.91   o                  
  -9    13     4        243.99        237.75          5.79   o                  
  -8    13     4        170.18        168.38          4.68   o                  
  -7    13     4        546.29        536.85          7.47   o                  
  -6    13     4         30.24         36.58          2.70   o                  
  -5    13     4       1103.34       1090.46         11.02   o                  
  -4    13     4          8.77          8.28          1.89   o                  
  -3    13     4       2088.58       2114.82         27.28   o                  
  -2    13     4        193.87        197.59          4.22   o                  
  -1    13     4       2386.98       2383.94         32.99   o                  
   0    13     4         70.73         73.14          3.13   o                  
   1    13     4       1569.20       1562.66         22.77   o                  
   2    13     4        568.52        562.41         10.73   o                  
   3    13     4        754.55        766.86         10.49   o                  
   4    13     4        142.16        144.16          3.89   o                  
   5    13     4        355.85        359.41          5.84   o                  
   6    13     4        186.13        182.53          5.29   o                  
   7    13     4        111.07        116.00          5.41   o                  
   9    13     4          3.85          4.64          6.04   o                  
  -9    14     4         69.51         71.67          4.99   o                  
  -8    14     4        143.21        145.30          4.45   o                  
  -6    14     4          3.56          9.47          2.93   o                  
  -5    14     4          7.83          5.95          2.54   o                  
  -4    14     4         79.66         86.90          3.01   o                  
  -3    14     4         13.51         16.49          3.09   o                  
  -2    14     4         52.13         59.35          3.41   o                  
  -1    14     4          6.17         12.79          2.73   o                  
   0    14     4        240.56        246.00          5.19   o                  
   1    14     4        466.32        470.98          7.55   o                  
   2    14     4         63.53         68.28          3.17   o                  
   3    14     4        495.03        496.25          8.91   o                  
   4    14     4          3.91          3.84          3.50   o                  
   5    14     4        277.21        275.75          5.19   o                  
   6    14     4         43.22         47.14          4.84   o                  
   7    14     4        133.50        135.02          5.66   o                  
   8    14     4          1.40          2.79          5.30   o                  
  -9    15     4        160.73        161.11          6.06   o                  
  -8    15     4          9.56          5.81          4.84   o                  
  -7    15     4        500.98        493.84          8.14   o                  
  -6    15     4          4.00          4.49          4.11   o                  
  -5    15     4       1519.22       1527.31         20.31   o                  
  -4    15     4          6.90          7.64          3.04   o                  
  -3    15     4       1789.99       1775.05         26.44   o                  
  -2    15     4         16.20         11.18          3.37   o                  
  -1    15     4       1577.23       1562.55         19.69   o                  
   0    15     4         40.69         41.89          2.77   o                  
   1    15     4        412.40        404.15          6.86   o                  
   2    15     4         54.97         53.48          3.41   o                  
   3    15     4        579.17        585.27          9.74   o                  
   4    15     4         71.38         79.64          4.31   o                  
   5    15     4        185.52        191.74          4.42   o                  
   6    15     4         14.31          6.84          5.11   o                  
   7    15     4        231.18        233.04          7.15   o                  
   8    15     4         22.42         21.72          6.01   o                  
  -9    16     4         56.20         59.01          7.38   o                  
  -8    16     4          4.32          0.64          6.12   o                  
  -7    16     4        165.60        163.58          7.10   o                  
  -6    16     4        152.44        161.18          6.62   o                  
  -5    16     4         21.29         20.46          3.79   o                  
  -4    16     4        224.19        212.78          5.43   o                  
  -3    16     4         16.09         15.93          3.58   o                  
  -2    16     4        586.87        589.82          9.80   o                  
  -1    16     4         97.63         93.18          3.37   o                  
   0    16     4        227.62        235.39          4.94   o                  
   1    16     4        134.45        131.05          4.22   o                  
   2    16     4         93.98         95.32          6.19   o                  
   3    16     4        191.67        192.50          4.88   o                  
   4    16     4        187.15        184.42          4.79   o                  
   5    16     4        371.31        366.43          7.04   o                  
   6    16     4         18.04         16.78          6.07   o                  
   7    16     4         51.58         47.32          6.47   o                  
   8    16     4         12.73          7.42          7.12   o                  
  -9    17     4         74.05         72.76          7.45   o                  
  -8    17     4         13.60         13.68          7.18   o                  
  -7    17     4        255.49        258.94          9.60   o                  
  -6    17     4          1.57          3.56          5.92   o                  
  -5    17     4        292.54        290.68          5.66   o                  
  -4    17     4         45.67         52.60          4.48   o                  
  -3    17     4        747.19        768.45         13.76   o                  
  -2    17     4         17.99         18.50          4.05   o                  
  -1    17     4        617.39        607.80         10.18   o                  
   0    17     4         10.57         18.79          3.46   o                  
   1    17     4        317.37        317.33          7.55   o                  
   2    17     4        263.65        263.77          7.68   o                  
   3    17     4        335.01        339.88          7.90   o                  
   4    17     4        162.32        166.82          4.83   o                  
   5    17     4        150.67        160.79          5.69   o                  
   6    17     4         38.66         29.24          6.55   o                  
   7    17     4        104.01        103.98          6.89   o                  
   8    17     4         34.99         25.46          7.26   o                  
  -8    18     4        141.78        139.03          7.87   o                  
  -7    18     4        156.34        149.01          9.43   o                  
  -6    18     4        307.12        298.70          8.36   o                  
  -5    18     4          9.76         10.78          4.30   o                  
  -4    18     4        733.56        720.76         12.03   o                  
  -3    18     4          0.80          3.29          5.68   o                  
  -2    18     4        842.14        847.76         15.56   o                  
  -1    18     4        111.28        110.19          5.08   o                  
   0    18     4        541.10        545.61          9.97   o                  
   1    18     4        245.02        241.09          6.12   o                  
   2    18     4        194.60        196.58          6.84   o                  
   3    18     4         41.48         54.15          6.14   o                  
   4    18     4        115.70        126.55          5.82   o                  
   5    18     4        102.21        103.14          5.43   o                  
   6    18     4        105.87        116.26          6.73   o                  
   7    18     4          3.93          0.24          6.92   o                  
  -8    19     4         10.71          5.38          7.33   o                  
  -7    19     4        132.61        136.52          9.78   o                  
  -5    19     4          1.72          1.32          4.32   o                  
  -4    19     4         34.03         42.77          4.83   o                  
  -3    19     4         12.22         23.71          7.47   o                  
  -2    19     4          4.67          4.40          5.16   o                  
  -1    19     4          5.60          5.88          4.70   o                  
   0    19     4         18.09         18.46          3.99   o                  
   1    19     4        124.89        109.35          4.76   o                  
   2    19     4         66.97         68.68          5.41   o                  
   3    19     4          9.37         12.89          5.72   o                  
   4    19     4        199.45        200.70          7.00   o                  
   5    19     4          0.21          2.97          6.35   o                  
   6    19     4         67.07         62.03          7.92   o                  
  -6    20     4        218.00        202.56          8.48   o                  
  -4    20     4        448.18        439.39          8.79   o                  
  -3    20     4         16.17         18.16          5.98   o                  
  -2    20     4        667.93        695.61         13.65   o                  
  -1    20     4          3.94         13.15          4.99   o                  
   0    20     4        322.87        331.45          7.74   o                  
   1    20     4          2.47         12.24          5.21   o                  
   2    20     4        270.72        270.68          7.82   o                  
   3    20     4         25.24         28.84          6.19   o                  
   4    20     4        200.88        201.50          6.84   o                  
   6    20     4        197.04        187.26         10.30   o                  
  -7    21     4         20.32         11.77          9.18   o                  
  -6    21     4        151.94        141.81          8.00   o                  
  -5    21     4         75.85         82.58          4.99   o                  
  -4    21     4         10.75         15.93          4.66   o                  
  -3    21     4        199.29        193.34          7.46   o                  
  -2    21     4         19.90         22.04          6.99   o                  
  -1    21     4         92.63         77.97          6.61   o                  
   0    21     4        226.35        202.40         12.44   o                  
   1    21     4         57.58         59.23          5.30   o                  
   2    21     4         34.04         43.78          5.76   o                  
   3    21     4         12.62         17.66          6.44   o                  
   4    21     4        192.47        195.99          8.32   o                  
   5    21     4         41.46         40.95          6.67   o                  
   6    21     4         48.82         54.32          9.11   o                  
  -6    22     4        276.02        265.30          9.06   o                  
  -5    22     4          7.93          0.78          5.89   o                  
  -4    22     4        103.46        109.95          7.13   o                  
  -3    22     4          1.05          5.26          8.29   o                  
  -2    22     4        219.19        231.30          9.27   o                  
  -1    22     4         32.21         50.37          9.30   o                  
   0    22     4        173.47        185.67          8.39   o                  
   1    22     4          1.82          1.11          6.61   o                  
   2    22     4        259.42        258.97          9.54   o                  
   3    22     4         52.11         55.70          7.00   o                  
   4    22     4         99.89        105.47          8.75   o                  
   5    22     4         34.02         45.35          8.75   o                  
  -6    23     4          5.81          6.05          8.51   o                  
  -5    23     4         57.39         57.74          8.31   o                  
  -3    23     4        294.91        280.78         11.51   o                  
  -2    23     4          7.40         15.65          7.52   o                  
  -1    23     4        160.37        158.97          8.41   o                  
   0    23     4         37.51         31.00          7.52   o                  
   1    23     4        212.91        224.26         10.03   o                  
   2    23     4         14.33          9.92          7.49   o                  
   3    23     4         25.60         32.41          7.80   o                  
   4    23     4         26.05         26.41          7.76   o                  
   5    23     4        154.34        153.94          8.94   o                  
  -5    24     4         27.81         24.66          8.22   o                  
  -3    24     4         28.65         32.44          8.03   o                  
  -1    24     4         12.76          6.95          7.55   o                  
   0    24     4         15.86         16.46          7.69   o                  
   1    24     4         33.36         33.87         10.02   o                  
   2    24     4          4.63          7.65          7.11   o                  
   3    24     4         69.77         80.32          8.86   o                  
   4    24     4          0.21          7.10          7.92   o                  
  -4    25     4          2.40          4.21          6.38   o                  
  -3    25     4        130.90        124.97          8.87   o                  
  -2    25     4         22.81         28.88         10.79   o                  
  -1    25     4        143.42        140.92         10.06   o                  
   0    25     4         11.76          3.79          9.03   o                  
   1    25     4        197.45        194.77          8.92   o                  
   3    25     4        149.13        149.34          8.88   o                  
  -2    26     4         63.02         79.34          8.26   o                  
  -1    26     4         24.83         23.72          9.42   o                  
   0    26     4         35.71         33.25          7.50   o                  
   1    26     4         19.80         16.97          7.29   o                  
 -11     0     5         58.56         61.23          9.36   o                  
 -10     0     5          0.00          1.91          7.26   o                  
  -9     0     5          7.04          9.74          5.40   o                  
  -8     0     5          0.00          6.92          4.64   o                  
  -7     0     5        100.68        105.17          3.98   o                  
  -5     0     5       4037.45       4035.56         44.37   o                  
  -4     0     5          0.00          1.84          1.29   o                  
  -3     0     5       9731.88       9533.42        169.39   o                  
  -2     0     5          0.00          3.56          4.58   o                  
   0     0     5          0.00          7.73          3.24   o                  
   1     0     5      10492.43      10248.70        255.44   o                  
   3     0     5       4541.22       4613.49         64.59   o                  
   5     0     5       1717.35       1722.21         23.55   o                  
   6     0     5          0.00          7.04          2.76   o                  
   7     0     5        845.35        830.06         13.13   o                  
   8     0     5          0.00          0.26          5.08   o                  
   9     0     5        219.46        213.27          9.41   o                  
  10     0     5          0.00         15.27          8.75   o                  
 -11     1     5        295.18        285.05          7.79   o                  
  -9     1     5       1068.82       1073.14         12.79   o                  
  -8     1     5         17.29         18.90          3.32   o                  
  -7     1     5       2290.80       2271.69         21.91   o                  
  -6     1     5         80.86         80.73          1.93   o                  
  -5     1     5       4073.34       4065.21         36.73   o                  
  -4     1     5         23.41         24.99          1.03   o                  
  -3     1     5       2743.56       2752.99         35.35   o                  
  -2     1     5        729.06        730.52         13.41   o                  
  -1     1     5        668.09        696.92         16.61   o                  
   0     1     5       3144.04       3276.21         82.98   o                  
   1     1     5        603.99        612.29         13.47   o                  
   2     1     5        528.99        525.89          9.44   o                  
   3     1     5        179.94        177.77          2.80   o                  
   4     1     5        162.51        160.43          2.76   o                  
   5     1     5         71.14         69.71          2.01   o                  
   6     1     5        117.48        115.76          2.56   o                  
   7     1     5        292.84        286.22          4.72   o                  
   8     1     5        268.42        274.37          5.19   o                  
   9     1     5         99.71        108.82          6.04   o                  
  10     1     5         63.13         64.41          6.25   o                  
 -11     2     5         71.70         70.26          6.71   o                  
 -10     2     5        217.22        206.58          6.21   o                  
  -9     2     5        171.60        175.47          5.28   o                  
  -8     2     5        341.91        342.24          5.21   o                  
  -7     2     5        118.27        120.02          2.84   o                  
  -6     2     5       1038.19       1055.00         10.46   o                  
  -5     2     5       1651.73       1644.77         15.41   o                  
  -4     2     5       1556.23       1556.08         13.54   o                  
  -3     2     5       2347.97       2366.41         25.58   o                  
  -2     2     5       1889.52       1905.01         32.27   o                  
  -1     2     5      13052.52      13556.10        241.77   o                  
   0     2     5       1515.95       1552.85         34.02   o                  
   1     2     5       7188.05       7182.69        148.53   o                  
   2     2     5        213.93        207.76          4.31   o                  
   3     2     5       1792.59       1787.00         20.15   o                  
   4     2     5         57.93         60.65          1.87   o                  
   5     2     5       1203.55       1203.37         14.99   o                  
   6     2     5        233.78        223.63          3.95   o                  
   7     2     5        530.44        519.42          7.76   o                  
   8     2     5         16.48         20.86          4.23   o                  
   9     2     5        542.24        535.04         10.38   o                  
  10     2     5         84.04         85.84          6.58   o                  
 -11     3     5        184.57        188.91          7.45   o                  
 -10     3     5         16.00         14.13          5.14   o                  
  -9     3     5        289.15        284.38          6.19   o                  
  -8     3     5          3.08          2.54          3.12   o                  
  -7     3     5        552.32        554.63          6.52   o                  
  -6     3     5        719.49        725.42          7.16   o                  
  -5     3     5        672.79        680.59          6.28   o                  
  -4     3     5       3180.65       3189.39         26.07   o                  
  -3     3     5       1038.25       1037.57         10.61   o                  
  -2     3     5       8319.55       8393.58        136.76   o                  
  -1     3     5       2434.84       2439.08         45.12   o                  
   0     3     5      11671.52      11745.15        209.55   o                  
   1     3     5        646.46        667.54         12.62   o                  
   2     3     5       4887.83       4818.92         56.92   o                  
   3     3     5          0.88          3.09          1.32   o                  
   4     3     5       1726.36       1721.34         17.59   o                  
   5     3     5        171.93        169.83          2.77   o                  
   6     3     5        701.84        697.52          9.13   o                  
   7     3     5         41.80         41.44          3.01   o                  
   8     3     5        385.79        385.68          7.52   o                  
   9     3     5         20.86         14.12          5.32   o                  
  10     3     5         87.74         89.12          9.11   o                  
 -11     4     5         51.38         63.11          6.49   o                  
 -10     4     5        530.88        528.93          8.95   o                  
  -9     4     5        175.21        183.40          5.03   o                  
  -8     4     5       1773.73       1763.27         18.22   o                  
  -7     4     5          2.26          3.99          2.37   o                  
  -6     4     5       2622.69       2644.41         23.74   o                  
  -5     4     5        479.96        477.96          4.89   o                  
  -4     4     5       3097.00       3086.57         25.56   o                  
  -3     4     5        163.23        163.00          2.18   o                  
  -2     4     5        525.69        516.88          8.41   o                  
  -1     4     5        656.19        643.70         11.95   o                  
   0     4     5        384.32        388.45          9.15   o                  
   1     4     5       1356.48       1342.26         21.15   o                  
   2     4     5        451.09        444.22          5.40   o                  
   3     4     5        163.44        164.45          2.44   o                  
   4     4     5          0.00          1.82          1.29   o                  
   5     4     5        535.94        544.27          6.13   o                  
   6     4     5        143.27        148.70          2.88   o                  
   7     4     5         43.39         47.53          3.49   o                  
   8     4     5        196.60        195.29          5.34   o                  
   9     4     5         64.71         69.51          5.36   o                  
  10     4     5         42.57         43.35          7.96   o                  
 -11     5     5         27.35         30.95          6.33   o                  
  -9     5     5         12.18         12.40          4.09   o                  
  -8     5     5        219.45        224.79          4.34   o                  
  -7     5     5         24.87         27.20          2.45   o                  
  -6     5     5        936.50        951.35          9.54   o                  
  -5     5     5         18.56         18.01          1.56   o                  
  -4     5     5       4173.30       4149.07         36.87   o                  
  -3     5     5         88.31         90.05          1.70   o                  
  -2     5     5      11368.45      11242.92        149.58   o                  
  -1     5     5        249.38        235.60          5.26   o                  
   0     5     5      10371.26      10402.72        155.49   o                  
   1     5     5        416.93        416.28          8.09   o                  
   2     5     5       4447.16       4352.64         50.20   o                  
   3     5     5        125.57        122.26          2.00   o                  
   4     5     5       1595.73       1599.71         16.52   o                  
   6     5     5       1141.90       1138.70         13.17   o                  
   7     5     5         19.89         18.31          3.41   o                  
   8     5     5        513.45        511.72          8.45   o                  
   9     5     5          1.67          5.86          4.88   o                  
  10     5     5        144.84        146.48          8.10   o                  
 -11     6     5          0.34          0.54          5.47   o                  
 -10     6     5        289.33        283.42          6.70   o                  
  -9     6     5         33.03         33.08          4.17   o                  
  -8     6     5       1488.75       1473.81         15.80   o                  
  -7     6     5         79.69         78.70          2.74   o                  
  -6     6     5       1452.79       1455.17         14.78   o                  
  -5     6     5         15.26         18.86          1.43   o                  
  -4     6     5       2222.81       2204.11         20.61   o                  
  -3     6     5        515.41        514.81          5.78   o                  
  -2     6     5       1627.55       1638.74         23.98   o                  
  -1     6     5        648.17        654.88         11.63   o                  
   0     6     5       1757.68       1777.08         33.48   o                  
   1     6     5       1967.85       1918.66         29.35   o                  
   2     6     5        764.07        762.47          9.50   o                  
   3     6     5        571.42        577.54          6.32   o                  
   4     6     5        247.67        257.77          3.47   o                  
   5     6     5         66.01         68.18          1.94   o                  
   6     6     5        120.60        120.61          3.05   o                  
   7     6     5        213.15        213.53          4.15   o                  
   8     6     5        250.20        248.20          6.26   o                  
   9     6     5         42.03         43.99          5.08   o                  
  10     6     5          4.89         11.07          6.18   o                  
 -11     7     5        273.26        279.78          6.92   o                  
 -10     7     5          0.15          2.09          5.27   o                  
  -9     7     5        290.47        305.38          5.90   o                  
  -8     7     5        286.92        286.51          4.80   o                  
  -7     7     5        450.33        453.78          5.49   o                  
  -6     7     5        357.07        358.22          4.37   o                  
  -5     7     5        389.79        392.31          3.98   o                  
  -4     7     5       1156.14       1149.88         11.10   o                  
  -3     7     5        443.93        430.08          4.95   o                  
  -2     7     5       2552.04       2478.00         33.47   o                  
  -1     7     5        612.69        610.98          9.50   o                  
   0     7     5       5272.59       5232.69         95.69   o                  
   1     7     5        445.38        435.54          7.71   o                  
   2     7     5       2902.87       2886.07         32.27   o                  
   3     7     5         74.19         78.66          1.78   o                  
   4     7     5       1535.99       1529.83         15.40   o                  
   5     7     5         18.75         20.82          1.98   o                  
   6     7     5        556.16        557.26          7.45   o                  
   7     7     5         16.32         16.74          3.34   o                  
   8     7     5        214.39        215.42          5.80   o                  
   9     7     5         24.24         30.06          5.36   o                  
  10     7     5         71.10         84.98          6.37   o                  
 -11     8     5          0.69         12.27          5.69   o                  
 -10     8     5        276.99        285.84          6.69   o                  
  -9     8     5         25.91         20.28          4.23   o                  
  -8     8     5        558.23        548.93          6.99   o                  
  -7     8     5        413.82        417.87          5.33   o                  
  -6     8     5        370.97        375.43          4.40   o                  
  -5     8     5        871.04        868.42          8.29   o                  
  -4     8     5        505.28        510.41          5.11   o                  
  -3     8     5       4518.12       4556.32         45.60   o                  
  -2     8     5        524.67        525.61          7.21   o                  
  -1     8     5       5311.20       5287.00         67.58   o                  
   0     8     5        148.84        144.89          4.30   o                  
   1     8     5       4192.41       4177.36         56.42   o                  
   2     8     5         59.94         62.46          1.69   o                  
   3     8     5       1020.04       1025.57         10.78   o                  
   4     8     5         49.05         52.98          1.74   o                  
   5     8     5        610.56        608.73          7.40   o                  
   7     8     5        317.32        312.46          5.50   o                  
   8     8     5          3.79          4.43          4.90   o                  
   9     8     5        148.92        145.74          5.96   o                  
  -9     9     5        470.36        480.53          7.27   o                  
  -8     9     5         14.38         10.57          3.67   o                  
  -7     9     5       1773.29       1767.21         18.54   o                  
  -6     9     5         75.38         75.80          2.42   o                  
  -5     9     5       1387.67       1393.62         12.61   o                  
  -4     9     5        193.83        198.51          2.71   o                  
  -3     9     5       1026.36       1041.19         10.82   o                  
  -2     9     5        426.91        418.69          5.74   o                  
  -1     9     5        466.58        474.26          6.83   o                  
   0     9     5        701.67        693.80         12.55   o                  
   1     9     5       1050.22       1042.78         15.96   o                  
   2     9     5        108.18        111.21          2.13   o                  
   3     9     5         36.18         39.69          1.70   o                  
   4     9     5        221.07        223.37          3.03   o                  
   5     9     5        175.24        181.79          3.33   o                  
   6     9     5          5.44          6.19          2.86   o                  
   7     9     5        244.72        252.98          5.74   o                  
   8     9     5          4.66          5.37          4.33   o                  
   9     9     5         28.31         32.16          5.56   o                  
 -10    10     5         16.96         14.47          5.24   o                  
  -9    10     5          5.98         11.99          4.55   o                  
  -8    10     5         43.44         45.71          4.00   o                  
  -7    10     5        666.75        670.83          7.99   o                  
  -6    10     5        155.93        158.90          2.97   o                  
  -5    10     5        625.44        624.68          6.30   o                  
  -4    10     5        156.37        159.25          2.32   o                  
  -3    10     5       3326.16       3279.28         32.72   o                  
  -2    10     5        141.66        140.32          2.98   o                  
  -1    10     5       3923.71       3982.39         49.16   o                  
   0    10     5        188.37        176.30          4.35   o                  
   1    10     5       3297.31       3279.01         44.20   o                  
   2    10     5        244.45        241.93          3.66   o                  
   3    10     5       2196.21       2199.67         24.82   o                  
   4    10     5          1.25          1.79          1.74   o                  
   5    10     5        942.35        928.83         11.36   o                  
   6    10     5         29.45         26.79          3.23   o                  
   7    10     5        783.96        783.03         11.58   o                  
   8    10     5          0.45          1.84          4.42   o                  
   9    10     5         88.67        100.72          6.15   o                  
 -10    11     5          6.47          7.81          5.07   o                  
  -9    11     5        559.93        561.70          8.57   o                  
  -8    11     5         98.19         94.93          4.22   o                  
  -7    11     5        892.98        883.17         10.23   o                  
  -6    11     5         23.34         22.52          2.35   o                  
  -5    11     5       1018.93       1005.89          9.76   o                  
  -4    11     5        132.29        132.68          2.20   o                  
  -3    11     5       1315.75       1297.81         13.86   o                  
  -2    11     5        426.15        439.01          6.24   o                  
  -1    11     5        658.69        674.45         10.36   o                  
   0    11     5       1055.88       1055.44         17.45   o                  
   1    11     5        331.89        339.35          6.57   o                  
   2    11     5        326.93        336.94          4.70   o                  
   3    11     5         10.10         12.41          1.92   o                  
   4    11     5         37.20         43.69          2.34   o                  
   5    11     5          0.63          2.21          2.62   o                  
   6    11     5         18.92         20.99          3.30   o                  
   7    11     5         27.26         24.88          4.04   o                  
   8    11     5         33.39         30.33          4.46   o                  
   9    11     5         33.45         31.31          6.73   o                  
 -10    12     5        225.46        231.92          6.16   o                  
  -9    12     5          2.29          6.80          4.68   o                  
  -8    12     5        149.39        154.28          4.73   o                  
  -7    12     5        255.38        254.11          4.52   o                  
  -6    12     5        680.97        674.34          7.52   o                  
  -5    12     5        123.08        123.07          2.43   o                  
  -4    12     5         51.92         51.84          1.78   o                  
  -3    12     5        948.76        921.04         10.54   o                  
  -2    12     5        218.08        218.76          3.83   o                  
  -1    12     5       2250.05       2313.68         31.57   o                  
   0    12     5        282.78        282.20          5.65   o                  
   1    12     5       2095.52       2110.27         31.02   o                  
   2    12     5        170.38        170.41          3.44   o                  
   3    12     5       1774.71       1768.53         18.95   o                  
   5    12     5        216.42        216.85          4.18   o                  
   6    12     5        165.62        166.58          5.28   o                  
   7    12     5        331.92        329.43          6.88   o                  
   9    12     5         20.73         17.98          6.62   o                  
 -10    13     5         10.03          2.54          5.06   o                  
  -9    13     5        221.40        225.45          5.52   o                  
  -8    13     5         95.81         94.80          4.38   o                  
  -7    13     5        591.98        578.69          7.60   o                  
  -6    13     5        426.70        422.84          5.83   o                  
  -5    13     5        946.43        944.99          9.68   o                  
  -4    13     5       1050.94       1037.13         11.32   o                  
  -3    13     5        319.80        313.85          4.99   o                  
  -2    13     5       1955.78       1967.27         25.91   o                  
  -1    13     5         41.28         46.00          3.34   o                  
   0    13     5       1761.44       1781.90         29.55   o                  
   1    13     5         19.42         25.32          3.23   o                  
   2    13     5        735.48        742.19         10.50   o                  
   3    13     5         49.44         52.27          2.56   o                  
   4    13     5        559.52        555.62          7.44   o                  
   5    13     5         35.20         40.62          3.69   o                  
   6    13     5        390.10        378.92          6.73   o                  
   7    13     5         30.59         29.95          5.12   o                  
   8    13     5        194.32        191.81          6.24   o                  
  -9    14     5          6.81          5.99          4.72   o                  
  -8    14     5        263.43        264.39          5.73   o                  
  -7    14     5         17.98         23.17          3.73   o                  
  -6    14     5       1279.70       1279.83         16.15   o                  
  -5    14     5        108.95        107.59          2.84   o                  
  -4    14     5        705.72        711.77          9.60   o                  
  -3    14     5        248.59        241.64          5.06   o                  
  -2    14     5        474.74        486.43          7.64   o                  
  -1    14     5         93.19         95.56          3.94   o                  
   0    14     5        299.72        299.96          6.65   o                  
   1    14     5         71.24         72.77          3.65   o                  
   2    14     5         50.77         58.07          4.15   o                  
   3    14     5         84.20         84.18          3.25   o                  
   4    14     5         71.68         73.43          3.73   o                  
   5    14     5         58.46         52.75          3.73   o                  
   6    14     5         72.56         72.03          4.99   o                  
   7    14     5         26.17         36.31          5.46   o                  
   8    14     5          3.80          2.72          5.38   o                  
  -9    15     5          8.49          5.24          6.49   o                  
  -8    15     5          7.74          8.03          6.33   o                  
  -7    15     5         11.81          7.67          4.55   o                  
  -6    15     5        183.69        181.29          4.99   o                  
  -5    15     5         25.53         26.39          3.47   o                  
  -4    15     5        316.71        312.55          6.31   o                  
  -3    15     5         49.12         53.63          3.93   o                  
  -2    15     5       1559.55       1564.30         22.71   o                  
  -1    15     5         54.18         58.60          3.38   o                  
   0    15     5       1756.04       1786.67         28.82   o                  
   1    15     5        126.16        118.35          4.79   o                  
   2    15     5       2046.43       2020.44         30.62   o                  
   3    15     5         32.32         32.59          3.92   o                  
   4    15     5        862.76        863.05         12.30   o                  
   6    15     5        478.45        493.02          9.32   o                  
   8    15     5        148.63        150.62          6.87   o                  
  -9    16     5         37.93         48.06          6.76   o                  
  -8    16     5        400.21        402.50         10.66   o                  
  -7    16     5         66.60         77.45          6.06   o                  
  -6    16     5        937.08        924.50         15.23   o                  
  -5    16     5        109.54        110.71          4.29   o                  
  -4    16     5        639.93        642.99         11.04   o                  
  -3    16     5        105.71        102.01          4.18   o                  
  -2    16     5        433.89        440.08          8.95   o                  
  -1    16     5        433.65        437.58          7.20   o                  
   0    16     5        115.86        121.02          4.54   o                  
   1    16     5        108.99        111.92          4.34   o                  
   2    16     5         14.77         10.74          3.47   o                  
   3    16     5         31.59         32.95          4.10   o                  
   4    16     5          4.70         11.26          4.11   o                  
   5    16     5          5.46         10.30          4.39   o                  
   6    16     5         29.70         25.13          6.27   o                  
   7    16     5         62.71         56.53          6.61   o                  
   8    16     5         27.99         36.03          7.25   o                  
  -9    17     5         59.68         73.38          7.38   o                  
  -8    17     5         60.35         63.29          8.95   o                  
  -7    17     5        112.30        113.52          8.72   o                  
  -6    17     5        126.54        124.50          5.61   o                  
  -5    17     5        507.26        500.28          8.25   o                  
  -4    17     5        282.41        279.61          6.79   o                  
  -3    17     5         53.25         55.67          3.91   o                  
  -2    17     5        587.81        584.83         10.77   o                  
  -1    17     5        144.75        148.03          4.41   o                  
   0    17     5        796.39        778.26         13.49   o                  
   1    17     5          6.06          4.98          3.81   o                  
   2    17     5        648.40        623.91         12.56   o                  
   3    17     5         84.04         95.83          5.29   o                  
   4    17     5        195.60        195.49          5.34   o                  
   5    17     5          4.27          1.96          4.54   o                  
   6    17     5        142.82        145.90          7.20   o                  
  -8    18     5         61.34         69.28          8.90   o                  
  -7    18     5          2.90          5.41          8.45   o                  
  -6    18     5        303.90        300.70          7.28   o                  
  -5    18     5        203.77        198.22          5.50   o                  
  -4    18     5        172.84        163.94          5.90   o                  
  -3    18     5        336.67        328.98          7.56   o                  
  -2    18     5        191.53        199.44          6.61   o                  
  -1    18     5        725.06        743.35         13.84   o                  
   0    18     5         18.91         23.38          3.97   o                  
   1    18     5        687.14        682.45         12.59   o                  
   2    18     5         30.86         36.30          5.88   o                  
   3    18     5        475.60        473.59          9.37   o                  
   4    18     5         66.68         64.18          5.23   o                  
   5    18     5        456.45        465.92          9.06   o                  
   6    18     5         17.48         17.74          6.50   o                  
   7    18     5         96.67         91.01          7.36   o                  
  -7    19     5        353.64        354.09         11.54   o                  
  -5    19     5        492.98        497.06          8.55   o                  
  -4    19     5        124.53        127.18          5.78   o                  
  -3    19     5        186.97        206.40          7.45   o                  
  -2    19     5          6.57          3.69          5.36   o                  
  -1    19     5        168.96        181.54          7.27   o                  
   0    19     5         35.89         37.87          4.37   o                  
   1    19     5         73.68         76.43          4.75   o                  
   2    19     5         19.29         14.25          5.51   o                  
   3    19     5        111.60        109.28          6.52   o                  
   4    19     5        125.85        130.33          5.92   o                  
   6    19     5          7.69          9.26          7.38   o                  
   7    19     5         15.71         26.25          8.71   o                  
  -7    20     5         54.49         60.83          8.84   o                  
  -6    20     5          9.83          7.91          6.01   o                  
  -5    20     5         99.63         95.46          5.43   o                  
  -4    20     5         40.29         47.52          5.52   o                  
  -3    20     5        231.68        229.35          9.29   o                  
  -1    20     5        540.39        530.64         12.55   o                  
   0    20     5         12.45         14.46          4.54   o                  
   1    20     5        809.43        830.77         17.09   o                  
   2    20     5          9.78         16.26          5.51   o                  
   3    20     5        258.69        266.78          8.23   o                  
   5    20     5        254.86        257.23          8.36   o                  
   6    20     5         21.30         35.78          7.61   o                  
  -7    21     5        181.92        195.29          9.85   o                  
  -6    21     5         10.16          5.95          6.12   o                  
  -5    21     5        186.68        186.02          6.17   o                  
  -4    21     5         30.57         34.59          6.15   o                  
  -3    21     5        281.31        286.65         10.24   o                  
  -2    21     5         77.47         81.83          6.25   o                  
  -1    21     5        103.54        107.31          7.21   o                  
   0    21     5         80.62         84.09          6.51   o                  
   1    21     5          6.83          0.90          6.57   o                  
   2    21     5         88.28         96.19          6.13   o                  
   3    21     5         41.92         36.34          6.68   o                  
   4    21     5         38.85         42.60          6.01   o                  
   5    21     5         41.18         39.45          6.44   o                  
   6    21     5         32.87         30.89          8.45   o                  
  -6    22     5         58.29         63.79          7.35   o                  
  -5    22     5         89.46         87.68          5.94   o                  
  -4    22     5         77.45         82.49          5.86   o                  
  -3    22     5        187.29        184.06          7.43   o                  
  -2    22     5          8.44          9.97          7.60   o                  
  -1    22     5        167.11        150.84          7.83   o                  
   0    22     5         18.51         13.75          9.33   o                  
   1    22     5        187.36        182.15          7.45   o                  
   2    22     5        129.08        134.40          6.74   o                  
   3    22     5        180.02        182.58          8.13   o                  
   5    22     5         71.78         66.49          7.11   o                  
  -5    23     5         53.78         53.41          6.93   o                  
  -4    23     5         54.81         51.49          7.00   o                  
  -3    23     5          4.64          9.82          8.35   o                  
  -2    23     5         97.84         91.78         10.63   o                  
  -1    23     5          7.65         17.59          9.89   o                  
   0    23     5        278.48        278.26          9.26   o                  
   1    23     5          6.51          8.84          7.89   o                  
   2    23     5        127.91        127.08          9.14   o                  
   3    23     5          0.71          5.24          7.81   o                  
   4    23     5        127.60        120.04          8.93   o                  
  -5    24     5          4.12          4.53          8.27   o                  
  -4    24     5        115.71        111.51          7.03   o                  
  -2    24     5         81.71         72.62         10.73   o                  
  -1    24     5         13.81          5.17          7.70   o                  
   0    24     5         75.39         73.63          7.60   o                  
   1    24     5          0.60          0.57          7.61   o                  
   2    24     5         10.09          7.19          7.86   o                  
   3    24     5         13.52          6.88          7.92   o                  
  -4    25     5         62.02         65.51          6.69   o                  
  -3    25     5          1.45          5.17          9.07   o                  
  -2    25     5        145.69        149.56         11.92   o                  
  -1    25     5         10.98          5.91          8.13   o                  
   0    25     5        128.85        137.96          8.30   o                  
   1    25     5         38.35         51.99          8.92   o                  
   2    25     5        156.84        170.58          8.29   o                  
  -2    26     5         12.78         29.07          9.84   o                  
  -1    26     5         25.42         10.27         10.59   o                  
   0    26     5         13.40          9.08         10.28   o                  
   1    26     5         20.25         16.68          7.49   o                  
 -11     0     6          0.00         17.82          9.61   o                  
 -10     0     6        905.87        884.98         17.98   o                  
  -9     0     6          0.00          0.70          5.59   o                  
  -8     0     6        115.94        120.12          5.46   o                  
  -6     0     6         60.76         65.33          2.64   o                  
  -5     0     6          0.00          0.09          2.05   o                  
  -4     0     6        610.48        620.90          7.76   o                  
  -3     0     6          0.00          5.38          2.55   o                  
  -2     0     6       1343.47       1339.91         28.49   o                  
   0     0     6       1177.01       1199.43         33.17   o                  
   2     0     6       3683.09       3595.65         59.21   o                  
   3     0     6          0.00          0.00          2.35   o                  
   4     0     6       1711.24       1714.32         23.53   o                  
   5     0     6          0.00          1.81          2.47   o                  
   6     0     6       1809.16       1811.94         24.79   o                  
   7     0     6          0.00          3.53          4.27   o                  
   8     0     6        186.13        178.18          6.50   o                  
   9     0     6          0.00          5.03          7.96   o                  
  10     0     6        328.20        323.34         11.32   o                  
 -11     1     6         65.74         62.57          6.51   o                  
 -10     1     6        407.74        410.89          8.02   o                  
  -9     1     6        183.52        180.50          4.87   o                  
  -8     1     6       1541.67       1544.19         16.93   o                  
  -7     1     6        139.10        138.67          2.91   o                  
  -6     1     6       2273.36       2294.05         21.44   o                  
  -4     1     6       6865.49       6858.76         62.45   o                  
  -3     1     6        248.68        250.61          3.54   o                  
  -2     1     6       6188.20       6262.31         83.69   o                  
  -1     1     6       1993.80       1984.54         37.61   o                  
   0     1     6      10528.32      11001.15        226.17   o                  
   1     1     6        456.92        456.60          9.55   o                  
   2     1     6       3156.52       3146.75         42.65   o                  
   3     1     6        395.89        395.26          5.21   o                  
   4     1     6       1344.28       1328.73         14.78   o                  
   5     1     6         93.88         96.71          2.31   o                  
   6     1     6        276.67        273.05          4.65   o                  
   7     1     6         83.83         83.64          3.16   o                  
   8     1     6         16.98         17.27          3.68   o                  
   9     1     6         18.94         14.26          5.71   o                  
 -11     2     6        140.56        146.79          7.68   o                  
 -10     2     6        571.98        574.25          9.66   o                  
  -9     2     6        176.51        172.40          5.09   o                  
  -8     2     6        252.11        249.18          4.71   o                  
  -7     2     6        938.78        948.06         10.30   o                  
  -6     2     6        461.28        448.18          4.93   o                  
  -5     2     6       2152.88       2170.18         20.12   o                  
  -4     2     6        143.22        145.11          1.81   o                  
  -3     2     6       2670.26       2636.51         25.96   o                  
  -2     2     6        391.99        390.60          5.13   o                  
  -1     2     6       3726.27       3793.96         69.25   o                  
   0     2     6       5652.22       5672.38        103.01   o                  
   1     2     6       1502.23       1532.07         21.43   o                  
   2     2     6       3103.92       3127.13         47.38   o                  
   3     2     6       1985.19       1990.02         22.79   o                  
   4     2     6       1536.64       1517.00         17.33   o                  
   5     2     6        163.55        163.06          3.18   o                  
   6     2     6        622.85        626.87          8.70   o                  
   7     2     6         86.82         87.81          3.47   o                  
   8     2     6        222.89        223.35          5.47   o                  
   9     2     6         69.64         81.76          5.34   o                  
  10     2     6        197.51        191.77          7.29   o                  
 -11     3     6        251.04        254.55          8.11   o                  
 -10     3     6          7.76         12.80          5.56   o                  
  -9     3     6        446.60        451.87          7.49   o                  
  -8     3     6        253.71        260.05          4.79   o                  
  -7     3     6        138.61        141.39          3.20   o                  
  -6     3     6        818.00        822.49          8.35   o                  
  -5     3     6         40.77         40.88          1.40   o                  
  -4     3     6       4198.94       4193.31         35.25   o                  
  -3     3     6        772.28        773.55          8.21   o                  
  -2     3     6       3560.59       3533.60         47.63   o                  
  -1     3     6       1596.98       1611.22         30.98   o                  
   0     3     6       3086.45       3058.06         52.05   o                  
   1     3     6        885.01        882.67         12.73   o                  
   2     3     6       2063.63       2081.61         26.23   o                  
   3     3     6       1772.08       1787.77         18.75   o                  
   4     3     6        763.11        769.49          8.67   o                  
   5     3     6       1239.02       1244.97         13.10   o                  
   6     3     6        102.21        107.33          3.18   o                  
   7     3     6        579.30        570.64          9.09   o                  
   8     3     6         65.78         66.35          4.47   o                  
   9     3     6        148.82        140.86          6.02   o                  
  10     3     6          3.68          9.73          7.94   o                  
 -11     4     6        303.45        316.04          7.32   o                  
 -10     4     6         12.15         12.71          5.26   o                  
  -9     4     6        710.12        716.05          9.45   o                  
  -8     4     6          4.21          8.70          3.25   o                  
  -7     4     6       1667.18       1669.65         16.58   o                  
  -6     4     6        340.24        341.06          4.00   o                  
  -5     4     6       3050.57       3079.11         26.54   o                  
  -4     4     6          0.80          1.01          1.16   o                  
  -3     4     6       6245.79       6233.48         66.63   o                  
  -2     4     6        511.68        504.98          8.19   o                  
  -1     4     6       7580.20       7711.13        125.15   o                  
   0     4     6        737.99        719.45         15.13   o                  
   1     4     6       5485.96       5513.15         70.72   o                  
   2     4     6        130.64        131.78          2.55   o                  
   3     4     6       1384.26       1386.44         14.63   o                  
   4     4     6        637.11        645.78          7.18   o                  
   5     4     6        657.52        666.23          7.34   o                  
   6     4     6        102.09        101.12          2.70   o                  
   7     4     6        152.99        150.19          4.22   o                  
   8     4     6        145.12        147.09          4.68   o                  
   9     4     6         16.51         21.91          4.66   o                  
  10     4     6         12.39         20.70          7.85   o                  
 -11     5     6        386.14        384.26          7.83   o                  
 -10     5     6         33.09         29.83          5.37   o                  
  -9     5     6        316.56        319.90          5.74   o                  
  -8     5     6         13.30         19.89          3.49   o                  
  -7     5     6        154.34        161.48          3.28   o                  
  -6     5     6        111.90        118.01          2.59   o                  
  -5     5     6         15.09         17.21          1.38   o                  
  -4     5     6         76.89         78.46          1.57   o                  
  -3     5     6          4.98          7.00          1.46   o                  
  -2     5     6         11.01         14.21          1.90   o                  
  -1     5     6       1105.61       1091.56         17.63   o                  
   0     5     6          9.56         15.36          2.32   o                  
   1     5     6       6008.06       5890.53         75.08   o                  
   2     5     6         54.35         57.85          1.98   o                  
   3     5     6       2822.63       2849.18         29.47   o                  
   4     5     6         71.04         70.13          1.77   o                  
   5     5     6       1112.24       1110.74         11.89   o                  
   7     5     6        252.01        247.01          5.13   o                  
   9     5     6        355.42        357.27          7.41   o                  
 -11     6     6        149.30        147.30          6.54   o                  
 -10     6     6         25.07         32.80          5.42   o                  
  -9     6     6        176.66        181.31          4.86   o                  
  -8     6     6        350.75        348.72          5.47   o                  
  -7     6     6       1003.93       1019.76         11.43   o                  
  -6     6     6          4.04          5.79          2.16   o                  
  -5     6     6       3179.04       3165.49         27.96   o                  
  -4     6     6         17.93         19.84          1.38   o                  
  -3     6     6       8307.13       8299.79         90.81   o                  
  -2     6     6       1126.92       1150.97         17.13   o                  
  -1     6     6       5203.66       5186.26         73.56   o                  
   0     6     6         74.61         73.47          2.24   o                  
   1     6     6       7161.75       7189.82         91.66   o                  
   2     6     6         53.90         53.42          1.86   o                  
   3     6     6       2114.69       2131.43         21.73   o                  
   4     6     6        334.93        337.97          4.43   o                  
   5     6     6       1079.42       1079.50         11.24   o                  
   6     6     6        160.69        159.40          3.48   o                  
   7     6     6         21.79         22.83          3.72   o                  
   8     6     6         95.29         99.34          5.23   o                  
   9     6     6          3.13          9.53          4.96   o                  
 -11     7     6         95.99         90.56          6.11   o                  
 -10     7     6        161.51        171.57          6.05   o                  
  -9     7     6        151.75        155.87          5.08   o                  
  -8     7     6        121.89        124.05          3.84   o                  
  -7     7     6        622.15        619.36          7.32   o                  
  -6     7     6       1092.38       1088.82         10.61   o                  
  -5     7     6        164.89        163.83          2.41   o                  
  -4     7     6       1217.86       1218.56         11.76   o                  
  -3     7     6         23.45         28.57          1.60   o                  
  -2     7     6       3713.69       3691.68         43.78   o                  
  -1     7     6        716.12        695.66         10.85   o                  
   0     7     6       1062.43       1055.55         18.02   o                  
   1     7     6       2394.73       2369.75         32.02   o                  
   2     7     6       1106.11       1101.97         13.72   o                  
   3     7     6       1908.48       1922.99         19.70   o                  
   4     7     6        338.62        341.73          4.40   o                  
   5     7     6       1176.29       1172.90         12.63   o                  
   6     7     6        255.84        253.83          4.63   o                  
   7     7     6        476.24        473.83          6.90   o                  
   8     7     6         27.62         30.39          4.98   o                  
   9     7     6        279.33        276.27          6.91   o                  
 -11     8     6         45.92         38.32          6.03   o                  
 -10     8     6         70.71         82.47          5.42   o                  
  -9     8     6         22.76         24.14          4.78   o                  
  -8     8     6        164.85        166.06          4.19   o                  
  -7     8     6        572.35        576.61          7.22   o                  
  -6     8     6          7.90          4.01          1.97   o                  
  -5     8     6       1268.14       1260.05         12.08   o                  
  -4     8     6         54.63         53.27          1.64   o                  
  -3     8     6       3464.85       3519.24         37.80   o                  
  -2     8     6         17.45         16.96          1.96   o                  
  -1     8     6       1461.35       1478.69         19.55   o                  
   0     8     6       1593.03       1566.82         29.52   o                  
   1     8     6        987.32        991.09         14.07   o                  
   2     8     6       1469.97       1463.01         17.08   o                  
   3     8     6        478.93        484.88          5.51   o                  
   4     8     6       1345.56       1365.83         14.16   o                  
   5     8     6         76.05         79.66          2.59   o                  
   6     8     6         51.32         52.35          3.20   o                  
   7     8     6          9.71         11.90          3.50   o                  
   8     8     6        329.01        338.24          7.38   o                  
   9     8     6          4.30         10.41          5.43   o                  
 -10     9     6        237.76        236.39          6.35   o                  
  -9     9     6          1.08          3.93          4.81   o                  
  -8     9     6        273.93        279.90          5.33   o                  
  -7     9     6         15.60         16.98          2.93   o                  
  -6     9     6       1242.20       1240.04         12.07   o                  
  -5     9     6          0.72          3.46          1.63   o                  
  -4     9     6       2628.02       2600.83         25.51   o                  
  -3     9     6        127.83        128.04          2.21   o                  
  -2     9     6       4660.91       4742.68         56.25   o                  
  -1     9     6         78.17         80.62          2.50   o                  
   0     9     6       3546.37       3548.24         50.58   o                  
   1     9     6         79.33         80.01          2.55   o                  
   2     9     6       3685.53       3635.22         40.56   o                  
   3     9     6        228.54        227.03          3.15   o                  
   4     9     6       1338.50       1353.99         13.47   o                  
   5     9     6         35.53         40.33          2.38   o                  
   6     9     6        165.85        167.83          3.96   o                  
   7     9     6         62.94         62.24          4.11   o                  
   8     9     6          1.51          3.47          4.87   o                  
   9     9     6         41.31         31.25          5.51   o                  
 -10    10     6        172.86        169.77          5.97   o                  
  -8    10     6        324.57        325.52          5.66   o                  
  -7    10     6         66.23         74.19          3.21   o                  
  -6    10     6         88.31         84.23          2.44   o                  
  -5    10     6         38.03         39.87          1.82   o                  
  -4    10     6        150.45        147.95          2.43   o                  
  -3    10     6         80.53         79.59          1.80   o                  
  -2    10     6        174.54        180.77          3.40   o                  
  -1    10     6         26.36         24.92          2.24   o                  
   0    10     6       1399.93       1357.01         20.06   o                  
   1    10     6         11.06          8.86          1.59   o                  
   2    10     6       3076.60       3019.59         33.62   o                  
   3    10     6          7.82          8.63          1.72   o                  
   4    10     6       1252.67       1251.88         12.71   o                  
   5    10     6        126.39        130.28          3.56   o                  
   6    10     6        447.55        442.66          6.88   o                  
   8    10     6        355.14        358.85          6.69   o                  
   9    10     6         20.27         23.24          5.43   o                  
 -10    11     6        199.95        203.19          6.14   o                  
  -9    11     6          6.85          2.41          5.07   o                  
  -8    11     6        302.74        309.80          6.08   o                  
  -7    11     6          4.63          5.62          2.97   o                  
  -6    11     6       1772.34       1767.71         17.72   o                  
  -5    11     6         11.35         11.16          1.76   o                  
  -4    11     6       3419.56       3376.57         34.42   o                  
  -3    11     6          3.88          3.99          1.55   o                  
  -2    11     6       4205.14       4245.16         47.49   o                  
  -1    11     6         23.31         24.07          2.83   o                  
   0    11     6       2589.75       2575.34         35.50   o                  
   1    11     6        151.48        145.85          2.35   o                  
   2    11     6       1509.13       1513.16         18.12   o                  
   3    11     6        160.09        165.16          3.14   o                  
   4    11     6        672.53        664.64          7.92   o                  
   5    11     6         42.01         44.81          2.92   o                  
   6    11     6         29.24         36.67          3.39   o                  
   7    11     6         23.90         25.80          4.65   o                  
   8    11     6          1.11          3.78          4.44   o                  
   9    11     6         17.83         20.20          6.16   o                  
 -10    12     6         59.18         61.85          5.64   o                  
  -9    12     6         73.76         80.42          5.31   o                  
  -8    12     6        200.51        194.51          4.94   o                  
  -7    12     6         66.77         64.30          3.01   o                  
  -6    12     6         29.23         29.67          2.55   o                  
  -5    12     6        623.68        621.88          6.70   o                  
  -4    12     6         28.90         29.49          1.87   o                  
  -3    12     6        549.56        554.69          6.63   o                  
  -2    12     6        325.60        317.72          4.93   o                  
  -1    12     6        786.59        797.17         12.62   o                  
   0    12     6        242.46        241.67          5.89   o                  
   1    12     6        638.01        639.37          8.45   o                  
   2    12     6        945.47        940.34         11.60   o                  
   3    12     6       1392.72       1393.84         16.53   o                  
   4    12     6        469.05        472.20          7.09   o                  
   5    12     6        329.55        334.82          5.72   o                  
   6    12     6        638.66        642.55          9.68   o                  
   7    12     6         26.51         23.20          4.90   o                  
   8    12     6        219.46        219.10          6.22   o                  
 -10    13     6         91.36         92.99          6.32   o                  
  -9    13     6        149.24        148.65          6.27   o                  
  -8    13     6        148.56        152.13          5.62   o                  
  -7    13     6          1.30          5.58          3.44   o                  
  -6    13     6        958.82        944.50         10.76   o                  
  -5    13     6          7.90          8.54          1.96   o                  
  -4    13     6        410.80        416.09          5.36   o                  
  -3    13     6          0.70          2.71          2.23   o                  
  -2    13     6        671.02        688.15         10.78   o                  
  -1    13     6        263.59        260.28          5.80   o                  
   0    13     6        163.11        168.54          5.19   o                  
   1    13     6       1021.67       1009.07         14.11   o                  
   2    13     6        463.71        469.73          7.19   o                  
   3    13     6        849.70        829.78         10.42   o                  
   4    13     6        137.21        140.73          3.86   o                  
   5    13     6         56.60         58.00          3.28   o                  
   6    13     6          9.17          9.86          4.69   o                  
   7    13     6        115.29        114.42          5.71   o                  
   8    13     6          3.05         10.76          5.30   o                  
  -9    14     6        396.71        408.25          8.19   o                  
  -8    14     6         46.20         53.24          5.49   o                  
  -7    14     6        382.42        382.51          6.27   o                  
  -6    14     6         13.66         13.10          3.24   o                  
  -5    14     6       1505.12       1492.61         16.63   o                  
  -4    14     6          1.47          6.88          2.64   o                  
  -3    14     6       1354.70       1342.15         16.24   o                  
  -2    14     6         70.19         73.16          3.72   o                  
  -1    14     6       2789.88       2805.88         42.88   o                  
   0    14     6         60.90         63.56          4.58   o                  
   1    14     6       1050.51       1061.36         18.09   o                  
   2    14     6         11.73         11.41          4.30   o                  
   3    14     6       1087.30       1100.82         15.58   o                  
   4    14     6         69.83         68.38          3.82   o                  
   5    14     6         68.96         66.78          4.14   o                  
   6    14     6          3.86          5.65          3.80   o                  
   7    14     6         27.38         24.52          5.27   o                  
   8    14     6         53.34         48.75          5.44   o                  
  -9    15     6        232.99        235.94          7.48   o                  
  -8    15     6          7.42          3.18          5.68   o                  
  -7    15     6         24.26         25.19          4.31   o                  
  -6    15     6          8.23          8.12          4.14   o                  
  -5    15     6         66.09         66.92          4.07   o                  
  -4    15     6         44.94         46.63          3.60   o                  
  -3    15     6        114.00        116.55          4.62   o                  
  -2    15     6        113.53        114.60          4.37   o                  
  -1    15     6        128.22        125.94          5.33   o                  
   0    15     6          1.56          8.99          4.57   o                  
   1    15     6        801.96        783.69         16.03   o                  
   2    15     6         25.69         23.92          4.63   o                  
   3    15     6        693.10        683.77         11.96   o                  
   4    15     6        347.85        348.59          6.50   o                  
   5    15     6        580.62        588.61          9.57   o                  
   6    15     6         16.02         16.75          5.18   o                  
   7    15     6        377.01        387.61          8.90   o                  
  -9    16     6        261.37        259.04          8.30   o                  
  -8    16     6          0.11          0.88          6.99   o                  
  -7    16     6        449.88        454.81         10.72   o                  
  -6    16     6         12.21         14.23          5.04   o                  
  -5    16     6       1771.97       1721.61         24.21   o                  
  -4    16     6         12.73         12.60          4.47   o                  
  -3    16     6       1057.21       1060.92         16.90   o                  
  -2    16     6         64.16         68.86          4.54   o                  
  -1    16     6        883.25        897.47         16.67   o                  
   0    16     6         46.57         50.09          5.04   o                  
   1    16     6        553.17        554.74         11.82   o                  
   2    16     6        154.32        162.37          5.48   o                  
   3    16     6        463.73        476.56          8.79   o                  
   4    16     6         62.64         60.41          4.30   o                  
   5    16     6        215.01        217.87          5.40   o                  
   6    16     6          2.55          1.49          6.02   o                  
   7    16     6          3.18          2.87          6.58   o                  
  -8    17     6        137.84        140.72          9.29   o                  
  -7    17     6         22.73         20.10          6.97   o                  
  -6    17     6        147.21        160.02          5.93   o                  
  -5    17     6         14.08         13.09          4.52   o                  
  -4    17     6        159.62        165.32          5.82   o                  
  -3    17     6        158.61        149.87          6.75   o                  
  -2    17     6        231.02        233.74          7.81   o                  
  -1    17     6        101.91        103.12          4.19   o                  
   0    17     6        314.85        313.19          7.11   o                  
   1    17     6        284.20        272.62          6.85   o                  
   2    17     6        352.12        346.23          8.15   o                  
   3    17     6        116.35        118.84          5.46   o                  
   4    17     6        185.98        192.13          5.81   o                  
   5    17     6        199.14        205.89          6.01   o                  
   6    17     6         23.38         21.44          6.56   o                  
   7    17     6        125.34        129.23          7.10   o                  
  -8    18     6         32.08         40.04          8.75   o                  
  -7    18     6         68.90         77.23          7.33   o                  
  -6    18     6          1.56          4.20          5.20   o                  
  -5    18     6        211.41        210.69          5.96   o                  
  -4    18     6          8.38         12.39          4.75   o                  
  -3    18     6        285.60        291.93          7.89   o                  
  -2    18     6         18.10         24.11          5.37   o                  
  -1    18     6        370.11        376.99          8.38   o                  
   0    18     6        155.97        154.64          5.35   o                  
   1    18     6        196.44        202.24          6.73   o                  
   2    18     6        274.07        265.12          8.24   o                  
   3    18     6          3.47          5.71          5.42   o                  
   4    18     6        223.54        223.25          5.53   o                  
   5    18     6          9.24         10.71          4.72   o                  
   6    18     6        108.82        104.72          7.07   o                  
  -8    19     6        266.05        270.17         10.47   o                  
  -7    19     6          8.27         16.56          7.24   o                  
  -6    19     6        485.68        483.29          9.37   o                  
  -5    19     6         24.91         20.86          5.05   o                  
  -4    19     6        866.51        856.31         18.63   o                  
  -3    19     6         20.14         24.22          6.28   o                  
  -2    19     6        675.07        668.75         13.37   o                  
  -1    19     6          6.05         15.75          6.19   o                  
   0    19     6        498.90        512.76         10.64   o                  
   1    19     6          2.79          3.51          5.51   o                  
   2    19     6        347.67        339.12          9.43   o                  
   3    19     6        114.23        117.02          6.23   o                  
   4    19     6        157.50        162.27          6.25   o                  
   5    19     6        115.10        107.97          6.68   o                  
   6    19     6         33.24         31.12          6.77   o                  
  -6    20     6         32.04         39.22          5.52   o                  
  -5    20     6         12.04         12.59          5.12   o                  
  -4    20     6          6.59          3.19          6.30   o                  
  -3    20     6         12.75         20.94          6.56   o                  
  -2    20     6         34.69         38.56          5.98   o                  
  -1    20     6         95.96        102.97          7.01   o                  
   0    20     6        244.99        246.12          6.96   o                  
   1    20     6          7.75          9.59          5.43   o                  
   2    20     6        198.19        194.54          8.12   o                  
   3    20     6         39.28         36.16          6.07   o                  
   4    20     6        242.79        243.46          7.12   o                  
   5    20     6         42.55         32.33          6.49   o                  
   6    20     6        120.25        130.02          8.26   o                  
  -7    21     6          1.12          3.19          7.96   o                  
  -6    21     6        141.47        134.80          6.80   o                  
  -5    21     6         56.91         50.13          5.99   o                  
  -4    21     6        611.09        610.05         13.11   o                  
  -3    21     6         10.04          3.33          6.79   o                  
  -2    21     6        326.42        356.59         10.73   o                  
  -1    21     6         13.54          5.37          6.78   o                  
   0    21     6        417.47        425.66          9.52   o                  
   1    21     6          2.48          7.32          6.25   o                  
   2    21     6         96.36         97.63          6.36   o                  
   3    21     6          0.62          2.35          6.76   o                  
   4    21     6        109.36        110.69          6.68   o                  
   5    21     6          2.27          7.44          6.67   o                  
  -6    22     6         24.17         21.93          6.88   o                  
  -5    22     6         59.47         64.11          6.80   o                  
  -4    22     6          2.16          8.29          6.56   o                  
  -3    22     6        242.48        245.66         10.28   o                  
  -1    22     6         60.61         74.49          7.36   o                  
   0    22     6          2.98          8.70          6.46   o                  
   1    22     6        146.52        145.62          7.53   o                  
   2    22     6         93.73         96.91          7.08   o                  
   3    22     6         26.64         20.05          7.04   o                  
   4    22     6         98.78        109.67          7.79   o                  
   5    22     6         36.64         45.74          6.26   o                  
  -5    23     6          7.52         14.91          5.84   o                  
  -4    23     6        143.39        154.60          6.81   o                  
  -3    23     6         34.21         41.85          6.47   o                  
  -2    23     6        173.21        199.41         11.89   o                  
  -1    23     6         57.41         59.98          7.54   o                  
   0    23     6        150.62        176.43         10.91   o                  
   1    23     6         75.82         87.72          6.61   o                  
   2    23     6          1.66          2.39          6.51   o                  
   3    23     6        191.98        194.77          7.80   o                  
   4    23     6          0.71         12.47          7.26   o                  
  -4    24     6         51.91         56.39          6.58   o                  
  -3    24     6        343.83        352.16         12.71   o                  
  -1    24     6        224.28        223.57         12.23   o                  
   0    24     6          0.19          1.25          8.83   o                  
   1    24     6        141.84        145.02          9.06   o                  
   2    24     6        101.05         89.67         10.27   o                  
   3    24     6        128.00        118.59          8.46   o                  
  -3    25     6          0.20          0.10         10.22   o                  
  -2    25     6          5.96          9.31         11.00   o                  
  -1    25     6         20.01         24.26          8.37   o                  
   1    25     6         10.20          7.40          8.08   o                  
  -1    26     6        125.58        119.15          8.75   o                  
   0    26     6          3.02          5.47          8.29   o                  
 -11     0     7        238.34        242.17         11.73   o                  
  -9     0     7        711.28        698.51         12.44   o                  
  -7     0     7       1101.29       1116.50         15.23   o                  
  -6     0     7          0.00          0.89          2.32   o                  
  -5     0     7       2667.08       2668.03         28.44   o                  
  -4     0     7          0.00          0.69          1.43   o                  
  -3     0     7       1588.96       1599.66         29.98   o                  
  -1     0     7       4527.93       4608.50         95.65   o                  
   0     0     7          0.00          2.68          2.89   o                  
   1     0     7        135.38        132.23          4.22   o                  
   2     0     7          0.00          3.75          3.14   o                  
   3     0     7        221.88        228.97          5.38   o                  
   4     0     7          0.00          1.30          2.43   o                  
   5     0     7        248.54        244.37          4.81   o                  
   6     0     7          0.00          3.89          3.56   o                  
   7     0     7        133.15        127.75          5.73   o                  
   9     0     7        413.24        400.02         13.06   o                  
 -11     1     7        144.55        130.90          7.04   o                  
 -10     1     7        123.72        130.83          5.64   o                  
  -9     1     7         39.07         35.77          4.05   o                  
  -8     1     7         76.36         79.26          3.64   o                  
  -7     1     7        453.15        451.30          5.36   o                  
  -6     1     7         15.25         19.47          2.05   o                  
  -5     1     7        315.22        319.53          3.38   o                  
  -4     1     7        344.30        342.86          3.82   o                  
  -3     1     7       4379.73       4389.69         49.93   o                  
  -2     1     7       1115.04       1095.01         15.29   o                  
  -1     1     7       3389.29       3539.14         64.59   o                  
   0     1     7        507.13        506.74          9.93   o                  
   1     1     7       7005.08       6969.04         95.14   o                  
   2     1     7        600.81        592.94          8.91   o                  
   3     1     7       6273.96       6245.48         69.00   o                  
   4     1     7        207.88        205.11          3.29   o                  
   5     1     7       3551.00       3506.53         38.86   o                  
   6     1     7          9.77          8.36          2.79   o                  
   7     1     7        968.91        959.35         12.73   o                  
   8     1     7         17.32         13.67          3.93   o                  
   9     1     7         59.93         54.81          5.29   o                  
 -11     2     7        233.90        237.58          8.47   o                  
 -10     2     7        114.70        116.82          5.75   o                  
  -9     2     7        828.61        825.95         10.90   o                  
  -8     2     7        203.48        198.69          4.37   o                  
  -7     2     7        917.54        928.61         10.83   o                  
  -6     2     7        374.26        370.78          4.50   o                  
  -5     2     7       1642.80       1639.50         14.91   o                  
  -4     2     7        253.80        252.26          2.99   o                  
  -3     2     7       2023.44       1996.38         21.09   o                  
  -2     2     7       1544.08       1553.89         18.81   o                  
  -1     2     7       2252.63       2261.83         30.96   o                  
   0     2     7        510.62        526.45         10.25   o                  
   1     2     7          0.84          2.69          1.92   o                  
   2     2     7       4094.02       4086.32         60.10   o                  
   3     2     7        542.92        557.97          7.39   o                  
   4     2     7       1413.27       1415.77         16.91   o                  
   5     2     7        271.64        277.32          4.64   o                  
   6     2     7       1062.86       1057.30         14.27   o                  
   7     2     7         53.29         53.90          3.27   o                  
   8     2     7         20.30         18.57          4.84   o                  
   9     2     7         33.69         35.75          5.22   o                  
 -11     3     7         11.02          8.75          6.11   o                  
 -10     3     7        376.90        375.30          8.04   o                  
  -9     3     7          6.52          6.86          4.63   o                  
  -8     3     7        579.63        593.05          7.80   o                  
  -7     3     7        699.02        694.56          8.10   o                  
  -6     3     7        957.50        974.43          9.61   o                  
  -5     3     7        104.59        107.43          1.71   o                  
  -4     3     7       1176.38       1174.16         11.12   o                  
  -3     3     7       3511.98       3494.25         35.22   o                  
  -2     3     7       1812.81       1812.27         23.70   o                  
  -1     3     7       1178.87       1179.15         20.97   o                  
   0     3     7       1088.54       1093.64         16.57   o                  
   1     3     7       4260.41       4226.80         57.08   o                  
   2     3     7          5.15          6.76          2.00   o                  
   3     3     7        715.75        714.68          7.94   o                  
   4     3     7          6.85          7.93          1.82   o                  
   5     3     7        754.15        752.99          9.16   o                  
   6     3     7         92.51         97.31          3.51   o                  
   7     3     7        182.39        178.32          4.57   o                  
   8     3     7        106.50        109.76          4.71   o                  
   9     3     7         55.99         58.48          6.65   o                  
 -11     4     7         13.96         18.36          5.83   o                  
 -10     4     7         94.69        102.13          5.94   o                  
  -9     4     7        210.10        207.78          5.07   o                  
  -8     4     7         60.85         58.96          3.71   o                  
  -7     4     7        461.09        459.15          5.65   o                  
  -6     4     7        244.13        253.19          3.47   o                  
  -5     4     7        319.37        319.03          3.36   o                  
  -4     4     7       1453.83       1449.20         13.76   o                  
  -3     4     7         44.60         45.12          1.36   o                  
  -2     4     7       4571.87       4573.09         58.41   o                  
  -1     4     7        318.03        316.03          6.53   o                  
   0     4     7       5529.60       5574.32         74.85   o                  
   1     4     7        282.47        285.30          4.72   o                  
   2     4     7       6045.10       6049.37         74.81   o                  
   3     4     7         11.81         13.65          1.49   o                  
   4     4     7       4677.25       4609.98         46.01   o                  
   5     4     7          1.22          3.91          1.95   o                  
   6     4     7       1769.17       1759.76         21.30   o                  
   7     4     7        210.25        203.62          4.87   o                  
   8     4     7        324.35        320.33          6.92   o                  
 -11     5     7          3.26         11.31          6.05   o                  
 -10     5     7        527.19        529.62          8.87   o                  
  -9     5     7        145.89        147.75          4.74   o                  
  -8     5     7       1194.76       1220.31         13.39   o                  
  -7     5     7          0.44          4.40          2.74   o                  
  -6     5     7       3158.68       3158.26         31.30   o                  
  -5     5     7        176.26        180.71          2.34   o                  
  -4     5     7       1605.62       1601.41         16.07   o                  
  -3     5     7        481.75        480.41          6.39   o                  
  -2     5     7       2823.16       2775.29         36.00   o                  
  -1     5     7         52.06         53.68          2.18   o                  
   0     5     7        110.74        112.45          2.67   o                  
   1     5     7        567.07        561.04          8.51   o                  
   2     5     7         31.33         31.37          2.42   o                  
   3     5     7        251.12        252.38          3.48   o                  
   4     5     7        362.86        364.21          4.50   o                  
   5     5     7         38.78         40.27          2.31   o                  
   6     5     7        121.11        122.89          3.24   o                  
   7     5     7          1.33          6.23          4.07   o                  
   8     5     7        151.52        154.68          5.36   o                  
   9     5     7          8.36         13.20          5.60   o                  
 -11     6     7         92.95        105.53          6.49   o                  
 -10     6     7         30.19         36.44          5.79   o                  
  -9     6     7        119.52        123.02          4.74   o                  
  -8     6     7        175.28        176.91          4.21   o                  
  -7     6     7        109.26        114.18          3.55   o                  
  -6     6     7        596.10        592.45          6.21   o                  
  -5     6     7         17.30         18.12          1.42   o                  
  -4     6     7       2842.10       2847.59         27.61   o                  
  -3     6     7        273.08        280.46          4.28   o                  
  -2     6     7       4519.25       4547.28         64.40   o                  
  -1     6     7        101.78         99.25          2.58   o                  
   0     6     7       6525.10       6597.48         80.08   o                  
   1     6     7          0.22          1.05          2.18   o                  
   2     6     7       2556.88       2528.65         28.53   o                  
   3     6     7        101.03        101.69          2.22   o                  
   4     6     7       2829.29       2841.89         29.71   o                  
   5     6     7          3.04          4.72          2.33   o                  
   6     6     7        917.10        914.41         12.03   o                  
   7     6     7          6.63          4.75          4.12   o                  
   8     6     7        500.00        494.08          8.68   o                  
   9     6     7          5.51          5.60          5.12   o                  
 -10     7     7        485.91        491.94          8.89   o                  
  -9     7     7        158.27        168.39          5.13   o                  
  -8     7     7       1143.15       1143.63         13.88   o                  
  -7     7     7         23.79         28.67          3.31   o                  
  -6     7     7       1974.21       1962.83         18.97   o                  
  -5     7     7        318.62        315.78          3.56   o                  
  -4     7     7        637.33        642.99          6.86   o                  
  -3     7     7        553.69        566.09          7.58   o                  
  -2     7     7        377.79        376.74          5.86   o                  
  -1     7     7       2531.26       2567.45         33.51   o                  
   0     7     7          4.71          7.19          1.83   o                  
   1     7     7       2388.05       2390.85         31.68   o                  
   2     7     7         25.77         24.53          2.07   o                  
   3     7     7       1654.56       1658.08         17.97   o                  
   4     7     7        281.68        282.27          3.95   o                  
   5     7     7        742.65        739.07          8.27   o                  
   6     7     7        175.34        174.74          4.08   o                  
   7     7     7        127.87        122.95          4.36   o                  
   8     7     7        107.14        106.80          5.40   o                  
   9     7     7         71.28         76.01          5.52   o                  
 -11     8     7        152.30        160.80          6.93   o                  
 -10     8     7          0.57          3.02          5.43   o                  
  -9     8     7        472.28        492.82          7.79   o                  
  -8     8     7         33.62         35.75          3.97   o                  
  -7     8     7       1660.31       1666.14         18.04   o                  
  -6     8     7         92.41         95.25          2.59   o                  
  -5     8     7        987.05        994.43         10.23   o                  
  -4     8     7        292.84        292.14          3.87   o                  
  -3     8     7       1151.56       1146.10         13.30   o                  
  -2     8     7       2589.45       2545.03         31.72   o                  
  -1     8     7         62.40         62.71          2.17   o                  
   0     8     7       3732.71       3654.95         55.43   o                  
   1     8     7        271.49        268.43          4.82   o                  
   2     8     7       2094.53       2032.00         22.48   o                  
   3     8     7        100.07        100.18          1.92   o                  
   4     8     7         98.26        100.13          2.46   o                  
   5     8     7          8.67          8.40          2.35   o                  
   6     8     7        140.12        139.16          3.82   o                  
   7     8     7        129.96        140.48          4.21   o                  
   8     8     7         94.72        107.60          5.47   o                  
   9     8     7         36.82         36.52          5.43   o                  
 -10     9     7         27.11         35.44          5.48   o                  
  -9     9     7        105.21        117.31          5.65   o                  
  -8     9     7          9.98          7.60          3.85   o                  
  -7     9     7         24.85         27.48          3.11   o                  
  -6     9     7        126.11        127.25          2.76   o                  
  -5     9     7       1499.50       1490.91         14.43   o                  
  -4     9     7         84.58         89.55          2.17   o                  
  -3     9     7       2291.08       2288.41         25.16   o                  
  -2     9     7        174.37        178.64          3.86   o                  
  -1     9     7       4982.72       4926.13         63.04   o                  
   0     9     7        307.13        312.25          5.54   o                  
   1     9     7       2108.04       2086.71         26.19   o                  
   2     9     7         89.63         87.91          2.22   o                  
   3     9     7       2111.90       2112.47         20.92   o                  
   4     9     7          8.72          8.36          2.05   o                  
   5     9     7       1898.57       1904.84         21.30   o                  
   6     9     7        192.18        187.79          4.28   o                  
   7     9     7        795.26        793.99         10.34   o                  
   8     9     7         43.17         46.14          5.77   o                  
   9     9     7        156.00        159.01          6.10   o                  
 -10    10     7          1.57          4.35          5.41   o                  
  -9    10     7        683.86        684.04         10.32   o                  
  -8    10     7         79.45         77.93          3.99   o                  
  -7    10     7       2096.02       2082.92         21.85   o                  
  -6    10     7          0.60          4.37          2.27   o                  
  -5    10     7       1576.01       1571.15         15.93   o                  
  -4    10     7         33.32         32.01          1.89   o                  
  -3    10     7        574.52        580.78          7.50   o                  
  -2    10     7         12.59         12.54          2.53   o                  
  -1    10     7        154.05        157.89          3.56   o                  
   0    10     7        445.13        440.18          7.03   o                  
   1    10     7         26.73         32.56          2.29   o                  
   2    10     7          8.62          7.15          1.86   o                  
   3    10     7          3.97          8.01          1.97   o                  
   4    10     7         11.10         10.35          1.89   o                  
   5    10     7        336.91        343.81          4.94   o                  
   6    10     7        138.07        133.14          4.15   o                  
   7    10     7        102.90        102.73          4.62   o                  
   9    10     7         94.40         98.39          5.68   o                  
 -10    11     7         48.64         45.53          5.99   o                  
  -9    11     7        150.15        160.61          6.35   o                  
  -8    11     7        497.04        509.30          7.11   o                  
  -7    11     7         50.72         53.32          3.52   o                  
  -6    11     7         76.18         75.96          2.86   o                  
  -5    11     7        760.52        751.13          7.94   o                  
  -4    11     7        133.56        130.97          2.54   o                  
  -3    11     7        946.73        948.61         10.51   o                  
  -2    11     7         51.86         54.33          3.02   o                  
  -1    11     7       6317.43       6290.70         79.66   o                  
   0    11     7         16.27         16.11          2.24   o                  
   1    11     7       3065.96       2997.83         32.52   o                  
   2    11     7         25.06         23.28          1.99   o                  
   3    11     7       1739.71       1724.08         19.88   o                  
   4    11     7          2.85          4.29          2.38   o                  
   5    11     7        302.37        300.02          5.22   o                  
   7    11     7        347.05        341.04          7.35   o                  
 -10    12     7         10.76          7.77          6.01   o                  
  -9    12     7        265.85        269.30          7.57   o                  
  -8    12     7         45.54         46.25          4.50   o                  
  -7    12     7        244.87        243.51          4.69   o                  
  -6    12     7         35.65         41.05          2.77   o                  
  -5    12     7        329.03        324.94          4.05   o                  
  -4    12     7        480.82        468.91          5.73   o                  
  -3    12     7        260.89        263.56          3.69   o                  
  -2    12     7       1026.64       1023.54         13.81   o                  
  -1    12     7       1041.27       1050.67         15.87   o                  
   0    12     7        942.56        955.79         14.89   o                  
   1    12     7        120.03        113.84          2.26   o                  
   2    12     7        546.42        552.22          7.33   o                  
   3    12     7         13.80         12.77          2.47   o                  
   4    12     7        467.02        461.97          6.68   o                  
   5    12     7        449.33        449.05          7.02   o                  
   6    12     7        602.03        603.91          9.49   o                  
   7    12     7         71.75         77.39          6.43   o                  
   8    12     7        137.50        137.43          5.74   o                  
 -10    13     7         80.63         83.31          6.38   o                  
  -9    13     7         12.86          5.10          5.80   o                  
  -8    13     7        852.70        854.34         12.06   o                  
  -7    13     7          2.93          8.31          3.36   o                  
  -6    13     7        583.97        572.99          7.26   o                  
  -5    13     7        107.70        109.16          2.66   o                  
  -4    13     7        930.12        921.04         10.38   o                  
  -3    13     7        114.23        115.65          2.97   o                  
  -2    13     7          7.01          7.65          2.12   o                  
  -1    13     7        610.03        608.46          9.67   o                  
   0    13     7        378.90        379.18          7.28   o                  
   1    13     7        413.62        427.07          6.15   o                  
   2    13     7          3.67          0.52          2.79   o                  
   3    13     7        730.72        734.79          9.71   o                  
   4    13     7          5.10          6.69          3.23   o                  
   5    13     7        405.54        401.11          6.63   o                  
   6    13     7        139.47        138.49          5.66   o                  
   7    13     7        211.64        220.06          6.16   o                  
   8    13     7         21.27         30.56          5.24   o                  
  -9    14     7          8.36         10.09          5.86   o                  
  -8    14     7         63.43         63.65          5.04   o                  
  -7    14     7          6.98          7.89          3.82   o                  
  -6    14     7        122.18        119.98          3.57   o                  
  -5    14     7         51.14         56.62          2.97   o                  
  -4    14     7        450.42        447.24          6.94   o                  
  -3    14     7        385.94        377.27          6.42   o                  
  -2    14     7       2147.83       2136.58         31.86   o                  
  -1    14     7        291.60        286.38          6.92   o                  
   0    14     7       2000.02       1980.48         34.22   o                  
   1    14     7        106.28        107.49          5.61   o                  
   2    14     7       1552.12       1563.48         24.17   o                  
   3    14     7          4.47          3.79          2.74   o                  
   4    14     7        500.31        505.07          8.40   o                  
   5    14     7         21.97         26.60          3.66   o                  
   6    14     7        613.45        608.24         10.06   o                  
   7    14     7         55.65         54.03          5.40   o                  
   8    14     7        137.73        135.82          6.15   o                  
  -9    15     7          9.17          5.51          6.37   o                  
  -8    15     7        444.50        442.25          9.03   o                  
  -7    15     7          8.71          7.56          4.27   o                  
  -6    15     7        229.22        234.59          5.28   o                  
  -5    15     7          9.16          9.44          3.89   o                  
  -4    15     7        325.19        322.21          6.39   o                  
  -3    15     7          3.39          6.12          4.69   o                  
  -2    15     7        154.65        154.29          5.43   o                  
  -1    15     7         41.81         40.24          5.28   o                  
   0    15     7        504.52        504.52         13.13   o                  
   2    15     7         26.36         29.44          5.03   o                  
   4    15     7         40.31         42.42          3.82   o                  
   5    15     7          1.49          2.87          4.76   o                  
   6    15     7        194.00        199.45          5.61   o                  
   7    15     7         27.23         30.59          6.03   o                  
  -9    16     7         69.65         74.22          8.26   o                  
  -8    16     7         64.33         54.64          6.79   o                  
  -7    16     7         49.67         50.06          5.49   o                  
  -6    16     7         91.12         91.63          5.09   o                  
  -5    16     7         67.14         71.40          4.30   o                  
  -4    16     7        341.23        336.11          7.71   o                  
  -3    16     7          1.24          5.61          5.57   o                  
  -2    16     7        609.49        628.13         12.39   o                  
  -1    16     7        145.68        153.43          7.64   o                  
   0    16     7       1339.44       1337.17         24.56   o                  
   1    16     7          8.82         17.07          5.82   o                  
   2    16     7        766.95        765.71         16.12   o                  
   4    16     7        815.07        832.41         12.91   o                  
   5    16     7         43.94         43.37          5.37   o                  
   6    16     7        294.38        288.12          8.51   o                  
  -8    17     7         89.10         83.84          8.78   o                  
  -7    17     7         40.13         53.28          5.96   o                  
  -6    17     7         26.22         18.70          5.26   o                  
  -5    17     7          8.40         10.73          4.47   o                  
  -4    17     7        425.52        427.32         10.01   o                  
  -3    17     7        270.32        279.55          9.32   o                  
  -2    17     7        614.98        610.43         12.25   o                  
  -1    17     7        303.15        314.43          9.16   o                  
   0    17     7        374.46        372.68          9.86   o                  
   1    17     7        449.13        419.05         12.43   o                  
   2    17     7          0.85          1.25          4.22   o                  
   3    17     7        208.45        208.14          6.16   o                  
   4    17     7        100.69        108.98          5.56   o                  
   5    17     7        269.03        262.33          7.54   o                  
   6    17     7         47.52         55.23          6.54   o                  
   7    17     7        185.50        182.77          7.48   o                  
  -8    18     7         10.97         12.87          9.25   o                  
  -7    18     7        167.99        169.61          7.69   o                  
  -6    18     7         11.66         10.01          5.28   o                  
  -5    18     7        106.86        109.40          5.33   o                  
  -4    18     7        185.42        184.14          7.18   o                  
  -3    18     7         39.98         42.56          7.39   o                  
  -2    18     7         37.49         32.60          6.45   o                  
  -1    18     7         37.74         40.01          4.32   o                  
   0    18     7        312.11        300.56          7.65   o                  
   1    18     7        224.86        224.55          6.65   o                  
   2    18     7        178.94        171.38          6.40   o                  
   4    18     7        353.42        363.35          7.66   o                  
   5    18     7          5.32         10.62          5.11   o                  
   6    18     7         45.04         30.72          7.27   o                  
  -8    19     7         38.27         27.54          9.29   o                  
  -7    19     7         73.14         67.75          7.07   o                  
  -6    19     7          4.93          7.31          5.42   o                  
  -5    19     7        112.36        109.99          5.93   o                  
  -4    19     7        234.67        237.14          7.89   o                  
  -3    19     7        644.15        672.09         13.96   o                  
  -2    19     7         14.85         13.86          6.01   o                  
  -1    19     7        468.30        467.02         11.79   o                  
   0    19     7          4.81          5.58          4.46   o                  
   1    19     7        616.57        599.25         12.29   o                  
   2    19     7          2.60         12.87          7.09   o                  
   3    19     7        278.45        291.45          7.92   o                  
   4    19     7         23.38         33.44          6.20   o                  
   5    19     7        367.16        374.68          8.52   o                  
   6    19     7          7.14          7.00          6.74   o                  
  -7    20     7        132.99        124.95          7.26   o                  
  -6    20     7          6.40          3.51          5.51   o                  
  -5    20     7         71.54         76.19          6.28   o                  
  -4    20     7         72.22         83.88          7.83   o                  
  -3    20     7        372.25        366.73          9.97   o                  
  -2    20     7         12.40          2.34          7.31   o                  
  -1    20     7        157.40        166.47          8.03   o                  
   1    20     7         60.61         57.74          7.29   o                  
   2    20     7          0.24          3.16          7.34   o                  
   3    20     7        127.41        127.62          6.76   o                  
   4    20     7         22.70         13.21          6.43   o                  
   5    20     7         20.09         23.57          6.75   o                  
  -7    21     7         44.07         44.12          7.83   o                  
  -6    21     7         35.79         39.69          6.27   o                  
  -5    21     7        145.40        133.27          6.72   o                  
  -4    21     7         35.79         35.74          6.93   o                  
  -3    21     7        152.91        149.44          7.93   o                  
  -2    21     7         34.78         32.10          7.78   o                  
  -1    21     7        291.30        285.62          9.97   o                  
   0    21     7          3.44          6.46          5.20   o                  
   1    21     7        362.23        378.18         10.08   o                  
   2    21     7         99.99         93.69          6.99   o                  
   3    21     7        356.94        370.92          9.14   o                  
   4    21     7          1.45          5.55          6.16   o                  
   5    21     7        191.81        181.00          8.29   o                  
  -6    22     7         10.66         16.60          5.91   o                  
  -5    22     7        140.46        143.61          6.85   o                  
  -4    22     7        131.57        145.02          7.76   o                  
  -3    22     7        121.59        125.29          8.26   o                  
  -2    22     7        141.75        153.56          8.82   o                  
  -1    22     7         35.96         28.58          7.31   o                  
   0    22     7        147.71        156.70          7.50   o                  
   1    22     7          0.87          0.68          6.85   o                  
   2    22     7         27.32         29.63          6.88   o                  
   3    22     7          2.25         10.08          7.09   o                  
   4    22     7        113.53        113.01          6.98   o                  
  -5    23     7         72.34         71.02          6.13   o                  
  -4    23     7         27.51         27.47          6.29   o                  
  -3    23     7        115.58        120.39         11.04   o                  
  -2    23     7         46.27         59.82          8.32   o                  
  -1    23     7        135.82        142.51          8.44   o                  
   1    23     7         73.33         61.50          6.79   o                  
   3    23     7         69.43         81.01          7.57   o                  
  -4    24     7        144.73        146.44          7.30   o                  
  -3    24     7         11.63         12.92          7.61   o                  
  -2    24     7        203.58        211.69         12.74   o                  
   0    24     7        111.84        114.82          8.25   o                  
   1    24     7         10.20         10.20          8.34   o                  
   2    24     7        165.16        165.24          8.03   o                  
  -2    25     7         78.49        100.66         11.82   o                  
  -1    25     7          9.94         16.72          8.57   o                  
   1    25     7          0.65          2.32          8.74   o                  
 -11     0     8          0.00          5.82         10.03   o                  
 -10     0     8        332.19        321.75         10.08   o                  
  -8     0     8       1181.52       1163.69         17.10   o                  
  -7     0     8          0.00          1.23          4.08   o                  
  -6     0     8       6783.38       6757.96         79.15   o                  
  -5     0     8          0.00          1.46          1.87   o                  
  -4     0     8       5552.78       5537.38         67.32   o                  
  -2     0     8       6810.97       6890.50        112.03   o                  
  -1     0     8          0.00          1.97          1.80   o                  
   0     0     8       1596.53       1524.13         33.11   o                  
   1     0     8          0.00          3.00          3.16   o                  
   2     0     8       4791.24       4716.92         71.94   o                  
   3     0     8          0.00          4.99          3.67   o                  
   4     0     8        393.19        395.18          7.92   o                  
   5     0     8          0.00          1.46          2.90   o                  
   6     0     8        133.61        143.87          6.12   o                  
   8     0     8         18.88         23.49          5.59   o                  
 -10     1     8          6.09          1.02          5.37   o                  
  -9     1     8         43.83         46.96          4.65   o                  
  -8     1     8         90.44         94.21          3.90   o                  
  -7     1     8        108.99        109.86          3.03   o                  
  -6     1     8          3.66          8.87          2.06   o                  
  -5     1     8        847.67        847.60          8.03   o                  
  -4     1     8       1528.49       1542.76         16.20   o                  
  -3     1     8        133.26        136.88          2.82   o                  
  -2     1     8        734.81        736.60          9.55   o                  
  -1     1     8        626.30        626.54          8.26   o                  
   0     1     8       2018.78       2053.54         33.39   o                  
   1     1     8        312.19        314.62          6.02   o                  
   2     1     8       6803.10       6884.69         83.63   o                  
   3     1     8        596.06        604.45          7.83   o                  
   4     1     8       1111.55       1105.37         14.16   o                  
   5     1     8          1.89          4.15          2.33   o                  
   6     1     8       1202.34       1169.66         14.53   o                  
   8     1     8        621.90        607.25          9.10   o                  
   9     1     8          0.07          5.14          6.05   o                  
 -11     2     8          2.16          4.06          7.93   o                  
 -10     2     8        310.06        309.83          7.71   o                  
  -9     2     8          6.72          5.61          4.91   o                  
  -8     2     8        656.74        656.96          8.77   o                  
  -7     2     8         11.76         10.72          2.88   o                  
  -6     2     8       2256.70       2249.33         23.30   o                  
  -5     2     8        523.46        517.75          4.96   o                  
  -4     2     8       2033.85       2006.46         19.60   o                  
  -3     2     8         38.51         40.41          1.61   o                  
  -2     2     8       2769.85       2793.60         34.75   o                  
  -1     2     8        571.76        573.21          8.14   o                  
   0     2     8       2408.50       2405.60         37.72   o                  
   1     2     8       3421.45       3421.51         49.04   o                  
   2     2     8       2900.27       2898.51         42.78   o                  
   3     2     8        221.56        226.51          3.93   o                  
   4     2     8        582.60        581.60          7.77   o                  
   5     2     8        453.30        453.82          6.68   o                  
   6     2     8         36.58         36.18          3.21   o                  
   7     2     8        209.22        204.96          4.72   o                  
   9     2     8        308.64        309.42          8.37   o                  
 -11     3     8         62.55         59.44          6.82   o                  
 -10     3     8          1.93          4.45          5.74   o                  
  -9     3     8        384.60        394.34          7.48   o                  
  -8     3     8         26.22         28.43          3.73   o                  
  -7     3     8       1853.70       1846.69         19.89   o                  
  -6     3     8         56.26         56.04          2.08   o                  
  -5     3     8       6021.98       5975.98         52.36   o                  
  -4     3     8         49.26         43.92          1.58   o                  
  -3     3     8       2893.98       2913.09         31.51   o                  
  -2     3     8        570.77        567.90          7.91   o                  
  -1     3     8       1926.58       1949.84         28.35   o                  
   0     3     8         29.02         29.96          1.98   o                  
   1     3     8       1142.80       1162.54         16.04   o                  
   2     3     8        129.77        130.13          3.38   o                  
   3     3     8       1942.90       1914.33         20.65   o                  
   4     3     8        274.48        282.03          4.06   o                  
   5     3     8        127.81        126.93          3.17   o                  
   6     3     8        582.43        573.71          8.53   o                  
   7     3     8          5.64          4.48          3.63   o                  
   8     3     8        371.37        366.86          8.68   o                  
   9     3     8          0.07          5.15          6.40   o                  
 -11     4     8         69.49         90.65          6.67   o                  
 -10     4     8         76.47         82.35          5.57   o                  
  -9     4     8         11.60         15.09          4.37   o                  
  -8     4     8        112.10        116.14          4.14   o                  
  -7     4     8          2.40          2.23          3.07   o                  
  -6     4     8        105.17        111.46          2.45   o                  
  -5     4     8        278.00        277.56          3.45   o                  
  -4     4     8        286.33        285.08          3.45   o                  
  -3     4     8        360.37        365.57          4.50   o                  
  -2     4     8        125.22        124.03          2.57   o                  
  -1     4     8        823.46        829.18         13.19   o                  
   0     4     8        173.05        173.11          3.51   o                  
   1     4     8       4786.27       4832.95         62.17   o                  
   2     4     8          2.54          4.76          2.70   o                  
   3     4     8       3570.84       3544.18         35.27   o                  
   4     4     8        393.58        391.45          4.73   o                  
   5     4     8       1188.01       1193.73         13.42   o                  
   6     4     8        105.41        105.88          3.82   o                  
   7     4     8        817.10        823.81         11.89   o                  
   8     4     8         29.51         38.05          4.65   o                  
   9     4     8        427.82        417.11         10.49   o                  
 -11     5     8        327.09        328.01          8.26   o                  
 -10     5     8          1.68          3.97          5.48   o                  
  -9     5     8        914.58        901.15         11.35   o                  
  -8     5     8         17.76         20.37          3.89   o                  
  -7     5     8       2099.57       2084.90         22.89   o                  
  -6     5     8        258.82        260.42          3.46   o                  
  -5     5     8       2620.80       2629.06         24.75   o                  
  -4     5     8          7.13          7.65          1.40   o                  
  -3     5     8       3296.79       3262.89         36.00   o                  
  -2     5     8          0.85          3.59          1.76   o                  
  -1     5     8       3846.32       3807.22         48.63   o                  
   0     5     8        895.88        906.46         12.34   o                  
   1     5     8       4545.69       4608.12         59.15   o                  
   2     5     8          0.00          2.96          2.53   o                  
   3     5     8       1604.54       1605.63         16.69   o                  
   4     5     8        111.06        106.40          2.49   o                  
   5     5     8        219.51        221.38          3.95   o                  
   6     5     8         32.33         35.32          3.68   o                  
   7     5     8          7.24          5.14          4.22   o                  
   8     5     8          4.83          0.72          4.79   o                  
   9     5     8          7.47          3.85          7.13   o                  
 -11     6     8         72.73         77.80          6.39   o                  
 -10     6     8          2.86          3.02          5.67   o                  
  -9     6     8         11.83          6.14          4.55   o                  
  -8     6     8        153.77        148.07          4.40   o                  
  -7     6     8          1.23          4.28          3.12   o                  
  -6     6     8        840.16        844.09          8.52   o                  
  -5     6     8        215.56        219.46          3.09   o                  
  -4     6     8       1325.86       1335.03         13.06   o                  
  -3     6     8        126.24        129.29          2.63   o                  
  -2     6     8         13.61         16.46          2.08   o                  
  -1     6     8        760.18        756.88          9.76   o                  
   0     6     8         18.00         18.72          1.89   o                  
   1     6     8        141.86        144.57          3.35   o                  
   2     6     8        125.44        126.13          2.76   o                  
   3     6     8       1134.41       1126.91         12.04   o                  
   4     6     8        424.94        424.48          5.36   o                  
   5     6     8        807.83        802.10          9.39   o                  
   6     6     8          0.64          1.43          3.04   o                  
   7     6     8       1284.96       1271.45         17.33   o                  
   8     6     8          2.74          0.33          4.82   o                  
   9     6     8        363.37        359.03          8.56   o                  
 -11     7     8        252.17        248.30          7.71   o                  
 -10     7     8         20.98         15.96          5.58   o                  
  -9     7     8        492.03        485.85          7.51   o                  
  -8     7     8        128.24        131.86          4.49   o                  
  -7     7     8        599.67        603.41          7.77   o                  
  -6     7     8        162.72        167.59          3.19   o                  
  -5     7     8       1490.72       1483.13         14.11   o                  
  -4     7     8          2.66          6.19          1.74   o                  
  -3     7     8       1263.36       1258.24         15.61   o                  
  -2     7     8        361.20        355.57          6.24   o                  
  -1     7     8       1307.37       1304.39         16.37   o                  
   0     7     8       1777.48       1783.00         23.47   o                  
   1     7     8        697.98        683.38         10.04   o                  
   2     7     8        576.70        564.28          7.41   o                  
   3     7     8        891.88        886.79         10.35   o                  
   4     7     8       1020.58       1025.51         11.77   o                  
   5     7     8        648.85        646.82          7.93   o                  
   6     7     8        234.11        239.91          4.53   o                  
   7     7     8        130.32        134.24          4.83   o                  
   8     7     8        288.41        277.52          6.44   o                  
   9     7     8          0.70          3.89          5.39   o                  
 -10     8     8        305.97        308.07          7.28   o                  
  -9     8     8         23.54         21.95          4.91   o                  
  -8     8     8       1226.04       1212.36         14.53   o                  
  -7     8     8          4.68          6.77          3.24   o                  
  -6     8     8       1134.93       1137.33         13.11   o                  
  -5     8     8         46.03         48.05          1.97   o                  
  -4     8     8       2468.23       2483.21         27.05   o                  
  -3     8     8        158.37        154.55          3.15   o                  
  -2     8     8        751.12        748.44         10.51   o                  
  -1     8     8         40.95         42.48          2.09   o                  
   0     8     8       3119.00       3058.12         44.17   o                  
   1     8     8         64.96         63.94          2.51   o                  
   2     8     8        783.98        795.69          9.80   o                  
   3     8     8        432.95        433.69          5.20   o                  
   4     8     8        822.90        823.48          9.49   o                  
   5     8     8        954.81        957.66         11.27   o                  
   6     8     8          2.73          6.27          3.40   o                  
   7     8     8        223.92        227.17          5.25   o                  
   8     8     8         39.77         38.94          5.11   o                  
   9     8     8         69.99         72.22          5.50   o                  
 -10     9     8        118.25        125.67          6.59   o                  
  -9     9     8         98.11        106.32          5.26   o                  
  -8     9     8         14.86         13.36          4.16   o                  
  -7     9     8         16.03         13.08          3.49   o                  
  -6     9     8          1.70          4.21          2.42   o                  
  -5     9     8        282.33        284.65          3.66   o                  
  -4     9     8        335.43        334.76          4.57   o                  
  -3     9     8         89.27         90.45          2.68   o                  
  -2     9     8         16.02         18.61          2.64   o                  
  -1     9     8       1727.84       1751.32         23.45   o                  
   0     9     8        870.47        863.71         12.64   o                  
   1     9     8         17.63         20.04          2.22   o                  
   2     9     8        385.43        382.34          5.33   o                  
   3     9     8        129.97        126.28          2.64   o                  
   4     9     8       1288.00       1285.75         14.98   o                  
   5     9     8          1.50          3.37          2.62   o                  
   6     9     8        796.49        795.53         10.45   o                  
   7     9     8         22.17         23.39          3.74   o                  
   8     9     8        651.99        649.95         11.68   o                  
 -10    10     8        465.32        482.70          9.31   o                  
  -9    10     8        100.30        100.30          5.68   o                  
  -8    10     8        848.78        837.07         10.49   o                  
  -7    10     8         10.29         11.60          3.42   o                  
  -6    10     8        992.20        989.45         10.47   o                  
  -5    10     8         45.11         47.65          2.24   o                  
  -4    10     8       1702.18       1690.97         17.96   o                  
  -3    10     8        269.66        264.48          4.11   o                  
  -2    10     8       1935.75       1959.49         25.07   o                  
  -1    10     8         10.67         13.74          2.38   o                  
   0    10     8       1955.90       1921.78         25.09   o                  
   1    10     8         97.53         93.21          3.18   o                  
   2    10     8       1072.37       1075.17         12.11   o                  
   3    10     8         31.73         35.22          2.12   o                  
   4    10     8        525.33        530.27          7.30   o                  
   5    10     8         27.79         28.24          2.80   o                  
   6    10     8        237.84        235.63          5.13   o                  
   7    10     8         29.16         30.03          4.31   o                  
   8    10     8         32.42         25.26          5.42   o                  
 -10    11     8         33.15         38.46          6.46   o                  
  -9    11     8         73.33         78.44          6.46   o                  
  -7    11     8        442.26        444.86          6.45   o                  
  -6    11     8         12.29         12.93          2.46   o                  
  -5    11     8        219.29        218.41          3.66   o                  
  -4    11     8         68.61         66.67          2.29   o                  
  -3    11     8        263.26        259.32          4.35   o                  
  -2    11     8         38.50         43.28          2.96   o                  
  -1    11     8         63.45         64.64          2.88   o                  
   0    11     8        122.56        125.59          3.09   o                  
   1    11     8        168.41        165.63          3.47   o                  
   2    11     8        691.99        682.34          8.18   o                  
   3    11     8         55.92         60.48          2.86   o                  
   4    11     8       1083.78       1069.03         13.97   o                  
   5    11     8        183.77        187.05          4.31   o                  
   6    11     8        768.70        766.69         10.27   o                  
   7    11     8          4.74         12.57          4.98   o                  
   8    11     8        226.46        227.88          6.78   o                  
 -10    12     8        115.73        101.58          6.62   o                  
  -9    12     8          6.81         15.23          6.03   o                  
  -8    12     8        145.78        143.85          4.68   o                  
  -6    12     8        776.13        770.37          8.83   o                  
  -5    12     8         50.70         52.29          2.39   o                  
  -4    12     8       1282.95       1281.26         13.35   o                  
  -3    12     8         70.66         71.08          2.49   o                  
  -2    12     8       1721.56       1731.75         22.58   o                  
  -1    12     8         92.11         90.89          3.96   o                  
   0    12     8        536.39        536.14          7.67   o                  
   1    12     8        134.04        135.50          2.71   o                  
   2    12     8        481.76        472.78          6.49   o                  
   3    12     8        166.00        170.63          4.04   o                  
   4    12     8        186.69        187.41          4.21   o                  
   5    12     8        439.58        439.08          7.39   o                  
   6    12     8        130.12        130.45          4.99   o                  
   7    12     8        265.65        267.78          7.81   o                  
 -10    13     8         53.55         54.19          6.61   o                  
  -9    13     8        329.13        326.65          7.95   o                  
  -8    13     8         66.78         66.78          4.58   o                  
  -7    13     8        564.47        554.69          7.44   o                  
  -6    13     8        199.42        199.34          3.87   o                  
  -5    13     8        628.41        620.02          7.33   o                  
  -4    13     8         51.76         50.04          2.51   o                  
  -3    13     8       1194.02       1168.29         14.96   o                  
  -2    13     8        150.52        147.15          3.63   o                  
  -1    13     8       1379.30       1381.40         19.22   o                  
   0    13     8        515.98        513.48          8.55   o                  
   1    13     8        940.60        920.33         13.87   o                  
   2    13     8        247.22        245.29          4.22   o                  
   3    13     8        230.91        220.40          4.70   o                  
   4    13     8        260.53        264.87          4.90   o                  
   5    13     8         69.33         71.09          4.20   o                  
   6    13     8        183.43        176.35          5.32   o                  
   7    13     8         37.98         45.97          5.64   o                  
   8    13     8         58.78         67.38          6.03   o                  
  -9    14     8         23.04         15.68          6.05   o                  
  -7    14     8         14.36         13.88          3.54   o                  
  -6    14     8          2.58          7.22          3.16   o                  
  -5    14     8          2.48          2.06          3.02   o                  
  -4    14     8        152.39        155.95          3.62   o                  
  -3    14     8          9.21          8.13          3.27   o                  
  -2    14     8        320.86        333.08          8.32   o                  
  -1    14     8         27.65         29.63          5.82   o                  
   0    14     8        852.06        836.03         14.56   o                  
   1    14     8        734.14        744.28         11.96   o                  
   2    14     8         48.68         55.47          3.37   o                  
   3    14     8        797.50        782.81         13.79   o                  
   4    14     8         14.31         13.48          3.91   o                  
   5    14     8        711.86        712.27         10.21   o                  
   6    14     8         60.85         65.40          5.46   o                  
   7    14     8        192.07        201.60          6.36   o                  
  -9    15     8        107.23         88.00          7.02   o                  
  -8    15     8         16.19         19.67          5.48   o                  
  -7    15     8        685.68        691.66         10.50   o                  
  -6    15     8         40.13         43.08          4.04   o                  
  -5    15     8        831.05        819.48         11.99   o                  
  -3    15     8       1903.54       1907.53         33.07   o                  
  -2    15     8        143.97        144.35          7.11   o                  
  -1    15     8        563.14        569.87         14.76   o                  
   0    15     8        115.02        115.79          6.00   o                  
   1    15     8        583.32        620.84         13.89   o                  
   3    15     8        203.24        204.44          5.79   o                  
   4    15     8          8.74          6.92          3.82   o                  
   5    15     8        193.43        201.69          5.42   o                  
   6    15     8         42.09         47.04          5.26   o                  
   7    15     8         35.86         32.95          5.95   o                  
  -9    16     8         22.26         23.09          8.69   o                  
  -8    16     8         26.19         25.39          7.40   o                  
  -7    16     8        105.23        106.26          5.93   o                  
  -6    16     8        219.92        218.75          5.89   o                  
  -5    16     8          5.47          6.84          4.42   o                  
  -4    16     8        124.71        126.87          6.96   o                  
  -3    16     8         23.66         23.61          6.53   o                  
  -2    16     8        511.66        528.29         11.05   o                  
  -1    16     8        601.71        629.23         15.07   o                  
   0    16     8         46.57         49.66          5.41   o                  
   1    16     8        288.08        285.99          9.12   o                  
   2    16     8        115.71        100.65          6.44   o                  
   3    16     8        520.64        527.55          9.60   o                  
   4    16     8         12.01         12.65          4.83   o                  
   5    16     8        188.85        198.95          6.47   o                  
   6    16     8         19.56         10.16          5.80   o                  
   7    16     8        258.81        259.47          8.78   o                  
  -8    17     8          6.01          8.74          8.04   o                  
  -7    17     8        279.18        287.58          7.39   o                  
  -5    17     8        159.38        157.76          5.34   o                  
  -4    17     8          7.04         13.92          5.41   o                  
  -3    17     8       1109.98       1130.36         26.23   o                  
  -2    17     8         12.31         19.58          5.66   o                  
  -1    17     8        351.99        356.50         11.72   o                  
   0    17     8        120.04        132.65          6.72   o                  
   1    17     8       1050.51       1045.13         21.80   o                  
   2    17     8        482.31        473.47         11.76   o                  
   3    17     8         97.60        107.01          5.58   o                  
   4    17     8        255.51        253.60          6.19   o                  
   5    17     8         45.72         47.00          5.59   o                  
   6    17     8        110.07        118.82          7.33   o                  
  -8    18     8        172.17        172.30         10.13   o                  
  -7    18     8         30.47         35.55          5.76   o                  
  -6    18     8        430.87        443.33          8.54   o                  
  -5    18     8          5.77          7.80          5.18   o                  
  -4    18     8        694.33        701.03         14.41   o                  
  -3    18     8         16.48         13.05          8.07   o                  
  -2    18     8        492.96        503.30         11.09   o                  
  -1    18     8        190.34        192.44          7.05   o                  
   0    18     8        289.78        277.63          7.83   o                  
   1    18     8         68.86         71.85          6.65   o                  
   2    18     8         83.24         83.35          5.57   o                  
   3    18     8        216.36        208.54          6.80   o                  
   4    18     8         80.73         76.52          5.03   o                  
   5    18     8         23.92         20.06          6.24   o                  
   6    18     8         21.88         16.54          6.41   o                  
  -7    19     8         24.80         22.70          5.74   o                  
  -6    19     8         10.49          8.81          5.73   o                  
  -4    19     8          0.86          0.30          5.78   o                  
  -3    19     8          9.15          7.47          8.46   o                  
  -2    19     8         21.87         29.59          7.45   o                  
   0    19     8        350.72        360.16          7.98   o                  
   1    19     8        121.69        114.88          6.61   o                  
   2    19     8        266.48        272.88          8.76   o                  
   3    19     8         20.14         26.77          6.58   o                  
   4    19     8        220.42        219.03          6.75   o                  
   5    19     8         31.85         39.68          6.14   o                  
   6    19     8         76.16         87.45          6.98   o                  
  -7    20     8          6.47         12.07          7.17   o                  
  -6    20     8        201.10        207.21          7.28   o                  
  -5    20     8         10.77         12.84          6.12   o                  
  -4    20     8        425.43        409.04          9.93   o                  
  -3    20     8          1.28          7.26          7.48   o                  
  -2    20     8        269.89        281.36         10.08   o                  
  -1    20     8         20.11         33.37          7.34   o                  
   0    20     8        480.75        494.84          8.93   o                  
   1    20     8         22.57         33.02          5.99   o                  
   2    20     8        307.56        313.02         10.48   o                  
   3    20     8         35.48         45.21          6.41   o                  
   4    20     8        120.91        110.16          6.45   o                  
   5    20     8          2.22          1.29          8.13   o                  
  -5    21     8        235.27        237.74          7.67   o                  
  -4    21     8          1.06          3.29          6.71   o                  
  -3    21     8        125.30        134.46          8.48   o                  
  -2    21     8        109.69         96.69          8.37   o                  
  -1    21     8         46.65         46.69          7.61   o                  
   0    21     8        123.51        124.80          6.32   o                  
   1    21     8          2.02          9.51          5.83   o                  
   2    21     8         90.94         93.96          8.38   o                  
   3    21     8          5.52          9.84          6.47   o                  
   4    21     8         87.66         97.29          6.45   o                  
  -6    22     8        111.16        106.04          6.51   o                  
  -5    22     8          0.68          5.97          6.35   o                  
  -4    22     8         83.62         80.01          6.83   o                  
  -3    22     8         13.29          8.08          9.44   o                  
  -2    22     8        109.32        119.22          8.81   o                  
  -1    22     8         30.56         39.23          7.83   o                  
   0    22     8         66.02         79.37          7.96   o                  
   1    22     8        134.66        158.75          6.69   o                  
   2    22     8        246.10        250.55          9.10   o                  
   3    22     8        101.42        111.59          6.99   o                  
   4    22     8         49.18         39.83          6.31   o                  
  -5    23     8        168.31        182.45          7.16   o                  
  -3    23     8         17.58         28.04          8.67   o                  
  -2    23     8          4.11          3.58          8.80   o                  
  -1    23     8        169.09        174.06          8.44   o                  
   0    23     8          1.23          8.57          7.45   o                  
   1    23     8        101.97        102.50          7.61   o                  
   2    23     8         27.65         17.43          7.46   o                  
   3    23     8        118.06        119.28          6.79   o                  
  -4    24     8         31.46         38.13          7.23   o                  
  -3    24     8         42.80         50.95         11.09   o                  
  -2    24     8         13.05          0.60          9.08   o                  
  -1    24     8         27.13         26.89          7.00   o                  
   0    24     8         20.78          7.12          9.30   o                  
   1    24     8         92.96        105.95          9.00   o                  
   2    24     8         37.34         35.13          7.28   o                  
  -1    25     8        125.93        128.39         12.74   o                  
   0    25     8          4.69         16.55          7.96   o                  
 -11     0     9        176.63        170.56         11.39   o                  
  -9     0     9        380.66        379.19          8.71   o                  
  -8     0     9          0.00          3.61          4.84   o                  
  -7     0     9        890.44        900.65         12.72   o                  
  -5     0     9       4179.03       4163.82         50.95   o                  
  -4     0     9          0.00          0.41          2.21   o                  
  -3     0     9       9434.34       9663.00        144.89   o                  
  -1     0     9       7270.50       7328.22        109.89   o                  
   1     0     9        871.75        857.57         16.32   o                  
   3     0     9        342.12        355.95          7.69   o                  
   5     0     9        982.08        976.18         14.26   o                  
   6     0     9          0.00          4.76          5.25   o                  
   7     0     9       1059.13       1037.02         18.56   o                  
   9     0     9        301.19        316.84         15.50   o                  
 -11     1     9        323.13        330.08         10.85   o                  
 -10     1     9        104.10        101.41          5.84   o                  
  -9     1     9        982.51        973.83         12.50   o                  
  -8     1     9        166.52        166.14          4.56   o                  
  -7     1     9       1157.21       1154.43         12.69   o                  
  -6     1     9        336.12        337.61          3.89   o                  
  -5     1     9        376.95        381.86          4.09   o                  
  -4     1     9          4.66          5.92          1.58   o                  
  -3     1     9         43.41         43.54          1.97   o                  
  -2     1     9        354.99        362.96          5.39   o                  
  -1     1     9        198.47        198.39          3.12   o                  
   0     1     9        271.47        279.50          5.20   o                  
   1     1     9        288.36        298.53          5.41   o                  
   2     1     9        442.43        455.47          7.08   o                  
   3     1     9         23.46         23.78          3.26   o                  
   4     1     9        102.56         99.07          3.36   o                  
   5     1     9        240.51        237.51          4.20   o                  
   6     1     9        178.47        177.46          4.68   o                  
   7     1     9        194.86        185.79          4.81   o                  
   8     1     9         87.20         80.05          4.92   o                  
   9     1     9        119.55        128.69          7.59   o                  
 -11     2     9         66.50         60.87          8.60   o                  
 -10     2     9        339.07        333.16          8.34   o                  
  -9     2     9        549.46        534.23          9.35   o                  
  -8     2     9        453.79        441.76          7.48   o                  
  -7     2     9        604.54        611.14          8.39   o                  
  -6     2     9        435.37        433.44          4.83   o                  
  -5     2     9       1819.38       1829.20         18.26   o                  
  -4     2     9         23.88         26.05          1.53   o                  
  -3     2     9        950.21        937.54         11.65   o                  
  -2     2     9        241.08        244.97          3.79   o                  
  -1     2     9       3645.13       3665.81         45.11   o                  
   0     2     9        135.15        139.66          3.46   o                  
   1     2     9       1330.92       1355.91         19.56   o                  
   2     2     9        187.60        191.92          5.61   o                  
   3     2     9       2593.99       2589.76         31.93   o                  
   4     2     9        154.37        155.45          3.67   o                  
   5     2     9        726.96        721.80          9.95   o                  
   6     2     9         29.06         29.79          3.59   o                  
   7     2     9        627.74        624.52          9.53   o                  
   8     2     9         54.89         48.27          5.61   o                  
   9     2     9        104.78        101.94          6.32   o                  
 -11     3     9        165.87        171.35          7.58   o                  
 -10     3     9        243.14        246.79          7.40   o                  
  -9     3     9         48.04         50.50          5.67   o                  
  -8     3     9        317.58        329.47          6.71   o                  
  -7     3     9        339.42        333.43          6.03   o                  
  -6     3     9       1259.55       1236.15         12.76   o                  
  -5     3     9         55.45         60.03          1.83   o                  
  -4     3     9       3333.69       3339.52         35.90   o                  
  -3     3     9       1962.16       1985.31         22.57   o                  
  -2     3     9       6783.07       6820.78         74.64   o                  
  -1     3     9        203.20        207.90          3.71   o                  
   0     3     9       2057.73       2063.14         30.09   o                  
   1     3     9        207.86        212.57          4.66   o                  
   2     3     9        335.73        341.81          6.27   o                  
   3     3     9        395.36        398.94          5.17   o                  
   4     3     9        251.56        254.30          4.05   o                  
   5     3     9         18.16         22.89          2.77   o                  
   6     3     9        851.04        848.09         12.61   o                  
   7     3     9         84.58         86.50          5.26   o                  
   8     3     9        463.61        463.17          9.99   o                  
   9     3     9         62.52         60.12          6.15   o                  
 -11     4     9          0.12          0.75          7.20   o                  
 -10     4     9        509.98        505.72          8.82   o                  
  -9     4     9         32.35         34.73          4.66   o                  
  -8     4     9       1102.98       1112.17         12.15   o                  
  -7     4     9         35.49         36.90          3.52   o                  
  -6     4     9        550.44        566.69          6.34   o                  
  -5     4     9        619.75        617.28          6.90   o                  
  -4     4     9        221.87        222.08          3.39   o                  
  -3     4     9          4.75          7.70          1.43   o                  
  -2     4     9         48.65         49.04          1.81   o                  
  -1     4     9       1215.91       1209.35         16.09   o                  
   0     4     9        595.49        594.86          9.36   o                  
   1     4     9         52.19         48.73          2.97   o                  
   2     4     9          1.58          4.63          2.51   o                  
   3     4     9       1413.67       1388.30         14.63   o                  
   4     4     9        145.31        147.93          3.01   o                  
   5     4     9         10.78         13.73          2.84   o                  
   6     4     9        387.51        379.83          6.56   o                  
   7     4     9         66.48         63.35          4.38   o                  
   8     4     9        121.62        127.86          6.42   o                  
   9     4     9          4.33         15.53          6.53   o                  
 -11     5     9         14.33         21.17          7.25   o                  
 -10     5     9        172.75        179.75          6.27   o                  
  -9     5     9         73.29         78.13          4.94   o                  
  -8     5     9        841.43        840.36         10.61   o                  
  -7     5     9          7.84         14.22          3.20   o                  
  -6     5     9       1018.57       1022.99         10.51   o                  
  -5     5     9         45.98         47.65          2.10   o                  
  -4     5     9       4518.40       4540.64         45.66   o                  
  -3     5     9        450.08        450.75          5.77   o                  
  -2     5     9       2861.48       2880.04         34.15   o                  
  -1     5     9         80.25         80.83          2.26   o                  
   0     5     9       3550.63       3488.99         45.12   o                  
   2     5     9       1639.13       1652.06         21.75   o                  
   3     5     9        140.66        143.20          2.67   o                  
   4     5     9       2439.59       2414.75         25.10   o                  
   5     5     9         22.41         25.18          2.99   o                  
   6     5     9        820.57        824.08         11.34   o                  
   7     5     9          8.45         14.16          4.16   o                  
   8     5     9        269.95        275.09          6.55   o                  
 -11     6     9         15.91          9.46          7.31   o                  
 -10     6     9        154.23        153.53          6.50   o                  
  -9     6     9         52.77         60.76          4.99   o                  
  -8     6     9        515.35        506.88          7.27   o                  
  -7     6     9        131.93        131.90          3.91   o                  
  -6     6     9        334.65        334.04          4.40   o                  
  -5     6     9         22.20         24.52          2.01   o                  
  -4     6     9       2488.42       2493.84         24.08   o                  
  -3     6     9       1110.80       1105.15         14.65   o                  
  -2     6     9        740.84        731.73         10.14   o                  
  -1     6     9        644.18        640.36          8.73   o                  
   0     6     9        638.38        641.29          9.40   o                  
   1     6     9        395.04        388.83          6.50   o                  
   2     6     9        441.57        450.96          7.16   o                  
   3     6     9         33.52         32.48          1.97   o                  
   4     6     9         50.21         55.61          2.38   o                  
   5     6     9        117.38        120.71          3.48   o                  
   6     6     9        266.97        259.17          5.12   o                  
   7     6     9        162.86        160.41          5.24   o                  
   8     6     9        110.25        114.95          5.19   o                  
 -11     7     9        148.73        153.83          8.40   o                  
 -10     7     9         46.41         47.94          5.65   o                  
  -9     7     9        228.71        234.30          6.55   o                  
  -8     7     9        246.30        253.38          5.48   o                  
  -7     7     9        208.38        202.82          4.51   o                  
  -6     7     9        337.28        342.84          4.81   o                  
  -5     7     9          9.26         11.59          1.98   o                  
  -4     7     9       1379.44       1397.35         14.05   o                  
  -3     7     9        215.01        212.89          3.69   o                  
  -2     7     9        823.57        818.77         11.05   o                  
  -1     7     9        702.40        687.77          9.06   o                  
   0     7     9       2518.00       2548.93         32.00   o                  
   1     7     9        324.45        331.45          5.30   o                  
   2     7     9       2158.28       2143.38         23.78   o                  
   3     7     9        105.77        104.39          2.65   o                  
   4     7     9       2083.58       2078.81         22.82   o                  
   5     7     9        269.22        266.07          4.41   o                  
   6     7     9        344.71        338.58          5.53   o                  
   7     7     9         92.66         99.22          4.76   o                  
   8     7     9        106.29        114.56          5.35   o                  
 -10     8     9        149.65        151.84          6.10   o                  
  -9     8     9        224.24        225.95          6.48   o                  
  -8     8     9         54.56         53.52          4.34   o                  
  -7     8     9        427.45        425.44          6.63   o                  
  -6     8     9          8.48         10.57          2.64   o                  
  -5     8     9       1434.97       1427.93         14.59   o                  
  -4     8     9        364.67        373.13          5.06   o                  
  -3     8     9       2622.78       2660.63         30.04   o                  
  -2     8     9        748.77        746.47          9.90   o                  
  -1     8     9       1976.68       1968.31         24.82   o                  
   0     8     9        221.12        217.52          4.91   o                  
   1     8     9       1319.24       1287.89         18.80   o                  
   2     8     9         98.87        102.60          2.84   o                  
   3     8     9       1156.08       1122.47         12.97   o                  
   4     8     9         71.72         73.84          2.72   o                  
   5     8     9        800.30        800.46          9.70   o                  
   6     8     9         31.26         33.52          3.36   o                  
   7     8     9        211.06        200.89          5.37   o                  
   8     8     9         47.84         44.03          4.71   o                  
 -10     9     9         10.30         13.67          6.30   o                  
  -9     9     9        199.32        191.95          6.34   o                  
  -8     9     9          9.95          9.01          4.27   o                  
  -7     9     9        417.62        408.20          6.76   o                  
  -6     9     9        316.98        309.03          4.87   o                  
  -5     9     9       1240.64       1246.95         13.15   o                  
  -4     9     9        115.13        113.45          3.29   o                  
  -3     9     9       1264.84       1284.88         15.51   o                  
  -2     9     9         86.63         95.24          3.48   o                  
  -1     9     9        323.89        310.07          5.04   o                  
   0     9     9         29.89         29.80          3.14   o                  
   1     9     9         82.06         83.37          3.46   o                  
   2     9     9        329.89        323.86          4.72   o                  
   3     9     9        193.74        195.32          3.66   o                  
   4     9     9        154.50        153.34          3.36   o                  
   5     9     9        109.06        109.17          3.40   o                  
   6     9     9          7.73          7.62          3.54   o                  
   7     9     9        139.17        140.23          4.73   o                  
  -9    10     9        108.24        110.97          5.94   o                  
  -8    10     9          1.62          3.46          4.32   o                  
  -7    10     9        574.57        569.43          8.02   o                  
  -6    10     9         81.21         80.28          3.22   o                  
  -5    10     9       1002.97        995.15         11.11   o                  
  -4    10     9          0.02          0.26          2.21   o                  
  -3    10     9       2583.56       2590.58         30.22   o                  
  -2    10     9        415.88        417.74          7.16   o                  
  -1    10     9        818.93        823.86         11.61   o                  
   0    10     9        704.47        698.67         10.74   o                  
   1    10     9       2702.49       2654.82         35.18   o                  
   2    10     9         10.95         10.59          2.53   o                  
   3    10     9       1752.30       1727.26         20.15   o                  
   4    10     9        121.37        121.83          3.40   o                  
   5    10     9       1714.24       1717.12         20.07   o                  
   6    10     9         60.70         67.62          4.02   o                  
   7    10     9        156.70        158.50          5.42   o                  
   8    10     9          0.03          2.65          5.58   o                  
 -10    11     9         15.17         23.65          7.21   o                  
  -9    11     9        418.02        414.69          7.61   o                  
  -8    11     9         26.46         29.49          4.29   o                  
  -7    11     9         23.26         28.74          3.83   o                  
  -6    11     9         83.58         82.98          3.12   o                  
  -5    11     9        410.27        407.37          5.22   o                  
  -4    11     9        178.26        177.59          3.23   o                  
  -3    11     9        361.14        359.76          5.41   o                  
  -2    11     9        418.49        413.15          7.27   o                  
  -1    11     9       1349.76       1336.56         17.64   o                  
   0    11     9        358.03        350.71          5.85   o                  
   1    11     9         11.10          9.37          3.02   o                  
   2    11     9        302.97        301.56          4.75   o                  
   3    11     9         16.05         16.46          2.70   o                  
   4    11     9        159.18        153.97          4.21   o                  
   5    11     9        115.88        109.75          3.98   o                  
   6    11     9         41.57         47.70          4.58   o                  
   7    11     9         53.78         57.66          5.17   o                  
   8    11     9          8.09          0.44          6.31   o                  
 -10    12     9         61.44         64.42          7.23   o                  
  -9    12     9         44.19         39.51          6.26   o                  
  -8    12     9         26.17         25.19          4.61   o                  
  -7    12     9        570.59        573.05          8.14   o                  
  -6    12     9        349.72        346.90          5.15   o                  
  -5    12     9        386.64        388.24          5.26   o                  
  -4    12     9        335.31        336.36          4.68   o                  
  -3    12     9       1393.11       1386.39         17.00   o                  
  -2    12     9        932.46        944.50         13.20   o                  
  -1    12     9        279.03        277.41          5.44   o                  
   0    12     9         81.36         76.27          3.15   o                  
   1    12     9       1433.71       1418.34         17.24   o                  
   2    12     9         46.93         51.55          2.77   o                  
   3    12     9        384.48        383.29          6.25   o                  
   4    12     9        247.82        249.87          5.02   o                  
   5    12     9        529.22        530.65          8.51   o                  
   6    12     9          1.32          6.43          4.49   o                  
   7    12     9         58.40         58.14          6.11   o                  
   8    12     9         56.82         72.57          6.11   o                  
  -9    13     9        208.28        210.30          7.17   o                  
  -8    13     9         68.89         75.74          4.87   o                  
  -7    13     9        127.00        120.05          4.29   o                  
  -6    13     9       1041.73       1031.10         11.46   o                  
  -5    13     9        160.39        154.39          3.23   o                  
  -4    13     9        795.97        788.73          9.46   o                  
  -3    13     9         25.27         24.25          2.83   o                  
  -2    13     9       1314.02       1328.56         19.39   o                  
  -1    13     9         49.83         54.11          3.99   o                  
   0    13     9        169.65        170.39          4.69   o                  
   1    13     9        205.57        206.67          4.20   o                  
   2    13     9       1237.89       1220.20         14.98   o                  
   3    13     9         11.15         12.16          3.01   o                  
   4    13     9        698.56        689.90         10.00   o                  
   5    13     9          7.01          6.50          4.03   o                  
   6    13     9        368.98        358.58          7.20   o                  
   7    13     9          2.42          7.79          6.03   o                  
  -9    14     9         28.56         23.75          6.16   o                  
  -8    14     9         92.04         79.88          4.95   o                  
  -7    14     9         76.10         77.04          4.05   o                  
  -6    14     9        358.17        358.85          5.54   o                  
  -5    14     9         64.55         68.31          3.41   o                  
  -4    14     9         66.97         67.87          3.30   o                  
  -3    14     9         56.80         63.81          3.39   o                  
  -2    14     9        756.67        762.53         15.42   o                  
  -1    14     9         16.53         22.92          3.89   o                  
   1    14     9         15.16         19.91          2.82   o                  
   2    14     9         21.92         28.92          3.51   o                  
   3    14     9          8.85          5.45          3.49   o                  
   4    14     9        109.71        117.89          4.73   o                  
   5    14     9         10.80         11.67          4.05   o                  
   6    14     9          6.68          4.84          4.46   o                  
   7    14     9         20.89         25.40          5.93   o                  
  -9    15     9          0.59          7.97          6.66   o                  
  -8    15     9        105.21         94.44          6.04   o                  
  -7    15     9         31.02         36.30          4.52   o                  
  -6    15     9        588.62        578.47          8.04   o                  
  -5    15     9         46.24         48.34          3.80   o                  
  -4    15     9        919.04        911.56         15.21   o                  
  -3    15     9        164.50        165.53          7.60   o                  
  -2    15     9       1309.11       1387.70         36.03   o                  
  -1    15     9        161.25        153.32          8.21   o                  
   0    15     9        419.08        409.60          9.25   o                  
   1    15     9         73.60         75.38          5.55   o                  
   2    15     9        762.85        753.21         14.60   o                  
   3    15     9         49.38         50.38          3.69   o                  
   4    15     9        409.78        417.38          8.00   o                  
   5    15     9          3.15          0.25          4.58   o                  
   6    15     9        397.02        409.15          8.27   o                  
   7    15     9          8.98         11.60          5.88   o                  
  -9    16     9         12.17         13.89          8.01   o                  
  -8    16     9        227.55        233.82          7.93   o                  
  -7    16     9        203.30        208.34          6.31   o                  
  -6    16     9        190.50        179.12          5.67   o                  
  -5    16     9        234.77        238.43          6.52   o                  
  -4    16     9         28.74         38.20          6.26   o                  
  -3    16     9        161.08        170.39          8.00   o                  
  -2    16     9         43.57         42.69          7.73   o                  
  -1    16     9          6.14         10.68          7.70   o                  
   0    16     9          3.66          7.35          6.00   o                  
   1    16     9         55.84         57.49          6.17   o                  
   2    16     9          1.02          6.94          5.85   o                  
   3    16     9        144.49        150.32          5.75   o                  
   4    16     9          2.55          9.92          5.25   o                  
   5    16     9         63.41         66.46          5.47   o                  
   6    16     9          4.26         10.24          5.26   o                  
  -8    17     9        218.63        218.07          9.40   o                  
  -7    17     9         88.49         95.17          5.92   o                  
  -6    17     9        180.76        175.02          5.99   o                  
  -5    17     9         40.35         50.00          5.58   o                  
  -4    17     9        234.66        226.75          8.34   o                  
  -3    17     9         86.04         95.35          7.62   o                  
  -2    17     9        220.05        221.53          9.51   o                  
  -1    17     9          6.54         18.94          8.14   o                  
   0    17     9        419.41        406.00          9.53   o                  
   1    17     9         19.44         19.04          7.17   o                  
   2    17     9        278.65        294.29          9.38   o                  
   3    17     9         10.93          8.82          5.54   o                  
   4    17     9        147.57        153.47          6.12   o                  
   6    17     9         86.71         87.74          6.27   o                  
  -8    18     9        108.55        102.78          8.09   o                  
  -7    18     9         77.51         74.29          5.86   o                  
  -6    18     9         58.35         52.34          5.95   o                  
  -5    18     9        627.77        606.37         10.63   o                  
  -4    18     9          5.65          3.25          5.93   o                  
  -3    18     9        691.21        717.15         18.75   o                  
  -2    18     9         10.86         19.61          7.75   o                  
  -1    18     9        512.30        507.32         12.95   o                  
   1    18     9         35.22         38.60          7.72   o                  
   2    18     9         15.53         24.74          4.81   o                  
   3    18     9        262.40        268.39          7.73   o                  
   4    18     9         12.64         13.19          4.81   o                  
   5    18     9        146.66        138.42          6.25   o                  
   6    18     9         16.40         19.58          6.44   o                  
  -7    19     9        235.35        234.28          7.59   o                  
  -6    19     9          5.66          9.69          5.83   o                  
  -5    19     9         21.96         23.97          5.47   o                  
  -4    19     9          1.35          2.62          5.98   o                  
  -3    19     9         97.70         91.63          9.35   o                  
  -2    19     9        156.10        147.27          8.02   o                  
   0    19     9         67.68         73.73          6.22   o                  
   1    19     9         41.15         48.65          6.70   o                  
   2    19     9         16.93         16.50          5.62   o                  
   4    19     9          2.27          0.43          4.96   o                  
   5    19     9          2.10         10.70          6.21   o                  
  -7    20     9         95.26         98.14          6.55   o                  
  -6    20     9         10.96         24.09          5.81   o                  
  -5    20     9        198.63        205.16          7.12   o                  
  -4    20     9         31.81         33.04          6.01   o                  
  -3    20     9        143.39        149.24         10.29   o                  
  -2    20     9         14.85          4.50          8.76   o                  
  -1    20     9        465.81        464.86         10.43   o                  
   0    20     9          6.78          7.06          5.85   o                  
   1    20     9        312.37        295.83          9.00   o                  
   2    20     9        126.06        125.11          7.73   o                  
   3    20     9        346.00        342.28          9.14   o                  
   4    20     9         15.98         11.42          5.91   o                  
   5    20     9        132.01        131.27          8.16   o                  
  -6    21     9         20.19         17.80          6.10   o                  
  -5    21     9         35.20         49.89          6.36   o                  
  -4    21     9        368.44        381.64          9.82   o                  
  -3    21     9         20.48         12.92          8.63   o                  
  -2    21     9         55.80         74.41         10.56   o                  
  -1    21     9         13.84          2.78          6.81   o                  
   0    21     9         46.06         41.94          6.13   o                  
   1    21     9          4.41          0.35          6.46   o                  
   2    21     9         20.73         14.46          7.80   o                  
   3    21     9         21.66         18.28          6.70   o                  
   4    21     9         28.04         32.84          6.12   o                  
  -5    22     9         12.67         13.47          6.31   o                  
  -4    22     9         47.81         49.99          6.95   o                  
  -3    22     9        175.78        183.50          9.97   o                  
  -1    22     9        245.42        272.21          9.46   o                  
   0    22     9         64.71         62.26          6.60   o                  
   1    22     9        252.31        251.75          7.47   o                  
   2    22     9          2.17          5.48          7.47   o                  
   3    22     9         45.39         54.49          6.92   o                  
  -5    23     9         19.15         14.41          6.27   o                  
  -4    23     9        109.05        116.87          9.36   o                  
  -3    23     9          1.09         10.02          8.90   o                  
  -2    23     9        123.93        120.47          9.99   o                  
  -1    23     9         16.51         30.20          7.54   o                  
   0    23     9        200.94        196.38          8.99   o                  
   1    23     9          2.88         16.21          6.97   o                  
   2    23     9        101.87        101.88          8.02   o                  
  -3    24     9          0.48          8.56         11.07   o                  
  -2    24     9         27.12         21.43          7.76   o                  
  -1    24     9          0.96          2.89          8.40   o                  
   0    24     9         22.60         26.20         10.28   o                  
   1    24     9         35.33         38.29          6.84   o                  
 -10     0    10         62.86         49.36          8.70   o                  
  -9     0    10          0.00          8.55          6.79   o                  
  -8     0    10        191.10        208.07          7.04   o                  
  -6     0    10        125.68        129.86          3.15   o                  
  -4     0    10       1870.69       1860.34         23.48   o                  
  -3     0    10          0.00          2.58          3.72   o                  
  -2     0    10        213.38        222.60          5.12   o                  
  -1     0    10          0.00          0.34          2.23   o                  
   0     0    10       1985.28       1997.09         37.05   o                  
   1     0    10          0.00          7.47          4.18   o                  
   2     0    10        420.63        407.00          8.84   o                  
   4     0    10       2379.42       2427.08         41.61   o                  
   6     0    10        509.57        497.79         10.88   o                  
   8     0    10        557.89        565.26         13.64   o                  
 -11     1    10         12.75         23.19          8.63   o                  
 -10     1    10        919.84        926.36         16.09   o                  
  -9     1    10        106.20        105.14          5.74   o                  
  -8     1    10        908.83        907.50         11.69   o                  
  -7     1    10         59.98         63.53          3.26   o                  
  -6     1    10       1844.29       1858.42         17.75   o                  
  -5     1    10        159.86        156.39          2.37   o                  
  -4     1    10       1789.73       1772.97         18.35   o                  
  -3     1    10        707.24        713.64          8.42   o                  
  -2     1    10       4363.35       4409.65         50.61   o                  
  -1     1    10          3.97          3.99          2.01   o                  
   0     1    10       2514.79       2517.85         36.32   o                  
   1     1    10         12.15         11.57          2.66   o                  
   2     1    10       1148.82       1140.56         15.28   o                  
   3     1    10        141.46        138.19          4.12   o                  
   4     1    10        192.49        204.31          4.82   o                  
   5     1    10        502.99        489.79          6.95   o                  
   6     1    10         54.20         60.72          4.08   o                  
   7     1    10        140.20        141.56          4.62   o                  
   8     1    10          6.73          7.17          5.46   o                  
 -11     2    10        232.99        220.88          9.63   o                  
 -10     2    10         99.86         95.95          7.34   o                  
  -9     2    10        101.04        101.98          6.71   o                  
  -8     2    10          0.39         10.27          5.09   o                  
  -7     2    10        448.74        444.48          7.12   o                  
  -6     2    10        157.91        163.08          2.63   o                  
  -5     2    10        589.85        586.42          6.39   o                  
  -4     2    10       1822.27       1821.91         20.61   o                  
  -3     2    10       3449.31       3447.55         38.59   o                  
  -2     2    10        873.59        877.96         11.51   o                  
  -1     2    10       1386.63       1385.67         17.37   o                  
   0     2    10       1514.79       1529.88         22.76   o                  
   1     2    10       1056.62       1044.42         14.46   o                  
   2     2    10        253.55        254.44          6.12   o                  
   3     2    10         91.26         89.22          3.02   o                  
   4     2    10       1387.61       1368.74         19.08   o                  
   5     2    10        150.76        152.38          4.48   o                  
   6     2    10        442.36        437.53          7.87   o                  
   8     2    10        354.50        364.43          8.73   o                  
 -11     3    10         24.96         29.28          7.96   o                  
 -10     3    10         60.29         56.15          6.90   o                  
  -9     3    10         19.48         28.50          7.02   o                  
  -8     3    10        633.30        632.79         10.96   o                  
  -7     3    10        132.60        134.29          4.81   o                  
  -6     3    10       1047.34       1045.30         11.30   o                  
  -5     3    10        224.32        222.13          3.33   o                  
  -4     3    10       2758.27       2735.01         29.10   o                  
  -3     3    10       1211.15       1218.39         13.80   o                  
  -2     3    10        789.45        789.77         10.33   o                  
  -1     3    10        422.51        427.89          6.75   o                  
   0     3    10        835.92        860.86         13.47   o                  
   1     3    10        678.22        676.86         11.32   o                  
   2     3    10         78.37         85.29          3.48   o                  
   3     3    10        768.75        765.11          9.78   o                  
   4     3    10         69.86         71.59          3.57   o                  
   5     3    10        994.90        984.79         15.34   o                  
   6     3    10          6.66         11.93          4.42   o                  
   7     3    10        443.35        438.20          9.41   o                  
   8     3    10          0.07          5.22          6.01   o                  
 -11     4    10        450.70        464.25         10.48   o                  
 -10     4    10         19.34         21.57          6.46   o                  
  -9     4    10       1081.53       1075.17         14.97   o                  
  -8     4    10         11.38         18.84          4.22   o                  
  -7     4    10       1522.00       1524.35         18.09   o                  
  -6     4    10         83.71         83.98          2.61   o                  
  -5     4    10       1366.23       1379.15         14.30   o                  
  -4     4    10          0.56          0.95          1.71   o                  
  -3     4    10       2071.17       2057.22         21.16   o                  
  -2     4    10        727.37        729.75          9.21   o                  
  -1     4    10       2772.59       2738.57         32.68   o                  
   0     4    10       1747.60       1769.08         28.05   o                  
   1     4    10       1913.75       1942.88         26.18   o                  
   2     4    10         80.54         85.19          3.40   o                  
   3     4    10        379.87        379.19          5.34   o                  
   4     4    10          4.04          2.83          3.11   o                  
   5     4    10        106.03        109.15          3.89   o                  
   6     4    10         13.79         16.85          3.78   o                  
   7     4    10         24.77         27.05          4.74   o                  
   8     4    10         59.31         60.66          5.97   o                  
 -11     5    10        236.85        219.84          9.02   o                  
  -9     5    10          3.19          4.74          5.21   o                  
  -8     5    10        218.14        221.79          5.43   o                  
  -7     5    10         58.63         61.42          3.83   o                  
  -6     5    10         37.75         41.63          2.30   o                  
  -5     5    10       1238.20       1228.48         12.64   o                  
  -4     5    10         42.02         41.54          1.80   o                  
  -3     5    10        880.93        882.56         10.02   o                  
  -2     5    10       1008.30       1016.91         12.33   o                  
  -1     5    10       2140.05       2151.27         27.64   o                  
   0     5    10         48.34         51.20          2.72   o                  
   1     5    10       1004.02       1009.67         13.73   o                  
   2     5    10          9.14         12.90          2.81   o                  
   3     5    10       1040.38       1018.66         11.48   o                  
   4     5    10          2.60          2.81          2.68   o                  
   5     5    10        512.35        507.80          7.33   o                  
   6     5    10         20.25         19.31          3.93   o                  
   7     5    10        414.60        411.02          7.63   o                  
   8     5    10         12.81         18.11          5.82   o                  
 -11     6    10        173.36        161.31          8.35   o                  
 -10     6    10          8.67         15.85          6.69   o                  
  -9     6    10        723.22        723.61         11.13   o                  
  -8     6    10         53.68         54.52          4.41   o                  
  -7     6    10       1615.14       1613.47         19.92   o                  
  -6     6    10         37.79         39.67          2.70   o                  
  -5     6    10       3515.47       3510.64         33.09   o                  
  -4     6    10         52.17         55.63          2.00   o                  
  -3     6    10       2717.54       2688.09         31.86   o                  
  -2     6    10        719.99        717.58          9.12   o                  
  -1     6    10       2364.00       2331.60         28.45   o                  
   0     6    10         43.08         48.99          3.25   o                  
   1     6    10        949.81        940.45         14.75   o                  
   2     6    10        349.91        341.73          7.17   o                  
   3     6    10        140.78        139.86          3.21   o                  
   4     6    10         67.94         73.13          2.89   o                  
   5     6    10          2.16          2.83          3.11   o                  
   6     6    10        425.14        421.76          7.08   o                  
   7     6    10          0.54          6.57          4.90   o                  
   8     6    10         14.49         20.34          5.05   o                  
 -10     7    10         92.61         87.71          6.34   o                  
  -8     7    10        708.37        708.65          9.16   o                  
  -7     7    10         76.78         79.86          4.03   o                  
  -6     7    10        462.03        466.60          6.34   o                  
  -5     7    10         20.15         25.01          2.06   o                  
  -4     7    10       1181.97       1170.21         12.73   o                  
  -3     7    10        785.73        792.07         11.16   o                  
  -2     7    10        509.58        512.34          7.61   o                  
  -1     7    10       4306.65       4292.52         50.58   o                  
   0     7    10        994.61        981.22         13.83   o                  
   1     7    10       1564.91       1547.20         22.29   o                  
   2     7    10        266.55        267.33          4.81   o                  
   3     7    10        376.76        372.83          5.51   o                  
   4     7    10        115.69        115.94          3.00   o                  
   5     7    10         87.67         88.31          3.43   o                  
   6     7    10         15.46         22.02          3.75   o                  
   7     7    10        258.40        246.29          6.42   o                  
 -10     8    10          9.34         10.05          6.10   o                  
  -9     8    10        349.19        361.42          7.94   o                  
  -8     8    10          0.12          1.34          4.29   o                  
  -7     8    10       1633.16       1622.79         19.30   o                  
  -6     8    10        425.41        417.85          5.81   o                  
  -5     8    10        900.69        916.11          9.39   o                  
  -4     8    10        136.81        141.88          2.74   o                  
  -3     8    10        295.47        306.38          5.09   o                  
  -2     8    10       1991.56       2013.92         26.67   o                  
  -1     8    10         42.60         42.62          2.46   o                  
   0     8    10        418.32        424.84          7.86   o                  
   1     8    10        574.67        579.90          9.56   o                  
   2     8    10       1078.87       1077.53         14.10   o                  
   3     8    10         98.14         99.47          3.53   o                  
   4     8    10         44.16         47.66          2.71   o                  
   5     8    10         52.06         54.93          3.04   o                  
   6     8    10        339.12        333.64          5.65   o                  
   7     8    10         23.61         28.15          4.90   o                  
   8     8    10        114.26        116.68          5.63   o                  
 -10     9    10        246.02        242.04          7.76   o                  
  -9     9    10          0.58          1.66          5.33   o                  
  -8     9    10       1088.00       1088.54         13.91   o                  
  -7     9    10         81.42         84.69          4.27   o                  
  -6     9    10       1452.44       1451.83         16.79   o                  
  -5     9    10         39.58         40.20          2.50   o                  
  -4     9    10       2120.89       2124.25         24.09   o                  
  -3     9    10         49.06         58.01          2.66   o                  
  -2     9    10       1557.18       1554.60         20.00   o                  
  -1     9    10         74.98         75.34          3.08   o                  
   0     9    10       1803.03       1757.07         24.51   o                  
   1     9    10        233.75        235.76          5.18   o                  
   2     9    10        360.20        355.68          6.19   o                  
   3     9    10          4.92          4.58          2.68   o                  
   4     9    10         13.56         14.23          3.01   o                  
   5     9    10          5.97          6.12          3.18   o                  
   6     9    10          1.33          3.74          3.64   o                  
   7     9    10         20.81         22.49          4.82   o                  
   8     9    10         14.75         16.62          6.31   o                  
 -10    10    10         25.29         33.18          7.44   o                  
  -8    10    10          6.47          5.64          4.61   o                  
  -7    10    10          0.59          7.12          4.22   o                  
  -6    10    10         23.03         24.25          3.30   o                  
  -5    10    10        253.82        256.61          4.17   o                  
  -4    10    10        145.26        155.08          3.52   o                  
  -3    10    10          4.86         10.21          3.29   o                  
  -2    10    10       2064.35       2036.77         25.96   o                  
  -1    10    10        198.36        201.80          4.29   o                  
   0    10    10       2248.84       2267.09         31.30   o                  
   1    10    10         33.77         39.57          4.21   o                  
   2    10    10       1130.38       1112.17         14.02   o                  
   3    10    10         83.84         80.14          3.00   o                  
   4    10    10        128.14        129.15          3.72   o                  
   5    10    10         28.49         27.67          3.32   o                  
   6    10    10        270.55        278.63          5.79   o                  
   7    10    10          1.86          0.63          4.89   o                  
   8    10    10        246.33        236.51          9.85   o                  
 -10    11    10        350.81        352.97          9.52   o                  
  -9    11    10          0.46          1.68          5.21   o                  
  -8    11    10       1013.67       1008.19         13.12   o                  
  -7    11    10         13.87         10.56          4.23   o                  
  -6    11    10       2654.62       2659.53         33.18   o                  
  -5    11    10          8.00          7.10          2.53   o                  
  -4    11    10        810.88        823.64         10.19   o                  
  -3    11    10        201.67        197.19          4.95   o                  
  -2    11    10        615.47        605.44          8.82   o                  
  -1    11    10        662.28        647.86          9.52   o                  
   0    11    10        491.72        482.00          8.21   o                  
   1    11    10        107.93        105.12          4.94   o                  
   2    11    10       1056.95       1052.42         13.22   o                  
   3    11    10          5.79          7.99          3.08   o                  
   4    11    10         88.95         89.57          3.94   o                  
   5    11    10          2.49          4.29          3.69   o                  
   6    11    10          0.98          7.48          5.10   o                  
   7    11    10         35.31         35.10          6.38   o                  
 -10    12    10          4.40         15.83          6.91   o                  
  -9    12    10        101.39         99.96          5.44   o                  
  -8    12    10         16.49         13.40          4.65   o                  
  -7    12    10        383.39        373.78          6.32   o                  
  -6    12    10          4.09          7.65          3.33   o                  
  -5    12    10        681.63        677.41          8.49   o                  
  -4    12    10         37.13         39.86          2.82   o                  
  -3    12    10        401.48        416.35          7.26   o                  
  -2    12    10        549.00        558.69          9.75   o                  
  -1    12    10        560.71        554.14         11.01   o                  
   0    12    10        705.33        689.80         11.06   o                  
   1    12    10        271.90        278.78          5.81   o                  
   2    12    10        442.85        438.33          6.84   o                  
   3    12    10        103.72        105.46          3.69   o                  
   4    12    10        161.11        152.89          4.47   o                  
   5    12    10          4.57          2.53          3.78   o                  
   6    12    10        324.04        317.55          7.67   o                  
   7    12    10          6.18          4.79          5.59   o                  
  -9    13    10          1.00          4.50          5.73   o                  
  -8    13    10        154.72        154.08          5.32   o                  
  -7    13    10        169.17        173.55          4.62   o                  
  -6    13    10        236.05        235.79          4.54   o                  
  -5    13    10          2.62          4.46          2.86   o                  
  -4    13    10        184.69        186.14          3.94   o                  
  -3    13    10        451.50        448.51          8.17   o                  
  -2    13    10        173.44        188.50          6.58   o                  
  -1    13    10        541.00        532.33          9.85   o                  
   0    13    10         57.45         59.43          4.29   o                  
   1    13    10        807.21        805.06         10.80   o                  
   2    13    10        151.25        151.01          3.83   o                  
   3    13    10         57.29         61.29          3.38   o                  
   4    13    10         44.34         47.13          3.82   o                  
   5    13    10         82.27         84.55          4.60   o                  
   6    13    10         35.53         37.30          5.14   o                  
   7    13    10        147.03        131.04          7.48   o                  
  -9    14    10        408.36        411.06          9.07   o                  
  -8    14    10          3.33          5.59          4.59   o                  
  -7    14    10       1117.06       1105.75         13.68   o                  
  -6    14    10        171.12        173.47          4.32   o                  
  -5    14    10        778.94        781.06         10.86   o                  
  -4    14    10          1.16          1.65          3.43   o                  
  -3    14    10        274.94        276.45          6.44   o                  
  -1    14    10        776.13        784.56         14.59   o                  
   0    14    10        179.76        180.15          5.56   o                  
   1    14    10        923.86        912.11         13.52   o                  
   2    14    10        127.58        125.35          4.30   o                  
   3    14    10        481.67        479.77          7.51   o                  
   4    14    10         27.86         28.38          3.37   o                  
   5    14    10          4.48          7.40          4.39   o                  
   6    14    10         89.21         85.67          5.42   o                  
   7    14    10          0.14          0.54          7.05   o                  
  -9    15    10          2.55          6.00          6.75   o                  
  -8    15    10         32.65         38.09          5.46   o                  
  -7    15    10          6.77         11.04          4.47   o                  
  -6    15    10        140.73        140.13          4.26   o                  
  -5    15    10          6.70          6.12          3.46   o                  
  -4    15    10          0.84          4.98          4.13   o                  
  -3    15    10        151.81        152.45          7.92   o                  
  -2    15    10         45.52         50.21          7.69   o                  
  -1    15    10        548.73        538.68         13.04   o                  
   0    15    10          0.32          7.19          6.14   o                  
   1    15    10        875.33        855.43         15.85   o                  
   2    15    10         68.23         75.11          5.22   o                  
   3    15    10        299.17        300.22          5.98   o                  
   4    15    10          0.37          2.41          4.74   o                  
   5    15    10        380.06        390.52          7.47   o                  
   6    15    10          2.69         12.69          5.86   o                  
  -8    16    10         48.27         57.84          7.62   o                  
  -7    16    10        336.24        350.54          8.20   o                  
  -5    16    10        915.63        927.07         14.56   o                  
  -4    16    10         59.88         62.06          5.98   o                  
  -3    16    10        254.07        277.47          9.58   o                  
  -2    16    10         15.76          7.65         10.42   o                  
  -1    16    10        665.41        642.93         15.26   o                  
   0    16    10        136.03        138.79          9.16   o                  
   1    16    10         80.70         79.34          7.34   o                  
   2    16    10         27.28         35.22          7.08   o                  
   3    16    10        411.19        416.25          9.21   o                  
   4    16    10          2.18         15.64          5.50   o                  
   5    16    10          5.32          8.55          5.43   o                  
   6    16    10         16.77         13.61          5.89   o                  
  -8    17    10        140.59        155.00          8.95   o                  
  -6    17    10        228.39        229.36          6.33   o                  
  -5    17    10        239.78        242.19          7.17   o                  
  -4    17    10         23.78         18.28          8.68   o                  
  -3    17    10         62.18         56.49          7.57   o                  
  -2    17    10        109.51        108.22         11.60   o                  
  -1    17    10         69.38         64.76          8.48   o                  
   0    17    10        376.85        356.60         13.02   o                  
   1    17    10         18.24         29.68          7.43   o                  
   2    17    10        505.69        506.33         13.28   o                  
   3    17    10        199.58        209.56          6.29   o                  
   4    17    10         29.33         34.25          5.99   o                  
   5    17    10        210.58        226.87          7.92   o                  
   6    17    10          1.20         12.68          6.64   o                  
  -8    18    10         13.92         11.96          6.68   o                  
  -7    18    10         32.33         32.84          7.04   o                  
  -5    18    10        151.51        154.82          6.56   o                  
  -4    18    10         10.09          1.83          8.77   o                  
  -3    18    10         22.75         26.25          7.67   o                  
  -2    18    10         84.42         87.27          8.75   o                  
  -1    18    10        163.02        179.80          9.61   o                  
   0    18    10        288.44        294.90         12.64   o                  
   1    18    10         19.40         20.15          7.93   o                  
   2    18    10        285.77        278.93          8.86   o                  
   3    18    10         27.64         33.85          5.49   o                  
   4    18    10        120.79        127.34          6.56   o                  
   5    18    10          0.36          4.19          5.95   o                  
  -7    19    10          2.10          5.49          7.03   o                  
  -6    19    10        280.02        291.84          8.32   o                  
  -4    19    10        440.54        438.28         11.23   o                  
  -2    19    10        256.55        241.69          9.74   o                  
  -1    19    10         15.21         11.71          7.43   o                  
   0    19    10        439.11        430.18         12.69   o                  
   1    19    10         48.75         56.71          9.85   o                  
   2    19    10        154.63        155.55          7.21   o                  
   3    19    10         89.52         90.62          5.95   o                  
   4    19    10         56.98         58.06          6.59   o                  
   5    19    10          3.36          4.40          7.10   o                  
  -6    20    10         39.88         49.36          6.01   o                  
  -5    20    10          2.83          5.31          6.01   o                  
  -4    20    10         93.64        107.13          7.64   o                  
  -2    20    10        122.74        122.73          9.17   o                  
   0    20    10         89.03         97.53          7.03   o                  
   1    20    10        149.11        148.09          8.47   o                  
   2    20    10        132.35        140.23          8.93   o                  
   3    20    10         52.67         59.97          6.39   o                  
   4    20    10        232.63        233.49          8.01   o                  
  -6    21    10        219.22        233.92          8.04   o                  
  -5    21    10          0.20          1.06          7.06   o                  
  -4    21    10        268.76        257.76          9.78   o                  
  -3    21    10         17.70         10.82          8.89   o                  
  -2    21    10        199.48        210.66          9.04   o                  
  -1    21    10         47.29         50.98          7.72   o                  
   0    21    10         51.23         43.91          5.96   o                  
   1    21    10          5.21          8.79          7.66   o                  
   2    21    10          7.19          4.78          8.18   o                  
   3    21    10         14.09          8.08          6.24   o                  
  -5    22    10         53.75         46.37          7.20   o                  
  -4    22    10         69.65         68.28          9.59   o                  
  -3    22    10         92.73         88.61          9.50   o                  
  -2    22    10         50.26         53.60          7.95   o                  
  -1    22    10         77.60         80.88          9.01   o                  
   0    22    10        134.55        132.37          7.30   o                  
   1    22    10        196.05        200.76          8.18   o                  
   2    22    10         42.76         48.38          8.54   o                  
   3    22    10          8.83         15.79          6.16   o                  
  -4    23    10         16.98          4.18         11.59   o                  
  -3    23    10         24.85         23.39          8.53   o                  
  -2    23    10         56.92         56.07          8.07   o                  
  -1    23    10         53.87         48.95          8.75   o                  
   0    23    10          9.29          9.86          8.47   o                  
   1    23    10         70.53         85.58          7.01   o                  
   2    23    10          2.71          1.27          7.60   o                  
  -2    24    10          0.51          0.30          7.81   o                  
  -1    24    10         53.86         44.55          8.72   o                  
   0    24    10          6.92          8.07          7.43   o                  
 -11     0    11        712.11        688.75         20.78   o                  
  -9     0    11        204.12        204.25          9.95   o                  
  -8     0    11          0.00          5.08          5.88   o                  
  -7     0    11        470.03        474.30          8.77   o                  
  -6     0    11          0.00          1.39          2.90   o                  
  -5     0    11       1125.17       1138.53         14.13   o                  
  -4     0    11          0.00          0.78          2.41   o                  
  -3     0    11       1354.99       1357.99         20.85   o                  
  -2     0    11          0.00          2.46          3.09   o                  
  -1     0    11         33.04         33.59          2.76   o                  
   0     0    11          0.00          0.13          3.05   o                  
   1     0    11       1317.73       1375.15         25.08   o                  
   3     0    11        263.21        268.84          7.49   o                  
   5     0    11        158.46        150.47          6.51   o                  
   6     0    11          0.00          6.37          5.72   o                  
   7     0    11         73.77         66.94          7.10   o                  
 -11     1    11         39.88         30.35          9.69   o                  
 -10     1    11        286.12        279.77          9.07   o                  
  -9     1    11         48.81         47.91          6.65   o                  
  -8     1    11         47.81         46.84          4.44   o                  
  -7     1    11       1344.90       1345.00         15.19   o                  
  -6     1    11        164.95        166.31          2.70   o                  
  -5     1    11       2972.52       2951.40         27.06   o                  
  -4     1    11          2.68          1.83          1.57   o                  
  -3     1    11       5610.33       5627.00         62.47   o                  
  -2     1    11          8.95         12.54          1.91   o                  
  -1     1    11       2472.26       2499.54         30.48   o                  
   0     1    11        334.67        326.13          5.48   o                  
   1     1    11       4797.69       4835.42         57.39   o                  
   2     1    11        204.37        198.07          4.67   o                  
   3     1    11       1803.79       1791.33         22.51   o                  
   4     1    11         58.67         64.16          4.01   o                  
   5     1    11        782.59        768.89         10.72   o                  
   7     1    11          9.38          9.03          4.34   o                  
 -11     2    11        573.25        591.19         14.84   o                  
 -10     2    11         10.17         15.21          7.30   o                  
  -9     2    11        764.29        761.54         15.13   o                  
  -8     2    11        404.72        401.90          7.68   o                  
  -7     2    11        492.11        491.97          8.11   o                  
  -6     2    11        825.59        826.60          8.93   o                  
  -5     2    11        290.79        290.96          3.82   o                  
  -4     2    11       1751.16       1761.13         19.55   o                  
  -3     2    11          2.59          7.36          2.15   o                  
  -2     2    11        858.48        866.34         10.78   o                  
  -1     2    11         19.48         22.61          2.15   o                  
   0     2    11       2164.42       2148.70         31.55   o                  
   1     2    11        887.64        897.04         12.88   o                  
   2     2    11       1743.30       1756.14         24.29   o                  
   3     2    11         96.60         89.84          4.91   o                  
   4     2    11        394.35        392.30          9.83   o                  
   5     2    11        170.71        171.14          6.10   o                  
   6     2    11          5.79         11.99          5.15   o                  
   7     2    11         17.14         18.49          4.73   o                  
   8     2    11         11.59         16.15          5.47   o                  
 -11     3    11          3.29          1.98          8.04   o                  
 -10     3    11        487.51        478.54         10.28   o                  
  -9     3    11        425.50        431.21          9.77   o                  
  -8     3    11         50.66         52.14          5.91   o                  
  -7     3    11        317.11        322.23          6.67   o                  
  -6     3    11        461.27        462.61          5.94   o                  
  -5     3    11       1160.54       1146.53         12.30   o                  
  -4     3    11        723.41        732.77          9.43   o                  
  -3     3    11       1137.67       1129.65         14.33   o                  
  -2     3    11        475.76        481.67          7.26   o                  
  -1     3    11       1447.99       1461.09         19.02   o                  
   0     3    11        687.73        703.44         11.48   o                  
   1     3    11       1195.42       1196.25         18.06   o                  
   2     3    11        583.20        574.86          9.04   o                  
   3     3    11        220.90        223.24          4.66   o                  
   4     3    11        164.05        154.32          5.88   o                  
   5     3    11        213.03        213.54          6.27   o                  
   6     3    11         18.77         23.59          4.66   o                  
   7     3    11         10.32         17.01          5.72   o                  
   8     3    11         98.09         98.77          6.09   o                  
 -11     4    11         48.08         58.58          7.02   o                  
 -10     4    11         15.92         16.54          6.97   o                  
  -9     4    11        133.63        124.52          6.26   o                  
  -8     4    11        185.39        187.47          5.93   o                  
  -7     4    11          3.14          3.36          3.59   o                  
  -6     4    11       2180.66       2167.99         23.69   o                  
  -5     4    11         14.50         14.80          1.75   o                  
  -4     4    11       4236.16       4217.75         45.59   o                  
  -3     4    11         80.09         80.51          2.16   o                  
  -2     4    11       3770.15       3782.01         44.91   o                  
  -1     4    11        227.66        232.96          4.19   o                  
   0     4    11       2415.89       2401.27         37.82   o                  
   1     4    11         24.70         37.33          3.66   o                  
   2     4    11       3121.55       3110.35         39.50   o                  
   3     4    11         13.83         11.36          2.58   o                  
   4     4    11       1374.50       1355.09         16.92   o                  
   5     4    11        123.03        120.91          4.92   o                  
   6     4    11        271.82        269.58          6.11   o                  
   8     4    11         13.55         16.35          5.90   o                  
 -10     5    11        507.33        507.44         10.61   o                  
  -9     5    11         13.86          8.13          5.81   o                  
  -8     5    11       1116.76       1111.89         14.56   o                  
  -7     5    11         63.72         64.22          3.70   o                  
  -6     5    11        371.72        384.33          5.48   o                  
  -5     5    11          1.77          3.10          1.95   o                  
  -4     5    11        344.71        344.45          4.88   o                  
  -3     5    11         14.55         13.13          1.77   o                  
  -2     5    11         16.22         20.92          2.09   o                  
  -1     5    11          1.07          1.70          2.18   o                  
   0     5    11        179.10        186.53          5.00   o                  
   1     5    11        125.81        130.29          4.53   o                  
   2     5    11        121.53        123.93          4.15   o                  
   3     5    11        161.35        157.02          3.72   o                  
   4     5    11         78.11         75.35          3.68   o                  
   5     5    11         78.38         78.20          4.59   o                  
   6     5    11         75.71         68.14          4.82   o                  
   7     5    11         32.24         41.49          4.97   o                  
   8     5    11        206.82        199.84          6.87   o                  
 -10     6    11        237.75        243.84          8.21   o                  
  -9     6    11         40.81         46.89          5.64   o                  
  -8     6    11        366.03        356.97          6.60   o                  
  -7     6    11         17.88         16.53          3.87   o                  
  -6     6    11       1494.94       1495.84         16.69   o                  
  -5     6    11         39.32         43.86          2.42   o                  
  -4     6    11       2242.89       2239.63         23.42   o                  
  -3     6    11        340.85        337.76          5.21   o                  
  -2     6    11       4180.70       4131.32         47.30   o                  
  -1     6    11         27.69         30.18          2.30   o                  
   0     6    11       2032.71       2014.41         28.43   o                  
   1     6    11        243.43        245.80          5.08   o                  
   2     6    11       1650.40       1609.19         24.59   o                  
   3     6    11        221.37        215.76          4.23   o                  
   4     6    11        578.06        574.75          7.54   o                  
   5     6    11         31.29         29.99          3.89   o                  
   6     6    11        347.35        343.95          7.00   o                  
   7     6    11          1.31          2.40          4.83   o                  
   8     6    11         81.27         88.34          6.17   o                  
 -10     7    11        465.80        456.61          9.46   o                  
  -9     7    11         41.91         54.18          5.71   o                  
  -8     7    11        696.75        696.04          9.62   o                  
  -7     7    11        231.16        228.29          5.00   o                  
  -6     7    11         52.14         60.40          2.99   o                  
  -5     7    11       1892.06       1876.56         19.46   o                  
  -4     7    11          4.90         10.11          2.23   o                  
  -3     7    11        673.46        670.12          9.96   o                  
  -2     7    11          2.05          2.25          2.11   o                  
  -1     7    11       1146.23       1147.08         15.24   o                  
   0     7    11          2.91          6.48          3.04   o                  
   1     7    11        598.74        598.92          9.93   o                  
   2     7    11         96.96        101.58          4.91   o                  
   3     7    11       1289.98       1276.00         15.81   o                  
   4     7    11        201.62        197.55          4.09   o                  
   5     7    11        135.73        133.10          4.38   o                  
   6     7    11         60.78         60.31          4.67   o                  
   7     7    11         39.42         35.07          5.09   o                  
   8     7    11         66.62         69.06          5.59   o                  
 -10     8    11         36.95         37.49          6.77   o                  
  -9     8    11        499.39        477.20          7.92   o                  
  -8     8    11        291.14        299.60          5.73   o                  
  -7     8    11        176.45        174.50          5.24   o                  
  -6     8    11        473.14        465.53          6.54   o                  
  -5     8    11        147.92        161.20          3.32   o                  
  -4     8    11       1071.52       1058.67         12.06   o                  
  -3     8    11         42.11         49.15          2.71   o                  
  -2     8    11       1157.55       1134.64         15.65   o                  
  -1     8    11          1.13          6.00          2.55   o                  
   0     8    11        646.69        649.78          9.97   o                  
   2     8    11        185.43        184.44          5.63   o                  
   3     8    11         25.71         29.98          3.53   o                  
   4     8    11         83.29         88.72          3.85   o                  
   5     8    11          4.99          0.33          3.57   o                  
   6     8    11        135.54        145.72          4.82   o                  
   7     8    11        158.44        166.20          5.81   o                  
   8     8    11         44.00         46.11          6.08   o                  
 -10     9    11         74.51         83.20          7.01   o                  
  -9     9    11        150.26        144.37          5.79   o                  
  -8     9    11         37.48         34.97          4.34   o                  
  -7     9    11        193.60        195.20          5.15   o                  
  -6     9    11        230.04        227.98          4.50   o                  
  -5     9    11       1484.17       1495.24         14.79   o                  
  -4     9    11         63.98         65.85          2.62   o                  
  -3     9    11       2248.77       2250.04         28.15   o                  
  -2     9    11         69.48         60.62          3.39   o                  
  -1     9    11       2991.93       2977.38         43.73   o                  
   0     9    11          0.21          0.07          3.15   o                  
   1     9    11        960.01        930.80         19.09   o                  
   2     9    11         23.33         26.07          3.83   o                  
   3     9    11       1366.89       1362.93         18.19   o                  
   4     9    11        169.17        169.33          4.60   o                  
   5     9    11        489.30        488.61          7.45   o                  
   6     9    11         57.04         61.58          4.50   o                  
   7     9    11        317.75        315.41          7.93   o                  
 -10    10    11          1.46          0.30          6.36   o                  
  -9    10    11        675.79        678.56         10.14   o                  
  -8    10    11          1.25          2.22          4.81   o                  
  -7    10    11        661.82        670.99          9.68   o                  
  -6    10    11        137.36        139.02          4.13   o                  
  -5    10    11         33.99         32.98          2.83   o                  
  -4    10    11          9.99         10.05          3.34   o                  
  -3    10    11         17.94         24.25          3.53   o                  
  -2    10    11         26.34         26.74          2.91   o                  
  -1    10    11        123.77        120.01          4.19   o                  
   0    10    11          9.54         16.13          3.61   o                  
   1    10    11          3.81          5.12          4.60   o                  
   2    10    11         13.35         12.88          3.67   o                  
   3    10    11        222.60        222.23          4.63   o                  
   4    10    11         45.09         42.53          3.78   o                  
   5    10    11         38.88         36.40          3.88   o                  
   6    10    11          5.60          8.04          4.60   o                  
   7    10    11        151.70        164.39          7.33   o                  
 -10    11    11         76.75         75.98          6.74   o                  
  -9    11    11         90.44         90.21          5.47   o                  
  -8    11    11         31.57         34.18          5.06   o                  
  -7    11    11       1010.60       1018.99         13.36   o                  
  -6    11    11         89.85         96.88          4.27   o                  
  -5    11    11       1188.47       1187.70         14.36   o                  
  -4    11    11          3.25          3.10          3.70   o                  
  -3    11    11       2674.66       2675.70         36.82   o                  
  -2    11    11          0.52          2.55          3.38   o                  
  -1    11    11       1719.02       1722.87         32.07   o                  
   0    11    11        180.06        184.04          5.20   o                  
   1    11    11        891.87        876.97         16.41   o                  
   3    11    11        473.99        478.93          8.02   o                  
   4    11    11         40.39         50.88          4.47   o                  
   5    11    11        144.10        141.68          4.88   o                  
   6    11    11         12.23         13.19          5.30   o                  
   7    11    11        127.08        122.60          6.97   o                  
  -9    12    11        254.19        254.31          6.20   o                  
  -8    12    11         23.09         17.80          4.81   o                  
  -7    12    11        271.53        271.37          5.89   o                  
  -6    12    11         18.80         16.11          4.11   o                  
  -5    12    11         15.74         20.03          3.45   o                  
  -4    12    11        530.53        540.64          8.32   o                  
  -3    12    11        139.83        143.51          5.55   o                  
  -2    12    11        536.00        549.26          9.85   o                  
  -1    12    11          0.11          0.91          4.30   o                  
   0    12    11       1006.45        970.32         15.04   o                  
   1    12    11          7.47         14.15          3.77   o                  
   2    12    11        262.23        265.50          5.11   o                  
   3    12    11        450.31        450.92          8.21   o                  
   4    12    11        535.22        530.45          9.11   o                  
   5    12    11        154.68        150.86          4.95   o                  
   6    12    11        125.25        125.39          5.96   o                  
   7    12    11         70.82         60.98          6.41   o                  
  -9    13    11         50.00         62.27          5.12   o                  
  -8    13    11        233.48        236.90          6.12   o                  
  -7    13    11        156.61        155.25          4.79   o                  
  -6    13    11        302.74        298.58          5.27   o                  
  -5    13    11         84.84         87.63          4.01   o                  
  -4    13    11          2.95          9.61          3.31   o                  
  -3    13    11        532.38        532.34          9.09   o                  
  -1    13    11        787.00        771.68         13.08   o                  
   1    13    11        519.70        513.07          7.54   o                  
   2    13    11          4.36          6.40          3.29   o                  
   3    13    11        123.71        126.31          5.04   o                  
   4    13    11          6.22          7.83          4.16   o                  
   5    13    11         16.42         25.79          5.04   o                  
   6    13    11         94.64         84.15          5.90   o                  
  -9    14    11         19.76         25.50          5.74   o                  
  -8    14    11        165.97        156.38          5.33   o                  
  -7    14    11        113.94        109.41          4.46   o                  
  -6    14    11        458.81        449.41          6.48   o                  
  -5    14    11        227.90        230.26          5.61   o                  
  -4    14    11       1729.46       1733.34         25.46   o                  
  -3    14    11         18.63         20.26          4.39   o                  
  -2    14    11       1329.05       1350.43         23.78   o                  
  -1    14    11         36.30         35.61          4.94   o                  
   0    14    11       1131.33       1112.66         21.90   o                  
   1    14    11         73.98         66.98          4.19   o                  
   2    14    11        376.50        387.51          7.47   o                  
   3    14    11         70.67         75.28          4.22   o                  
   4    14    11        444.60        447.84          7.35   o                  
   5    14    11         28.12         33.05          4.87   o                  
   6    14    11        101.08         95.09          5.91   o                  
  -8    15    11        198.73        201.12          6.51   o                  
  -7    15    11          9.69         13.70          4.53   o                  
  -6    15    11        151.82        148.37          4.82   o                  
  -5    15    11        121.59        119.15          4.69   o                  
  -4    15    11         86.92         96.95          5.50   o                  
  -3    15    11         13.15         22.77          5.12   o                  
  -2    15    11         24.84         24.07          5.37   o                  
  -1    15    11          9.36          2.09          4.99   o                  
   0    15    11         16.80         22.22          5.37   o                  
   1    15    11         84.39         83.67          4.61   o                  
   2    15    11        254.71        255.10          6.83   o                  
   4    15    11        170.06        179.24          5.97   o                  
   5    15    11         17.49         10.73          5.31   o                  
   6    15    11         99.82        103.81          7.58   o                  
  -8    16    11        175.07        165.46          7.78   o                  
  -7    16    11         35.78         46.95          6.69   o                  
  -6    16    11        435.23        432.68          9.58   o                  
  -5    16    11          2.10          2.45          5.51   o                  
  -4    16    11        580.21        604.40         14.92   o                  
  -3    16    11          2.02          4.46          6.66   o                  
  -2    16    11       1024.36       1039.27         25.00   o                  
  -1    16    11         44.89         46.58          7.75   o                  
   0    16    11        993.90       1008.08         24.61   o                  
   2    16    11        456.27        461.23         12.57   o                  
   3    16    11          6.49         14.51          7.21   o                  
   4    16    11        134.24        136.71          7.22   o                  
   5    16    11         16.91         22.09          6.07   o                  
  -8    17    11        213.86        223.89          9.09   o                  
  -7    17    11         14.60          6.96          6.64   o                  
  -6    17    11         73.37         68.46          6.60   o                  
  -5    17    11        124.70        133.01          7.81   o                  
  -4    17    11        238.58        244.64         11.09   o
[truncated: 183,709 more chars]
